# Supplementary material for: Canalization of genome-wide transcriptional activity in Arabidopsis thaliana accessions by MET1-dependent CG methylation
Source: Genome Biol. 2022 Dec 20;23:263. doi: 10.1186/s13059-022-02833-5 (PMC9768921; doi:10.1186/s13059-022-02833-5)
Supplement: Supplementary file 2 — Additional file 2: Table S2. (1) Numbers of DEGs, DMRs and HV-dACRs identified across all samples. (2) Numbers of DEGs identified across all contrasts. (3) Numbers of unique genes identified in intersections between DEGs, DMRs and HV-dACRs. (4) Intersections between DMR and HV-dACRs with TEs and genes. [file 13059_2022_2833_MOESM2_ESM.xlsx]

## Sheet: DEGs_DMRs_dACRs
	Numbers of DEGs, dACRs and DMRs
	1. DEGs
	Category	Definition of category	Total	TEDEG	Non-TEDEG
	Shared DEGs	Present in all 19 contrasts	291	276	15
	Consensus unique DEGs	Present in min 1 contrast	11675	1524	10151
	Consensus DEGs	Present in min 2 contrasts	7132	1401	5731
	2. dACRs
	Category	#Peaks
	All consensus peaks	35091
	All consensus peaks excluding ChrC ChrM	34993
	dACRs	31295
	Highly Variable dACRs (HV-dACRs)	9505
	3. DMRs
	Category	CG-DMRs	CHG-DMRs	CHH-DMRs
	DMRs including NA calls	2388	350	1023
	DMRs without any NA calls	749	13	334
	DMRs max7NA (DMRs with a maximum of 7 NA calls across 73 samples)*	1569*	207	614
	Mean DMR length (for all DMRs including NA calls)	1200	2955	1677
	*This set of DMRs was used for intersections with Consensus DEGs and HV-dACRs

## Sheet: DEGs_allcontrasts
	Numbers of DEGs identified in various contrasts
	1) DEGs identified in 19 met1 vs WT contrasts:
	Total number of genes analysed : 21657
	Accession_contrast	DEG_total	Upreg_DEG	Downreg_DEG	TEDEG_total	Upreg_TEDEG	Downreg_TEDEG	NonTEDEG_total	Upreg_NonTEDEG	Downreg_NonTEDEG
	Est	4403	2900	1503	994	978	16	3409	1922	1487
	Tscha-1	3486	2419	1067	1030	998	32	2456	1420	1036
	All Mut vs WT	3479	2746	733	1466	1461	5	2013	1284	729
	Aa-0	3043	1852	1191	974	971	3	2069	880	1189
	Nok-3	2980	1547	1433	880	868	12	2100	678	1422
	Ler-1	2719	2261	458	877	875	2	1842	1385	457
	Baa-1	2550	1763	787	925	924	1	1625	838	787
	Tsu-0	2632	1793	839	952	945	7	1680	847	833
	Ei-2	2271	1488	783	1010	1006	4	1261	481	780
	Bu-0	2044	1154	890	785	784	1	1259	369	890
	Uk-1	1929	1510	419	968	964	4	961	545	416
	Ste-0	1917	1303	614	834	830	4	1083	472	611
	Cvi-0	1813	1357	456	672	669	3	1141	687	454
	Bl-1	1784	1385	399	648	645	3	1136	739	397
	Col-0	1759	935	824	715	709	6	1044	225	819
	MAR2-3	1727	1278	449	918	915	3	809	362	447
	Pi-0	1683	1330	353	911	910	1	772	419	353
	Bs-1	1479	1095	384	833	832	1	646	262	384
	Com-1	1053	958	95	775	775	0	278	182	96
	2) DEGs identified in contrast across 18 accessions :
	Total number of genes analysed : 19473
	Contrast_group	DEG_total	DEG_unique	Upreg_DEG	Downreg_DEG
	All met1 mutants	1868	1462	1166	703
	All WTs	1210	804	333	878
	DEG shared between All mutants and All WTs contrast groups : 406

## Sheet: Intersects_DEGs_DMRs_HVdACRs
	Intersects between DEGs, CG-DMRs and HV-dACRs
1)	Numbers of genes/DEGs analysed :
	Feature	Total #	TE-associated #	Non-TE associated #
	Total genes analysed with DESeq	21657	1678	19979
	Consensus DEGs (from mininum 2 out of 19 accession-specific contrasts)	7132	1401	5731
	Non-DEGs (Total genes - Consensus DEGs)	14525	277	14248
	Non-DEGs Random subsampling		250	5731
2)	Numbers of unique genes identified in intersects with various features (Homozgyous first and second generation, heterozygous samples included)
	Feature	Position	TE-DEGs with feature	Non-TE-DEGs with feature	TE-Non-DEGs with feature	Non-TE Non-DEG with feature
	CG DMR	GB	231	196	19	159
	CG DMR	cis	69	223	11	268
	HV-dACR	cis	1246	1371	170	903
3)	Intersects of Consensus Non-TE-DEGs with other features:			Intersects of subsampled Non-TE-Non-DEGs with other features:
	Non-TE-DEG Category	#genes		Non-TE-DEG Category	#genes
	TOTAL	5731		TOTAL	5731
	with cis HV-dACR and cis CG-DMR	164		with cis HV-dACR and cis CG-DMR	107
	with cis HV-dACR ONLY	1207		with cis HV-dACR ONLY	796
	with cis CG-DMR only	255		with cis CG-DMR only	427
	without cis HV-dACR, without cis CG-DMR	4105		without cis HV-dACR, without cis CG-DMR	4508
	NOTE: For 3), 'cis' includes gene body.

## Sheet: Intersects_TEs_genes
	Intersects between genic features, CG-DMRs and HV-dACRs
	Genic Feature	Total Number
	TEs	31189
	All genes (TAIR10)	37513
	Non-TE genes (TAIR10)	29699
	TE-genes (TAIR10)	3903
	Intersects (Number of DMRs/dACRs intersecting with Genic features)
		TEs	All genes	Non-TE genes	TE-genes
	CG-DMRs	1311	1508	1011	574
	CG-DMRs max7NA	748	1108	787	369
	HV-dACRs	5915	5151	3010	2288
	Intersects (Number of Genic features intersecting with DMRs/dACRs)
		TEs	All genes	Non-TE genes	TE-genes
	CG-DMRs	2305	1706	1015	685
	CG-DMRs max7NA	1430	1310	795	514
	HV-dACRs	7591	4770	2986	1731
	Intersects between DMRs and HV-dACRs
		HV-dACR	CG-DMR	CG-DMR max7NA
	HV-dACR	9505	1131 HV-dACRs	793 HV-dACRs
	CG-DMR	740 DMRs	2388	1569
	CG-DMR max7NA	474 DMRs	1569	1569
