# Supplementary material for: Canalization of genome-wide transcriptional activity in Arabidopsis thaliana accessions by MET1-dependent CG methylation
Source: Genome Biol. 2022 Dec 20;23:263. doi: 10.1186/s13059-022-02833-5 (PMC9768921; doi:10.1186/s13059-022-02833-5)
Supplement: Supplementary file 3 — Additional file 3: Dataset S1. List of DEGs identified within 18 accessions among WT samples. [file 13059_2022_2833_MOESM3_ESM.tab]

AT1G01180
AT1G01470
AT1G01720
AT1G02380
AT1G02640
AT1G02650
AT1G02850
AT1G03410
AT1G03420
AT1G03430
AT1G03550
AT1G03710
AT1G03870
AT1G03940
AT1G04240
AT1G04770
AT1G04800
AT1G05550
AT1G05575
AT1G05805
AT1G06640
AT1G07000
AT1G08130
AT1G08650
AT1G08810
AT1G08890
AT1G09070
AT1G09080
AT1G09420
AT1G09486
AT1G09910
AT1G10160
AT1G10550
AT1G10730
AT1G10865
AT1G11050
AT1G11200
AT1G11280
AT1G11800
AT1G11870
AT1G12090
AT1G12610
AT1G12710
AT1G13340
AT1G13650
AT1G13700
AT1G13950
AT1G14100
AT1G14700
AT1G14870
AT1G14920
AT1G15125
AT1G15405
AT1G15550
AT1G16040
AT1G16260
AT1G16400
AT1G16410
AT1G16730
AT1G17100
AT1G17190
AT1G17710
AT1G18210
AT1G18300
AT1G18400
AT1G18590
AT1G18710
AT1G18740
AT1G18830
AT1G18870
AT1G19550
AT1G20010
AT1G20310
AT1G20350
AT1G20380
AT1G20390
AT1G20480
AT1G20823
AT1G21000
AT1G21110
AT1G21120
AT1G21190
AT1G21270
AT1G21280
AT1G21390
AT1G21550
AT1G22260
AT1G22330
AT1G22550
AT1G22570
AT1G22590
AT1G22640
AT1G22740
AT1G22890
AT1G23550
AT1G23710
AT1G23935
AT1G23940
AT1G24140
AT1G24330
AT1G24400
AT1G24470
AT1G24530
AT1G24880
AT1G25083
AT1G25098
AT1G25175
AT1G25211
AT1G25230
AT1G25400
AT1G25430
AT1G26770
AT1G26820
AT1G26930
AT1G27100
AT1G27180
AT1G27460
AT1G27540
AT1G27730
AT1G27770
AT1G28100
AT1G28190
AT1G28210
AT1G28380
AT1G28400
AT1G28610
AT1G29357
AT1G29560
AT1G29720
AT1G30620
AT1G31355
AT1G31550
AT1G31580
AT1G31600
AT1G31690
AT1G32583
AT1G32640
AT1G32920
AT1G33110
AT1G33560
AT1G33612
AT1G33760
AT1G33811
AT1G34418
AT1G34750
AT1G35112
AT1G35115
AT1G35210
AT1G35230
AT1G35560
AT1G35612
AT1G42990
AT1G44800
AT1G45120
AT1G45130
AT1G46554
AT1G47270
AT1G48310
AT1G48700
AT1G49032
AT1G49360
AT1G49450
AT1G49630
AT1G49980
AT1G50040
AT1G50290
AT1G50740
AT1G50790
AT1G50970
AT1G51340
AT1G51360
AT1G51430
AT1G51520
AT1G51660
AT1G51700
AT1G51965
AT1G52618
AT1G52890
AT1G52910
AT1G53100
AT1G53170
AT1G53480
AT1G53730
AT1G53830
AT1G53870
AT1G53890
AT1G54040
AT1G54120
AT1G54140
AT1G55960
AT1G56140
AT1G56260
AT1G56660
AT1G57590
AT1G57630
AT1G57860
AT1G57980
AT1G58270
AT1G58370
AT1G58561
AT1G58590
AT1G58602
AT1G58807
AT1G58848
AT1G59218
AT1G59359
AT1G59590
AT1G59910
AT1G60190
AT1G60505
AT1G60730
AT1G60930
AT1G61100
AT1G61190
AT1G61280
AT1G61310
AT1G61340
AT1G61490
AT1G61610
AT1G61660
AT1G61890
AT1G62422
AT1G62560
AT1G62930
AT1G63080
AT1G63090
AT1G63240
AT1G63350
AT1G63390
AT1G63540
AT1G63750
AT1G63860
AT1G63870
AT1G63880
AT1G64060
AT1G64080
AT1G64380
AT1G64610
AT1G64670
AT1G64780
AT1G64950
AT1G65190
AT1G65370
AT1G65490
AT1G65510
AT1G65520
AT1G65800
AT1G65860
AT1G65960
AT1G65985
AT1G66090
AT1G66100
AT1G66430
AT1G66500
AT1G66540
AT1G66590
AT1G66860
AT1G66910
AT1G66990
AT1G67040
AT1G67360
AT1G67365
AT1G67470
AT1G67810
AT1G67860
AT1G67865
AT1G67880
AT1G67900
AT1G67970
AT1G68740
AT1G69040
AT1G69170
AT1G69260
AT1G69270
AT1G69490
AT1G69720
AT1G69730
AT1G69750
AT1G69790
AT1G69800
AT1G70430
AT1G70490
AT1G70590
AT1G70810
AT1G71140
AT1G71330
AT1G72060
AT1G72360
AT1G72416
AT1G72790
AT1G72840
AT1G72890
AT1G72900
AT1G72910
AT1G72920
AT1G72930
AT1G72940
AT1G72950
AT1G73010
AT1G73080
AT1G73500
AT1G73540
AT1G73860
AT1G73870
AT1G74300
AT1G74330
AT1G74360
AT1G74450
AT1G74670
AT1G74780
AT1G74930
AT1G75000
AT1G75020
AT1G75270
AT1G75880
AT1G75960
AT1G76090
AT1G76600
AT1G76890
AT1G77500
AT1G77660
AT1G77990
AT1G78000
AT1G78020
AT1G78070
AT1G78170
AT1G78280
AT1G78290
AT1G78370
AT1G78450
AT1G79460
AT1G79500
AT1G79520
AT1G79640
AT1G80610
AT1G80840
AT2G01029
AT2G01180
AT2G01670
AT2G01890
AT2G01918
AT2G02230
AT2G02500
AT2G02960
AT2G03330
AT2G03420
AT2G03710
AT2G03890
AT2G04170
AT2G04378
AT2G05070
AT2G05160
AT2G05250
AT2G05380
AT2G05540
AT2G05632
AT2G05642
AT2G06850
AT2G07677
AT2G07709
AT2G07717
AT2G07719
AT2G07723
AT2G07733
AT2G07734
AT2G07749
AT2G07750
AT2G07774
AT2G07779
AT2G07785
AT2G07787
AT2G07811
AT2G09795
AT2G10410
AT2G11240
AT2G12470
AT2G13665
AT2G13800
AT2G13810
AT2G13970
AT2G14285
AT2G14850
AT2G15020
AT2G15040
AT2G15042
AT2G15050
AT2G15080
AT2G15292
AT2G15390
AT2G15960
AT2G16365
AT2G16367
AT2G16700
AT2G16870
AT2G17040
AT2G17230
AT2G17500
AT2G17650
AT2G17705
AT2G18660
AT2G18670
AT2G18690
AT2G18890
AT2G20390
AT2G20560
AT2G20750
AT2G21080
AT2G21320
AT2G21460
AT2G21500
AT2G21520
AT2G21660
AT2G21850
AT2G21970
AT2G22500
AT2G22810
AT2G22830
AT2G22970
AT2G23130
AT2G23320
AT2G23600
AT2G23610
AT2G23680
AT2G24100
AT2G24220
AT2G24395
AT2G24550
AT2G24600
AT2G24940
AT2G25250
AT2G25460
AT2G25510
AT2G25690
AT2G26170
AT2G26190
AT2G26530
AT2G26640
AT2G27190
AT2G27310
AT2G27360
AT2G27402
AT2G28040
AT2G28120
AT2G28400
AT2G29110
AT2G29120
AT2G29160
AT2G29300
AT2G29350
AT2G30010
AT2G30020
AT2G30500
AT2G30766
AT2G30790
AT2G31141
AT2G31150
AT2G32030
AT2G32130
AT2G32160
AT2G32180
AT2G32290
AT2G32870
AT2G33510
AT2G33580
AT2G34010
AT2G34655
AT2G35810
AT2G35930
AT2G36050
AT2G36220
AT2G37430
AT2G37450
AT2G37460
AT2G37770
AT2G37970
AT2G38310
AT2G38470
AT2G38790
AT2G39100
AT2G39130
AT2G39650
AT2G39675
AT2G39850
AT2G40000
AT2G40010
AT2G40130
AT2G40140
AT2G40270
AT2G40920
AT2G41010
AT2G41090
AT2G41250
AT2G41410
AT2G41440
AT2G41830
AT2G41835
AT2G42040
AT2G42320
AT2G42350
AT2G42360
AT2G42380
AT2G42540
AT2G42580
AT2G42730
AT2G42760
AT2G43100
AT2G43150
AT2G44270
AT2G44290
AT2G44600
AT2G44740
AT2G44840
AT2G45270
AT2G45660
AT2G46270
AT2G46400
AT2G46450
AT2G46510
AT2G46640
AT2G46680
AT2G46690
AT2G46790
AT2G47130
AT2G47440
AT2G47710
AT2G47750
AT2G48120
AT3G01820
AT3G01830
AT3G02020
AT3G02140
AT3G02410
AT3G02515
AT3G02840
AT3G03470
AT3G03520
AT3G03820
AT3G04640
AT3G05160
AT3G05415
AT3G05580
AT3G05650
AT3G05990
AT3G06070
AT3G06125
AT3G06145
AT3G06433
AT3G06770
AT3G07195
AT3G08720
AT3G09830
AT3G10300
AT3G10815
AT3G10930
AT3G11880
AT3G12040
AT3G12780
AT3G12920
AT3G14050
AT3G14210
AT3G14310
AT3G14450
AT3G14620
AT3G14990
AT3G15210
AT3G15530
AT3G16240
AT3G16530
AT3G16560
AT3G16720
AT3G16750
AT3G17070
AT3G18560
AT3G18610
AT3G18690
AT3G18710
AT3G18950
AT3G18980
AT3G19010
AT3G19030
AT3G19240
AT3G19515
AT3G19580
AT3G19710
AT3G20120
AT3G20350
AT3G20500
AT3G20510
AT3G20600
AT3G21150
AT3G21550
AT3G21780
AT3G21790
AT3G22121
AT3G22142
AT3G22231
AT3G22550
AT3G22740
AT3G23000
AT3G23480
AT3G23510
AT3G23570
AT3G23920
AT3G24255
AT3G24360
AT3G24460
AT3G24520
AT3G24927
AT3G25020
AT3G25250
AT3G25290
AT3G25600
AT3G25610
AT3G25870
AT3G26060
AT3G26100
AT3G26240
AT3G26300
AT3G26612
AT3G26840
AT3G26980
AT3G27210
AT3G27340
AT3G27610
AT3G27690
AT3G27990
AT3G28130
AT3G28140
AT3G28160
AT3G28200
AT3G28210
AT3G28370
AT3G28540
AT3G28850
AT3G28940
AT3G29000
AT3G29290
AT3G29310
AT3G29320
AT3G29776
AT3G42658
AT3G43310
AT3G43510
AT3G43690
AT3G43740
AT3G44070
AT3G44205
AT3G44410
AT3G44430
AT3G44630
AT3G44670
AT3G44720
AT3G44740
AT3G44860
AT3G45390
AT3G45440
AT3G45443
AT3G45730
AT3G46080
AT3G46090
AT3G46370
AT3G46385
AT3G46430
AT3G46530
AT3G46600
AT3G46620
AT3G46658
AT3G46930
AT3G47050
AT3G47080
AT3G47250
AT3G47290
AT3G47295
AT3G47350
AT3G47360
AT3G47570
AT3G47640
AT3G47680
AT3G47820
AT3G47965
AT3G48280
AT3G48320
AT3G48390
AT3G48410
AT3G48650
AT3G49120
AT3G49350
AT3G49530
AT3G49580
AT3G50280
AT3G50340
AT3G50480
AT3G50650
AT3G50660
AT3G50910
AT3G50930
AT3G50950
AT3G51430
AT3G51860
AT3G51895
AT3G52060
AT3G52400
AT3G52535
AT3G52680
AT3G53230
AT3G53280
AT3G53700
AT3G53800
AT3G53810
AT3G54000
AT3G54366
AT3G54420
AT3G54920
AT3G55430
AT3G55980
AT3G56360
AT3G56410
AT3G56690
AT3G56710
AT3G56720
AT3G56790
AT3G57120
AT3G57460
AT3G57470
AT3G57520
AT3G57530
AT3G57540
AT3G57586
AT3G57640
AT3G57710
AT3G58120
AT3G58200
AT3G58270
AT3G58480
AT3G58620
AT3G58865
AT3G58900
AT3G59110
AT3G59700
AT3G59820
AT3G59880
AT3G60290
AT3G60300
AT3G60320
AT3G60450
AT3G60480
AT3G61020
AT3G61030
AT3G61190
AT3G61280
AT3G61890
AT3G62160
AT3G62260
AT3G62460
AT3G62500
AT3G62530
AT3G62660
AT3G63010
AT3G63510
AT4G00050
AT4G00140
AT4G00270
AT4G00380
AT4G00585
AT4G00620
AT4G00650
AT4G00870
AT4G00955
AT4G01360
AT4G01410
AT4G01450
AT4G01460
AT4G01490
AT4G01525
AT4G01590
AT4G01593
AT4G01740
AT4G01870
AT4G02390
AT4G02410
AT4G02420
AT4G02540
AT4G02660
AT4G02850
AT4G03060
AT4G03320
AT4G03400
AT4G03820
AT4G03935
AT4G04223
AT4G04293
AT4G04330
AT4G04410
AT4G04426
AT4G04490
AT4G04610
AT4G04692
AT4G04810
AT4G04830
AT4G04840
AT4G05040
AT4G05050
AT4G05070
AT4G06534
AT4G07410
AT4G07868
AT4G08035
AT4G08280
AT4G08480
AT4G08500
AT4G09430
AT4G09680
AT4G10120
AT4G10930
AT4G10990
AT4G11211
AT4G11280
AT4G11460
AT4G11470
AT4G11521
AT4G11630
AT4G11830
AT4G12000
AT4G12030
AT4G12917
AT4G12990
AT4G13040
AT4G13100
AT4G13110
AT4G13395
AT4G13460
AT4G13495
AT4G13630
AT4G13800
AT4G14220
AT4G14370
AT4G14400
AT4G14480
AT4G14548
AT4G14550
AT4G14580
AT4G14610
AT4G14905
AT4G15242
AT4G16250
AT4G16440
AT4G16563
AT4G16680
AT4G16790
AT4G16870
AT4G16880
AT4G16890
AT4G16900
AT4G16920
AT4G16950
AT4G17070
AT4G17180
AT4G17230
AT4G17250
AT4G17340
AT4G17490
AT4G17500
AT4G17615
AT4G17740
AT4G18490
AT4G18670
AT4G18880
AT4G19230
AT4G19410
AT4G19500
AT4G19510
AT4G19700
AT4G20170
AT4G20480
AT4G20860
AT4G21320
AT4G21400
AT4G21410
AT4G21445
AT4G21460
AT4G21600
AT4G21650
AT4G21900
AT4G21930
AT4G21990
AT4G22240
AT4G22280
AT4G22590
AT4G22592
AT4G22690
AT4G22710
AT4G22780
AT4G22980
AT4G23060
AT4G23180
AT4G23210
AT4G23810
AT4G24000
AT4G24380
AT4G24450
AT4G24570
AT4G24790
AT4G25260
AT4G25300
AT4G25390
AT4G26080
AT4G26710
AT4G26850
AT4G27050
AT4G27350
AT4G27370
AT4G27440
AT4G27652
AT4G27654
AT4G27657
AT4G28050
AT4G28390
AT4G28400
AT4G29310
AT4G29760
AT4G29780
AT4G30650
AT4G30660
AT4G30720
AT4G30910
AT4G31820
AT4G31980
AT4G32200
AT4G32220
AT4G32240
AT4G32280
AT4G33040
AT4G33490
AT4G33920
AT4G34390
AT4G34530
AT4G34710
AT4G34760
AT4G34770
AT4G34881
AT4G35100
AT4G35110
AT4G35320
AT4G35470
AT4G35600
AT4G35985
AT4G36010
AT4G36140
AT4G36550
AT4G36850
AT4G36988
AT4G36990
AT4G37610
AT4G37870
AT4G38280
AT4G38545
AT4G39180
AT4G39210
AT4G39420
AT4G39570
AT4G39670
AT4G39890
AT4G39940
AT5G01100
AT5G01810
AT5G02070
AT5G02540
AT5G02630
AT5G02670
AT5G03190
AT5G03210
AT5G03260
AT5G03435
AT5G03495
AT5G03720
AT5G04170
AT5G04340
AT5G04530
AT5G04980
AT5G05060
AT5G06690
AT5G07690
AT5G07920
AT5G08030
AT5G08510
AT5G08790
AT5G09220
AT5G09530
AT5G09585
AT5G09672
AT5G10140
AT5G10600
AT5G10930
AT5G10946
AT5G11140
AT5G11230
AT5G11650
AT5G12050
AT5G13100
AT5G13170
AT5G13370
AT5G13490
AT5G14200
AT5G14700
AT5G14760
AT5G14870
AT5G15230
AT5G15360
AT5G15500
AT5G15960
AT5G16200
AT5G16220
AT5G16370
AT5G16910
AT5G17300
AT5G17330
AT5G17350
AT5G17760
AT5G17880
AT5G18040
AT5G18460
AT5G18660
AT5G18840
AT5G20450
AT5G20700
AT5G20885
AT5G22250
AT5G22380
AT5G22500
AT5G22690
AT5G23010
AT5G23210
AT5G23870
AT5G24150
AT5G24160
AT5G24240
AT5G24480
AT5G24490
AT5G24590
AT5G24660
AT5G24800
AT5G25040
AT5G25230
AT5G25240
AT5G25910
AT5G25930
AT5G26030
AT5G26180
AT5G26280
AT5G26670
AT5G26770
AT5G26920
AT5G26980
AT5G27100
AT5G27420
AT5G27927
AT5G28030
AT5G28350
AT5G28400
AT5G28626
AT5G28913
AT5G28919
AT5G32481
AT5G35735
AT5G35777
AT5G35796
AT5G36910
AT5G36930
AT5G37130
AT5G37340
AT5G37710
AT5G37980
AT5G38050
AT5G38100
AT5G38212
AT5G38280
AT5G38710
AT5G39020
AT5G39660
AT5G39785
AT5G39950
AT5G40370
AT5G40910
AT5G41100
AT5G41740
AT5G41750
AT5G42050
AT5G42250
AT5G42380
AT5G42530
AT5G42825
AT5G43050
AT5G43270
AT5G43730
AT5G44060
AT5G44130
AT5G44390
AT5G44580
AT5G44680
AT5G45040
AT5G45110
AT5G45130
AT5G45150
AT5G45160
AT5G45250
AT5G45380
AT5G45630
AT5G46080
AT5G46490
AT5G46510
AT5G46520
AT5G47070
AT5G47220
AT5G47230
AT5G47910
AT5G47960
AT5G48090
AT5G48470
AT5G48490
AT5G48530
AT5G48570
AT5G48657
AT5G48850
AT5G48900
AT5G49440
AT5G49480
AT5G49500
AT5G49520
AT5G49840
AT5G49880
AT5G50340
AT5G50530
AT5G50565
AT5G50570
AT5G50665
AT5G50670
AT5G51040
AT5G51190
AT5G51470
AT5G51550
AT5G52050
AT5G52390
AT5G52420
AT5G52450
AT5G52640
AT5G52870
AT5G53048
AT5G53120
AT5G53700
AT5G54140
AT5G54160
AT5G54470
AT5G54490
AT5G54710
AT5G55790
AT5G55896
AT5G55970
AT5G56747
AT5G57170
AT5G57340
AT5G57760
AT5G57780
AT5G58120
AT5G58430
AT5G58620
AT5G58730
AT5G58900
AT5G59130
AT5G59450
AT5G59530
AT5G59550
AT5G59650
AT5G59670
AT5G59680
AT5G59820
AT5G60300
AT5G60430
AT5G60910
AT5G61570
AT5G61590
AT5G61600
AT5G62570
AT5G62620
AT5G63020
AT5G63030
AT5G63130
AT5G63760
AT5G63770
AT5G63790
AT5G63810
AT5G64190
AT5G64310
AT5G64510
AT5G64620
AT5G64630
AT5G64660
AT5G64870
AT5G65070
AT5G65710
AT5G66052
AT5G66070
AT5G66210
AT5G66380
AT5G66530
AT5G66630
AT5G66650
AT5G66675
AT5G67160
AT5G67250
AT5G67390
