# Supplementary material for: Canalization of genome-wide transcriptional activity in Arabidopsis thaliana accessions by MET1-dependent CG methylation
Source: Genome Biol. 2022 Dec 20;23:263. doi: 10.1186/s13059-022-02833-5 (PMC9768921; doi:10.1186/s13059-022-02833-5)
Supplement: Supplementary file 4 — Additional file 4: Dataset S2. List of DEGs identified within 18 accessions among met1 mutant samples. [file 13059_2022_2833_MOESM4_ESM.tab]

AT1G01010
AT1G01140
AT1G01340
AT1G01560
AT1G01680
AT1G02065
AT1G02205
AT1G02230
AT1G02450
AT1G02920
AT1G02930
AT1G03106
AT1G03290
AT1G03300
AT1G03370
AT1G03400
AT1G03420
AT1G03550
AT1G03580
AT1G03710
AT1G03850
AT1G03950
AT1G04555
AT1G04580
AT1G04590
AT1G04600
AT1G04980
AT1G05000
AT1G05470
AT1G05550
AT1G05570
AT1G05680
AT1G05690
AT1G05720
AT1G05835
AT1G06640
AT1G06645
AT1G06690
AT1G07000
AT1G07090
AT1G07119
AT1G07390
AT1G07440
AT1G07520
AT1G07600
AT1G07620
AT1G07900
AT1G08050
AT1G08115
AT1G08450
AT1G09420
AT1G09486
AT1G09560
AT1G09680
AT1G09740
AT1G09910
AT1G09930
AT1G09932
AT1G10050
AT1G10160
AT1G10340
AT1G10417
AT1G10550
AT1G10610
AT1G10657
AT1G10920
AT1G11130
AT1G11150
AT1G11280
AT1G11300
AT1G11320
AT1G11330
AT1G11790
AT1G11800
AT1G11905
AT1G12210
AT1G12290
AT1G12570
AT1G12860
AT1G12880
AT1G13210
AT1G13340
AT1G13390
AT1G13470
AT1G13520
AT1G13530
AT1G13540
AT1G13550
AT1G13650
AT1G13750
AT1G13830
AT1G13930
AT1G14080
AT1G14090
AT1G14100
AT1G14200
AT1G14260
AT1G14310
AT1G14360
AT1G14370
AT1G14790
AT1G14860
AT1G14880
AT1G14900
AT1G14970
AT1G15520
AT1G15790
AT1G16150
AT1G16410
AT1G16420
AT1G16500
AT1G16550
AT1G16590
AT1G16670
AT1G17020
AT1G17430
AT1G17490
AT1G17500
AT1G17590
AT1G17600
AT1G17610
AT1G17860
AT1G18330
AT1G18570
AT1G18910
AT1G19250
AT1G19270
AT1G20390
AT1G21110
AT1G21120
AT1G21210
AT1G21240
AT1G21250
AT1G21270
AT1G21280
AT1G21310
AT1G21520
AT1G21525
AT1G21750
AT1G21900
AT1G22170
AT1G22180
AT1G22250
AT1G22260
AT1G22400
AT1G22500
AT1G22590
AT1G22630
AT1G22640
AT1G22980
AT1G22990
AT1G23050
AT1G23052
AT1G23840
AT1G23850
AT1G23935
AT1G23940
AT1G23970
AT1G24140
AT1G24145
AT1G24147
AT1G24150
AT1G24240
AT1G24370
AT1G24470
AT1G24530
AT1G24880
AT1G24909
AT1G25083
AT1G25098
AT1G25155
AT1G25175
AT1G25211
AT1G25320
AT1G25430
AT1G25580
AT1G26200
AT1G26210
AT1G26230
AT1G26380
AT1G26390
AT1G26420
AT1G26440
AT1G26558
AT1G26690
AT1G27180
AT1G27285
AT1G27330
AT1G27540
AT1G27680
AT1G27940
AT1G27980
AT1G28480
AT1G28580
AT1G29240
AT1G29357
AT1G29590
AT1G29715
AT1G29720
AT1G29730
AT1G30220
AT1G30370
AT1G30410
AT1G30420
AT1G30530
AT1G30700
AT1G30835
AT1G30900
AT1G31290
AT1G31350
AT1G31355
AT1G31540
AT1G31550
AT1G31580
AT1G31600
AT1G32340
AT1G32350
AT1G32440
AT1G32583
AT1G32740
AT1G32960
AT1G33030
AT1G33612
AT1G33730
AT1G33960
AT1G33970
AT1G34180
AT1G34340
AT1G34420
AT1G34750
AT1G34967
AT1G35112
AT1G35210
AT1G35560
AT1G35612
AT1G35650
AT1G35730
AT1G35995
AT1G36920
AT1G42110
AT1G42705
AT1G43180
AT1G43910
AT1G44130
AT1G45145
AT1G45248
AT1G46554
AT1G47270
AT1G47890
AT1G48210
AT1G48310
AT1G48320
AT1G48605
AT1G48700
AT1G49000
AT1G49032
AT1G49050
AT1G49090
AT1G49360
AT1G49620
AT1G49630
AT1G50290
AT1G50520
AT1G50732
AT1G50790
AT1G50810
AT1G50950
AT1G50970
AT1G51080
AT1G51270
AT1G51430
AT1G51460
AT1G51520
AT1G51620
AT1G51660
AT1G51790
AT1G51800
AT1G51850
AT1G51860
AT1G51890
AT1G51940
AT1G52030
AT1G52200
AT1G52240
AT1G52315
AT1G52347
AT1G52400
AT1G52410
AT1G52618
AT1G52710
AT1G52770
AT1G52780
AT1G52800
AT1G53000
AT1G53030
AT1G53100
AT1G53110
AT1G53790
AT1G53870
AT1G53890
AT1G53903
AT1G54050
AT1G54120
AT1G54575
AT1G54740
AT1G55120
AT1G55265
AT1G55720
AT1G55850
AT1G55890
AT1G55910
AT1G55960
AT1G56010
AT1G56120
AT1G56260
AT1G56550
AT1G57650
AT1G57770
AT1G58190
AT1G58225
AT1G58270
AT1G58300
AT1G58380
AT1G58420
AT1G58561
AT1G58590
AT1G58602
AT1G58807
AT1G58848
AT1G59124
AT1G59359
AT1G59620
AT1G59870
AT1G59920
AT1G60020
AT1G60030
AT1G60260
AT1G60270
AT1G60690
AT1G60890
AT1G60930
AT1G61190
AT1G61250
AT1G61310
AT1G61420
AT1G61795
AT1G61800
AT1G61810
AT1G62150
AT1G62430
AT1G62540
AT1G62560
AT1G62590
AT1G62790
AT1G63070
AT1G63090
AT1G63230
AT1G63320
AT1G63330
AT1G63350
AT1G63390
AT1G63420
AT1G63540
AT1G63800
AT1G63855
AT1G63860
AT1G63870
AT1G63880
AT1G64170
AT1G64200
AT1G64270
AT1G64280
AT1G64563
AT1G64610
AT1G64930
AT1G64940
AT1G65060
AT1G65180
AT1G65190
AT1G65250
AT1G65295
AT1G65370
AT1G65484
AT1G65490
AT1G65500
AT1G65610
AT1G65690
AT1G65790
AT1G65820
AT1G65845
AT1G65960
AT1G65985
AT1G66100
AT1G66500
AT1G66520
AT1G66540
AT1G66590
AT1G66600
AT1G66700
AT1G66760
AT1G66880
AT1G66920
AT1G66960
AT1G66970
AT1G66990
AT1G67000
AT1G67105
AT1G67365
AT1G67800
AT1G67850
AT1G67856
AT1G67865
AT1G67900
AT1G67920
AT1G67970
AT1G67980
AT1G68570
AT1G68620
AT1G68710
AT1G69160
AT1G69270
AT1G69520
AT1G69543
AT1G69720
AT1G69750
AT1G69830
AT1G69930
AT1G70020
AT1G70210
AT1G70250
AT1G70430
AT1G70490
AT1G70690
AT1G71170
AT1G71210
AT1G71330
AT1G71390
AT1G71880
AT1G71890
AT1G71910
AT1G71970
AT1G71990
AT1G72140
AT1G72240
AT1G72280
AT1G72680
AT1G72700
AT1G72730
AT1G72760
AT1G72840
AT1G72855
AT1G72900
AT1G72910
AT1G72930
AT1G73250
AT1G73260
AT1G73805
AT1G73810
AT1G73860
AT1G74360
AT1G74390
AT1G74440
AT1G74590
AT1G74600
AT1G74650
AT1G74710
AT1G74930
AT1G75040
AT1G75090
AT1G75170
AT1G76040
AT1G76820
AT1G76955
AT1G76970
AT1G76980
AT1G77122
AT1G77230
AT1G77500
AT1G77510
AT1G77630
AT1G77810
AT1G78180
AT1G78190
AT1G78370
AT1G78410
AT1G78490
AT1G78750
AT1G79450
AT1G79530
AT1G79610
AT1G79680
AT1G79900
AT1G80050
AT1G80160
AT1G80555
AT1G80570
AT1G80820
AT1G80900
AT2G01037
AT2G01650
AT2G01890
AT2G02240
AT2G02810
AT2G03450
AT2G03510
AT2G03550
AT2G03590
AT2G03710
AT2G03980
AT2G04080
AT2G04130
AT2G04378
AT2G04430
AT2G04450
AT2G04495
AT2G04515
AT2G05220
AT2G05300
AT2G05518
AT2G05560
AT2G05642
AT2G05700
AT2G07180
AT2G07213
AT2G07599
AT2G07671
AT2G07674
AT2G07677
AT2G07682
AT2G07683
AT2G07686
AT2G07687
AT2G07688
AT2G07693
AT2G07696
AT2G07697
AT2G07698
AT2G07706
AT2G07707
AT2G07708
AT2G07709
AT2G07711
AT2G07715
AT2G07716
AT2G07717
AT2G07718
AT2G07719
AT2G07723
AT2G07725
AT2G07731
AT2G07733
AT2G07734
AT2G07737
AT2G07747
AT2G07749
AT2G07750
AT2G07773
AT2G07774
AT2G07776
AT2G07779
AT2G07783
AT2G07785
AT2G07787
AT2G07798
AT2G07808
AT2G07811
AT2G07815
AT2G07835
AT2G10280
AT2G10931
AT2G11240
AT2G11310
AT2G12240
AT2G12470
AT2G12550
AT2G12905
AT2G12980
AT2G14095
AT2G14255
AT2G14285
AT2G14560
AT2G14610
AT2G15042
AT2G15050
AT2G15060
AT2G15090
AT2G15292
AT2G15390
AT2G15650
AT2G15790
AT2G15800
AT2G15810
AT2G16060
AT2G16530
AT2G16595
AT2G16710
AT2G16790
AT2G17033
AT2G17040
AT2G17120
AT2G17220
AT2G17290
AT2G17650
AT2G17690
AT2G17720
AT2G17880
AT2G18400
AT2G18660
AT2G19130
AT2G19190
AT2G19240
AT2G19710
AT2G20142
AT2G20720
AT2G20870
AT2G21050
AT2G21130
AT2G21350
AT2G21460
AT2G21860
AT2G22660
AT2G22970
AT2G23330
AT2G23600
AT2G23610
AT2G24120
AT2G24160
AT2G24165
AT2G24390
AT2G24395
AT2G24540
AT2G24692
AT2G24750
AT2G24850
AT2G24960
AT2G25000
AT2G25090
AT2G25110
AT2G25290
AT2G25440
AT2G25964
AT2G26230
AT2G26240
AT2G26390
AT2G26440
AT2G26480
AT2G26560
AT2G26600
AT2G27190
AT2G27200
AT2G27400
AT2G27402
AT2G27660
AT2G28040
AT2G28120
AT2G28720
AT2G28830
AT2G28890
AT2G28940
AT2G29100
AT2G29110
AT2G29350
AT2G29460
AT2G29470
AT2G29570
AT2G29670
AT2G29990
AT2G30140
AT2G30280
AT2G30480
AT2G30550
AT2G30600
AT2G30750
AT2G30770
AT2G30790
AT2G31020
AT2G31150
AT2G31585
AT2G31790
AT2G31865
AT2G31870
AT2G31880
AT2G31980
AT2G32140
AT2G32160
AT2G32560
AT2G32650
AT2G32680
AT2G32870
AT2G33020
AT2G33051
AT2G33080
AT2G33640
AT2G34655
AT2G34930
AT2G34940
AT2G35070
AT2G35230
AT2G35310
AT2G35810
AT2G35830
AT2G35980
AT2G36305
AT2G36540
AT2G36670
AT2G36750
AT2G36780
AT2G36800
AT2G37025
AT2G37130
AT2G37450
AT2G37710
AT2G37750
AT2G37760
AT2G37870
AT2G37980
AT2G38110
AT2G38290
AT2G38430
AT2G38540
AT2G38620
AT2G38980
AT2G38995
AT2G39110
AT2G39210
AT2G39230
AT2G39270
AT2G39300
AT2G39518
AT2G39675
AT2G39710
AT2G39800
AT2G39850
AT2G39930
AT2G40010
AT2G40030
AT2G40140
AT2G40520
AT2G40750
AT2G40920
AT2G40955
AT2G41180
AT2G41380
AT2G41440
AT2G41640
AT2G41820
AT2G42170
AT2G42200
AT2G42570
AT2G42730
AT2G42740
AT2G43000
AT2G43140
AT2G43510
AT2G43535
AT2G43570
AT2G43590
AT2G43620
AT2G43850
AT2G43940
AT2G44230
AT2G44270
AT2G44290
AT2G44380
AT2G44480
AT2G44790
AT2G44980
AT2G45220
AT2G45290
AT2G45510
AT2G45560
AT2G45570
AT2G45760
AT2G46270
AT2G46400
AT2G46430
AT2G46450
AT2G46620
AT2G46790
AT2G46940
AT2G47130
AT3G01080
AT3G01290
AT3G01330
AT3G01345
AT3G01350
AT3G01420
AT3G01720
AT3G01830
AT3G01920
AT3G02110
AT3G02510
AT3G02770
AT3G02920
AT3G03480
AT3G03520
AT3G03780
AT3G03855
AT3G04070
AT3G04110
AT3G04181
AT3G04260
AT3G04290
AT3G04700
AT3G05415
AT3G05660
AT3G05690
AT3G05990
AT3G06125
AT3G06130
AT3G06145
AT3G06433
AT3G06630
AT3G07060
AT3G07520
AT3G07580
AT3G07600
AT3G08690
AT3G08720
AT3G08770
AT3G08870
AT3G08920
AT3G09010
AT3G09020
AT3G09165
AT3G09490
AT3G09790
AT3G09830
AT3G09940
AT3G09960
AT3G10010
AT3G10320
AT3G10500
AT3G10815
AT3G11000
AT3G11080
AT3G11340
AT3G11402
AT3G11640
AT3G11820
AT3G11840
AT3G12070
AT3G12110
AT3G12145
AT3G12220
AT3G12520
AT3G12800
AT3G12830
AT3G13020
AT3G13080
AT3G13090
AT3G13100
AT3G13330
AT3G13380
AT3G13433
AT3G13437
AT3G13610
AT3G13790
AT3G13810
AT3G13910
AT3G13950
AT3G14000
AT3G14210
AT3G14470
AT3G14620
AT3G15355
AT3G15536
AT3G15760
AT3G16030
AT3G16320
AT3G16450
AT3G16460
AT3G16565
AT3G16690
AT3G16700
AT3G16720
AT3G16750
AT3G17180
AT3G17700
AT3G18250
AT3G18420
AT3G18830
AT3G18850
AT3G18980
AT3G19000
AT3G19010
AT3G19030
AT3G19660
AT3G20090
AT3G20120
AT3G20230
AT3G20250
AT3G20280
AT3G20370
AT3G20510
AT3G21080
AT3G21220
AT3G21280
AT3G21330
AT3G21520
AT3G21530
AT3G21780
AT3G21810
AT3G22060
AT3G22160
AT3G22235
AT3G22240
AT3G22400
AT3G22460
AT3G22600
AT3G22910
AT3G23080
AT3G23085
AT3G23120
AT3G23240
AT3G23250
AT3G23480
AT3G23510
AT3G23540
AT3G23560
AT3G23570
AT3G23725
AT3G23810
AT3G23910
AT3G23930
AT3G24090
AT3G24255
AT3G24360
AT3G24460
AT3G24900
AT3G25020
AT3G25510
AT3G25610
AT3G25815
AT3G25826
AT3G25870
AT3G25882
AT3G25900
AT3G26165
AT3G26170
AT3G26210
AT3G26220
AT3G26230
AT3G26240
AT3G26300
AT3G26440
AT3G26470
AT3G26480
AT3G26500
AT3G26530
AT3G26600
AT3G26830
AT3G26922
AT3G27290
AT3G27340
AT3G27473
AT3G27906
AT3G27940
AT3G28100
AT3G28130
AT3G28140
AT3G28153
AT3G28160
AT3G28270
AT3G28480
AT3G28500
AT3G28510
AT3G28580
AT3G28850
AT3G28945
AT3G29000
AT3G29230
AT3G29250
AT3G29290
AT3G29375
AT3G29644
AT3G29710
AT3G29775
AT3G29776
AT3G30120
AT3G30122
AT3G30380
AT3G30695
AT3G30875
AT3G32240
AT3G33528
AT3G43510
AT3G43610
AT3G43740
AT3G43800
AT3G43828
AT3G44010
AT3G44205
AT3G44215
AT3G44300
AT3G44350
AT3G44400
AT3G44430
AT3G44490
AT3G44610
AT3G44650
AT3G44660
AT3G44690
AT3G44716
AT3G44735
AT3G44740
AT3G45095
AT3G45130
AT3G45330
AT3G45390
AT3G45440
AT3G45443
AT3G45600
AT3G45620
AT3G45860
AT3G46080
AT3G46090
AT3G46110
AT3G46370
AT3G46385
AT3G46430
AT3G46658
AT3G46900
AT3G46970
AT3G47050
AT3G47090
AT3G47250
AT3G47290
AT3G47350
AT3G47480
AT3G47580
AT3G47675
AT3G47680
AT3G47780
AT3G47820
AT3G47940
AT3G48080
AT3G48090
AT3G48280
AT3G48390
AT3G48640
AT3G48850
AT3G48900
AT3G49290
AT3G49780
AT3G49840
AT3G49970
AT3G50110
AT3G50240
AT3G50270
AT3G50470
AT3G50480
AT3G50560
AT3G50770
AT3G50800
AT3G50810
AT3G50930
AT3G51000
AT3G51070
AT3G51075
AT3G51240
AT3G51330
AT3G51340
AT3G51430
AT3G51440
AT3G51660
AT3G51860
AT3G51890
AT3G52400
AT3G52430
AT3G52535
AT3G52540
AT3G52680
AT3G52710
AT3G53150
AT3G53170
AT3G53190
AT3G53280
AT3G53370
AT3G53530
AT3G54100
AT3G54363
AT3G54366
AT3G54823
AT3G54960
AT3G55110
AT3G55450
AT3G55470
AT3G55710
AT3G55880
AT3G55950
AT3G56400
AT3G56410
AT3G56470
AT3G56710
AT3G56720
AT3G57260
AT3G57380
AT3G57470
AT3G57586
AT3G57700
AT3G57780
AT3G58200
AT3G58270
AT3G58865
AT3G58900
AT3G59320
AT3G59330
AT3G59570
AT3G59765
AT3G59820
AT3G59980
AT3G60120
AT3G60160
AT3G60300
AT3G60420
AT3G60470
AT3G60480
AT3G60520
AT3G60540
AT3G60640
AT3G60920
AT3G60930
AT3G60966
AT3G60970
AT3G61010
AT3G61190
AT3G61198
AT3G61380
AT3G61390
AT3G62150
AT3G62200
AT3G62460
AT3G62530
AT3G62600
AT3G62750
AT3G62780
AT3G63080
AT3G63200
AT3G63380
AT4G00030
AT4G00050
AT4G00230
AT4G00234
AT4G00240
AT4G00380
AT4G00650
AT4G00700
AT4G00870
AT4G00960
AT4G01010
AT4G01040
AT4G01130
AT4G01440
AT4G01460
AT4G01490
AT4G01520
AT4G01580
AT4G01590
AT4G01593
AT4G01610
AT4G01720
AT4G01740
AT4G01750
AT4G02005
AT4G02050
AT4G02380
AT4G02520
AT4G02540
AT4G02850
AT4G02880
AT4G03230
AT4G03450
AT4G03500
AT4G03510
AT4G04220
AT4G04223
AT4G04330
AT4G04390
AT4G04402
AT4G04500
AT4G04510
AT4G04540
AT4G04610
AT4G04692
AT4G04695
AT4G04740
AT4G04790
AT4G04810
AT4G04830
AT4G04840
AT4G04960
AT4G05040
AT4G05050
AT4G05070
AT4G05500
AT4G05590
AT4G06506
AT4G06517
AT4G07507
AT4G07810
AT4G07825
AT4G07868
AT4G08035
AT4G08230
AT4G08280
AT4G08470
AT4G08555
AT4G08710
AT4G08850
AT4G09430
AT4G09432
AT4G09455
AT4G09570
AT4G09680
AT4G09770
AT4G10410
AT4G10500
AT4G10860
AT4G10930
AT4G10980
AT4G10990
AT4G11000
AT4G11170
AT4G11320
AT4G11360
AT4G11460
AT4G11521
AT4G11530
AT4G11630
AT4G11650
AT4G11830
AT4G11840
AT4G11850
AT4G11890
AT4G12010
AT4G12290
AT4G12470
AT4G12480
AT4G12500
AT4G12680
AT4G12720
AT4G12917
AT4G12990
AT4G13100
AT4G13180
AT4G13410
AT4G13460
AT4G13493
AT4G13495
AT4G13500
AT4G13510
AT4G13630
AT4G13800
AT4G13820
AT4G13890
AT4G13900
AT4G13920
AT4G14040
AT4G14365
AT4G14385
AT4G14390
AT4G14630
AT4G15070
AT4G15140
AT4G15165
AT4G15210
AT4G15233
AT4G15440
AT4G15500
AT4G15610
AT4G15760
AT4G16190
AT4G16210
AT4G16215
AT4G16250
AT4G16260
AT4G16590
AT4G16660
AT4G16807
AT4G16880
AT4G16890
AT4G16920
AT4G16940
AT4G16960
AT4G17240
AT4G17260
AT4G17340
AT4G17350
AT4G17470
AT4G17480
AT4G17660
AT4G17670
AT4G18250
AT4G18370
AT4G18430
AT4G18440
AT4G18580
AT4G18630
AT4G18750
AT4G18880
AT4G18990
AT4G19240
AT4G19370
AT4G19410
AT4G19460
AT4G19500
AT4G19510
AT4G19550
AT4G19560
AT4G19830
AT4G19960
AT4G19990
AT4G20000
AT4G20110
AT4G20325
AT4G20480
AT4G21120
AT4G21380
AT4G21410
AT4G21460
AT4G21510
AT4G21650
AT4G21680
AT4G21840
AT4G21850
AT4G21940
AT4G22120
AT4G22240
AT4G22280
AT4G22300
AT4G22305
AT4G22390
AT4G22410
AT4G22530
AT4G23010
AT4G23030
AT4G23140
AT4G23150
AT4G23160
AT4G23170
AT4G23200
AT4G23215
AT4G23230
AT4G23240
AT4G23280
AT4G23310
AT4G23320
AT4G23450
AT4G23470
AT4G23610
AT4G23670
AT4G23700
AT4G23770
AT4G23880
AT4G23990
AT4G24040
AT4G24120
AT4G24190
AT4G24230
AT4G24420
AT4G24710
AT4G24920
AT4G24970
AT4G25070
AT4G25110
AT4G25830
AT4G25900
AT4G26060
AT4G26070
AT4G26090
AT4G26120
AT4G26200
AT4G26270
AT4G26520
AT4G26530
AT4G26790
AT4G26810
AT4G26990
AT4G27050
AT4G27260
AT4G27280
AT4G27300
AT4G27370
AT4G27570
AT4G27730
AT4G27740
AT4G27950
AT4G28010
AT4G28390
AT4G28490
AT4G28710
AT4G28900
AT4G29200
AT4G29520
AT4G29700
AT4G29760
AT4G29770
AT4G29810
AT4G29850
AT4G29905
AT4G30270
AT4G30640
AT4G31000
AT4G31290
AT4G31650
AT4G31910
AT4G31980
AT4G32175
AT4G32208
AT4G32220
AT4G32970
AT4G33050
AT4G33300
AT4G34135
AT4G34230
AT4G34250
AT4G34380
AT4G34390
AT4G34881
AT4G34930
AT4G35180
AT4G35230
AT4G35500
AT4G36090
AT4G36140
AT4G36210
AT4G36648
AT4G36670
AT4G36970
AT4G36988
AT4G36990
AT4G37010
AT4G37150
AT4G37310
AT4G37370
AT4G37520
AT4G37530
AT4G37640
AT4G37900
AT4G37990
AT4G38080
AT4G38280
AT4G38400
AT4G38550
AT4G38560
AT4G38790
AT4G38830
AT4G39030
AT4G39330
AT4G39710
AT4G39780
AT4G39830
AT4G39890
AT4G40020
AT4G40065
AT5G01250
AT5G01550
AT5G01740
AT5G01850
AT5G01900
AT5G01950
AT5G02290
AT5G02490
AT5G02670
AT5G02780
AT5G03460
AT5G03495
AT5G03670
AT5G03680
AT5G03830
AT5G04360
AT5G04750
AT5G04930
AT5G05060
AT5G05190
AT5G05340
AT5G05460
AT5G06750
AT5G06800
AT5G07000
AT5G07680
AT5G07690
AT5G07700
AT5G07770
AT5G07780
AT5G07820
AT5G07830
AT5G08120
AT5G08240
AT5G08380
AT5G08660
AT5G08760
AT5G09290
AT5G10140
AT5G10150
AT5G10250
AT5G10260
AT5G10380
AT5G10430
AT5G10570
AT5G10740
AT5G10760
AT5G10770
AT5G11190
AT5G11210
AT5G11230
AT5G11600
AT5G11920
AT5G11930
AT5G11970
AT5G12930
AT5G12940
AT5G13080
AT5G13240
AT5G13290
AT5G13320
AT5G13930
AT5G14200
AT5G14830
AT5G14840
AT5G14930
AT5G14940
AT5G15530
AT5G15860
AT5G15870
AT5G15960
AT5G16170
AT5G16350
AT5G16380
AT5G16650
AT5G17090
AT5G17125
AT5G17330
AT5G17700
AT5G17760
AT5G17880
AT5G18040
AT5G18310
AT5G18340
AT5G18470
AT5G18780
AT5G18840
AT5G18880
AT5G19097
AT5G19240
AT5G19490
AT5G19880
AT5G20400
AT5G20450
AT5G20740
AT5G20885
AT5G20960
AT5G21940
AT5G22380
AT5G22520
AT5G22530
AT5G22540
AT5G22545
AT5G22570
AT5G22920
AT5G23160
AT5G23850
AT5G24110
AT5G24160
AT5G24200
AT5G24210
AT5G24240
AT5G24480
AT5G24530
AT5G24540
AT5G24655
AT5G24770
AT5G24780
AT5G24800
AT5G25040
AT5G25120
AT5G25250
AT5G25260
AT5G25450
AT5G25475
AT5G25490
AT5G25820
AT5G25980
AT5G26170
AT5G26180
AT5G26270
AT5G26280
AT5G26340
AT5G26622
AT5G26690
AT5G26700
AT5G26920
AT5G26980
AT5G27010
AT5G27060
AT5G27100
AT5G27110
AT5G27220
AT5G27345
AT5G27360
AT5G27490
AT5G27830
AT5G27890
AT5G27920
AT5G27927
AT5G28030
AT5G28220
AT5G28263
AT5G28350
AT5G28400
AT5G28626
AT5G32511
AT5G33370
AT5G34841
AT5G35450
AT5G35575
AT5G35777
AT5G35796
AT5G36220
AT5G36260
AT5G36930
AT5G37130
AT5G37400
AT5G37410
AT5G37480
AT5G37600
AT5G37740
AT5G38140
AT5G38210
AT5G38212
AT5G38240
AT5G38250
AT5G38260
AT5G38280
AT5G38565
AT5G38900
AT5G39450
AT5G39520
AT5G39640
AT5G39670
AT5G39710
AT5G39770
AT5G39785
AT5G39790
AT5G39980
AT5G40010
AT5G40170
AT5G40270
AT5G40370
AT5G40380
AT5G40600
AT5G40690
AT5G40720
AT5G40850
AT5G40910
AT5G41070
AT5G41080
AT5G41120
AT5G41460
AT5G41550
AT5G41750
AT5G41800
AT5G42020
AT5G42250
AT5G42440
AT5G42445
AT5G42720
AT5G42730
AT5G42825
AT5G42830
AT5G42840
AT5G43050
AT5G43450
AT5G43730
AT5G43745
AT5G43780
AT5G43800
AT5G43910
AT5G43950
AT5G44380
AT5G44410
AT5G44460
AT5G44568
AT5G44570
AT5G44575
AT5G44585
AT5G44620
AT5G44820
AT5G44890
AT5G44930
AT5G45000
AT5G45020
AT5G45095
AT5G45100
AT5G45110
AT5G45150
AT5G45380
AT5G45500
AT5G45510
AT5G45720
AT5G45950
AT5G45960
AT5G45990
AT5G46050
AT5G46220
AT5G46230
AT5G46260
AT5G46430
AT5G46490
AT5G46510
AT5G46530
AT5G46570
AT5G46640
AT5G47120
AT5G47190
AT5G47220
AT5G47240
AT5G47815
AT5G47870
AT5G47930
AT5G48040
AT5G48220
AT5G48380
AT5G48400
AT5G48450
AT5G48530
AT5G48540
AT5G48570
AT5G48657
AT5G48880
AT5G49300
AT5G49440
AT5G49460
AT5G49680
AT5G49820
AT5G50130
AT5G50200
AT5G50370
AT5G50565
AT5G50665
AT5G50670
AT5G50680
AT5G50740
AT5G50950
AT5G51440
AT5G51460
AT5G51470
AT5G51540
AT5G51550
AT5G51730
AT5G51750
AT5G51795
AT5G51820
AT5G52070
AT5G52110
AT5G52420
AT5G52720
AT5G52730
AT5G52740
AT5G52750
AT5G52760
AT5G52810
AT5G52882
AT5G53110
AT5G53500
AT5G53550
AT5G53700
AT5G54145
AT5G54180
AT5G54300
AT5G54490
AT5G54530
AT5G54590
AT5G54630
AT5G54860
AT5G54980
AT5G55120
AT5G55170
AT5G55450
AT5G55460
AT5G55570
AT5G55720
AT5G55740
AT5G55790
AT5G55896
AT5G55930
AT5G55950
AT5G56160
AT5G56550
AT5G56610
AT5G56747
AT5G56780
AT5G56840
AT5G56870
AT5G57010
AT5G57480
AT5G57590
AT5G57800
AT5G57830
AT5G57880
AT5G58090
AT5G58575
AT5G58940
AT5G58980
AT5G59130
AT5G59650
AT5G59662
AT5G59690
AT5G59740
AT5G60200
AT5G60280
AT5G60300
AT5G60430
AT5G60580
AT5G60800
AT5G60860
AT5G60890
AT5G60900
AT5G60950
AT5G61010
AT5G61040
AT5G61270
AT5G61520
AT5G61550
AT5G61740
AT5G62210
AT5G62480
AT5G62770
AT5G62900
AT5G62920
AT5G63020
AT5G63060
AT5G63080
AT5G63225
AT5G63530
AT5G63580
AT5G63630
AT5G63650
AT5G63920
AT5G64000
AT5G64490
AT5G64630
AT5G64667
AT5G64710
AT5G64810
AT5G64830
AT5G65000
AT5G65020
AT5G65050
AT5G65070
AT5G65090
AT5G65220
AT5G65400
AT5G65420
AT5G65460
AT5G65600
AT5G65690
AT5G65730
AT5G66052
AT5G66380
AT5G66580
AT5G66640
AT5G66800
AT5G66910
AT5G67180
AT5G67340
AT5G67520
