# Supplementary material for: Canalization of genome-wide transcriptional activity in Arabidopsis thaliana accessions by MET1-dependent CG methylation
Source: Genome Biol. 2022 Dec 20;23:263. doi: 10.1186/s13059-022-02833-5 (PMC9768921; doi:10.1186/s13059-022-02833-5)
Supplement: Supplementary file 6 — Additional file 6: Dataset S3. Names and coordinates of DEGs identified in 18 accession-specific contrasts and an all mutant vs all WT contrast. [file 13059_2022_2833_MOESM6_ESM.zip]

Archive with 42 entries (39 files):
- DEGs_19contrasts/
- DEGs_19contrasts/Mar_MutvsWT_DEG_metadata_coord.tab
- __MACOSX/
- __MACOSX/DEGs_19contrasts/
- __MACOSX/DEGs_19contrasts/._Mar_MutvsWT_DEG_metadata_coord.tab
- DEGs_19contrasts/Ei2_MutvsWT_DEG_metadata_coord.tab
- __MACOSX/DEGs_19contrasts/._Ei2_MutvsWT_DEG_metadata_coord.tab
- DEGs_19contrasts/Uk1_MutvsWT_DEG_metadata_coord.tab
- __MACOSX/DEGs_19contrasts/._Uk1_MutvsWT_DEG_metadata_coord.tab
- DEGs_19contrasts/Col_MutvsWT_DEG_metadata_coord.tab
- __MACOSX/DEGs_19contrasts/._Col_MutvsWT_DEG_metadata_coord.tab
- DEGs_19contrasts/Nok3_MutvsWT_DEG_metadata_coord.tab
- __MACOSX/DEGs_19contrasts/._Nok3_MutvsWT_DEG_metadata_coord.tab
- DEGs_19contrasts/Tsu_MutvsWT_DEG_metadata_coord.tab
- __MACOSX/DEGs_19contrasts/._Tsu_MutvsWT_DEG_metadata_coord.tab
- DEGs_19contrasts/Cvi_MutvsWT_DEG_metadata_coord.tab
- __MACOSX/DEGs_19contrasts/._Cvi_MutvsWT_DEG_metadata_coord.tab
- DEGs_19contrasts/Bs1_MutvsWT_DEG_metadata_coord.tab
- __MACOSX/DEGs_19contrasts/._Bs1_MutvsWT_DEG_metadata_coord.tab
- DEGs_19contrasts/Bu0_MutvsWT_DEG_metadata_coord.tab
- __MACOSX/DEGs_19contrasts/._Bu0_MutvsWT_DEG_metadata_coord.tab
- DEGs_19contrasts/Pi0_MutvsWT_DEG_metadata_coord.tab
- __MACOSX/DEGs_19contrasts/._Pi0_MutvsWT_DEG_metadata_coord.tab
- DEGs_19contrasts/Ler_MutvsWT_DEG_metadata_coord.tab
- __MACOSX/DEGs_19contrasts/._Ler_MutvsWT_DEG_metadata_coord.tab
- DEGs_19contrasts/Aa0_MutvsWT_DEG_metadata_coord.tab
- __MACOSX/DEGs_19contrasts/._Aa0_MutvsWT_DEG_metadata_coord.tab
- DEGs_19contrasts/Bl1_MutvsWT_DEG_metadata_coord.tab
- __MACOSX/DEGs_19contrasts/._Bl1_MutvsWT_DEG_metadata_coord.tab
- DEGs_19contrasts/Baa1_MutvsWT_DEG_metadata_coord.tab
- __MACOSX/DEGs_19contrasts/._Baa1_MutvsWT_DEG_metadata_coord.tab
- DEGs_19contrasts/Ste0_MutvsWT_DEG_metadata_coord.tab
- __MACOSX/DEGs_19contrasts/._Ste0_MutvsWT_DEG_metadata_coord.tab
- DEGs_19contrasts/MutvsWT_DEGs_p0.01_above1log2fold_metadata_coord.tab
- __MACOSX/DEGs_19contrasts/._MutvsWT_DEGs_p0.01_above1log2fold_metadata_coord.tab
- DEGs_19contrasts/Est_MutvsWT_DEG_metadata_coord.tab
- __MACOSX/DEGs_19contrasts/._Est_MutvsWT_DEG_metadata_coord.tab
- DEGs_19contrasts/Com1_MutvsWT_DEG_metadata_coord.tab
- __MACOSX/DEGs_19contrasts/._Com1_MutvsWT_DEG_metadata_coord.tab
- DEGs_19contrasts/Tscha_MutvsWT_DEG_metadata_coord.tab
- __MACOSX/DEGs_19contrasts/._Tscha_MutvsWT_DEG_metadata_coord.tab
- __MACOSX/._DEGs_19contrasts
