# Supplementary material for: Canalization of genome-wide transcriptional activity in Arabidopsis thaliana accessions by MET1-dependent CG methylation
Source: Genome Biol. 2022 Dec 20;23:263. doi: 10.1186/s13059-022-02833-5 (PMC9768921; doi:10.1186/s13059-022-02833-5)
Supplement: Supplementary file 6 — Additional file 6: Dataset S3. Names and coordinates of DEGs identified in 18 accession-specific contrasts and an all mutant vs all WT contrast. [file 13059_2022_2833_MOESM6_ESM.zip › DEGs_19contrasts/Est_MutvsWT_DEG_metadata_coord.tab]

Chr1	50075	51199	-	AT1G01100	gene
Chr1	57269	59167	-	AT1G01120	gene
Chr1	64166	67625	-	AT1G01140	gene
Chr1	104491	105330	-	AT1G01250	gene
Chr1	132328	135831	-	AT1G01340	gene
Chr1	141971	143183	+	AT1G01360	gene
Chr1	154492	156011	-	AT1G01420	gene
Chr1	163419	166239	+	AT1G01448	gene
Chr1	190596	192139	+	AT1G01520	gene
Chr1	214229	217304	+	AT1G01590	gene
Chr1	284610	291094	+	AT1G01790	gene
Chr1	408622	410611	+	AT1G02150	gene
Chr1	418748	422438	+	AT1G02205	gene
Chr1	448463	450426	-	AT1G02280	gene
Chr1	455688	458164	+	AT1G02305	gene
Chr1	465718	467844	-	AT1G02340	gene
Chr1	513843	515404	-	AT1G02475	gene
Chr1	564205	567769	+	AT1G02640	gene
Chr1	576046	580299	+	AT1G02670	gene
Chr1	584260	587219	+	AT1G02690	gene
Chr1	591826	594236	+	AT1G02720	gene
Chr1	607808	609465	-	AT1G02780	gene
Chr1	623765	624475	-	AT1G02820	gene
Chr1	642752	644903	-	AT1G02880	gene
Chr1	658657	659771	-	AT1G02920	gene
Chr1	666872	669837	-	AT1G02960	gene
Chr1	749246	751963	+	AT1G03110	gene
Chr1	782948	784240	+	AT1G03210	gene
Chr1	885623	887956	-	AT1G03550	gene
Chr1	944572	947483	+	AT1G03770	gene
Chr1	976097	977761	-	AT1G03850	gene
Chr1	982506	983540	-	AT1G03870	gene
Chr1	1011172	1013365	-	AT1G03950	gene
Chr1	1119699	1122526	-	AT1G04220	gene
Chr1	1128188	1129551	-	AT1G04240	gene
Chr1	1136258	1138613	+	AT1G04250	gene
Chr1	1141604	1143053	-	AT1G04270	gene
Chr1	1147523	1148533	-	AT1G04290	gene
Chr1	1165165	1166768	+	AT1G04350	gene
Chr1	1167457	1168878	-	AT1G04360	gene
Chr1	1216095	1217467	+	AT1G04480	gene
Chr1	1237256	1239061	+	AT1G04540	gene
Chr1	1282741	1286584	-	AT1G04620	gene
Chr1	1325296	1331086	-	AT1G04730	gene
Chr1	1356191	1358386	-	AT1G04820	gene
Chr1	1425593	1428782	+	AT1G05000	gene
Chr1	1477500	1478821	-	AT1G05135	pseudogene
Chr1	1510404	1511683	+	AT1G05210	gene
Chr1	1553603	1557733	+	AT1G05320	gene
Chr1	1560678	1564123	-	AT1G05350	gene
Chr1	1682318	1687363	+	AT1G05630	gene
Chr1	1703092	1704691	-	AT1G05680	gene
Chr1	1707011	1709347	+	AT1G05690	gene
Chr1	1762224	1762814	+	AT1G05835	gene
Chr1	1771457	1773293	-	AT1G05870	gene
Chr1	1804401	1807471	-	AT1G05950	gene
Chr1	1897203	1899208	+	AT1G06210	gene
Chr1	1960058	1963011	-	AT1G06430	gene
Chr1	1967087	1969561	-	AT1G06460	gene
Chr1	2016308	2024662	-	AT1G06590	gene
Chr1	2027739	2031388	+	AT1G06630	gene
Chr1	2032338	2034018	+	AT1G06640	gene
Chr1	2060444	2067323	-	AT1G06720	gene
Chr1	2089417	2091686	-	AT1G06800	gene
Chr1	2130142	2135665	-	AT1G06950	gene
Chr1	2135851	2137732	+	AT1G06960	gene
Chr1	2152852	2155269	+	AT1G07010	gene
Chr1	2158420	2160809	-	AT1G07030	gene
Chr1	2168564	2169851	+	AT1G07070	gene
Chr1	2204320	2206934	+	AT1G07180	gene
Chr1	2223691	2225452	+	AT1G07240	gene
Chr1	2225900	2227566	+	AT1G07250	gene
Chr1	2263140	2264551	+	AT1G07370	gene
Chr1	2286149	2287730	-	AT1G07440	gene
Chr1	2368837	2369734	+	AT1G07660	gene
Chr1	2390655	2392453	-	AT1G07720	gene
Chr1	2408203	2409580	-	AT1G07770	gene
Chr1	2422241	2423655	+	AT1G07830	gene
Chr1	2454846	2457321	+	AT1G07920	gene
Chr1	2495342	2498764	-	AT1G08040	gene
Chr1	2498836	2501427	-	AT1G08050	gene
Chr1	2542702	2547946	-	AT1G08130	gene
Chr1	2583654	2586744	-	AT1G08230	gene
Chr1	2590944	2606892	+	AT1G08260	gene
Chr1	2632810	2635852	-	AT1G08350	gene
Chr1	2636011	2637915	+	AT1G08360	gene
Chr1	2715079	2716404	-	AT1G08580	gene
Chr1	2733657	2735819	-	AT1G08610	gene
Chr1	2743761	2747967	-	AT1G08630	gene
Chr1	2848348	2852270	+	AT1G08890	gene
Chr1	2852454	2855779	+	AT1G08900	gene
Chr1	2884411	2886620	+	AT1G08980	gene
Chr1	2971593	2972199	-	AT1G09200	gene
Chr1	2979520	2982624	-	AT1G09230	gene
Chr1	3009055	3009880	+	AT1G09310	gene
Chr1	3009941	3012363	-	AT1G09320	gene
Chr1	3053901	3055360	+	AT1G09460	gene
Chr1	3093839	3094864	+	AT1G09560	gene
Chr1	3101671	3102925	-	AT1G09575	gene
Chr1	3106502	3107772	+	AT1G09590	gene
Chr1	3119878	3122526	+	AT1G09640	gene
Chr1	3136188	3137475	-	AT1G09690	gene
Chr1	3157501	3159148	+	AT1G09750	gene
Chr1	3165370	3167869	-	AT1G09780	gene
Chr1	3227490	3230043	-	AT1G09930	gene
Chr1	3230450	3233109	-	AT1G09932	gene
Chr1	3262265	3263612	-	AT1G09995	gene
Chr1	3349219	3351180	+	AT1G10210	gene
Chr1	3363504	3366488	+	AT1G10270	gene
Chr1	3384164	3388373	-	AT1G10320	gene
Chr1	3390322	3392571	-	AT1G10340	gene
Chr1	3453228	3460620	+	AT1G10490	gene
Chr1	3460000	3461485	-	AT1G10500	gene
Chr1	3465964	3469248	+	AT1G10520	gene
Chr1	3469580	3471488	+	AT1G10522	gene
Chr1	3479153	3480988	-	AT1G10550	gene
Chr1	3524018	3526346	-	AT1G10650	gene
Chr1	3530467	3531842	+	AT1G10657	gene
Chr1	3611747	3614613	+	AT1G10850	gene
Chr1	3647894	3655590	-	AT1G10930	gene
Chr1	3702608	3703779	+	AT1G11090	gene
Chr1	3728971	3731624	+	AT1G11150	transposable_element_gene
Chr1	3740765	3744675	+	AT1G11170	gene
Chr1	3787334	3790876	-	AT1G11280	gene
Chr1	3791454	3793883	-	AT1G11290	gene
Chr1	3841286	3844432	+	AT1G11410	gene
Chr1	3849360	3850662	+	AT1G11440	gene
Chr1	3888690	3890811	+	AT1G11580	gene
Chr1	3945737	3946613	+	AT1G11700	gene
Chr1	3951553	3957044	+	AT1G11720	gene
Chr1	4014847	4016540	+	AT1G11905	gene
Chr1	4197396	4198310	+	AT1G12340	gene
Chr1	4220100	4221774	+	AT1G12390	gene
Chr1	4226362	4229138	-	AT1G12420	gene
Chr1	4274594	4275981	+	AT1G12550	gene
Chr1	4289944	4291017	-	AT1G12610	gene
Chr1	4294594	4297084	-	AT1G12620	gene
Chr1	4331062	4333220	+	AT1G12720	transposable_element_gene
Chr1	4359151	4361272	-	AT1G12790	gene
Chr1	4444043	4447406	-	AT1G13030	gene
Chr1	4459166	4460940	+	AT1G13080	gene
Chr1	4484584	4488577	+	AT1G13160	gene
Chr1	4542168	4543742	+	AT1G13260	gene
Chr1	4544953	4547312	+	AT1G13270	gene
Chr1	4547454	4548875	+	AT1G13280	gene
Chr1	4567935	4570598	+	AT1G13330	gene
Chr1	4592481	4594391	-	AT1G13390	gene
Chr1	4612243	4612929	+	AT1G13448	gene
Chr1	4631778	4633248	-	AT1G13520	gene
Chr1	4633740	4635129	-	AT1G13530	gene
Chr1	4694372	4696023	-	AT1G13700	gene
Chr1	4724608	4726499	+	AT1G13780	gene
Chr1	4761012	4762666	+	AT1G13930	gene
Chr1	4817144	4818020	-	AT1G14060	gene
Chr1	4822528	4824414	+	AT1G14080	gene
Chr1	4824433	4827436	-	AT1G14090	pseudogene
Chr1	4839853	4840751	+	AT1G14150	gene
Chr1	4888214	4889661	+	AT1G14320	gene
Chr1	4929123	4930904	-	AT1G14410	gene
Chr1	4989562	4992732	+	AT1G14580	gene
Chr1	5042323	5044294	+	AT1G14685	gene
Chr1	5058680	5061136	+	AT1G14700	gene
Chr1	5061866	5065178	-	AT1G14710	gene
Chr1	5086626	5088846	-	AT1G14770	gene
Chr1	5090990	5094152	+	AT1G14780	gene
Chr1	5102424	5104695	-	AT1G14810	gene
Chr1	5105018	5106954	-	AT1G14820	gene
Chr1	5128375	5129523	-	AT1G14870	gene
Chr1	5161949	5164917	-	AT1G14970	gene
Chr1	5165628	5166745	-	AT1G14980	gene
Chr1	5183607	5186974	-	AT1G15060	gene
Chr1	5204625	5205912	+	AT1G15125	gene
Chr1	5222913	5224121	-	AT1G15175	gene
Chr1	5224385	5226702	+	AT1G15180	gene
Chr1	5248664	5249474	-	AT1G15250	gene
Chr1	5269019	5272058	-	AT1G15310	gene
Chr1	5298324	5300927	+	AT1G15410	gene
Chr1	5306061	5309514	-	AT1G15440	gene
Chr1	5318011	5320594	+	AT1G15480	gene
Chr1	5326290	5328874	+	AT1G15500	gene
Chr1	5362009	5365549	+	AT1G15570	gene
Chr1	5441082	5443684	-	AT1G15800	gene
Chr1	5471400	5473014	+	AT1G15930	gene
Chr1	5489298	5491363	+	AT1G15980	gene
Chr1	5494533	5495359	+	AT1G16000	gene
Chr1	5543152	5546103	+	AT1G16190	gene
Chr1	5580855	5582143	+	AT1G16320	gene
Chr1	5590951	5593007	+	AT1G16350	gene
Chr1	5608807	5611426	+	AT1G16410	gene
Chr1	5612150	5613867	-	AT1G16420	gene
Chr1	5617811	5619334	+	AT1G16445	gene
Chr1	5625699	5628656	-	AT1G16480	gene
Chr1	5692024	5696458	+	AT1G16660	transposable_element_gene
Chr1	5726368	5727312	-	AT1G16730	gene
Chr1	5770732	5773251	-	AT1G16870	gene
Chr1	5896416	5898717	-	AT1G17240	gene
Chr1	5912053	5915313	+	AT1G17275	transposable_element_gene
Chr1	5915644	5916212	-	AT1G17277	transposable_element_gene
Chr1	5922630	5926400	+	AT1G17290	gene
Chr1	6018757	6023503	+	AT1G17500	gene
Chr1	6034362	6037289	+	AT1G17550	gene
Chr1	6052936	6056664	-	AT1G17600	gene
Chr1	6082755	6088340	-	AT1G17690	gene
Chr1	6149939	6152222	-	AT1G17870	gene
Chr1	6152409	6153982	-	AT1G17880	gene
Chr1	6194543	6196229	-	AT1G18000	gene
Chr1	6206871	6209500	-	AT1G18040	gene
Chr1	6222201	6224151	+	AT1G18080	gene
Chr1	6235895	6238799	+	AT1G18130	gene
Chr1	6274286	6275594	-	AT1G18240	transposable_element_gene
Chr1	6331398	6333743	+	AT1G18400	gene
Chr1	6343096	6345662	-	AT1G18415	gene
Chr1	6366520	6368849	+	AT1G18490	gene
Chr1	6377321	6378580	-	AT1G18540	gene
Chr1	6385449	6388080	+	AT1G18560	gene
Chr1	6398580	6399942	+	AT1G18590	gene
Chr1	6460598	6462224	+	AT1G18730	gene
Chr1	6485596	6487030	-	AT1G18810	gene
Chr1	6515429	6519282	+	AT1G18870	gene
Chr1	6528984	6532614	+	AT1G18900	gene
Chr1	6560792	6562786	-	AT1G19000	gene
Chr1	6698058	6698824	+	AT1G19380	gene
Chr1	6709778	6711788	+	AT1G19396	gene
Chr1	6710961	6711787	+	AT1G19397	gene
Chr1	6751673	6753999	-	AT1G19490	gene
Chr1	6756284	6757377	-	AT1G19510	gene
Chr1	6759965	6762778	+	AT1G19520	gene
Chr1	6767451	6767983	-	AT1G19550	gene
Chr1	6773302	6774528	-	AT1G19570	gene
Chr1	6785427	6787967	-	AT1G19630	gene
Chr1	6788885	6791846	-	AT1G19640	gene
Chr1	6799981	6802685	-	AT1G19660	gene
Chr1	6809724	6812663	-	AT1G19700	gene
Chr1	6900415	6904069	-	AT1G19880	gene
Chr1	6918191	6920377	-	AT1G19940	gene
Chr1	6928039	6928463	+	AT1G19960	gene
Chr1	6969107	6970956	-	AT1G20100	gene
Chr1	6990784	6993972	-	AT1G20160	gene
Chr1	7004879	7007651	-	AT1G20220	gene
Chr1	7084409	7085772	-	AT1G20440	gene
Chr1	7088003	7089606	-	AT1G20450	gene
Chr1	7097293	7099695	-	AT1G20490	gene
Chr1	7158244	7160526	-	AT1G20650	gene
Chr1	7185658	7192794	-	AT1G20720	gene
Chr1	7238800	7239669	+	AT1G20823	gene
Chr1	7244939	7248143	-	AT1G20840	gene
Chr1	7292568	7294746	-	AT1G20930	gene
Chr1	7337728	7339452	+	AT1G21000	gene
Chr1	7371666	7374110	+	AT1G21060	gene
Chr1	7395228	7396773	-	AT1G21120	gene
Chr1	7428112	7428930	-	AT1G21220	transposable_element_gene
Chr1	7447490	7448463	-	AT1G21280	gene
Chr1	7453236	7455009	-	AT1G21310	gene
Chr1	7493426	7496710	+	AT1G21400	gene
Chr1	7502159	7504175	-	AT1G21440	gene
Chr1	7534154	7534789	-	AT1G21520	gene
Chr1	7537087	7537649	-	AT1G21525	pseudogene
Chr1	7553101	7553876	-	AT1G21550	gene
Chr1	7566232	7569902	-	AT1G21590	gene
Chr1	7570886	7573846	-	AT1G21600	gene
Chr1	7624396	7626116	+	AT1G21710	gene
Chr1	7645700	7648841	+	AT1G21750	gene
Chr1	7649194	7651816	+	AT1G21760	gene
Chr1	7651646	7652288	-	AT1G21770	gene
Chr1	7696536	7697699	+	AT1G21910	gene
Chr1	7704255	7706140	-	AT1G21920	gene
Chr1	7814763	7815631	-	AT1G22140	gene
Chr1	7823149	7823971	+	AT1G22160	gene
Chr1	7890464	7892090	-	AT1G22340	gene
Chr1	7892878	7894498	-	AT1G22350	pseudogene
Chr1	7903660	7906673	-	AT1G22400	gene
Chr1	7922428	7924944	+	AT1G22440	gene
Chr1	7955493	7958442	-	AT1G22530	gene
Chr1	7966533	7968641	-	AT1G22550	gene
Chr1	7981740	7984334	+	AT1G22590	gene
Chr1	8006195	8007428	+	AT1G22640	gene
Chr1	8030641	8033117	-	AT1G22710	gene
Chr1	8067864	8069342	+	AT1G22780	gene
Chr1	8098767	8101351	+	AT1G22882	gene
Chr1	8102818	8103532	+	AT1G22890	gene
Chr1	8103659	8104505	-	AT1G22900	gene
Chr1	8117339	8122127	+	AT1G22930	gene
Chr1	8135213	8135920	-	AT1G22985	gene
Chr1	8150070	8153530	-	AT1G23020	gene
Chr1	8168443	8169267	+	AT1G23050	gene
Chr1	8168443	8169267	-	AT1G23052	gene
Chr1	8195776	8196475	+	AT1G23100	gene
Chr1	8200383	8201235	+	AT1G23130	gene
Chr1	8227178	8229582	+	AT1G23200	gene
Chr1	8262984	8263587	+	AT1G23290	gene
Chr1	8309112	8310649	-	AT1G23390	gene
Chr1	8314924	8315531	+	AT1G23410	gene
Chr1	8321680	8324240	+	AT1G23440	gene
Chr1	8327312	8329622	+	AT1G23460	gene
Chr1	8352615	8354262	-	AT1G23560	gene
Chr1	8395557	8398144	+	AT1G23730	gene
Chr1	8398115	8399749	-	AT1G23740	gene
Chr1	8400151	8401487	+	AT1G23750	gene
Chr1	8459082	8461460	-	AT1G23930	transposable_element_gene
Chr1	8461909	8465943	+	AT1G23935	gene
Chr1	8466094	8469346	+	AT1G23940	gene
Chr1	8469534	8471417	-	AT1G23950	gene
Chr1	8482013	8483875	-	AT1G23970	gene
Chr1	8525435	8527087	-	AT1G24100	gene
Chr1	8541027	8541739	+	AT1G24145	gene
Chr1	8586353	8588116	+	AT1G24240	gene
Chr1	8612505	8614277	-	AT1G24290	gene
Chr1	8624061	8626405	+	AT1G24310	gene
Chr1	8638520	8640825	-	AT1G24350	gene
Chr1	8674056	8676408	+	AT1G24470	gene
Chr1	8759533	8763355	-	AT1G24764	gene
Chr1	8769660	8771251	+	AT1G24800	gene
Chr1	8775901	8783775	+	AT1G24880	gene
Chr1	8785785	8787914	-	AT1G24909	gene
Chr1	8808549	8810443	-	AT1G25083	gene
Chr1	8812811	8814450	+	AT1G25098	gene
Chr1	8821008	8822533	+	AT1G25150	gene
Chr1	8822692	8824821	-	AT1G25155	gene
Chr1	8827286	8829320	+	AT1G25175	gene
Chr1	8853959	8855872	-	AT1G25260	gene
Chr1	8927732	8933058	-	AT1G25430	transposable_element_gene
Chr1	8948465	8950876	+	AT1G25480	gene
Chr1	9010258	9015226	-	AT1G25886	transposable_element_gene
Chr1	9022542	9024081	-	AT1G26100	gene
Chr1	9063471	9064914	-	AT1G26200	gene
Chr1	9107519	9113725	+	AT1G26330	gene
Chr1	9167589	9170934	-	AT1G26540	gene
Chr1	9244981	9246603	-	AT1G26740	gene
Chr1	9259605	9261313	+	AT1G26770	gene
Chr1	9298751	9300699	+	AT1G26840	gene
Chr1	9315383	9316729	-	AT1G26880	gene
Chr1	9321650	9322965	+	AT1G26910	gene
Chr1	9378559	9380692	+	AT1G27020	gene
Chr1	9425460	9426886	+	AT1G27130	gene
Chr1	9429047	9432274	+	AT1G27150	gene
Chr1	9449549	9451750	-	AT1G27200	gene
Chr1	9455368	9458026	-	AT1G27210	gene
Chr1	9492964	9494069	+	AT1G27330	gene
Chr1	9498151	9499425	-	AT1G27350	gene
Chr1	9513089	9515001	-	AT1G27390	gene
Chr1	9515135	9516940	+	AT1G27400	gene
Chr1	9527574	9528878	-	AT1G27435	gene
Chr1	9534532	9537561	+	AT1G27460	gene
Chr1	9540113	9544292	-	AT1G27470	gene
Chr1	9551451	9554139	-	AT1G27500	gene
Chr1	9566332	9567906	-	AT1G27540	gene
Chr1	9574550	9575189	+	AT1G27565	gene
Chr1	9575538	9582376	+	AT1G27570	gene
Chr1	9677043	9682982	+	AT1G27780	transposable_element_gene
Chr1	9726948	9729848	+	AT1G27920	gene
Chr1	9752799	9753952	-	AT1G27990	gene
Chr1	9756674	9757963	-	AT1G28000	gene
Chr1	9763436	9768068	+	AT1G28010	gene
Chr1	9779138	9782700	+	AT1G28060	gene
Chr1	9795762	9799063	+	AT1G28090	gene
Chr1	9803641	9806896	-	AT1G28110	gene
Chr1	9862073	9864606	-	AT1G28230	gene
Chr1	9944036	9949800	+	AT1G28350	gene
Chr1	9969321	9971681	-	AT1G28395	gene
Chr1	9972384	9973793	-	AT1G28400	gene
Chr1	10023876	10026295	+	AT1G28510	gene
Chr1	10041641	10044150	-	AT1G28570	gene
Chr1	10044337	10046442	-	AT1G28580	gene
Chr1	10053617	10055731	-	AT1G28610	gene
Chr1	10056193	10057819	-	AT1G28620	pseudogene
Chr1	10074507	10076344	-	AT1G28670	gene
Chr1	10109500	10111660	-	AT1G28960	gene
Chr1	10136230	10139208	-	AT1G29050	gene
Chr1	10149791	10151360	+	AT1G29070	gene
Chr1	10268469	10273788	-	AT1G29350	gene
Chr1	10286293	10288103	-	AT1G29390	gene
Chr1	10288197	10289621	-	AT1G29395	gene
Chr1	10290040	10294630	-	AT1G29400	gene
Chr1	10300878	10301302	+	AT1G29418	gene
Chr1	10349427	10353736	+	AT1G29630	gene
Chr1	10389294	10392668	-	AT1G29715	pseudogene
Chr1	10454482	10455785	+	AT1G29860	gene
Chr1	10468054	10472211	+	AT1G29900	gene
Chr1	10479121	10486819	-	AT1G29940	gene
Chr1	10498310	10499462	-	AT1G29965	gene
Chr1	10618966	10619802	+	AT1G30190	gene
Chr1	10638911	10640782	+	AT1G30230	gene
Chr1	10651051	10651728	+	AT1G30260	gene
Chr1	10715665	10718997	+	AT1G30360	gene
Chr1	10748816	10756316	+	AT1G30420	gene
Chr1	10804450	10806319	-	AT1G30500	gene
Chr1	10814659	10816583	+	AT1G30530	gene
Chr1	10841142	10845050	-	AT1G30600	gene
Chr1	10898172	10899912	+	AT1G30720	gene
Chr1	10900854	10902534	+	AT1G30730	gene
Chr1	10918278	10920677	+	AT1G30760	gene
Chr1	10929536	10930090	-	AT1G30784	pseudogene
Chr1	10986523	10989504	-	AT1G30860	gene
Chr1	11000883	11002936	+	AT1G30910	gene
Chr1	11133410	11134844	+	AT1G31170	gene
Chr1	11137365	11138969	+	AT1G31173	gene
Chr1	11144772	11146930	+	AT1G31190	gene
Chr1	11265880	11271701	+	AT1G31480	gene
Chr1	11273605	11276577	-	AT1G31500	gene
Chr1	11311169	11311989	+	AT1G31580	gene
Chr1	11312961	11316473	-	AT1G31600	gene
Chr1	11330956	11333540	-	AT1G31660	gene
Chr1	11372425	11373483	-	AT1G31760	gene
Chr1	11416451	11418279	-	AT1G31820	gene
Chr1	11434108	11436607	-	AT1G31860	gene
Chr1	11450460	11451985	+	AT1G31885	gene
Chr1	11457126	11461825	+	AT1G31910	gene
Chr1	11509341	11512040	-	AT1G32010	gene
Chr1	11534682	11536338	-	AT1G32070	gene
Chr1	11607854	11609733	+	AT1G32220	gene
Chr1	11758211	11759280	-	AT1G32520	gene
Chr1	11798810	11800988	-	AT1G32640	gene
Chr1	11888389	11890377	+	AT1G32820	transposable_element_gene
Chr1	11896546	11899695	-	AT1G32840	transposable_element_gene
Chr1	11902629	11906900	+	AT1G32850	gene
Chr1	11907109	11908928	-	AT1G32860	gene
Chr1	11920390	11923766	-	AT1G32900	gene
Chr1	11985707	11990482	+	AT1G33080	gene
Chr1	12004927	12008833	+	AT1G33110	gene
Chr1	12010901	12012524	+	AT1G33120	gene
Chr1	12016651	12018654	-	AT1G33130	transposable_element_gene
Chr1	12023275	12024783	+	AT1G33140	gene
Chr1	12066595	12068075	+	AT1G33265	gene
Chr1	12139228	12139780	+	AT1G33450	transposable_element_gene
Chr1	12140012	12142760	-	AT1G33460	transposable_element_gene
Chr1	12173002	12174499	-	AT1G33570	transposable_element_gene
Chr1	12174773	12176059	-	AT1G33580	transposable_element_gene
Chr1	12227279	12228460	+	AT1G33730	gene
Chr1	12244585	12246188	-	AT1G33780	gene
Chr1	12283862	12285306	-	AT1G33840	gene
Chr1	12349460	12351246	-	AT1G33970	gene
Chr1	12370065	12371553	-	AT1G34030	gene
Chr1	12396420	12398369	-	AT1G34060	gene
Chr1	12448567	12451287	+	AT1G34180	gene
Chr1	12530827	12534162	+	AT1G34340	gene
Chr1	12542863	12546172	+	AT1G34360	gene
Chr1	12627875	12630008	+	AT1G34530	transposable_element_gene
Chr1	12665167	12667818	+	AT1G34590	transposable_element_gene
Chr1	12675584	12679303	+	AT1G34610	transposable_element_gene
Chr1	12687552	12688543	-	AT1G34640	gene
Chr1	12722224	12728189	-	AT1G34740	transposable_element_gene
Chr1	12743821	12745648	-	AT1G34760	gene
Chr1	12746486	12748614	+	AT1G34770	gene
Chr1	12814081	12816016	+	AT1G35050	transposable_element_gene
Chr1	12840228	12841118	-	AT1G35112	transposable_element_gene
Chr1	12842158	12845455	+	AT1G35115	transposable_element_gene
Chr1	12851997	12853128	+	AT1G35140	gene
Chr1	12890423	12892874	+	AT1G35190	gene
Chr1	12908914	12914802	+	AT1G35220	gene
Chr1	12917149	12917763	+	AT1G35230	gene
Chr1	12944137	12946494	+	AT1G35280	transposable_element_gene
Chr1	12950376	12952882	+	AT1G35300	transposable_element_gene
Chr1	12956159	12957090	-	AT1G35310	gene
Chr1	13000586	13005078	+	AT1G35370	transposable_element_gene
Chr1	13019299	13023624	-	AT1G35405	transposable_element_gene
Chr1	13051410	13055014	-	AT1G35470	gene
Chr1	13066087	13066596	+	AT1G35500	gene
Chr1	13078618	13079773	+	AT1G35516	gene
Chr1	13082819	13085830	-	AT1G35520	gene
Chr1	13089869	13097078	+	AT1G35530	gene
Chr1	13115826	13117235	-	AT1G35560	gene
Chr1	13131935	13135837	+	AT1G35590	transposable_element_gene
Chr1	13136559	13139252	+	AT1G35600	transposable_element_gene
Chr1	13145643	13146693	+	AT1G35612	transposable_element_gene
Chr1	13153583	13153948	+	AT1G35617	gene
Chr1	13220940	13224681	+	AT1G35710	gene
Chr1	13277274	13280289	-	AT1G35780	gene
Chr1	13295190	13300109	-	AT1G35790	transposable_element_gene
Chr1	13390829	13396127	-	AT1G35960	transposable_element_gene
Chr1	13397664	13403558	+	AT1G35970	transposable_element_gene
Chr1	13483143	13485572	+	AT1G36080	transposable_element_gene
Chr1	13516325	13520545	-	AT1G36130	transposable_element_gene
Chr1	13545965	13558492	+	AT1G36180	gene
Chr1	13574382	13576085	-	AT1G36190	transposable_element_gene
Chr1	13577455	13580996	-	AT1G36200	transposable_element_gene
Chr1	13614890	13616233	+	AT1G36240	gene
Chr1	13625930	13628052	-	AT1G36260	transposable_element_gene
Chr1	13628848	13633367	-	AT1G36270	transposable_element_gene
Chr1	13689534	13695235	+	AT1G36360	transposable_element_gene
Chr1	13711163	13711683	+	AT1G36400	transposable_element_gene
Chr1	13735498	13737957	-	AT1G36460	transposable_element_gene
Chr1	13738829	13742675	-	AT1G36470	transposable_element_gene
Chr1	13768837	13774806	+	AT1G36520	transposable_element_gene
Chr1	13788723	13792563	+	AT1G36540	transposable_element_gene
Chr1	13799886	13801807	-	AT1G36560	transposable_element_gene
Chr1	13840145	13847625	-	AT1G36630	transposable_element_gene
Chr1	13864235	13865336	-	AT1G36670	transposable_element_gene
Chr1	13871080	13872202	+	AT1G36680	transposable_element_gene
Chr1	13921110	13921504	-	AT1G36763	transposable_element_gene
Chr1	13921668	13925773	+	AT1G36770	transposable_element_gene
Chr1	13942799	13945667	-	AT1G36795	transposable_element_gene
Chr1	13950803	13953811	+	AT1G36810	transposable_element_gene
Chr1	13974517	13975976	-	AT1G36910	transposable_element_gene
Chr1	13983512	13984424	+	AT1G36920	gene
Chr1	14071388	14076253	+	AT1G37040	transposable_element_gene
Chr1	14079841	14083072	+	AT1G37050	transposable_element_gene
Chr1	14094306	14097437	+	AT1G37057	transposable_element_gene
Chr1	14084522	14090143	+	AT1G37060	transposable_element_gene
Chr1	14101593	14102348	-	AT1G37063	transposable_element_gene
Chr1	14111458	14112255	-	AT1G37080	transposable_element_gene
Chr1	14158527	14161938	+	AT1G37130	gene
Chr1	14181396	14183264	-	AT1G37160	transposable_element_gene
Chr1	14193585	14194819	-	AT1G37180	transposable_element_gene
Chr1	14197638	14200137	+	AT1G37190	transposable_element_gene
Chr1	14218097	14223712	-	AT1G37340	transposable_element_gene
Chr1	14226804	14232764	+	AT1G37405	transposable_element_gene
Chr1	14243165	14245015	+	AT1G37603	transposable_element_gene
Chr1	14262831	14263586	+	AT1G37801	transposable_element_gene
Chr1	14266731	14272193	-	AT1G37867	transposable_element_gene
Chr1	14273365	14276511	-	AT1G37933	transposable_element_gene
Chr1	14278111	14282034	-	AT1G37999	transposable_element_gene
Chr1	14293064	14296191	-	AT1G38131	gene
Chr1	14313049	14315934	+	AT1G38149	transposable_element_gene
Chr1	14334140	14338177	+	AT1G38185	transposable_element_gene
Chr1	14339343	14340227	+	AT1G38194	transposable_element_gene
Chr1	14343493	14344380	+	AT1G38203	transposable_element_gene
Chr1	14344571	14347153	+	AT1G38212	transposable_element_gene
Chr1	14370226	14372238	+	AT1G38250	transposable_element_gene
Chr1	14375706	14379741	-	AT1G38260	transposable_element_gene
Chr1	14421359	14425394	-	AT1G38330	transposable_element_gene
Chr1	14437603	14445999	+	AT1G38360	transposable_element_gene
Chr1	14449811	14450341	+	AT1G38390	transposable_element_gene
Chr1	14478902	14482448	-	AT1G38430	transposable_element_gene
Chr1	14492062	14495814	+	AT1G38450	transposable_element_gene
Chr1	14501393	14505229	+	AT1G38460	transposable_element_gene
Chr1	14506540	14507184	+	AT1G38550	transposable_element_gene
Chr1	14591055	14593550	-	AT1G39110	transposable_element_gene
Chr1	14594407	14598190	-	AT1G39190	transposable_element_gene
Chr1	14840744	14846755	-	AT1G39830	transposable_element_gene
Chr1	14867447	14869477	-	AT1G40072	transposable_element_gene
Chr1	14899838	14906596	-	AT1G40077	transposable_element_gene
Chr1	15063543	15076496	-	AT1G40101	transposable_element_gene
Chr1	15139933	15142292	+	AT1G40105	transposable_element_gene
Chr1	15392514	15394091	+	AT1G40118	transposable_element_gene
Chr1	15187719	15189614	+	AT1G40119	transposable_element_gene
Chr1	15190972	15191991	+	AT1G40121	transposable_element_gene
Chr1	15209959	15213729	+	AT1G40123	transposable_element_gene
Chr1	15292281	15296006	+	AT1G40135	transposable_element_gene
Chr1	15414895	15415806	+	AT1G40230	transposable_element_gene
Chr1	15415948	15417870	+	AT1G40310	transposable_element_gene
Chr1	15448706	15452414	-	AT1G40630	transposable_element_gene
Chr1	15476465	15477001	+	AT1G41650	transposable_element_gene
Chr1	15482852	15484057	+	AT1G41680	transposable_element_gene
Chr1	15500528	15502597	+	AT1G41720	transposable_element_gene
Chr1	15503360	15503986	+	AT1G41726	transposable_element_gene
Chr1	15504918	15507474	-	AT1G41730	transposable_element_gene
Chr1	15508897	15512095	-	AT1G41740	transposable_element_gene
Chr1	15539176	15544377	-	AT1G41775	transposable_element_gene
Chr1	15610591	15615111	-	AT1G41835	transposable_element_gene
Chr1	15617322	15622910	-	AT1G41840	transposable_element_gene
Chr1	15651027	15652542	-	AT1G41880	gene
Chr1	15652635	15656463	-	AT1G41890	pseudogene
Chr1	15670938	15673358	-	AT1G41900	transposable_element_gene
Chr1	15685411	15695693	+	AT1G41930	transposable_element_gene
Chr1	15705082	15705651	-	AT1G42040	transposable_element_gene
Chr1	15714408	15715882	-	AT1G42070	transposable_element_gene
Chr1	15790727	15791778	-	AT1G42300	transposable_element_gene
Chr1	15824726	15826576	-	AT1G42360	transposable_element_gene
Chr1	15836929	15838788	-	AT1G42370	transposable_element_gene
Chr1	15873298	15878184	-	AT1G42420	transposable_element_gene
Chr1	15951375	15953706	-	AT1G42500	transposable_element_gene
Chr1	15954731	15958558	-	AT1G42510	transposable_element_gene
Chr1	15962140	15964392	+	AT1G42520	transposable_element_gene
Chr1	15997017	16000380	+	AT1G42590	transposable_element_gene
Chr1	16046270	16049993	+	AT1G42695	transposable_element_gene
Chr1	16071341	16073512	+	AT1G42705	transposable_element_gene
Chr1	16081065	16084787	+	AT1G42718	transposable_element_gene
Chr1	16085799	16088273	+	AT1G42727	transposable_element_gene
Chr1	16097270	16099306	-	AT1G42745	transposable_element_gene
Chr1	16110313	16113421	+	AT1G42888	transposable_element_gene
Chr1	16189210	16203832	+	AT1G43060	transposable_element_gene
Chr1	16266641	16268870	+	AT1G43170	gene
Chr1	16271201	16272798	-	AT1G43180	pseudogene
Chr1	16282132	16285446	+	AT1G43200	transposable_element_gene
Chr1	16287983	16290339	-	AT1G43210	transposable_element_gene
Chr1	16296360	16297391	+	AT1G43220	transposable_element_gene
Chr1	16300014	16302277	-	AT1G43240	transposable_element_gene
Chr1	16335700	16338702	-	AT1G43300	transposable_element_gene
Chr1	16414121	16414627	+	AT1G43590	transposable_element_gene
Chr1	16443685	16446886	-	AT1G43650	gene
Chr1	16468044	16470500	+	AT1G43670	gene
Chr1	16513076	16515138	-	AT1G43740	transposable_element_gene
Chr1	16516119	16518727	-	AT1G43745	transposable_element_gene
Chr1	16522213	16524114	-	AT1G43750	transposable_element_gene
Chr1	16608898	16611040	+	AT1G43840	transposable_element_gene
Chr1	16627094	16628095	+	AT1G43870	transposable_element_gene
Chr1	16628310	16629945	+	AT1G43880	transposable_element_gene
Chr1	16743177	16745699	-	AT1G44060	transposable_element_gene
Chr1	16746726	16750580	-	AT1G44070	transposable_element_gene
Chr1	16796400	16800321	-	AT1G44170	gene
Chr1	16892639	16895465	+	AT1G44750	gene
Chr1	16907539	16909495	-	AT1G44770	gene
Chr1	16923543	16924821	+	AT1G44810	gene
Chr1	16954386	16960042	-	AT1G44880	transposable_element_gene
Chr1	16970214	16974641	+	AT1G44900	gene
Chr1	16982904	16984419	-	AT1G44920	gene
Chr1	17013400	17015497	-	AT1G45010	gene
Chr1	17044541	17049561	-	AT1G45090	transposable_element_gene
Chr1	17052534	17054792	+	AT1G45110	gene
Chr1	17055355	17059755	+	AT1G45120	transposable_element_gene
Chr1	17083546	17090545	-	AT1G45160	gene
Chr1	17098491	17101896	+	AT1G45180	gene
Chr1	17116044	17119174	+	AT1G45191	gene
Chr1	17123821	17128651	+	AT1G45201	gene
Chr1	17165127	17167907	-	AT1G45249	gene
Chr1	17252952	17253903	+	AT1G46554	gene
Chr1	17282825	17285670	-	AT1G47128	gene
Chr1	17324318	17324911	+	AT1G47265	gene
Chr1	17342914	17344802	+	AT1G47310	gene
Chr1	17372537	17376075	-	AT1G47380	gene
Chr1	17383034	17383408	+	AT1G47395	gene
Chr1	17385717	17386186	+	AT1G47400	gene
Chr1	17525365	17526306	+	AT1G47655	gene
Chr1	17533941	17535551	-	AT1G47660	gene
Chr1	17569256	17570159	-	AT1G47750	gene
Chr1	17620677	17630270	-	AT1G47860	transposable_element_gene
Chr1	17634757	17637772	+	AT1G47870	gene
Chr1	17640046	17641148	+	AT1G47880	pseudogene
Chr1	17643976	17647035	+	AT1G47890	gene
Chr1	17681157	17683629	-	AT1G47960	gene
Chr1	17796764	17798337	-	AT1G48200	gene
Chr1	17798431	17801987	+	AT1G48210	gene
Chr1	17847356	17848564	+	AT1G48300	gene
Chr1	17868650	17873032	+	AT1G48360	gene
Chr1	17896597	17898804	-	AT1G48420	gene
Chr1	17911346	17913300	+	AT1G48460	gene
Chr1	17955278	17957719	-	AT1G48570	gene
Chr1	17965871	17969354	+	AT1G48600	gene
Chr1	17970678	17973303	-	AT1G48610	gene
Chr1	17981773	17983327	-	AT1G48630	gene
Chr1	18030704	18031439	+	AT1G48745	gene
Chr1	18035967	18036510	+	AT1G48750	gene
Chr1	18098095	18101623	+	AT1G48920	gene
Chr1	18155151	18159680	+	AT1G49070	transposable_element_gene
Chr1	18159889	18160464	+	AT1G49080	transposable_element_gene
Chr1	18161320	18162686	+	AT1G49090	transposable_element_gene
Chr1	18174740	18176022	-	AT1G49130	gene
Chr1	18267231	18269448	-	AT1G49360	gene
Chr1	18283032	18284202	+	AT1G49400	gene
Chr1	18285448	18286902	-	AT1G49410	gene
Chr1	18310494	18311634	+	AT1G49470	gene
Chr1	18329696	18331869	+	AT1G49520	gene
Chr1	18356886	18360150	-	AT1G49600	gene
Chr1	18377252	18378634	-	AT1G49650	gene
Chr1	18380804	18386108	-	AT1G49670	gene
Chr1	18402506	18405681	-	AT1G49730	gene
Chr1	18416474	18420083	+	AT1G49760	gene
Chr1	18452070	18454358	+	AT1G49840	gene
Chr1	18507971	18513172	+	AT1G49980	gene
Chr1	18517586	18520000	+	AT1G50010	gene
Chr1	18627559	18628434	-	AT1G50290	gene
Chr1	18693684	18697659	+	AT1G50460	gene
Chr1	18719378	18721219	+	AT1G50520	gene
Chr1	18728719	18730409	-	AT1G50575	gene
Chr1	18806508	18807394	-	AT1G50735	transposable_element_gene
Chr1	18824050	18826488	-	AT1G50790	gene
Chr1	18847410	18849654	-	AT1G50850	transposable_element_gene
Chr1	18850511	18854356	-	AT1G50860	transposable_element_gene
Chr1	18870139	18872930	+	AT1G50920	gene
Chr1	18926876	18927646	+	AT1G51060	gene
Chr1	18929744	18930752	-	AT1G51080	gene
Chr1	18939277	18941704	-	AT1G51130	gene
Chr1	18943457	18945753	-	AT1G51140	gene
Chr1	18963205	18965571	+	AT1G51172	gene
Chr1	18965955	18971576	-	AT1G51175	transposable_element_gene
Chr1	19007510	19011272	+	AT1G51270	gene
Chr1	19031997	19034979	+	AT1G51340	gene
Chr1	19044184	19044900	+	AT1G51360	gene
Chr1	19045059	19047518	+	AT1G51370	gene
Chr1	19057780	19059582	+	AT1G51405	gene
Chr1	19068241	19069776	+	AT1G51430	gene
Chr1	19070913	19072694	+	AT1G51440	gene
Chr1	19097797	19101080	-	AT1G51500	gene
Chr1	19106687	19109587	+	AT1G51520	gene
Chr1	19113183	19115273	+	AT1G51538	gene
Chr1	19140130	19141787	+	AT1G51620	gene
Chr1	19214148	19217970	+	AT1G51800	gene
Chr1	19220977	19225690	-	AT1G51805	gene
Chr1	19237407	19241883	-	AT1G51820	gene
Chr1	19339341	19345112	-	AT1G52020	transposable_element_gene
Chr1	19474898	19476234	-	AT1G52300	gene
Chr1	19561506	19565272	-	AT1G52510	gene
Chr1	19570058	19572204	-	AT1G52540	gene
Chr1	19589009	19590273	-	AT1G52590	gene
Chr1	19596595	19599402	-	AT1G52610	transposable_element_gene
Chr1	19655839	19657734	+	AT1G52770	gene
Chr1	19664044	19665362	+	AT1G52800	gene
Chr1	19670489	19670967	-	AT1G52825	gene
Chr1	19671448	19671925	-	AT1G52827	gene
Chr1	19682946	19683498	-	AT1G52855	gene
Chr1	19685745	19687907	+	AT1G52870	gene
Chr1	19706085	19706706	+	AT1G52905	gene
Chr1	19711237	19713230	+	AT1G52930	gene
Chr1	19737432	19740348	+	AT1G52980	gene
Chr1	19799238	19802598	+	AT1G53140	gene
Chr1	19806419	19807608	+	AT1G53160	gene
Chr1	19821337	19822252	-	AT1G53170	gene
Chr1	19849788	19851725	-	AT1G53230	gene
Chr1	19854615	19856937	-	AT1G53240	gene
Chr1	19857351	19859256	+	AT1G53250	gene
Chr1	19935163	19941088	+	AT1G53430	gene
Chr1	19945959	19951562	+	AT1G53440	gene
Chr1	19954490	19956632	-	AT1G53460	gene
Chr1	19976415	19977955	-	AT1G53520	gene
Chr1	19984742	19985983	-	AT1G53560	gene
Chr1	19991275	19993334	-	AT1G53580	gene
Chr1	20036641	20038219	+	AT1G53670	gene
Chr1	20048586	20050115	+	AT1G53700	gene
Chr1	20081699	20084500	+	AT1G53800	gene
Chr1	20112262	20113522	+	AT1G53870	gene
Chr1	20124827	20126109	+	AT1G53890	gene
Chr1	20170715	20173949	-	AT1G54040	gene
Chr1	20195264	20199130	-	AT1G54100	gene
Chr1	20273567	20275574	+	AT1G54310	gene
Chr1	20309775	20310767	-	AT1G54410	gene
Chr1	20414316	20415287	-	AT1G54690	gene
Chr1	20439434	20441159	+	AT1G54780	gene
Chr1	20560284	20563171	-	AT1G55110	gene
Chr1	20580274	20581975	+	AT1G55170	gene
Chr1	20594559	20596034	+	AT1G55205	gene
Chr1	20614610	20616436	+	AT1G55260	gene
Chr1	20622960	20624630	-	AT1G55280	gene
Chr1	20666222	20668726	-	AT1G55360	gene
Chr1	20715563	20719196	-	AT1G55490	gene
Chr1	20835366	20838778	-	AT1G55740	gene
Chr1	20846908	20849054	-	AT1G55760	gene
Chr1	20864339	20867611	+	AT1G55820	gene
Chr1	20901346	20902800	+	AT1G55890	gene
Chr1	20903053	20905728	+	AT1G55900	gene
Chr1	20906134	20907413	+	AT1G55910	gene
Chr1	20912116	20913447	+	AT1G55920	gene
Chr1	20927643	20930017	-	AT1G55960	gene
Chr1	20962624	20963464	+	AT1G56045	gene
Chr1	20963719	20966341	+	AT1G56050	gene
Chr1	20966528	20967144	-	AT1G56060	gene
Chr1	20967930	20971742	-	AT1G56070	gene
Chr1	20984389	20986951	-	AT1G56110	gene
Chr1	21046009	21049194	-	AT1G56230	gene
Chr1	21181664	21185306	+	AT1G56540	gene
Chr1	21207537	21209596	+	AT1G56600	gene
Chr1	21233595	21235137	-	AT1G56650	gene
Chr1	21256176	21257973	+	AT1G56700	gene
Chr1	21327360	21329763	-	AT1G57590	gene
Chr1	21330512	21334727	-	AT1G57600	gene
Chr1	21342721	21344804	+	AT1G57620	gene
Chr1	21370683	21374080	+	AT1G57700	gene
Chr1	21377615	21380382	+	AT1G57720	gene
Chr1	21414170	21417946	-	AT1G57820	gene
Chr1	21429898	21430865	-	AT1G57860	gene
Chr1	21439232	21440805	-	AT1G57980	gene
Chr1	21450213	21455851	-	AT1G58020	transposable_element_gene
Chr1	21512384	21514022	-	AT1G58100	gene
Chr1	21564111	21565171	+	AT1G58225	gene
Chr1	21566148	21579123	+	AT1G58230	gene
Chr1	21579685	21580696	-	AT1G58235	gene
Chr1	21684584	21688321	+	AT1G58370	gene
Chr1	21689032	21690256	+	AT1G58380	gene
Chr1	21696165	21699118	-	AT1G58400	gene
Chr1	21713842	21717290	-	AT1G58440	gene
Chr1	21729913	21738652	+	AT1G58520	gene
Chr1	21746354	21765705	+	AT1G58602	gene
Chr1	21780185	21784314	+	AT1G58807	gene
Chr1	21833352	21837779	-	AT1G59265	transposable_element_gene
Chr1	21909175	21911201	-	AT1G59640	gene
Chr1	21924693	21929424	+	AT1G59660	gene
Chr1	21936296	21937959	+	AT1G59700	gene
Chr1	21991527	21992653	-	AT1G59770	transposable_element_gene
Chr1	22061083	22061481	-	AT1G59930	gene
Chr1	22073534	22074876	+	AT1G59970	gene
Chr1	22100744	22105125	-	AT1G60020	transposable_element_gene
Chr1	22218788	22221409	-	AT1G60260	gene
Chr1	22221677	22224257	-	AT1G60270	gene
Chr1	22294384	22297220	-	AT1G60505	gene
Chr1	22299526	22301343	-	AT1G60525	gene
Chr1	22302492	22305156	+	AT1G60545	gene
Chr1	22337375	22339672	-	AT1G60640	gene
Chr1	22349892	22351668	-	AT1G60690	gene
Chr1	22380038	22382245	-	AT1G60790	gene
Chr1	22397916	22400362	-	AT1G60850	gene
Chr1	22490244	22491461	-	AT1G61065	gene
Chr1	22607466	22610273	-	AT1G61300	gene
Chr1	22685154	22688267	-	AT1G61490	gene
Chr1	22694841	22697374	-	AT1G61510	transposable_element_gene
Chr1	22718705	22719516	-	AT1G61570	gene
Chr1	22720692	22723152	-	AT1G61580	gene
Chr1	22746372	22749184	-	AT1G61640	gene
Chr1	22793219	22794703	-	AT1G61730	gene
Chr1	22819632	22821029	+	AT1G61795	gene
Chr1	22824440	22826774	+	AT1G61800	gene
Chr1	22865004	22866615	-	AT1G61870	gene
Chr1	22911205	22912935	+	AT1G61990	gene
Chr1	23009911	23013529	-	AT1G62290	gene
Chr1	23111818	23115293	+	AT1G62440	gene
Chr1	23151794	23155717	+	AT1G62540	gene
Chr1	23159823	23162649	+	AT1G62560	gene
Chr1	23176930	23179248	-	AT1G62590	gene
Chr1	23199718	23203765	+	AT1G62660	gene
Chr1	23204773	23206665	-	AT1G62670	gene
Chr1	23253703	23257463	-	AT1G62800	gene
Chr1	23263671	23264349	-	AT1G62820	gene
Chr1	23271703	23274302	-	AT1G62850	gene
Chr1	23291929	23295266	+	AT1G62880	gene
Chr1	23306534	23308683	+	AT1G62930	gene
Chr1	23315294	23318234	+	AT1G62950	gene
Chr1	23328850	23330776	+	AT1G62975	gene
Chr1	23412730	23415149	+	AT1G63130	gene
Chr1	23427409	23429603	-	AT1G63180	gene
Chr1	23443688	23447354	+	AT1G63210	gene
Chr1	23494935	23497631	-	AT1G63350	gene
Chr1	23499515	23502169	-	AT1G63360	gene
Chr1	23536519	23539220	-	AT1G63470	gene
Chr1	23566958	23569495	+	AT1G63540	gene
Chr1	23599413	23602902	+	AT1G63650	gene
Chr1	23603935	23607275	-	AT1G63660	gene
Chr1	23632178	23633942	-	AT1G63710	gene
Chr1	23664834	23667367	-	AT1G63780	gene
Chr1	23667616	23669080	-	AT1G63800	gene
Chr1	23701484	23706005	-	AT1G63860	gene
Chr1	23712276	23716124	-	AT1G63880	gene
Chr1	23729979	23733892	+	AT1G63940	gene
Chr1	23769774	23776931	+	AT1G64060	gene
Chr1	23815239	23818293	-	AT1G64170	gene
Chr1	23828526	23830002	-	AT1G64200	gene
Chr1	23850572	23852785	+	AT1G64270	transposable_element_gene
Chr1	23887870	23888533	+	AT1G64360	gene
Chr1	23888920	23889661	+	AT1G64370	gene
Chr1	23911119	23915229	+	AT1G64390	gene
Chr1	23953233	23954492	+	AT1G64500	gene
Chr1	23954803	23956255	-	AT1G64510	gene
Chr1	23973729	23974177	+	AT1G64560	pseudogene
Chr1	24057063	24059561	+	AT1G64770	gene
Chr1	24060770	24062630	-	AT1G64780	gene
Chr1	24064937	24083428	-	AT1G64790	gene
Chr1	24086558	24088538	+	AT1G64810	gene
Chr1	24096435	24097650	-	AT1G64850	gene
Chr1	24105642	24109146	+	AT1G64880	gene
Chr1	24113215	24114984	+	AT1G64900	gene
Chr1	24156770	24158675	+	AT1G65030	gene
Chr1	24203841	24205775	-	AT1G65150	gene
Chr1	24215644	24217328	-	AT1G65190	gene
Chr1	24218470	24222789	-	AT1G65200	gene
Chr1	24234338	24235808	+	AT1G65250	gene
Chr1	24248828	24250421	-	AT1G65290	gene
Chr1	24251511	24252303	+	AT1G65295	gene
Chr1	24284469	24286145	-	AT1G65370	gene
Chr1	24286826	24289249	+	AT1G65380	gene
Chr1	24315814	24319064	+	AT1G65450	gene
Chr1	24319670	24324064	-	AT1G65470	gene
Chr1	24357867	24358616	+	AT1G65500	gene
Chr1	24359453	24360081	+	AT1G65510	gene
Chr1	24391679	24395360	-	AT1G65610	gene
Chr1	24398143	24400969	+	AT1G65620	gene
Chr1	24468932	24472329	+	AT1G65790	gene
Chr1	24473121	24476715	+	AT1G65800	gene
Chr1	24499066	24502745	-	AT1G65860	gene
Chr1	24552003	24557730	+	AT1G65960	gene
Chr1	24605671	24606537	-	AT1G66100	gene
Chr1	24614962	24616930	+	AT1G66130	gene
Chr1	24677154	24678415	+	AT1G66230	gene
Chr1	24778271	24780629	+	AT1G66430	gene
Chr1	24824459	24826670	+	AT1G66540	gene
Chr1	24841123	24842411	+	AT1G66590	gene
Chr1	24852806	24854153	-	AT1G66620	gene
Chr1	24909213	24911485	+	AT1G66780	gene
Chr1	24957558	24958114	+	AT1G66890	gene
Chr1	24984941	24989797	-	AT1G66960	gene
Chr1	25002644	25003327	-	AT1G66990	pseudogene
Chr1	25057479	25058264	+	AT1G67105	gene
Chr1	25167462	25169307	-	AT1G67260	gene
Chr1	25193704	25197089	-	AT1G67300	gene
Chr1	25205279	25209033	-	AT1G67320	gene
Chr1	25213852	25215174	+	AT1G67330	gene
Chr1	25230265	25231840	+	AT1G67340	gene
Chr1	25236811	25238216	-	AT1G67360	gene
Chr1	25238410	25239235	+	AT1G67365	gene
Chr1	25262159	25263789	+	AT1G67430	gene
Chr1	25287707	25296937	-	AT1G67500	gene
Chr1	25302726	25305857	-	AT1G67520	gene
Chr1	25340575	25342082	+	AT1G67620	gene
Chr1	25344440	25348406	-	AT1G67630	gene
Chr1	25444805	25445263	-	AT1G67860	gene
Chr1	25446289	25446737	-	AT1G67865	gene
Chr1	25449367	25451012	-	AT1G67870	gene
Chr1	25712588	25714807	-	AT1G68530	gene
Chr1	25746736	25750275	+	AT1G68570	gene
Chr1	25752735	25756076	+	AT1G68580	gene
Chr1	25759842	25762934	+	AT1G68600	gene
Chr1	25777851	25779161	-	AT1G68660	gene
Chr1	25809298	25810130	+	AT1G68725	gene
Chr1	25872445	25875550	-	AT1G68830	gene
Chr1	25889081	25889734	+	AT1G68870	gene
Chr1	25896945	25906714	+	AT1G68890	gene
Chr1	25926963	25927331	+	AT1G68945	gene
Chr1	25934997	25940966	-	AT1G68990	gene
Chr1	25957819	25960307	+	AT1G69040	gene
Chr1	25967312	25971389	-	AT1G69070	gene
Chr1	26015877	26018493	+	AT1G69200	gene
Chr1	26036570	26037659	+	AT1G69252	gene
Chr1	26040689	26042702	-	AT1G69270	gene
Chr1	26101527	26105166	-	AT1G69440	gene
Chr1	26106911	26110267	-	AT1G69450	gene
Chr1	26122139	26123421	+	AT1G69490	gene
Chr1	26189836	26191323	+	AT1G69620	gene
Chr1	26226866	26228580	+	AT1G69720	gene
Chr1	26235284	26237571	+	AT1G69750	gene
Chr1	26248318	26253585	-	AT1G69770	gene
Chr1	26266609	26269013	+	AT1G69790	gene
Chr1	26363093	26364759	-	AT1G70000	gene
Chr1	26400790	26402727	+	AT1G70090	gene
Chr1	26450245	26451945	+	AT1G70230	gene
Chr1	26456844	26459450	-	AT1G70260	gene
Chr1	26612632	26616069	+	AT1G70580	gene
Chr1	26620923	26621659	-	AT1G70600	gene
Chr1	26621961	26626503	+	AT1G70610	gene
Chr1	26654768	26657064	+	AT1G70700	gene
Chr1	26687230	26688384	+	AT1G70760	gene
Chr1	26709947	26711462	-	AT1G70830	gene
Chr1	26725626	26726544	-	AT1G70890	gene
Chr1	26789236	26790160	-	AT1G71015	gene
Chr1	26795123	26796364	-	AT1G71030	gene
Chr1	26812212	26814130	+	AT1G71090	gene
Chr1	26818083	26821004	+	AT1G71110	gene
Chr1	26824677	26826748	+	AT1G71140	gene
Chr1	26855430	26859741	+	AT1G71240	gene
Chr1	26885170	26888338	-	AT1G71340	gene
Chr1	26931940	26933313	+	AT1G71480	gene
Chr1	26995086	26996650	-	AT1G71780	gene
Chr1	26996809	26998977	+	AT1G71790	gene
Chr1	26999452	27002342	+	AT1G71800	gene
Chr1	27064932	27065947	+	AT1G71910	gene
Chr1	27066948	27069166	+	AT1G71920	gene
Chr1	27110865	27111932	+	AT1G72030	gene
Chr1	27118447	27119011	+	AT1G72060	gene
Chr1	27167363	27169717	-	AT1G72190	gene
Chr1	27184281	27185830	-	AT1G72220	gene
Chr1	27233475	27236789	+	AT1G72330	gene
Chr1	27242943	27244931	-	AT1G72370	gene
Chr1	27258829	27260291	-	AT1G72416	gene
Chr1	27268165	27273596	-	AT1G72440	gene
Chr1	27295336	27298556	-	AT1G72500	gene
Chr1	27303366	27304850	+	AT1G72510	gene
Chr1	27361154	27361919	+	AT1G72690	gene
Chr1	27377798	27380182	-	AT1G72730	gene
Chr1	27390022	27393281	+	AT1G72770	gene
Chr1	27394747	27396799	+	AT1G72790	gene
Chr1	27398591	27400417	-	AT1G72810	gene
Chr1	27423385	27426140	-	AT1G72880	gene
Chr1	27429916	27431960	+	AT1G72890	gene
Chr1	27435614	27437144	+	AT1G72910	gene
Chr1	27540228	27541944	-	AT1G73230	gene
Chr1	27568718	27569717	-	AT1G73330	gene
Chr1	27590810	27595142	-	AT1G73390	gene
Chr1	27669152	27673572	+	AT1G73600	gene
Chr1	27703944	27707518	-	AT1G73680	gene
Chr1	27739168	27741207	-	AT1G73760	gene
Chr1	27767263	27770457	+	AT1G73850	gene
Chr1	27779166	27780676	+	AT1G73870	gene
Chr1	27847047	27848806	-	AT1G74050	gene
Chr1	27849833	27851374	-	AT1G74060	gene
Chr1	27862909	27864193	+	AT1G74090	gene
Chr1	27891494	27896355	-	AT1G74170	gene
Chr1	27928171	27929497	-	AT1G74270	gene
Chr1	27931836	27934268	+	AT1G74290	gene
Chr1	27935298	27936608	+	AT1G74300	gene
Chr1	27943462	27947109	-	AT1G74330	gene
Chr1	28023627	28024726	-	AT1G74590	gene
Chr1	28032763	28034773	+	AT1G74640	gene
Chr1	28041191	28042995	+	AT1G74650	gene
Chr1	28086800	28089367	+	AT1G74750	gene
Chr1	28095815	28098185	+	AT1G74780	gene
Chr1	28118849	28122314	-	AT1G74850	gene
Chr1	28146059	28147378	+	AT1G74940	gene
Chr1	28171018	28173436	+	AT1G75020	gene
Chr1	28177703	28178940	+	AT1G75040	gene
Chr1	28204387	28208573	-	AT1G75150	gene
Chr1	28244317	28245501	-	AT1G75250	gene
Chr1	28251960	28253619	+	AT1G75280	gene
Chr1	28255495	28257040	+	AT1G75300	gene
Chr1	28261004	28266124	+	AT1G75310	gene
Chr1	28281389	28284045	-	AT1G75380	gene
Chr1	28299792	28302603	-	AT1G75410	gene
Chr1	28327886	28329764	+	AT1G75460	gene
Chr1	28335502	28336706	+	AT1G75490	gene
Chr1	28423896	28424931	+	AT1G75700	gene
Chr1	28449990	28451108	+	AT1G75770	gene
Chr1	28484163	28485951	-	AT1G75860	gene
Chr1	28499060	28501138	+	AT1G75900	gene
Chr1	28524493	28526776	-	AT1G75990	gene
Chr1	28532097	28533567	-	AT1G76020	gene
Chr1	28537673	28540637	+	AT1G76040	gene
Chr1	28550409	28551781	-	AT1G76090	gene
Chr1	28555042	28557586	-	AT1G76110	gene
Chr1	28561281	28564076	+	AT1G76130	gene
Chr1	28577942	28581133	-	AT1G76160	gene
Chr1	28586676	28587931	-	AT1G76180	gene
Chr1	28602811	28603929	-	AT1G76240	gene
Chr1	28643038	28646712	-	AT1G76360	gene
Chr1	28661884	28663789	+	AT1G76405	gene
Chr1	28715078	28717416	+	AT1G76520	gene
Chr1	28728253	28728853	+	AT1G76560	gene
Chr1	28729132	28730825	+	AT1G76570	gene
Chr1	28780408	28783248	-	AT1G76700	gene
Chr1	28794144	28800369	-	AT1G76720	gene
Chr1	28895301	28896883	-	AT1G76930	gene
Chr1	28922666	28925404	-	AT1G76970	gene
Chr1	28947743	28951599	-	AT1G77030	gene
Chr1	28960387	28961922	-	AT1G77090	gene
Chr1	29016120	29019768	+	AT1G77230	gene
Chr1	29020265	29023474	-	AT1G77250	gene
Chr1	29031468	29035882	-	AT1G77280	gene
Chr1	29062990	29064537	-	AT1G77330	gene
Chr1	29103633	29111921	+	AT1G77460	gene
Chr1	29111948	29114435	-	AT1G77470	gene
Chr1	29138299	29143011	-	AT1G77550	gene
Chr1	29173457	29175530	+	AT1G77630	gene
Chr1	29230154	29231524	-	AT1G77750	gene
Chr1	29277166	29278518	-	AT1G77855	gene
Chr1	29298243	29300863	+	AT1G77920	gene
Chr1	29301000	29303570	+	AT1G77930	gene
Chr1	29303897	29305382	-	AT1G77940	gene
Chr1	29310057	29313571	-	AT1G77960	gene
Chr1	29317899	29323352	-	AT1G77990	gene
Chr1	29338693	29339755	+	AT1G78020	gene
Chr1	29355022	29358993	+	AT1G78070	gene
Chr1	29400140	29401902	+	AT1G78130	gene
Chr1	29457205	29459400	-	AT1G78290	gene
Chr1	29474914	29478272	+	AT1G78350	transposable_element_gene
Chr1	29484269	29485290	-	AT1G78370	gene
Chr1	29511599	29513051	-	AT1G78440	gene
Chr1	29516989	29517933	-	AT1G78450	gene
Chr1	29518316	29519323	-	AT1G78460	gene
Chr1	29528253	29530665	+	AT1G78490	gene
Chr1	29535285	29537417	-	AT1G78510	gene
Chr1	29582929	29585641	+	AT1G78650	gene
Chr1	29590945	29593499	+	AT1G78670	gene
Chr1	29593756	29596270	+	AT1G78680	gene
Chr1	29616919	29621447	+	AT1G78770	gene
Chr1	29678097	29680757	-	AT1G78930	gene
Chr1	29696470	29701263	+	AT1G78960	gene
Chr1	29703062	29707844	+	AT1G78970	gene
Chr1	29736016	29737009	+	AT1G79040	gene
Chr1	29741748	29743600	+	AT1G79060	gene
Chr1	29744670	29745815	-	AT1G79070	gene
Chr1	29745939	29746842	+	AT1G79075	gene
Chr1	29746972	29748944	-	AT1G79080	gene
Chr1	29772588	29777989	-	AT1G79150	gene
Chr1	29815506	29819104	+	AT1G79270	gene
Chr1	29894598	29897166	-	AT1G79470	gene
Chr1	29926794	29932585	+	AT1G79560	gene
Chr1	29966711	29971600	-	AT1G79640	gene
Chr1	30048655	30052203	+	AT1G79890	gene
Chr1	30111514	30113324	-	AT1G80050	gene
Chr1	30139101	30140204	+	AT1G80120	gene
Chr1	30140961	30142646	-	AT1G80130	gene
Chr1	30153408	30155713	-	AT1G80170	gene
Chr1	30156826	30157584	-	AT1G80180	gene
Chr1	30180954	30183507	+	AT1G80270	gene
Chr1	30213705	30216861	+	AT1G80370	gene
Chr1	30258076	30260679	-	AT1G80480	gene
Chr1	30287763	30290298	+	AT1G80560	gene
Chr1	30305362	30307417	+	AT1G80620	gene
Chr1	30333423	30335871	-	AT1G80710	gene
Chr1	30348801	30350564	+	AT1G80750	gene
Chr1	30350539	30352208	-	AT1G80760	gene
Chr2	28465	38652	+	AT2G01029	transposable_element_gene
Chr2	79989	81710	+	AT2G01090	gene
Chr2	85401	88186	+	AT2G01120	gene
Chr2	132697	134455	-	AT2G01250	gene
Chr2	154131	158182	-	AT2G01320	gene
Chr2	174271	175617	+	AT2G01400	gene
Chr2	183940	184734	+	AT2G01422	gene
Chr2	278127	279296	+	AT2G01620	gene
Chr2	373125	378447	-	AT2G01840	transposable_element_gene
Chr2	487423	489832	+	AT2G02040	gene
Chr2	539999	540634	+	AT2G02130	gene
Chr2	567873	569698	+	AT2G02190	transposable_element_gene
Chr2	570439	574368	-	AT2G02200	transposable_element_gene
Chr2	577381	582050	-	AT2G02210	transposable_element_gene
Chr2	628899	631114	+	AT2G02390	gene
Chr2	660743	665635	+	AT2G02480	gene
Chr2	769344	771248	+	AT2G02740	gene
Chr2	859453	862076	+	AT2G02955	gene
Chr2	905619	909070	+	AT2G03070	gene
Chr2	1006256	1007183	-	AT2G03310	gene
Chr2	1008460	1014122	+	AT2G03330	gene
Chr2	1030402	1032625	-	AT2G03390	gene
Chr2	1033598	1036009	+	AT2G03410	gene
Chr2	1071594	1073566	+	AT2G03530	gene
Chr2	1077036	1078083	+	AT2G03550	gene
Chr2	1094757	1096968	+	AT2G03590	gene
Chr2	1114127	1117439	+	AT2G03667	gene
Chr2	1117507	1120436	+	AT2G03670	gene
Chr2	1137611	1140186	-	AT2G03730	gene
Chr2	1253609	1254478	+	AT2G03970	transposable_element_gene
Chr2	1265118	1267026	+	AT2G03990	transposable_element_gene
Chr2	1281841	1286104	+	AT2G04030	gene
Chr2	1289832	1291383	+	AT2G04032	gene
Chr2	1333262	1334566	+	AT2G04039	gene
Chr2	1353755	1355790	-	AT2G04070	gene
Chr2	1388194	1388947	+	AT2G04120	pseudogene
Chr2	1417182	1419517	-	AT2G04170	gene
Chr2	1432567	1434934	+	AT2G04200	transposable_element_gene
Chr2	1436128	1437590	+	AT2G04210	transposable_element_gene
Chr2	1446864	1449100	-	AT2G04230	gene
Chr2	1449414	1455237	+	AT2G04235	gene
Chr2	1485408	1490783	-	AT2G04290	transposable_element_gene
Chr2	1506119	1508509	+	AT2G04310	transposable_element_gene
Chr2	1509377	1509910	+	AT2G04320	transposable_element_gene
Chr2	1510450	1513142	-	AT2G04330	transposable_element_gene
Chr2	1515805	1519308	+	AT2G04350	gene
Chr2	1525331	1526875	-	AT2G04378	gene
Chr2	1527016	1528493	+	AT2G04390	gene
Chr2	1564166	1565106	+	AT2G04495	gene
Chr2	1608076	1609758	-	AT2G04600	transposable_element_gene
Chr2	1644497	1646355	+	AT2G04690	gene
Chr2	1671116	1672075	+	AT2G04770	transposable_element_gene
Chr2	1679516	1680543	+	AT2G04790	gene
Chr2	1698466	1701271	-	AT2G04842	gene
Chr2	1704283	1705778	+	AT2G04850	gene
Chr2	1743182	1745150	+	AT2G04950	transposable_element_gene
Chr2	1745973	1750207	-	AT2G04970	transposable_element_gene
Chr2	1751964	1756568	-	AT2G04980	transposable_element_gene
Chr2	1758936	1761353	+	AT2G04990	transposable_element_gene
Chr2	1761804	1762378	-	AT2G05000	transposable_element_gene
Chr2	1763645	1765840	-	AT2G05010	transposable_element_gene
Chr2	1783119	1786463	+	AT2G05040	transposable_element_gene
Chr2	1841887	1846912	-	AT2G05120	gene
Chr2	1894559	1896036	-	AT2G05220	gene
Chr2	1913338	1916623	-	AT2G05250	gene
Chr2	1996202	2001144	+	AT2G05450	transposable_element_gene
Chr2	2082986	2084882	-	AT2G05630	gene
Chr2	2091129	2097116	-	AT2G05640	transposable_element_gene
Chr2	2104362	2104646	-	AT2G05647	transposable_element_gene
Chr2	2108121	2114699	-	AT2G05660	transposable_element_gene
Chr2	2134584	2136771	+	AT2G05700	transposable_element_gene
Chr2	2263151	2264542	-	AT2G05914	gene
Chr2	2278835	2282788	+	AT2G05935	transposable_element_gene
Chr2	2322222	2325146	+	AT2G05990	gene
Chr2	2325776	2326876	+	AT2G05995	gene
Chr2	2330776	2331479	+	AT2G06002	gene
Chr2	2352154	2355559	-	AT2G06040	gene
Chr2	2359114	2362302	-	AT2G06050	gene
Chr2	2402284	2405055	-	AT2G06150	transposable_element_gene
Chr2	2409742	2410485	-	AT2G06165	transposable_element_gene
Chr2	2419319	2422450	-	AT2G06180	transposable_element_gene
Chr2	2437307	2439691	+	AT2G06220	transposable_element_gene
Chr2	2444404	2447594	-	AT2G06240	transposable_element_gene
Chr2	2447770	2448513	+	AT2G06245	transposable_element_gene
Chr2	2449509	2450772	+	AT2G06250	transposable_element_gene
Chr2	2487810	2488538	+	AT2G06303	transposable_element_gene
Chr2	2495461	2497284	+	AT2G06330	transposable_element_gene
Chr2	2499009	2499980	+	AT2G06335	transposable_element_gene
Chr2	2502770	2504333	-	AT2G06340	transposable_element_gene
Chr2	2523645	2527757	-	AT2G06400	transposable_element_gene
Chr2	2538743	2540365	+	AT2G06420	gene
Chr2	2543161	2547826	+	AT2G06430	transposable_element_gene
Chr2	2555554	2557522	-	AT2G06450	transposable_element_gene
Chr2	2563267	2564309	+	AT2G06460	transposable_element_gene
Chr2	2564453	2569288	-	AT2G06470	transposable_element_gene
Chr2	2633129	2635227	+	AT2G06590	transposable_element_gene
Chr2	2645688	2646383	-	AT2G06630	transposable_element_gene
Chr2	2661493	2663643	+	AT2G06670	transposable_element_gene
Chr2	2673155	2675230	-	AT2G06710	transposable_element_gene
Chr2	2678827	2681289	-	AT2G06720	transposable_element_gene
Chr2	2681659	2685131	-	AT2G06740	transposable_element_gene
Chr2	2691303	2694916	-	AT2G06760	transposable_element_gene
Chr2	2713393	2716565	+	AT2G06790	transposable_element_gene
Chr2	2717359	2719979	+	AT2G06800	transposable_element_gene
Chr2	2720745	2723009	-	AT2G06810	transposable_element_gene
Chr2	2832083	2836514	+	AT2G06920	transposable_element_gene
Chr2	2875034	2876983	-	AT2G06965	transposable_element_gene
Chr2	2942233	2945080	-	AT2G07100	transposable_element_gene
Chr2	2957561	2959851	+	AT2G07140	gene
Chr2	2975040	2978820	+	AT2G07170	gene
Chr2	2996582	2998054	+	AT2G07213	gene
Chr2	2996776	2997889	-	AT2G07215	gene
Chr2	3007102	3012333	-	AT2G07240	gene
Chr2	3015826	3018650	+	AT2G07250	transposable_element_gene
Chr2	3068217	3073286	-	AT2G07395	transposable_element_gene
Chr2	3073733	3078367	-	AT2G07400	transposable_element_gene
Chr2	3208710	3210809	-	AT2G07630	transposable_element_gene
Chr2	3523163	3527460	-	AT2G07690	gene
Chr2	3566140	3569597	-	AT2G07730	transposable_element_gene
Chr2	3303766	3304573	-	AT2G07774	gene
Chr2	3590814	3593227	-	AT2G07780	transposable_element_gene
Chr2	3313598	3314901	-	AT2G07811	pseudogene
Chr2	3639603	3646073	-	AT2G09187	transposable_element_gene
Chr2	3681189	3685396	-	AT2G09820	transposable_element_gene
Chr2	3733172	3738079	+	AT2G09870	transposable_element_gene
Chr2	3753396	3757208	+	AT2G09910	transposable_element_gene
Chr2	3758116	3762630	-	AT2G09920	transposable_element_gene
Chr2	3764537	3766233	-	AT2G09930	transposable_element_gene
Chr2	3772665	3773282	-	AT2G09953	transposable_element_gene
Chr2	3781328	3782049	+	AT2G09990	gene
Chr2	3786133	3788854	-	AT2G10000	transposable_element_gene
Chr2	3789439	3792943	-	AT2G10010	transposable_element_gene
Chr2	3804570	3807981	-	AT2G10030	transposable_element_gene
Chr2	3816494	3819701	-	AT2G10070	transposable_element_gene
Chr2	3838422	3840953	+	AT2G10140	transposable_element_gene
Chr2	3862892	3863553	-	AT2G10175	transposable_element_gene
Chr2	3866573	3872675	-	AT2G10180	transposable_element_gene
Chr2	3875425	3881998	-	AT2G10190	transposable_element_gene
Chr2	3938527	3941240	+	AT2G10260	gene
Chr2	3943496	3944667	+	AT2G10270	transposable_element_gene
Chr2	3945969	3953199	+	AT2G10280	transposable_element_gene
Chr2	3954998	3955674	+	AT2G10285	transposable_element_gene
Chr2	3967933	3971356	-	AT2G10310	transposable_element_gene
Chr2	3988685	3993908	+	AT2G10350	transposable_element_gene
Chr2	4005995	4007044	-	AT2G10410	transposable_element_gene
Chr2	4008078	4008743	+	AT2G10420	transposable_element_gene
Chr2	4036277	4038845	+	AT2G10480	transposable_element_gene
Chr2	4041164	4043622	+	AT2G10490	transposable_element_gene
Chr2	4127908	4131031	-	AT2G10600	transposable_element_gene
Chr2	4157220	4159324	+	AT2G10620	transposable_element_gene
Chr2	4162835	4165555	+	AT2G10630	transposable_element_gene
Chr2	4166322	4168741	+	AT2G10640	transposable_element_gene
Chr2	4169151	4172678	-	AT2G10650	transposable_element_gene
Chr2	4177220	4182769	+	AT2G10660	transposable_element_gene
Chr2	4200570	4202437	-	AT2G10680	transposable_element_gene
Chr2	4218314	4218787	-	AT2G10720	transposable_element_gene
Chr2	4224085	4226506	-	AT2G10735	pseudogene
Chr2	4236739	4237199	-	AT2G10770	transposable_element_gene
Chr2	4237680	4243055	+	AT2G10780	transposable_element_gene
Chr2	4256189	4261900	+	AT2G10820	transposable_element_gene
Chr2	4284911	4286083	-	AT2G10880	transposable_element_gene
Chr2	4310412	4312103	-	AT2G10940	gene
Chr2	4319551	4321468	-	AT2G10960	transposable_element_gene
Chr2	4335137	4335909	+	AT2G10975	gene
Chr2	4336273	4337467	+	AT2G10980	transposable_element_gene
Chr2	4361869	4365919	+	AT2G11010	gene
Chr2	4379746	4385431	+	AT2G11050	transposable_element_gene
Chr2	4386371	4389560	-	AT2G11060	transposable_element_gene
Chr2	4389579	4393073	-	AT2G11070	transposable_element_gene
Chr2	4404376	4406419	-	AT2G11110	transposable_element_gene
Chr2	4408188	4408703	-	AT2G11115	transposable_element_gene
Chr2	4453641	4455494	+	AT2G11210	transposable_element_gene
Chr2	4477686	4483748	-	AT2G11240	transposable_element_gene
Chr2	4486266	4487577	+	AT2G11280	pseudogene
Chr2	4491277	4493954	+	AT2G11300	transposable_element_gene
Chr2	4494444	4500207	-	AT2G11310	transposable_element_gene
Chr2	4509242	4512287	+	AT2G11330	transposable_element_gene
Chr2	4514861	4520662	-	AT2G11340	transposable_element_gene
Chr2	4535097	4535853	+	AT2G11380	transposable_element_gene
Chr2	4543932	4547916	+	AT2G11410	transposable_element_gene
Chr2	4573616	4581219	-	AT2G11450	transposable_element_gene
Chr2	4605504	4607971	+	AT2G11500	transposable_element_gene
Chr2	4608075	4608311	+	AT2G11502	transposable_element_gene
Chr2	4626902	4631904	-	AT2G11550	transposable_element_gene
Chr2	4658445	4660777	+	AT2G11620	gene
Chr2	4669997	4671816	+	AT2G11640	transposable_element_gene
Chr2	4676310	4677842	-	AT2G11650	transposable_element_gene
Chr2	4685014	4687082	+	AT2G11670	transposable_element_gene
Chr2	4688370	4690847	+	AT2G11680	transposable_element_gene
Chr2	4691738	4693050	-	AT2G11690	transposable_element_gene
Chr2	4711129	4713879	+	AT2G11750	transposable_element_gene
Chr2	4716555	4722974	+	AT2G11770	transposable_element_gene
Chr2	4724382	4725219	-	AT2G11775	transposable_element_gene
Chr2	4728072	4728239	+	AT2G11778	gene
Chr2	4729678	4732966	+	AT2G11780	transposable_element_gene
Chr2	4734652	4736839	-	AT2G11790	transposable_element_gene
Chr2	4802783	4804375	+	AT2G11890	gene
Chr2	4812743	4818142	-	AT2G11940	transposable_element_gene
Chr2	4855657	4856532	+	AT2G12040	transposable_element_gene
Chr2	4861656	4864337	+	AT2G12060	transposable_element_gene
Chr2	4864909	4865482	-	AT2G12066	transposable_element_gene
Chr2	4866440	4868715	-	AT2G12083	transposable_element_gene
Chr2	4873587	4878566	+	AT2G12100	transposable_element_gene
Chr2	4902163	4908827	+	AT2G12210	transposable_element_gene
Chr2	4911109	4912425	-	AT2G12240	transposable_element_gene
Chr2	4913282	4914238	-	AT2G12250	transposable_element_gene
Chr2	4914735	4918581	-	AT2G12260	transposable_element_gene
Chr2	4926146	4928532	-	AT2G12300	transposable_element_gene
Chr2	4929612	4933406	-	AT2G12305	transposable_element_gene
Chr2	4935626	4936286	+	AT2G12320	transposable_element_gene
Chr2	4973325	4973834	-	AT2G12345	transposable_element_gene
Chr2	4986187	4989358	-	AT2G12380	transposable_element_gene
Chr2	4991988	4995221	-	AT2G12385	transposable_element_gene
Chr2	5074384	5079646	+	AT2G12490	transposable_element_gene
Chr2	5086784	5092433	+	AT2G12500	transposable_element_gene
Chr2	5104418	5105816	-	AT2G12520	transposable_element_gene
Chr2	5191775	5195786	+	AT2G12680	transposable_element_gene
Chr2	5249235	5252051	+	AT2G12780	transposable_element_gene
Chr2	5260740	5261453	+	AT2G12815	transposable_element_gene
Chr2	5272006	5273463	+	AT2G12840	transposable_element_gene
Chr2	5280411	5282901	-	AT2G12860	transposable_element_gene
Chr2	5296364	5296582	+	AT2G12905	gene
Chr2	5338748	5340868	-	AT2G12980	transposable_element_gene
Chr2	5341984	5342694	-	AT2G12990	transposable_element_gene
Chr2	5342940	5346917	-	AT2G13000	transposable_element_gene
Chr2	5356304	5362180	-	AT2G13020	transposable_element_gene
Chr2	5365832	5367696	+	AT2G13040	transposable_element_gene
Chr2	5368531	5371021	+	AT2G13050	transposable_element_gene
Chr2	5413237	5415106	-	AT2G13120	transposable_element_gene
Chr2	5441880	5444055	+	AT2G13160	transposable_element_gene
Chr2	5453856	5456495	-	AT2G13175	transposable_element_gene
Chr2	5471589	5473914	+	AT2G13200	transposable_element_gene
Chr2	5481569	5484372	-	AT2G13250	transposable_element_gene
Chr2	5511562	5513265	+	AT2G13290	gene
Chr2	5517589	5520081	-	AT2G13300	transposable_element_gene
Chr2	5524129	5526270	-	AT2G13310	transposable_element_gene
Chr2	5526469	5526858	+	AT2G13320	transposable_element_gene
Chr2	5539240	5541358	-	AT2G13360	gene
Chr2	5566998	5575786	+	AT2G13390	transposable_element_gene
Chr2	5576997	5577824	+	AT2G13400	transposable_element_gene
Chr2	5579302	5583150	-	AT2G13410	pseudogene
Chr2	5692148	5693016	+	AT2G13665	gene
Chr2	5788552	5791126	-	AT2G13840	gene
Chr2	5819376	5821584	+	AT2G13870	transposable_element_gene
Chr2	5824324	5827812	+	AT2G13890	transposable_element_gene
Chr2	5864884	5865600	-	AT2G13975	transposable_element_gene
Chr2	5876701	5881534	-	AT2G13990	transposable_element_gene
Chr2	5888321	5893026	+	AT2G14010	transposable_element_gene
Chr2	5925186	5929600	+	AT2G14080	gene
Chr2	5960800	5965445	+	AT2G14130	transposable_element_gene
Chr2	5977356	5981899	-	AT2G14170	gene
Chr2	5987052	5993186	+	AT2G14180	transposable_element_gene
Chr2	6024060	6027028	-	AT2G14220	transposable_element_gene
Chr2	6027499	6029693	-	AT2G14230	transposable_element_gene
Chr2	6029773	6030159	+	AT2G14240	transposable_element_gene
Chr2	6071274	6073704	+	AT2G14320	transposable_element_gene
Chr2	6074162	6075394	+	AT2G14330	transposable_element_gene
Chr2	6121372	6124329	-	AT2G14410	pseudogene
Chr2	6182193	6184648	-	AT2G14520	gene
Chr2	6221780	6223917	-	AT2G14570	transposable_element_gene
Chr2	6241704	6242463	-	AT2G14610	gene
Chr2	6305549	6307309	+	AT2G14730	transposable_element_gene
Chr2	6314032	6315766	+	AT2G14750	gene
Chr2	6330142	6334932	+	AT2G14770	transposable_element_gene
Chr2	6392167	6393042	+	AT2G14878	gene
Chr2	6393332	6394938	-	AT2G14880	gene
Chr2	6399621	6401059	+	AT2G14890	gene
Chr2	6447381	6449633	+	AT2G14950	transposable_element_gene
Chr2	6457721	6461341	-	AT2G14970	transposable_element_gene
Chr2	6504367	6506172	+	AT2G15030	pseudogene
Chr2	6518840	6520160	+	AT2G15050	gene
Chr2	6528825	6532381	-	AT2G15070	transposable_element_gene
Chr2	6566709	6571383	+	AT2G15140	transposable_element_gene
Chr2	6579903	6581815	-	AT2G15160	transposable_element_gene
Chr2	6592908	6597558	+	AT2G15190	transposable_element_gene
Chr2	6599310	6603242	+	AT2G15200	transposable_element_gene
Chr2	6604065	6606755	-	AT2G15210	transposable_element_gene
Chr2	6612581	6615395	+	AT2G15230	gene
Chr2	6653791	6655501	+	AT2G15310	gene
Chr2	6666316	6667704	-	AT2G15320	gene
Chr2	6712936	6714586	+	AT2G15400	gene
Chr2	6717778	6723519	+	AT2G15410	transposable_element_gene
Chr2	6766622	6770676	-	AT2G15510	transposable_element_gene
Chr2	6770784	6772235	-	AT2G15520	transposable_element_gene
Chr2	6785904	6786976	-	AT2G15555	gene
Chr2	6830995	6833777	-	AT2G15690	gene
Chr2	6837823	6841844	+	AT2G15700	transposable_element_gene
Chr2	6862922	6864116	+	AT2G15750	transposable_element_gene
Chr2	6877774	6880898	-	AT2G15790	gene
Chr2	6880825	6882741	+	AT2G15800	transposable_element_gene
Chr2	6882821	6886775	+	AT2G15810	transposable_element_gene
Chr2	6887048	6887542	-	AT2G15815	transposable_element_gene
Chr2	6942914	6944794	+	AT2G15940	transposable_element_gene
Chr2	6947309	6947688	+	AT2G15960	gene
Chr2	6950041	6951192	+	AT2G15970	gene
Chr2	6972222	6973705	-	AT2G16018	gene
Chr2	6980450	6982101	+	AT2G16050	gene
Chr2	6983892	6985462	-	AT2G16070	gene
Chr2	7005823	7008272	+	AT2G16140	transposable_element_gene
Chr2	7014473	7019440	-	AT2G16180	transposable_element_gene
Chr2	7039682	7042933	-	AT2G16250	gene
Chr2	7081783	7084557	-	AT2G16370	gene
Chr2	7126357	7130685	-	AT2G16440	gene
Chr2	7230346	7232223	-	AT2G16676	gene
Chr2	7232292	7236283	-	AT2G16680	transposable_element_gene
Chr2	7244608	7245741	+	AT2G16700	gene
Chr2	7267722	7268942	+	AT2G16740	gene
Chr2	7281462	7283646	-	AT2G16780	gene
Chr2	7301581	7303437	+	AT2G16850	gene
Chr2	7308077	7311686	-	AT2G16870	gene
Chr2	7383035	7387854	+	AT2G16990	gene
Chr2	7407123	7408270	+	AT2G17040	gene
Chr2	7494536	7496016	-	AT2G17230	gene
Chr2	7498130	7499206	+	AT2G17240	gene
Chr2	7499477	7503125	+	AT2G17250	gene
Chr2	7533480	7535942	-	AT2G17320	gene
Chr2	7545538	7546374	-	AT2G17350	gene
Chr2	7546480	7548313	+	AT2G17360	gene
Chr2	7568018	7570840	+	AT2G17430	gene
Chr2	7573835	7575939	-	AT2G17442	gene
Chr2	7674351	7676157	+	AT2G17670	gene
Chr2	7682383	7684083	+	AT2G17690	gene
Chr2	7684112	7685187	-	AT2G17695	gene
Chr2	7766962	7767931	-	AT2G17880	gene
Chr2	7829035	7830580	+	AT2G18000	gene
Chr2	7837102	7838304	+	AT2G18020	gene
Chr2	7845923	7846884	+	AT2G18050	gene
Chr2	7924958	7925875	-	AT2G18210	gene
Chr2	7931923	7934329	-	AT2G18230	gene
Chr2	7948306	7950329	-	AT2G18290	gene
Chr2	7952442	7954739	-	AT2G18300	gene
Chr2	7965635	7969105	+	AT2G18330	gene
Chr2	8073200	8074982	-	AT2G18600	gene
Chr2	8076348	8077314	-	AT2G18610	gene
Chr2	8183890	8186796	+	AT2G18890	gene
Chr2	8188257	8192489	-	AT2G18900	gene
Chr2	8192708	8194338	-	AT2G18910	gene
Chr2	8203730	8206395	-	AT2G18940	gene
Chr2	8238691	8240002	-	AT2G18990	gene
Chr2	8356141	8360169	+	AT2G19260	gene
Chr2	8369794	8370406	-	AT2G19310	gene
Chr2	8399157	8402601	-	AT2G19400	gene
Chr2	8426206	8429736	+	AT2G19450	gene
Chr2	8441527	8444170	+	AT2G19490	gene
Chr2	8493475	8495823	-	AT2G19650	gene
Chr2	8499086	8501181	-	AT2G19670	gene
Chr2	8511507	8513221	+	AT2G19730	gene
Chr2	8513513	8514519	+	AT2G19740	gene
Chr2	8514954	8516138	+	AT2G19750	gene
Chr2	8557729	8559741	-	AT2G19830	gene
Chr2	8568569	8569890	+	AT2G19850	gene
Chr2	8570750	8574000	+	AT2G19860	gene
Chr2	8575878	8577947	+	AT2G19870	gene
Chr2	8727626	8730500	-	AT2G20240	gene
Chr2	8733750	8736577	-	AT2G20250	gene
Chr2	8779735	8782772	+	AT2G20340	gene
Chr2	8796283	8798218	-	AT2G20390	gene
Chr2	8813862	8815253	+	AT2G20450	gene
Chr2	8831716	8832916	+	AT2G20490	gene
Chr2	8841972	8844000	+	AT2G20530	gene
Chr2	8865098	8866769	+	AT2G20585	gene
Chr2	8877960	8880388	-	AT2G20610	gene
Chr2	8911860	8913534	-	AT2G20670	gene
Chr2	8947242	8949413	-	AT2G20780	gene
Chr2	8975348	8979379	-	AT2G20850	gene
Chr2	8994148	8996804	-	AT2G20910	pseudogene
Chr2	9045516	9047579	-	AT2G21090	gene
Chr2	9060625	9062091	-	AT2G21140	gene
Chr2	9068318	9070431	+	AT2G21160	gene
Chr2	9128147	9130240	-	AT2G21330	gene
Chr2	9171885	9173339	-	AT2G21430	gene
Chr2	9173560	9179166	-	AT2G21440	gene
Chr2	9188338	9194491	-	AT2G21460	transposable_element_gene
Chr2	9230268	9231508	-	AT2G21560	gene
Chr2	9236523	9237811	+	AT2G21580	gene
Chr2	9270886	9273418	+	AT2G21710	gene
Chr2	9293270	9297842	+	AT2G21790	gene
Chr2	9303713	9305897	+	AT2G21830	gene
Chr2	9315218	9318238	+	AT2G21850	gene
Chr2	9318258	9320002	-	AT2G21860	gene
Chr2	9356983	9357916	-	AT2G21970	gene
Chr2	9433765	9436544	-	AT2G22190	gene
Chr2	9451605	9454094	-	AT2G22240	gene
Chr2	9504659	9508875	-	AT2G22400	gene
Chr2	9513219	9514535	+	AT2G22420	gene
Chr2	9538197	9538879	-	AT2G22470	gene
Chr2	9579874	9583893	+	AT2G22540	gene
Chr2	9599550	9604776	+	AT2G22610	gene
Chr2	9649690	9651439	-	AT2G22690	gene
Chr2	9651719	9654532	+	AT2G22710	transposable_element_gene
Chr2	9717791	9719472	-	AT2G22810	gene
Chr2	9774853	9778528	+	AT2G22970	gene
Chr2	9792212	9795863	+	AT2G23000	gene
Chr2	9844299	9845385	+	AT2G23130	gene
Chr2	9943053	9946269	+	AT2G23350	gene
Chr2	9955553	9960359	+	AT2G23380	gene
Chr2	9976746	9978021	-	AT2G23430	gene
Chr2	10001893	10004688	+	AT2G23480	transposable_element_gene
Chr2	10005109	10005684	-	AT2G23490	transposable_element_gene
Chr2	10006560	10008914	-	AT2G23500	transposable_element_gene
Chr2	10085907	10088039	+	AT2G23710	transposable_element_gene
Chr2	10088774	10092878	-	AT2G23720	transposable_element_gene
Chr2	10107709	10113213	-	AT2G23760	gene
Chr2	10153797	10155647	-	AT2G23840	gene
Chr2	10182251	10183240	+	AT2G23930	gene
Chr2	10187043	10190412	-	AT2G23950	gene
Chr2	10223945	10224630	+	AT2G24040	gene
Chr2	10225225	10228638	-	AT2G24050	gene
Chr2	10248911	10254641	-	AT2G24120	gene
Chr2	10268008	10270612	-	AT2G24160	pseudogene
Chr2	10274144	10277266	-	AT2G24170	gene
Chr2	10283621	10285000	-	AT2G24190	gene
Chr2	10286806	10289620	-	AT2G24200	gene
Chr2	10300115	10301787	+	AT2G24220	gene
Chr2	10310648	10312328	+	AT2G24240	gene
Chr2	10327035	10329941	-	AT2G24270	gene
Chr2	10340816	10343736	+	AT2G24300	gene
Chr2	10426342	10427594	+	AT2G24540	gene
Chr2	10437398	10439298	-	AT2G24570	gene
Chr2	10444790	10446242	-	AT2G24580	gene
Chr2	10480532	10482795	-	AT2G24645	gene
Chr2	10503604	10503974	+	AT2G24692	gene
Chr2	10539001	10545985	+	AT2G24750	pseudogene
Chr2	10574979	10576938	+	AT2G24820	gene
Chr2	10582830	10585216	-	AT2G24850	gene
Chr2	10603974	10608030	-	AT2G24930	transposable_element_gene
Chr2	10609394	10612232	+	AT2G24940	gene
Chr2	10620118	10621307	-	AT2G24970	gene
Chr2	10739855	10740552	+	AT2G25210	gene
Chr2	10742713	10745594	-	AT2G25220	gene
Chr2	10755524	10757772	-	AT2G25260	gene
Chr2	10838420	10841881	+	AT2G25470	gene
Chr2	10856372	10857156	+	AT2G25510	gene
Chr2	10902943	10905245	-	AT2G25620	gene
Chr2	10906428	10907288	+	AT2G25625	gene
Chr2	10956301	10972927	-	AT2G25730	gene
Chr2	10976936	10979900	+	AT2G25737	gene
Chr2	11000599	11004235	+	AT2G25790	gene
Chr2	11021848	11025370	+	AT2G25840	gene
Chr2	11059035	11063324	+	AT2G25930	gene
Chr2	11070639	11071287	-	AT2G25964	gene
Chr2	11091334	11093168	-	AT2G26030	gene
Chr2	11231800	11233295	-	AT2G26400	gene
Chr2	11303590	11306953	-	AT2G26580	gene
Chr2	11327493	11328727	+	AT2G26630	transposable_element_gene
Chr2	11341684	11343572	+	AT2G26670	gene
Chr2	11392965	11394279	-	AT2G26740	gene
Chr2	11514703	11518734	-	AT2G26980	gene
Chr2	11526168	11527854	-	AT2G27010	gene
Chr2	11551041	11554775	+	AT2G27060	gene
Chr2	11621222	11623618	-	AT2G27190	gene
Chr2	11675960	11678118	-	AT2G27285	gene
Chr2	11748015	11750182	-	AT2G27490	gene
Chr2	11763217	11764845	-	AT2G27530	gene
Chr2	11798537	11800850	-	AT2G27660	gene
Chr2	11816634	11817867	+	AT2G27710	gene
Chr2	11818491	11819578	+	AT2G27720	gene
Chr2	11860218	11861475	+	AT2G27830	gene
Chr2	11861994	11863886	+	AT2G27840	gene
Chr2	11926449	11929389	+	AT2G28000	gene
Chr2	11988676	11991617	+	AT2G28130	gene
Chr2	11994966	11996002	+	AT2G28140	gene
Chr2	12004708	12006122	+	AT2G28160	gene
Chr2	12049989	12052453	+	AT2G28260	gene
Chr2	12081113	12084664	+	AT2G28305	gene
Chr2	12168840	12173679	-	AT2G28470	gene
Chr2	12251784	12254823	+	AT2G28600	gene
Chr2	12326978	12327678	+	AT2G28720	gene
Chr2	12366748	12370684	-	AT2G28830	gene
Chr2	12478146	12480372	+	AT2G29050	gene
Chr2	12537251	12539334	-	AT2G29160	pseudogene
Chr2	12541864	12542282	-	AT2G29170	gene
Chr2	12548931	12553433	-	AT2G29200	gene
Chr2	12585856	12587742	+	AT2G29290	gene
Chr2	12588191	12589759	+	AT2G29300	gene
Chr2	12590058	12591363	+	AT2G29310	gene
Chr2	12592148	12593686	+	AT2G29320	gene
Chr2	12617936	12618899	-	AT2G29420	gene
Chr2	12624586	12625637	-	AT2G29450	gene
Chr2	12638334	12640820	+	AT2G29525	gene
Chr2	12640800	12642387	-	AT2G29530	gene
Chr2	12649906	12651703	-	AT2G29570	gene
Chr2	12651923	12654336	+	AT2G29580	gene
Chr2	12666935	12670311	+	AT2G29630	gene
Chr2	12678890	12680667	+	AT2G29660	gene
Chr2	12689549	12693024	+	AT2G29680	gene
Chr2	12781591	12785053	-	AT2G29980	gene
Chr2	12847828	12849669	+	AT2G30100	gene
Chr2	12877838	12879649	+	AT2G30160	gene
Chr2	12882955	12885768	-	AT2G30200	gene
Chr2	12897071	12897885	+	AT2G30230	gene
Chr2	12968615	12970209	-	AT2G30432	gene
Chr2	12987096	12993403	-	AT2G30480	gene
Chr2	13036876	13041684	+	AT2G30600	gene
Chr2	13099336	13101413	-	AT2G30750	gene
Chr2	13107909	13108863	+	AT2G30766	gene
Chr2	13118937	13120090	-	AT2G30790	gene
Chr2	13138997	13140245	+	AT2G30860	gene
Chr2	13174321	13177223	+	AT2G30950	gene
Chr2	13194185	13200128	+	AT2G31010	gene
Chr2	13208906	13211085	-	AT2G31040	gene
Chr2	13213100	13218724	-	AT2G31060	gene
Chr2	13263579	13266560	-	AT2G31130	gene
Chr2	13271726	13272534	-	AT2G31141	gene
Chr2	13282355	13285666	-	AT2G31170	gene
Chr2	13329009	13331830	+	AT2G31270	gene
Chr2	13371658	13373606	-	AT2G31360	gene
Chr2	13392022	13392851	-	AT2G31410	gene
Chr2	13393364	13394001	-	AT2G31420	gene
Chr2	13436557	13438011	+	AT2G31560	gene
Chr2	13450302	13451923	+	AT2G31610	gene
Chr2	13455272	13462181	-	AT2G31650	gene
Chr2	13486317	13487445	-	AT2G31725	gene
Chr2	13487568	13489679	-	AT2G31730	gene
Chr2	13518211	13520364	+	AT2G31790	gene
Chr2	13546596	13549536	-	AT2G31865	gene
Chr2	13560760	13569623	-	AT2G31900	gene
Chr2	13624792	13629146	+	AT2G32010	gene
Chr2	13639016	13640370	-	AT2G32060	gene
Chr2	13659006	13660764	+	AT2G32150	gene
Chr2	13662213	13666269	+	AT2G32160	gene
Chr2	13679529	13682236	-	AT2G32230	gene
Chr2	13714547	13716929	-	AT2G32290	gene
Chr2	13746611	13747791	-	AT2G32380	gene
Chr2	13788517	13790073	-	AT2G32480	gene
Chr2	13819379	13822839	+	AT2G32550	gene
Chr2	13851062	13852080	+	AT2G32650	gene
Chr2	13909423	13910910	+	AT2G32795	gene
Chr2	13932904	13934949	-	AT2G32840	gene
Chr2	13944611	13946790	-	AT2G32870	gene
Chr2	14003250	14006017	+	AT2G32990	gene
Chr2	14036319	14040044	-	AT2G33100	gene
Chr2	14056250	14060641	-	AT2G33170	gene
Chr2	14062754	14063275	-	AT2G33175	gene
Chr2	14074870	14078744	-	AT2G33210	gene
Chr2	14113025	14116087	-	AT2G33310	gene
Chr2	14122890	14125137	-	AT2G33330	gene
Chr2	14143554	14144721	-	AT2G33370	gene
Chr2	14144831	14146471	-	AT2G33380	gene
Chr2	14152706	14154530	-	AT2G33400	gene
Chr2	14162667	14165042	+	AT2G33430	gene
Chr2	14173579	14174533	+	AT2G33450	gene
Chr2	14300772	14302430	-	AT2G33800	gene
Chr2	14321062	14322049	-	AT2G33850	gene
Chr2	14324309	14325192	-	AT2G33855	gene
Chr2	14396016	14399297	-	AT2G34090	gene
Chr2	14409489	14412365	+	AT2G34130	transposable_element_gene
Chr2	14496328	14498389	+	AT2G34355	gene
Chr2	14512707	14514516	+	AT2G34380	gene
Chr2	14532708	14534239	-	AT2G34480	gene
Chr2	14543997	14546879	-	AT2G34510	gene
Chr2	14560163	14562950	+	AT2G34560	gene
Chr2	14581886	14584699	-	AT2G34640	gene
Chr2	14596631	14597540	+	AT2G34655	gene
Chr2	14602470	14612565	+	AT2G34660	gene
Chr2	14649767	14651627	-	AT2G34720	gene
Chr2	14765160	14768329	-	AT2G35040	gene
Chr2	14807449	14810229	-	AT2G35130	gene
Chr2	14844940	14846304	-	AT2G35240	gene
Chr2	14899715	14900692	-	AT2G35420	gene
Chr2	14921492	14922845	+	AT2G35520	gene
Chr2	14985488	14988357	+	AT2G35650	gene
Chr2	14996713	14999085	-	AT2G35680	gene
Chr2	15031923	15033307	+	AT2G35760	gene
Chr2	15040679	15042123	+	AT2G35790	gene
Chr2	15052199	15053275	+	AT2G35830	gene
Chr2	15053623	15057426	+	AT2G35840	gene
Chr2	15059763	15062122	+	AT2G35860	gene
Chr2	15082855	15084473	-	AT2G35930	gene
Chr2	15088832	15092415	-	AT2G35940	gene
Chr2	15117075	15118697	+	AT2G36000	gene
Chr2	15119542	15123184	+	AT2G36010	gene
Chr2	15148259	15151575	-	AT2G36080	gene
Chr2	15165437	15166465	+	AT2G36120	gene
Chr2	15169818	15171353	+	AT2G36160	gene
Chr2	15172094	15173280	+	AT2G36170	gene
Chr2	15179869	15185314	-	AT2G36200	gene
Chr2	15296701	15298514	-	AT2G36460	gene
Chr2	15308021	15314807	-	AT2G36490	gene
Chr2	15325237	15326449	+	AT2G36540	gene
Chr2	15339122	15343086	+	AT2G36580	gene
Chr2	15350347	15351900	-	AT2G36620	gene
Chr2	15489028	15490347	-	AT2G36895	gene
Chr2	15549052	15552105	+	AT2G37025	gene
Chr2	15603581	15608454	-	AT2G37150	gene
Chr2	15613402	15614857	-	AT2G37170	gene
Chr2	15619407	15620119	-	AT2G37190	gene
Chr2	15637046	15639522	-	AT2G37230	gene
Chr2	15639939	15641763	-	AT2G37240	gene
Chr2	15641906	15643786	+	AT2G37250	gene
Chr2	15647677	15649221	-	AT2G37270	gene
Chr2	15758645	15761262	+	AT2G37560	gene
Chr2	15774245	15775374	-	AT2G37600	gene
Chr2	15795213	15797059	-	AT2G37660	gene
Chr2	15805715	15810552	+	AT2G37690	gene
Chr2	15818082	15821295	+	AT2G37720	gene
Chr2	15890972	15891843	+	AT2G37970	gene
Chr2	15900635	15903218	+	AT2G37990	gene
Chr2	15997114	15998906	+	AT2G38180	gene
Chr2	16018357	16019500	+	AT2G38250	gene
Chr2	16039475	16042383	-	AT2G38290	gene
Chr2	16050063	16051168	+	AT2G38310	gene
Chr2	16188047	16192266	+	AT2G38720	gene
Chr2	16194327	16196113	-	AT2G38740	gene
Chr2	16196265	16198491	-	AT2G38750	gene
Chr2	16200994	16202669	+	AT2G38760	gene
Chr2	16214189	16215264	-	AT2G38790	gene
Chr2	16216999	16219159	+	AT2G38800	gene
Chr2	16219269	16220928	-	AT2G38810	gene
Chr2	16236381	16237280	-	AT2G38870	gene
Chr2	16282120	16284868	+	AT2G38995	gene
Chr2	16286336	16287970	-	AT2G39000	gene
Chr2	16319664	16321685	+	AT2G39110	gene
Chr2	16330183	16333360	+	AT2G39140	gene
Chr2	16407239	16409123	+	AT2G39290	gene
Chr2	16419596	16421852	-	AT2G39330	gene
Chr2	16447006	16449083	-	AT2G39380	gene
Chr2	16450660	16451878	-	AT2G39390	gene
Chr2	16460364	16463061	+	AT2G39420	gene
Chr2	16464414	16466941	-	AT2G39435	gene
Chr2	16474149	16476108	+	AT2G39460	gene
Chr2	16495875	16496995	-	AT2G39518	gene
Chr2	16531688	16533931	+	AT2G39660	gene
Chr2	16534230	16537318	+	AT2G39670	gene
Chr2	16541026	16543378	+	AT2G39690	gene
Chr2	16561788	16563380	-	AT2G39710	gene
Chr2	16630473	16634253	+	AT2G39850	gene
Chr2	16643381	16645377	+	AT2G39870	gene
Chr2	16687673	16689956	-	AT2G39980	gene
Chr2	16708379	16710448	-	AT2G40010	gene
Chr2	16745653	16747400	+	AT2G40100	gene
Chr2	16765920	16769268	+	AT2G40130	gene
Chr2	16775442	16777243	+	AT2G40150	gene
Chr2	16844864	16845934	-	AT2G40330	gene
Chr2	16848438	16850487	-	AT2G40340	gene
Chr2	16852880	16856690	-	AT2G40360	gene
Chr2	16867293	16869089	+	AT2G40390	gene
Chr2	16869334	16873258	+	AT2G40400	gene
Chr2	16886824	16888638	+	AT2G40435	gene
Chr2	16896907	16901280	+	AT2G40460	gene
Chr2	16906911	16908128	-	AT2G40475	gene
Chr2	16912845	16915177	+	AT2G40490	gene
Chr2	16918433	16919888	+	AT2G40510	gene
Chr2	16934834	16938201	+	AT2G40550	gene
Chr2	16945045	16946419	-	AT2G40590	gene
Chr2	16954541	16956978	-	AT2G40620	gene
Chr2	16973992	16976458	+	AT2G40690	gene
Chr2	16987269	16989851	+	AT2G40720	gene
Chr2	17012198	17013325	+	AT2G40765	gene
Chr2	17034541	17036208	-	AT2G40815	gene
Chr2	17057402	17058122	+	AT2G40880	gene
Chr2	17095522	17097454	+	AT2G40960	gene
Chr2	17097550	17098695	-	AT2G40970	gene
Chr2	17111445	17113636	+	AT2G41000	gene
Chr2	17173413	17176807	+	AT2G41210	gene
Chr2	17225523	17226693	+	AT2G41312	gene
Chr2	17229008	17230482	+	AT2G41340	gene
Chr2	17266477	17268024	-	AT2G41420	gene
Chr2	17271172	17274370	+	AT2G41440	gene
Chr2	17285723	17288928	+	AT2G41460	gene
Chr2	17295074	17296420	-	AT2G41475	gene
Chr2	17328970	17331173	-	AT2G41550	gene
Chr2	17360486	17363788	+	AT2G41640	gene
Chr2	17363907	17364434	+	AT2G41650	gene
Chr2	17450109	17457087	-	AT2G41830	gene
Chr2	17459788	17461539	-	AT2G41840	gene
Chr2	17470866	17472936	-	AT2G41870	gene
Chr2	17611185	17613519	-	AT2G42280	gene
Chr2	17711032	17712330	-	AT2G42540	gene
Chr2	17728715	17731718	+	AT2G42580	gene
Chr2	17776241	17777717	-	AT2G42690	gene
Chr2	17791729	17793082	+	AT2G42740	gene
Chr2	17793307	17795680	+	AT2G42750	gene
Chr2	17795984	17797231	-	AT2G42760	gene
Chr2	17836416	17837250	-	AT2G42870	gene
Chr2	17873947	17874936	+	AT2G42975	gene
Chr2	17909185	17910082	+	AT2G43060	gene
Chr2	17920660	17921689	+	AT2G43100	gene
Chr2	17931525	17935686	-	AT2G43140	gene
Chr2	17953497	17955829	-	AT2G43180	gene
Chr2	17958230	17960536	+	AT2G43200	gene
Chr2	18046004	18047401	-	AT2G43460	gene
Chr2	18061925	18066639	+	AT2G43500	gene
Chr2	18070056	18070718	+	AT2G43530	gene
Chr2	18072371	18072963	+	AT2G43540	gene
Chr2	18073234	18073905	+	AT2G43550	gene
Chr2	18093770	18095025	-	AT2G43620	gene
Chr2	18099238	18103345	+	AT2G43650	gene
Chr2	18128529	18129841	-	AT2G43745	gene
Chr2	18221769	18224104	-	AT2G44040	gene
Chr2	18237152	18238173	+	AT2G44080	gene
Chr2	18249042	18251156	-	AT2G44120	gene
Chr2	18280623	18282876	+	AT2G44210	gene
Chr2	18286525	18288400	+	AT2G44230	gene
Chr2	18289824	18292345	+	AT2G44240	gene
Chr2	18321994	18323121	-	AT2G44370	gene
Chr2	18336400	18339214	-	AT2G44440	gene
Chr2	18374292	18376790	+	AT2G44500	gene
Chr2	18401878	18403416	-	AT2G44580	gene
Chr2	18417243	18419396	+	AT2G44640	gene
Chr2	18420832	18422839	-	AT2G44660	gene
Chr2	18451426	18452875	+	AT2G44750	gene
Chr2	18461906	18463309	-	AT2G44790	gene
Chr2	18500803	18502562	-	AT2G44860	gene
Chr2	18564111	18567735	+	AT2G45000	gene
Chr2	18677311	18680072	+	AT2G45300	gene
Chr2	18730840	18733015	+	AT2G45440	gene
Chr2	18742540	18744111	-	AT2G45470	gene
Chr2	18776052	18778510	-	AT2G45560	gene
Chr2	18779793	18781958	-	AT2G45570	gene
Chr2	18789588	18790952	+	AT2G45600	gene
Chr2	18807538	18811047	-	AT2G45660	gene
Chr2	18820242	18821889	-	AT2G45680	gene
Chr2	18831161	18832211	+	AT2G45710	gene
Chr2	18839586	18841403	+	AT2G45740	gene
Chr2	18874760	18875586	-	AT2G45860	gene
Chr2	18901392	18902798	-	AT2G45930	gene
Chr2	18935301	18938447	-	AT2G46040	gene
Chr2	18973307	18974133	+	AT2G46192	gene
Chr2	19003426	19005571	-	AT2G46280	gene
Chr2	19011503	19012857	+	AT2G46310	gene
Chr2	19018508	19019255	-	AT2G46330	gene
Chr2	19061861	19064881	+	AT2G46440	gene
Chr2	19104665	19108331	+	AT2G46530	gene
Chr2	19109620	19110497	+	AT2G46535	gene
Chr2	19136019	19136600	+	AT2G46600	gene
Chr2	19148662	19151080	+	AT2G46640	gene
Chr2	19151646	19152600	+	AT2G46650	gene
Chr2	19180730	19181467	+	AT2G46690	gene
Chr2	19229293	19231505	+	AT2G46780	gene
Chr2	19239694	19242672	+	AT2G46810	gene
Chr2	19266733	19268170	-	AT2G46890	gene
Chr2	19309868	19315241	-	AT2G47000	gene
Chr2	19344635	19345345	+	AT2G47110	gene
Chr2	19350740	19352088	-	AT2G47140	gene
Chr2	19368798	19370441	-	AT2G47180	gene
Chr2	19457485	19458881	+	AT2G47420	gene
Chr2	19498368	19502246	+	AT2G47510	gene
Chr2	19529744	19531659	+	AT2G47610	gene
Chr2	19545828	19550905	-	AT2G47680	gene
Chr2	19616975	19617681	-	AT2G47930	gene
Chr2	19636867	19638678	-	AT2G47990	gene
Chr2	19641377	19643491	+	AT2G48010	gene
Chr3	31181	34597	-	AT3G01090	gene
Chr3	124379	126835	-	AT3G01330	gene
Chr3	283689	285778	-	AT3G01790	gene
Chr3	293754	295458	-	AT3G01820	gene
Chr3	317432	319121	+	AT3G01920	gene
Chr3	324581	325087	-	AT3G01960	gene
Chr3	340546	343835	-	AT3G02020	gene
Chr3	360921	363429	+	AT3G02070	gene
Chr3	363881	365275	-	AT3G02080	gene
Chr3	405816	406401	-	AT3G02190	gene
Chr3	409201	411652	-	AT3G02210	gene
Chr3	415393	417547	+	AT3G02230	gene
Chr3	458412	461019	+	AT3G02290	gene
Chr3	525370	526255	+	AT3G02515	transposable_element_gene
Chr3	541715	543385	+	AT3G02560	gene
Chr3	588408	589685	-	AT3G02730	gene
Chr3	597359	600650	-	AT3G02760	gene
Chr3	604845	605421	+	AT3G02790	gene
Chr3	611524	613448	+	AT3G02820	gene
Chr3	645776	647684	+	AT3G02900	gene
Chr3	678688	680605	-	AT3G03010	gene
Chr3	692056	695648	+	AT3G03060	gene
Chr3	731891	732875	+	AT3G03170	gene
Chr3	735028	735987	+	AT3G03190	gene
Chr3	761310	763115	-	AT3G03270	gene
Chr3	828296	829896	-	AT3G03480	gene
Chr3	867660	868578	-	AT3G03600	gene
Chr3	877928	880446	-	AT3G03630	gene
Chr3	881006	884157	+	AT3G03640	gene
Chr3	916356	918834	-	AT3G03702	gene
Chr3	919542	925338	+	AT3G03710	gene
Chr3	983121	983751	+	AT3G03850	gene
Chr3	986948	990738	+	AT3G03855	pseudogene
Chr3	995217	997410	+	AT3G03870	gene
Chr3	1008995	1010480	-	AT3G03920	gene
Chr3	1040548	1042518	+	AT3G04020	gene
Chr3	1086877	1089229	+	AT3G04140	gene
Chr3	1167276	1168659	+	AT3G04400	gene
Chr3	1217239	1219771	-	AT3G04520	gene
Chr3	1225922	1227436	+	AT3G04550	gene
Chr3	1258545	1260871	+	AT3G04630	gene
Chr3	1261984	1264622	+	AT3G04650	gene
Chr3	1285524	1286562	-	AT3G04720	gene
Chr3	1288612	1290602	-	AT3G04730	gene
Chr3	1309294	1310887	-	AT3G04770	gene
Chr3	1329665	1331617	+	AT3G04840	gene
Chr3	1346273	1347377	-	AT3G04880	gene
Chr3	1360882	1362295	+	AT3G04920	gene
Chr3	1371705	1373477	+	AT3G04950	gene
Chr3	1373688	1375892	+	AT3G04960	gene
Chr3	1393296	1397358	-	AT3G05030	gene
Chr3	1412867	1415966	-	AT3G05060	gene
Chr3	1433475	1435379	-	AT3G05130	gene
Chr3	1453106	1457150	-	AT3G05160	gene
Chr3	1457381	1462942	-	AT3G05165	gene
Chr3	1468398	1470551	-	AT3G05180	gene
Chr3	1495597	1497469	+	AT3G05250	gene
Chr3	1522449	1523889	-	AT3G05345	gene
Chr3	1526963	1533867	-	AT3G05350	gene
Chr3	1530735	1533288	-	AT3G05360	gene
Chr3	1539527	1546469	+	AT3G05380	gene
Chr3	1614178	1615506	+	AT3G05560	gene
Chr3	1621457	1623014	+	AT3G05590	gene
Chr3	1648843	1652001	-	AT3G05660	gene
Chr3	1695976	1696708	+	AT3G05730	gene
Chr3	1704120	1707678	+	AT3G05750	gene
Chr3	1730976	1732384	-	AT3G05810	gene
Chr3	1736677	1738664	+	AT3G05830	gene
Chr3	1824376	1825663	-	AT3G06040	gene
Chr3	1848848	1850596	+	AT3G06125	gene
Chr3	1856682	1858855	-	AT3G06140	gene
Chr3	1877594	1879348	+	AT3G06200	gene
Chr3	1958901	1962344	+	AT3G06433	pseudogene
Chr3	1970997	1972455	-	AT3G06437	pseudogene
Chr3	2016330	2019778	+	AT3G06510	gene
Chr3	2020284	2021955	+	AT3G06520	gene
Chr3	2022433	2033791	+	AT3G06530	gene
Chr3	2060737	2062067	+	AT3G06610	gene
Chr3	2114151	2114948	-	AT3G06680	gene
Chr3	2117347	2118007	-	AT3G06700	gene
Chr3	2140103	2141533	-	AT3G06778	gene
Chr3	2169768	2175686	-	AT3G06880	gene
Chr3	2185143	2189387	-	AT3G06930	gene
Chr3	2201467	2204833	+	AT3G06980	gene
Chr3	2229590	2232361	-	AT3G07050	gene
Chr3	2232606	2237118	+	AT3G07060	gene
Chr3	2252019	2253528	+	AT3G07110	gene
Chr3	2332022	2334074	-	AT3G07320	gene
Chr3	2354719	2356854	+	AT3G07360	gene
Chr3	2379193	2380198	+	AT3G07430	gene
Chr3	2423070	2424594	+	AT3G07590	gene
Chr3	2459491	2463965	-	AT3G07700	gene
Chr3	2468185	2469606	+	AT3G07730	gene
Chr3	2473235	2475447	+	AT3G07750	gene
Chr3	2489387	2491087	-	AT3G07800	gene
Chr3	2507880	2509509	+	AT3G07860	gene
Chr3	2529204	2531533	+	AT3G07940	gene
Chr3	2534887	2538372	+	AT3G07960	gene
Chr3	2543616	2551225	-	AT3G07980	gene
Chr3	2605442	2607787	-	AT3G08580	gene
Chr3	2654626	2656239	-	AT3G08740	gene
Chr3	2679648	2686224	-	AT3G08840	gene
Chr3	2823090	2825114	-	AT3G09200	gene
Chr3	2848289	2849289	-	AT3G09270	gene
Chr3	2897638	2901019	-	AT3G09410	gene
Chr3	2914714	2915321	-	AT3G09480	gene
Chr3	2916952	2918108	+	AT3G09500	gene
Chr3	2953737	2955748	+	AT3G09630	gene
Chr3	2961233	2966166	-	AT3G09660	gene
Chr3	2980221	2983618	-	AT3G09720	gene
Chr3	3011990	3014944	+	AT3G09820	gene
Chr3	3056375	3059148	-	AT3G09940	gene
Chr3	3098725	3101761	-	AT3G10050	gene
Chr3	3116110	3117671	+	AT3G10110	gene
Chr3	3130998	3133192	-	AT3G10130	gene
Chr3	3137362	3139056	-	AT3G10150	gene
Chr3	3160237	3161614	-	AT3G10210	gene
Chr3	3164075	3166038	-	AT3G10230	gene
Chr3	3171222	3172966	-	AT3G10260	gene
Chr3	3239180	3242537	+	AT3G10420	gene
Chr3	3276226	3277860	-	AT3G10520	gene
Chr3	3319027	3320149	+	AT3G10610	gene
Chr3	3325170	3330892	-	AT3G10650	gene
Chr3	3339392	3346340	-	AT3G10690	gene
Chr3	3422078	3423445	-	AT3G10940	gene
Chr3	3460143	3463312	+	AT3G11040	gene
Chr3	3479979	3480455	+	AT3G11110	gene
Chr3	3481052	3481448	+	AT3G11120	gene
Chr3	3510663	3513060	-	AT3G11210	gene
Chr3	3521357	3523001	+	AT3G11250	gene
Chr3	3583883	3585790	-	AT3G11410	gene
Chr3	3623457	3624940	-	AT3G11510	gene
Chr3	3702169	3705714	-	AT3G11710	gene
Chr3	3705865	3708721	-	AT3G11720	gene
Chr3	3709325	3711529	-	AT3G11730	gene
Chr3	3718416	3721251	+	AT3G11760	gene
Chr3	3776237	3777694	+	AT3G11930	gene
Chr3	3777895	3779506	-	AT3G11940	gene
Chr3	3793957	3806626	-	AT3G11964	gene
Chr3	3881000	3882804	+	AT3G12170	gene
Chr3	3910633	3913329	+	AT3G12270	gene
Chr3	3923735	3925465	+	AT3G12320	gene
Chr3	3925526	3929405	-	AT3G12340	gene
Chr3	3991261	3993792	-	AT3G12580	gene
Chr3	4020120	4024268	-	AT3G12670	gene
Chr3	4037070	4039142	+	AT3G12700	gene
Chr3	4078651	4079608	-	AT3G12830	gene
Chr3	4121883	4123508	-	AT3G12920	gene
Chr3	4128407	4129956	+	AT3G12930	gene
Chr3	4136961	4137674	-	AT3G12965	gene
Chr3	4214617	4216302	-	AT3G13110	gene
Chr3	4219775	4221666	-	AT3G13120	gene
Chr3	4227740	4229651	-	AT3G13150	gene
Chr3	4269978	4271204	+	AT3G13230	gene
Chr3	4290082	4291595	+	AT3G13277	gene
Chr3	4346557	4350923	+	AT3G13380	gene
Chr3	4376361	4376959	+	AT3G13437	gene
Chr3	4377061	4378171	-	AT3G13438	transposable_element_gene
Chr3	4389256	4392801	+	AT3G13470	gene
Chr3	4408925	4409440	+	AT3G13520	gene
Chr3	4425227	4428179	-	AT3G13560	gene
Chr3	4449374	4450811	+	AT3G13610	gene
Chr3	4474777	4475908	-	AT3G13674	gene
Chr3	4490628	4493737	-	AT3G13700	gene
Chr3	4574521	4576048	+	AT3G13882	gene
Chr3	4592256	4594999	-	AT3G13920	gene
Chr3	4604149	4605425	+	AT3G13950	gene
Chr3	4625570	4630613	-	AT3G13990	gene
Chr3	4642280	4644301	+	AT3G14020	gene
Chr3	4658198	4660784	-	AT3G14067	gene
Chr3	4676118	4677689	-	AT3G14110	gene
Chr3	4677813	4685666	+	AT3G14120	gene
Chr3	4698563	4705629	-	AT3G14172	gene
Chr3	4729823	4731803	+	AT3G14210	gene
Chr3	4806725	4809433	+	AT3G14390	gene
Chr3	4831288	4833599	-	AT3G14440	gene
Chr3	4849788	4851601	+	AT3G14450	gene
Chr3	4908948	4910476	+	AT3G14595	gene
Chr3	4910697	4912173	+	AT3G14600	gene
Chr3	4922131	4924694	+	AT3G14650	gene
Chr3	4956349	4957255	+	AT3G14760	gene
Chr3	4957334	4959704	-	AT3G14770	gene
Chr3	4988107	4994058	+	AT3G14840	gene
Chr3	5008742	5013265	+	AT3G14890	gene
Chr3	5013291	5015292	-	AT3G14900	gene
Chr3	5025238	5029710	+	AT3G14940	gene
Chr3	5050257	5052432	+	AT3G15000	gene
Chr3	5052731	5054942	+	AT3G15010	gene
Chr3	5061681	5064115	+	AT3G15030	gene
Chr3	5069166	5070200	+	AT3G15060	gene
Chr3	5140365	5141348	-	AT3G15270	gene
Chr3	5180642	5181586	-	AT3G15353	gene
Chr3	5283446	5285767	-	AT3G15602	transposable_element_gene
[truncated: 2,403 more rows]
