# Supplementary material for: Canalization of genome-wide transcriptional activity in Arabidopsis thaliana accessions by MET1-dependent CG methylation
Source: Genome Biol. 2022 Dec 20;23:263. doi: 10.1186/s13059-022-02833-5 (PMC9768921; doi:10.1186/s13059-022-02833-5)
Supplement: Supplementary file 6 — Additional file 6: Dataset S3. Names and coordinates of DEGs identified in 18 accession-specific contrasts and an all mutant vs all WT contrast. [file 13059_2022_2833_MOESM6_ESM.zip › DEGs_19contrasts/Tscha_MutvsWT_DEG_metadata_coord.tab]

Chr1	3631	5899	+	AT1G01010	gene
Chr1	5928	8737	-	AT1G01020	gene
Chr1	57269	59167	-	AT1G01120	gene
Chr1	83045	84864	-	AT1G01190	gene
Chr1	114286	116108	+	AT1G01290	gene
Chr1	116943	118764	+	AT1G01300	gene
Chr1	132328	135831	-	AT1G01340	gene
Chr1	202136	204335	+	AT1G01560	gene
Chr1	246411	248367	-	AT1G01680	gene
Chr1	278615	282891	+	AT1G01770	gene
Chr1	284610	291094	+	AT1G01790	gene
Chr1	316128	319650	+	AT1G01920	gene
Chr1	323027	324917	+	AT1G01940	gene
Chr1	347891	352480	+	AT1G02010	gene
Chr1	497976	498516	-	AT1G02450	gene
Chr1	511765	513624	-	AT1G02470	gene
Chr1	523651	528745	+	AT1G02520	gene
Chr1	564205	567769	+	AT1G02640	gene
Chr1	599416	602038	-	AT1G02740	gene
Chr1	604873	606693	-	AT1G02770	gene
Chr1	630505	633259	+	AT1G02850	gene
Chr1	658657	659771	-	AT1G02920	gene
Chr1	661177	662456	-	AT1G02930	gene
Chr1	748102	749034	-	AT1G03106	gene
Chr1	773411	775344	+	AT1G03180	gene
Chr1	782948	784240	+	AT1G03210	gene
Chr1	807361	810868	+	AT1G03290	gene
Chr1	844436	847683	-	AT1G03410	gene
Chr1	846664	847739	+	AT1G03420	transposable_element_gene
Chr1	847873	849500	+	AT1G03430	gene
Chr1	873184	874935	+	AT1G03495	gene
Chr1	885623	887956	-	AT1G03550	gene
Chr1	941062	943377	-	AT1G03760	gene
Chr1	944572	947483	+	AT1G03770	gene
Chr1	993400	995784	+	AT1G03905	gene
Chr1	1042362	1043864	-	AT1G04040	gene
Chr1	1086495	1096146	+	AT1G04160	gene
Chr1	1128188	1129551	-	AT1G04240	gene
Chr1	1136258	1138613	+	AT1G04250	gene
Chr1	1252122	1257510	-	AT1G04580	gene
Chr1	1258577	1261426	-	AT1G04590	gene
Chr1	1282741	1286584	-	AT1G04620	gene
Chr1	1300486	1301773	-	AT1G04660	gene
Chr1	1303529	1307884	-	AT1G04680	gene
Chr1	1413644	1416144	-	AT1G04980	gene
Chr1	1477500	1478821	-	AT1G05135	pseudogene
Chr1	1582671	1583718	-	AT1G05385	gene
Chr1	1639286	1640811	+	AT1G05540	gene
Chr1	1647706	1659437	-	AT1G05570	gene
Chr1	1697587	1701025	-	AT1G05670	gene
Chr1	1762224	1762814	+	AT1G05835	gene
Chr1	1775643	1778553	+	AT1G05880	gene
Chr1	1978762	1989409	+	AT1G06490	gene
Chr1	2034156	2035626	+	AT1G06645	gene
Chr1	2097151	2097655	+	AT1G06830	gene
Chr1	2150194	2152325	-	AT1G07000	gene
Chr1	2173952	2174894	-	AT1G07090	gene
Chr1	2189928	2190659	-	AT1G07135	gene
Chr1	2216925	2219474	-	AT1G07220	gene
Chr1	2269893	2274820	+	AT1G07390	gene
Chr1	2274943	2275758	+	AT1G07400	gene
Chr1	2344390	2346842	-	AT1G07620	gene
Chr1	2400589	2402873	-	AT1G07745	gene
Chr1	2467161	2469154	+	AT1G07960	gene
Chr1	2498836	2501427	-	AT1G08050	gene
Chr1	2559487	2560403	-	AT1G08160	gene
Chr1	2667798	2671892	-	AT1G08450	gene
Chr1	2918031	2920889	+	AT1G09050	gene
Chr1	2929217	2931841	-	AT1G09080	gene
Chr1	2984881	2986130	+	AT1G09240	gene
Chr1	3009055	3009880	+	AT1G09310	gene
Chr1	3045513	3047893	-	AT1G09440	gene
Chr1	3227490	3230043	-	AT1G09930	gene
Chr1	3230450	3233109	-	AT1G09932	gene
Chr1	3390322	3392571	-	AT1G10340	gene
Chr1	3400606	3402324	+	AT1G10380	gene
Chr1	3474864	3477927	-	AT1G10540	gene
Chr1	3484580	3486965	+	AT1G10560	gene
Chr1	3506186	3509006	+	AT1G10610	gene
Chr1	3530467	3531842	+	AT1G10657	gene
Chr1	3544991	3545471	-	AT1G10682	gene
Chr1	3690212	3693648	-	AT1G11070	gene
Chr1	3740765	3744675	+	AT1G11170	gene
Chr1	3745774	3748521	+	AT1G11180	gene
Chr1	3807128	3808875	+	AT1G11320	gene
Chr1	3810093	3813607	+	AT1G11330	gene
Chr1	3878550	3880361	-	AT1G11545	gene
Chr1	3888690	3890811	+	AT1G11580	gene
Chr1	3898631	3899699	+	AT1G11595	pseudogene
Chr1	4089847	4090725	-	AT1G12090	gene
Chr1	4140948	4143605	+	AT1G12210	gene
Chr1	4147962	4151056	+	AT1G12230	gene
Chr1	4159265	4161455	+	AT1G12250	gene
Chr1	4206374	4208951	-	AT1G12370	gene
Chr1	4268986	4270787	-	AT1G12530	gene
Chr1	4274594	4275981	+	AT1G12550	gene
Chr1	4277993	4280862	-	AT1G12570	gene
Chr1	4331062	4333220	+	AT1G12720	transposable_element_gene
Chr1	4333383	4334033	-	AT1G12725	transposable_element_gene
Chr1	4528623	4530063	-	AT1G13250	gene
Chr1	4561068	4563061	-	AT1G13310	gene
Chr1	4567935	4570598	+	AT1G13330	gene
Chr1	4569448	4571118	-	AT1G13340	gene
Chr1	4612243	4612929	+	AT1G13448	gene
Chr1	4620228	4621580	-	AT1G13470	gene
Chr1	4631778	4633248	-	AT1G13520	gene
Chr1	4636984	4638330	-	AT1G13550	gene
Chr1	4715394	4718235	-	AT1G13750	gene
Chr1	4721695	4724510	+	AT1G13770	gene
Chr1	4724608	4726499	+	AT1G13780	gene
Chr1	4739873	4741038	-	AT1G13830	gene
Chr1	4758188	4759754	+	AT1G13920	gene
Chr1	4794756	4796597	+	AT1G13990	gene
Chr1	4822528	4824414	+	AT1G14080	gene
Chr1	4827961	4829587	+	AT1G14100	gene
Chr1	4835724	4837616	-	AT1G14130	gene
Chr1	4854384	4855200	-	AT1G14200	gene
Chr1	4868452	4871488	+	AT1G14250	gene
Chr1	4872856	4874907	+	AT1G14260	gene
Chr1	4911093	4913152	-	AT1G14360	gene
Chr1	4915576	4918138	+	AT1G14370	gene
Chr1	5001011	5003370	-	AT1G14600	gene
Chr1	5058680	5061136	+	AT1G14700	gene
Chr1	5093961	5098032	-	AT1G14790	gene
Chr1	5128375	5129523	-	AT1G14870	gene
Chr1	5132535	5133716	-	AT1G14880	gene
Chr1	5138334	5139432	-	AT1G14900	gene
Chr1	5224385	5226702	+	AT1G15180	gene
Chr1	5257046	5264942	-	AT1G15290	gene
Chr1	5265726	5268602	-	AT1G15300	transposable_element_gene
Chr1	5269019	5272058	-	AT1G15310	gene
Chr1	5331858	5338326	-	AT1G15520	gene
Chr1	5438253	5440087	-	AT1G15790	gene
Chr1	5448726	5450177	+	AT1G15830	gene
Chr1	5457084	5458429	+	AT1G15870	gene
Chr1	5481665	5485082	-	AT1G15960	gene
Chr1	5532415	5534877	+	AT1G16150	gene
Chr1	5596694	5598447	+	AT1G16370	gene
Chr1	5608807	5611426	+	AT1G16410	gene
Chr1	5612150	5613867	-	AT1G16420	gene
Chr1	5639032	5640173	+	AT1G16500	gene
Chr1	5644572	5645443	-	AT1G16510	gene
Chr1	5692024	5696458	+	AT1G16660	transposable_element_gene
Chr1	5697324	5699769	+	AT1G16670	gene
Chr1	5820206	5822013	+	AT1G17020	gene
Chr1	5891324	5895075	+	AT1G17230	gene
Chr1	5896416	5898717	-	AT1G17240	gene
Chr1	5901169	5903439	-	AT1G17250	gene
Chr1	5904058	5908898	+	AT1G17260	gene
Chr1	5912053	5915313	+	AT1G17275	transposable_element_gene
Chr1	5915644	5916212	-	AT1G17277	transposable_element_gene
Chr1	5955488	5957212	-	AT1G17380	gene
Chr1	5982267	5984013	+	AT1G17430	gene
Chr1	5998814	6002716	+	AT1G17460	gene
Chr1	6072253	6074484	-	AT1G17665	gene
Chr1	6235895	6238799	+	AT1G18130	gene
Chr1	6255830	6257900	+	AT1G18180	gene
Chr1	6274286	6275594	-	AT1G18240	transposable_element_gene
Chr1	6282252	6283293	-	AT1G18265	gene
Chr1	6385449	6388080	+	AT1G18560	gene
Chr1	6489309	6494218	+	AT1G18830	gene
Chr1	6532559	6538145	-	AT1G18910	gene
Chr1	6612749	6613972	+	AT1G19150	gene
Chr1	6662501	6666028	+	AT1G19270	gene
Chr1	6781483	6782039	-	AT1G19610	gene
Chr1	6807715	6809569	-	AT1G19690	gene
Chr1	6918191	6920377	-	AT1G19940	gene
Chr1	6931012	6932689	-	AT1G19970	gene
Chr1	6998489	6999817	-	AT1G20190	gene
Chr1	7043713	7044592	+	AT1G20350	gene
Chr1	7065494	7071561	+	AT1G20390	transposable_element_gene
Chr1	7072192	7075838	-	AT1G20400	gene
Chr1	7094260	7094869	+	AT1G20470	gene
Chr1	7238800	7239669	+	AT1G20823	gene
Chr1	7346156	7346973	+	AT1G21010	gene
Chr1	7371666	7374110	+	AT1G21060	gene
Chr1	7386839	7388428	-	AT1G21100	gene
Chr1	7434303	7436830	+	AT1G21240	gene
Chr1	7439266	7442113	+	AT1G21250	gene
Chr1	7444931	7447549	+	AT1G21270	gene
Chr1	7453236	7455009	-	AT1G21310	gene
Chr1	7469002	7469721	-	AT1G21326	gene
Chr1	7483781	7485666	+	AT1G21370	gene
Chr1	7502159	7504175	-	AT1G21440	gene
Chr1	7511850	7513361	-	AT1G21460	gene
Chr1	7529882	7531025	-	AT1G21500	gene
Chr1	7534154	7534789	-	AT1G21520	gene
Chr1	7537087	7537649	-	AT1G21525	pseudogene
Chr1	7548614	7550565	-	AT1G21540	gene
Chr1	7553101	7553876	-	AT1G21550	gene
Chr1	7600805	7604215	-	AT1G21651	gene
Chr1	7645700	7648841	+	AT1G21750	gene
Chr1	7789348	7792114	+	AT1G22070	gene
Chr1	7795708	7797425	+	AT1G22090	gene
Chr1	7873867	7875878	+	AT1G22280	gene
Chr1	7903660	7906673	-	AT1G22400	gene
Chr1	7919144	7921832	+	AT1G22430	gene
Chr1	7922428	7924944	+	AT1G22440	gene
Chr1	8103659	8104505	-	AT1G22900	gene
Chr1	8164959	8165862	+	AT1G23040	gene
Chr1	8170755	8172992	-	AT1G23060	gene
Chr1	8312076	8314744	-	AT1G23400	gene
Chr1	8424297	8425376	-	AT1G23840	gene
Chr1	8425739	8427235	-	AT1G23850	gene
Chr1	8454200	8456566	+	AT1G23920	transposable_element_gene
Chr1	8459082	8461460	-	AT1G23930	transposable_element_gene
Chr1	8461909	8465943	+	AT1G23935	gene
Chr1	8482013	8483875	-	AT1G23970	gene
Chr1	8542446	8543474	+	AT1G24147	gene
Chr1	8549518	8551993	+	AT1G24150	gene
Chr1	8593637	8596105	-	AT1G24260	gene
Chr1	8612505	8614277	-	AT1G24290	gene
Chr1	8631440	8635055	+	AT1G24330	gene
Chr1	8643761	8645626	-	AT1G24370	transposable_element_gene
Chr1	8651407	8653828	-	AT1G24400	gene
Chr1	8711036	8711528	-	AT1G24575	gene
Chr1	8769660	8771251	+	AT1G24800	gene
Chr1	8785785	8787914	-	AT1G24909	gene
Chr1	8808549	8810443	-	AT1G25083	gene
Chr1	8812811	8814450	+	AT1G25098	gene
Chr1	8822692	8824821	-	AT1G25155	gene
Chr1	8827286	8829320	+	AT1G25175	gene
Chr1	8840402	8842317	-	AT1G25230	gene
Chr1	8927732	8933058	-	AT1G25430	transposable_element_gene
Chr1	8996768	8999860	-	AT1G25580	gene
Chr1	9010258	9015226	-	AT1G25886	transposable_element_gene
Chr1	9063471	9064914	-	AT1G26200	gene
Chr1	9072256	9076743	-	AT1G26230	gene
Chr1	9107519	9113725	+	AT1G26330	gene
Chr1	9126737	9128528	-	AT1G26380	gene
Chr1	9130017	9131779	-	AT1G26390	gene
Chr1	9138675	9140439	-	AT1G26410	gene
Chr1	9141567	9143304	-	AT1G26420	gene
Chr1	9250224	9251644	-	AT1G26761	gene
Chr1	9253631	9254167	+	AT1G26762	gene
Chr1	9329512	9330398	+	AT1G26920	gene
Chr1	9378559	9380692	+	AT1G27020	gene
Chr1	9381803	9383984	+	AT1G27030	gene
Chr1	9425460	9426886	+	AT1G27130	gene
Chr1	9492964	9494069	+	AT1G27330	gene
Chr1	9498151	9499425	-	AT1G27350	gene
Chr1	9566332	9567906	-	AT1G27540	gene
Chr1	9574550	9575189	+	AT1G27565	gene
Chr1	9575538	9582376	+	AT1G27570	gene
Chr1	9596360	9603255	+	AT1G27595	gene
Chr1	9752799	9753952	-	AT1G27990	gene
Chr1	9756674	9757963	-	AT1G28000	gene
Chr1	9846884	9847923	-	AT1G28190	gene
Chr1	9955969	9956940	-	AT1G28370	gene
Chr1	10013474	10014073	-	AT1G28480	gene
Chr1	10044337	10046442	-	AT1G28580	gene
Chr1	10053617	10055731	-	AT1G28610	gene
Chr1	10056193	10057819	-	AT1G28620	pseudogene
Chr1	10078189	10080029	+	AT1G28680	gene
Chr1	10147693	10149686	+	AT1G29060	gene
Chr1	10216779	10219846	-	AT1G29240	gene
Chr1	10274102	10275718	-	AT1G29357	gene
Chr1	10300878	10301302	+	AT1G29418	gene
Chr1	10323655	10324743	+	AT1G29520	gene
Chr1	10349427	10353736	+	AT1G29630	gene
Chr1	10371839	10373766	+	AT1G29660	gene
Chr1	10375763	10377871	+	AT1G29670	gene
Chr1	10389294	10392668	-	AT1G29715	pseudogene
Chr1	10393797	10399873	-	AT1G29720	gene
Chr1	10437657	10440786	+	AT1G29820	gene
Chr1	10454482	10455785	+	AT1G29860	gene
Chr1	10606210	10607810	+	AT1G30160	gene
Chr1	10632821	10635471	-	AT1G30220	gene
Chr1	10738805	10747323	+	AT1G30410	gene
Chr1	10814659	10816583	+	AT1G30530	gene
Chr1	10860655	10864700	+	AT1G30640	gene
Chr1	10892570	10894572	+	AT1G30700	gene
Chr1	10900854	10902534	+	AT1G30730	gene
Chr1	10929536	10930090	-	AT1G30784	pseudogene
Chr1	10986523	10989504	-	AT1G30860	gene
Chr1	10997275	11000543	+	AT1G30900	gene
Chr1	11054731	11056921	-	AT1G31010	gene
Chr1	11084859	11088563	+	AT1G31070	gene
Chr1	11137365	11138969	+	AT1G31173	gene
Chr1	11146923	11147678	-	AT1G31200	gene
Chr1	11156802	11158683	+	AT1G31220	gene
Chr1	11181711	11185344	+	AT1G31280	gene
Chr1	11188293	11192317	+	AT1G31290	gene
Chr1	11288452	11293753	-	AT1G31540	gene
Chr1	11311169	11311989	+	AT1G31580	gene
Chr1	11343980	11347767	+	AT1G31690	gene
Chr1	11457877	11458134	+	AT1G31900	pseudogene
Chr1	11509341	11512040	-	AT1G32010	gene
Chr1	11666977	11668690	-	AT1G32350	gene
Chr1	11676961	11678449	+	AT1G32370	gene
Chr1	11888389	11890377	+	AT1G32820	transposable_element_gene
Chr1	11896546	11899695	-	AT1G32840	transposable_element_gene
Chr1	11937596	11940978	+	AT1G32940	gene
Chr1	11964776	11966276	-	AT1G33030	gene
Chr1	11971308	11972578	-	AT1G33055	gene
Chr1	11985707	11990482	+	AT1G33080	gene
Chr1	12016651	12018654	-	AT1G33130	transposable_element_gene
Chr1	12023275	12024783	+	AT1G33140	gene
Chr1	12027084	12030539	+	AT1G33170	gene
Chr1	12120886	12123576	-	AT1G33420	gene
Chr1	12140012	12142760	-	AT1G33460	transposable_element_gene
Chr1	12147276	12148249	-	AT1G33475	gene
Chr1	12148602	12150263	-	AT1G33480	gene
Chr1	12173002	12174499	-	AT1G33570	transposable_element_gene
Chr1	12174773	12176059	-	AT1G33580	transposable_element_gene
Chr1	12177777	12179413	+	AT1G33590	gene
Chr1	12180776	12182363	+	AT1G33600	gene
Chr1	12220897	12224000	-	AT1G33720	gene
Chr1	12227279	12228460	+	AT1G33730	gene
Chr1	12237878	12238598	+	AT1G33760	gene
Chr1	12283862	12285306	-	AT1G33840	gene
Chr1	12323888	12327084	+	AT1G33930	gene
Chr1	12448567	12451287	+	AT1G34180	gene
Chr1	12552655	12554358	-	AT1G34380	gene
Chr1	12584587	12587570	+	AT1G34420	gene
Chr1	12627875	12630008	+	AT1G34530	transposable_element_gene
Chr1	12668425	12673094	-	AT1G34600	transposable_element_gene
Chr1	12675584	12679303	+	AT1G34610	transposable_element_gene
Chr1	12736092	12738196	-	AT1G34750	gene
Chr1	12743821	12745648	-	AT1G34760	gene
Chr1	12748571	12750383	-	AT1G34780	gene
Chr1	12755620	12759846	+	AT1G34967	transposable_element_gene
Chr1	12840228	12841118	-	AT1G35112	transposable_element_gene
Chr1	12842158	12845455	+	AT1G35115	transposable_element_gene
Chr1	12944137	12946494	+	AT1G35280	transposable_element_gene
Chr1	12950376	12952882	+	AT1G35300	transposable_element_gene
Chr1	12956159	12957090	-	AT1G35310	gene
Chr1	13019299	13023624	-	AT1G35405	transposable_element_gene
Chr1	13026238	13027684	+	AT1G35420	gene
Chr1	13066087	13066596	+	AT1G35500	gene
Chr1	13089869	13097078	+	AT1G35530	gene
Chr1	13115826	13117235	-	AT1G35560	gene
Chr1	13131935	13135837	+	AT1G35590	transposable_element_gene
Chr1	13136559	13139252	+	AT1G35600	transposable_element_gene
Chr1	13153583	13153948	+	AT1G35617	gene
Chr1	13220940	13224681	+	AT1G35710	gene
Chr1	13231091	13235530	-	AT1G35735	transposable_element_gene
Chr1	13390829	13396127	-	AT1G35960	transposable_element_gene
Chr1	13397664	13403558	+	AT1G35970	transposable_element_gene
Chr1	13418827	13421119	-	AT1G35995	transposable_element_gene
Chr1	13483143	13485572	+	AT1G36080	transposable_element_gene
Chr1	13487657	13489700	-	AT1G36090	transposable_element_gene
Chr1	13545965	13558492	+	AT1G36180	gene
Chr1	13560124	13564586	+	AT1G36185	transposable_element_gene
Chr1	13574382	13576085	-	AT1G36190	transposable_element_gene
Chr1	13577455	13580996	-	AT1G36200	transposable_element_gene
Chr1	13614890	13616233	+	AT1G36240	gene
Chr1	13625930	13628052	-	AT1G36260	transposable_element_gene
Chr1	13628848	13633367	-	AT1G36270	transposable_element_gene
Chr1	13689534	13695235	+	AT1G36360	transposable_element_gene
Chr1	13711163	13711683	+	AT1G36400	transposable_element_gene
Chr1	13735498	13737957	-	AT1G36460	transposable_element_gene
Chr1	13738829	13742675	-	AT1G36470	transposable_element_gene
Chr1	13768837	13774806	+	AT1G36520	transposable_element_gene
Chr1	13788723	13792563	+	AT1G36540	transposable_element_gene
Chr1	13799886	13801807	-	AT1G36560	transposable_element_gene
Chr1	13840145	13847625	-	AT1G36630	transposable_element_gene
Chr1	13864235	13865336	-	AT1G36670	transposable_element_gene
Chr1	13867568	13869490	+	AT1G36675	gene
Chr1	13871080	13872202	+	AT1G36680	transposable_element_gene
Chr1	13921110	13921504	-	AT1G36763	transposable_element_gene
Chr1	13921668	13925773	+	AT1G36770	transposable_element_gene
Chr1	13942799	13945667	-	AT1G36795	transposable_element_gene
Chr1	13950803	13953811	+	AT1G36810	transposable_element_gene
Chr1	14071388	14076253	+	AT1G37040	transposable_element_gene
Chr1	14079841	14083072	+	AT1G37050	transposable_element_gene
Chr1	14094306	14097437	+	AT1G37057	transposable_element_gene
Chr1	14101593	14102348	-	AT1G37063	transposable_element_gene
Chr1	14111458	14112255	-	AT1G37080	transposable_element_gene
Chr1	14124806	14128188	-	AT1G37100	transposable_element_gene
Chr1	14181396	14183264	-	AT1G37160	transposable_element_gene
Chr1	14188824	14190995	+	AT1G37170	transposable_element_gene
Chr1	14193585	14194819	-	AT1G37180	transposable_element_gene
Chr1	14197638	14200137	+	AT1G37190	transposable_element_gene
Chr1	14201054	14206371	-	AT1G37200	transposable_element_gene
Chr1	14218097	14223712	-	AT1G37340	transposable_element_gene
Chr1	14226804	14232764	+	AT1G37405	transposable_element_gene
Chr1	14243165	14245015	+	AT1G37603	transposable_element_gene
Chr1	14262831	14263586	+	AT1G37801	transposable_element_gene
Chr1	14266731	14272193	-	AT1G37867	transposable_element_gene
Chr1	14273365	14276511	-	AT1G37933	transposable_element_gene
Chr1	14278111	14282034	-	AT1G37999	transposable_element_gene
Chr1	14293064	14296191	-	AT1G38131	gene
Chr1	14334140	14338177	+	AT1G38185	transposable_element_gene
Chr1	14339343	14340227	+	AT1G38194	transposable_element_gene
Chr1	14343493	14344380	+	AT1G38203	transposable_element_gene
Chr1	14344571	14347153	+	AT1G38212	transposable_element_gene
Chr1	14370226	14372238	+	AT1G38250	transposable_element_gene
Chr1	14375706	14379741	-	AT1G38260	transposable_element_gene
Chr1	14421359	14425394	-	AT1G38330	transposable_element_gene
Chr1	14437603	14445999	+	AT1G38360	transposable_element_gene
Chr1	14449811	14450341	+	AT1G38390	transposable_element_gene
Chr1	14453712	14456432	+	AT1G38400	transposable_element_gene
Chr1	14478902	14482448	-	AT1G38430	transposable_element_gene
Chr1	14492062	14495814	+	AT1G38450	transposable_element_gene
Chr1	14501393	14505229	+	AT1G38460	transposable_element_gene
Chr1	14591055	14593550	-	AT1G39110	transposable_element_gene
Chr1	14594407	14598190	-	AT1G39190	transposable_element_gene
Chr1	14840744	14846755	-	AT1G39830	transposable_element_gene
Chr1	14857705	14859910	-	AT1G40070	transposable_element_gene
Chr1	14867447	14869477	-	AT1G40072	transposable_element_gene
Chr1	15422187	15422672	+	AT1G40076	transposable_element_gene
Chr1	14899838	14906596	-	AT1G40077	transposable_element_gene
Chr1	15063543	15076496	-	AT1G40101	transposable_element_gene
Chr1	15139933	15142292	+	AT1G40105	transposable_element_gene
Chr1	15179141	15179593	+	AT1G40115	transposable_element_gene
Chr1	15392514	15394091	+	AT1G40118	transposable_element_gene
Chr1	15187719	15189614	+	AT1G40119	transposable_element_gene
Chr1	15190972	15191991	+	AT1G40121	transposable_element_gene
Chr1	15209959	15213729	+	AT1G40123	transposable_element_gene
Chr1	15292281	15296006	+	AT1G40135	transposable_element_gene
Chr1	15414895	15415806	+	AT1G40230	transposable_element_gene
Chr1	15415948	15417870	+	AT1G40310	transposable_element_gene
Chr1	15432576	15434674	-	AT1G40390	gene
Chr1	15448706	15452414	-	AT1G40630	transposable_element_gene
Chr1	15482852	15484057	+	AT1G41680	transposable_element_gene
Chr1	15500528	15502597	+	AT1G41720	transposable_element_gene
Chr1	15503360	15503986	+	AT1G41726	transposable_element_gene
Chr1	15504918	15507474	-	AT1G41730	transposable_element_gene
Chr1	15508897	15512095	-	AT1G41740	transposable_element_gene
Chr1	15539176	15544377	-	AT1G41775	transposable_element_gene
Chr1	15560039	15563509	-	AT1G41797	transposable_element_gene
Chr1	15582423	15585143	-	AT1G41820	gene
Chr1	15610591	15615111	-	AT1G41835	transposable_element_gene
Chr1	15617322	15622910	-	AT1G41840	transposable_element_gene
Chr1	15670938	15673358	-	AT1G41900	transposable_element_gene
Chr1	15677553	15680073	+	AT1G41910	transposable_element_gene
Chr1	15705082	15705651	-	AT1G42040	transposable_element_gene
Chr1	15725298	15727434	+	AT1G42110	transposable_element_gene
Chr1	15790727	15791778	-	AT1G42300	transposable_element_gene
Chr1	15824726	15826576	-	AT1G42360	transposable_element_gene
Chr1	15836929	15838788	-	AT1G42370	transposable_element_gene
Chr1	15909367	15912626	+	AT1G42450	transposable_element_gene
Chr1	15951375	15953706	-	AT1G42500	transposable_element_gene
Chr1	15954731	15958558	-	AT1G42510	transposable_element_gene
Chr1	15962140	15964392	+	AT1G42520	transposable_element_gene
Chr1	15997017	16000380	+	AT1G42590	transposable_element_gene
Chr1	16014497	16018871	-	AT1G42605	transposable_element_gene
Chr1	16053779	16055767	+	AT1G42703	transposable_element_gene
Chr1	16071341	16073512	+	AT1G42705	transposable_element_gene
Chr1	16081065	16084787	+	AT1G42718	transposable_element_gene
Chr1	16085799	16088273	+	AT1G42727	transposable_element_gene
Chr1	16097270	16099306	-	AT1G42745	transposable_element_gene
Chr1	16110313	16113421	+	AT1G42888	transposable_element_gene
Chr1	16189210	16203832	+	AT1G43060	transposable_element_gene
Chr1	16287983	16290339	-	AT1G43210	transposable_element_gene
Chr1	16300014	16302277	-	AT1G43240	transposable_element_gene
Chr1	16335700	16338702	-	AT1G43300	transposable_element_gene
Chr1	16370494	16374521	-	AT1G43387	transposable_element_gene
Chr1	16414121	16414627	+	AT1G43590	transposable_element_gene
Chr1	16443685	16446886	-	AT1G43650	gene
Chr1	16522213	16524114	-	AT1G43750	transposable_element_gene
Chr1	16608898	16611040	+	AT1G43840	transposable_element_gene
Chr1	16627094	16628095	+	AT1G43870	transposable_element_gene
Chr1	16628310	16629945	+	AT1G43880	transposable_element_gene
Chr1	16655884	16657658	-	AT1G43910	gene
Chr1	16743177	16745699	-	AT1G44060	transposable_element_gene
Chr1	16746726	16750580	-	AT1G44070	transposable_element_gene
Chr1	16787508	16789318	-	AT1G44130	gene
Chr1	16954386	16960042	-	AT1G44880	transposable_element_gene
Chr1	17044541	17049561	-	AT1G45090	transposable_element_gene
Chr1	17074942	17076330	-	AT1G45145	gene
Chr1	17090807	17091338	+	AT1G45165	gene
Chr1	17123821	17128651	+	AT1G45201	gene
Chr1	17162963	17164779	-	AT1G45248	gene
Chr1	17212570	17217336	+	AT1G46192	transposable_element_gene
Chr1	17324318	17324911	+	AT1G47265	gene
Chr1	17383034	17383408	+	AT1G47395	gene
Chr1	17385717	17386186	+	AT1G47400	gene
Chr1	17473922	17476333	+	AT1G47565	transposable_element_gene
Chr1	17485650	17486463	+	AT1G47580	gene
Chr1	17533941	17535551	-	AT1G47660	gene
Chr1	17634757	17637772	+	AT1G47870	gene
Chr1	17643976	17647035	+	AT1G47890	gene
Chr1	17681157	17683629	-	AT1G47960	gene
Chr1	17704179	17706460	-	AT1G48000	gene
Chr1	17788786	17790093	+	AT1G48170	gene
Chr1	17798431	17801987	+	AT1G48210	gene
Chr1	17854813	17855715	-	AT1G48320	gene
Chr1	17965871	17969354	+	AT1G48600	gene
Chr1	17969395	17970282	-	AT1G48605	gene
Chr1	18123459	18124165	-	AT1G49000	gene
Chr1	18150538	18153361	+	AT1G49050	gene
Chr1	18155151	18159680	+	AT1G49070	transposable_element_gene
Chr1	18159889	18160464	+	AT1G49080	transposable_element_gene
Chr1	18161320	18162686	+	AT1G49090	transposable_element_gene
Chr1	18179304	18182391	-	AT1G49160	gene
Chr1	18321295	18322284	-	AT1G49500	gene
Chr1	18367593	18375381	-	AT1G49630	gene
Chr1	18377252	18378634	-	AT1G49650	gene
Chr1	18386867	18387166	+	AT1G49680	gene
Chr1	18391338	18393947	-	AT1G49710	gene
Chr1	18428906	18430319	-	AT1G49780	gene
Chr1	18452070	18454358	+	AT1G49840	gene
Chr1	18481774	18484233	-	AT1G49920	gene
Chr1	18507971	18513172	+	AT1G49980	gene
Chr1	18549204	18550042	-	AT1G50055	gene
Chr1	18622026	18624250	+	AT1G50270	gene
Chr1	18627559	18628434	-	AT1G50290	gene
Chr1	18662309	18666478	+	AT1G50380	gene
Chr1	18677926	18680117	-	AT1G50420	gene
Chr1	18719378	18721219	+	AT1G50520	gene
Chr1	18802688	18803363	+	AT1G50732	gene
Chr1	18806508	18807394	-	AT1G50735	transposable_element_gene
Chr1	18828868	18832972	+	AT1G50810	transposable_element_gene
Chr1	18847410	18849654	-	AT1G50850	transposable_element_gene
Chr1	18850511	18854356	-	AT1G50860	transposable_element_gene
Chr1	18935329	18937665	+	AT1G51110	gene
Chr1	18963205	18965571	+	AT1G51172	gene
Chr1	18965955	18971576	-	AT1G51175	transposable_element_gene
Chr1	19007510	19011272	+	AT1G51270	gene
Chr1	19068241	19069776	+	AT1G51430	gene
Chr1	19097797	19101080	-	AT1G51500	gene
Chr1	19140130	19141787	+	AT1G51620	gene
Chr1	19154323	19155947	+	AT1G51660	gene
Chr1	19204512	19206586	+	AT1G51780	gene
Chr1	19206711	19211417	-	AT1G51790	gene
Chr1	19214148	19217970	+	AT1G51800	gene
Chr1	19252847	19256783	-	AT1G51850	gene
Chr1	19257634	19261479	-	AT1G51860	gene
Chr1	19274658	19278528	-	AT1G51890	gene
Chr1	19294229	19294579	+	AT1G51920	gene
Chr1	19407364	19408254	-	AT1G52140	gene
Chr1	19434509	19438971	+	AT1G52190	gene
Chr1	19442068	19443529	-	AT1G52200	gene
Chr1	19520728	19525624	+	AT1G52410	gene
Chr1	19568588	19570058	+	AT1G52530	gene
Chr1	19589009	19590273	-	AT1G52590	gene
Chr1	19596595	19599402	-	AT1G52610	transposable_element_gene
Chr1	19614942	19617572	-	AT1G52670	gene
Chr1	19646465	19649261	-	AT1G52750	gene
Chr1	19655839	19657734	+	AT1G52770	gene
Chr1	19658643	19662181	+	AT1G52780	gene
Chr1	19667127	19668237	+	AT1G52810	gene
Chr1	19688957	19690542	-	AT1G52880	gene
Chr1	19697004	19698482	-	AT1G52890	gene
Chr1	19706085	19706706	+	AT1G52905	gene
Chr1	19760001	19761452	-	AT1G53030	gene
Chr1	19821337	19822252	-	AT1G53170	gene
Chr1	19963047	19964712	-	AT1G53480	gene
Chr1	19963267	19966952	+	AT1G53490	gene
Chr1	20036641	20038219	+	AT1G53670	gene
Chr1	20053161	20056396	-	AT1G53710	gene
Chr1	20112262	20113522	+	AT1G53870	gene
Chr1	20124827	20126109	+	AT1G53890	gene
Chr1	20132288	20133017	+	AT1G53903	gene
Chr1	20167629	20169600	+	AT1G54030	gene
Chr1	20207020	20207540	+	AT1G54120	gene
Chr1	20235712	20237065	+	AT1G54200	gene
Chr1	20309775	20310767	-	AT1G54410	gene
Chr1	20387060	20387710	+	AT1G54575	gene
Chr1	20430769	20431986	+	AT1G54740	gene
Chr1	20447316	20450861	+	AT1G54820	gene
Chr1	20566030	20569286	+	AT1G55120	gene
Chr1	20580274	20581975	+	AT1G55170	gene
Chr1	20614610	20616436	+	AT1G55260	gene
Chr1	20831052	20834519	-	AT1G55730	gene
Chr1	20876699	20879482	+	AT1G55850	gene
Chr1	20906134	20907413	+	AT1G55910	gene
Chr1	20932129	20938290	-	AT1G55970	gene
Chr1	20946571	20949281	-	AT1G56010	gene
Chr1	20987288	20993072	-	AT1G56120	gene
Chr1	21056232	21057577	-	AT1G56240	gene
Chr1	21185662	21188369	-	AT1G56550	gene
Chr1	21211719	21214562	+	AT1G56610	gene
Chr1	21342721	21344804	+	AT1G57620	gene
Chr1	21355520	21356537	+	AT1G57660	gene
Chr1	21429898	21430865	-	AT1G57860	gene
Chr1	21439232	21440805	-	AT1G57980	gene
Chr1	21564111	21565171	+	AT1G58225	gene
Chr1	21623726	21626200	-	AT1G58290	gene
Chr1	21628012	21629996	-	AT1G58300	gene
Chr1	21742944	21743891	-	AT1G58590	gene
Chr1	21746354	21765705	+	AT1G58602	gene
Chr1	21791783	21797050	+	AT1G58848	gene
Chr1	21833352	21837779	-	AT1G59265	transposable_element_gene
Chr1	21881599	21883792	+	AT1G59560	gene
Chr1	21902284	21905685	+	AT1G59620	gene
Chr1	21919745	21922923	+	AT1G59650	gene
Chr1	21930010	21931366	+	AT1G59670	gene
Chr1	21936296	21937959	+	AT1G59700	gene
Chr1	22026507	22029379	+	AT1G59840	gene
Chr1	22061083	22061481	-	AT1G59930	gene
Chr1	22100744	22105125	-	AT1G60020	transposable_element_gene
Chr1	22218788	22221409	-	AT1G60260	gene
Chr1	22261888	22264408	+	AT1G60420	gene
Chr1	22266497	22269243	-	AT1G60440	gene
Chr1	22299526	22301343	-	AT1G60525	gene
Chr1	22302492	22305156	+	AT1G60545	gene
Chr1	22308549	22311350	-	AT1G60560	gene
Chr1	22349892	22351668	-	AT1G60690	gene
Chr1	22351832	22354472	-	AT1G60700	gene
Chr1	22358035	22360184	-	AT1G60730	gene
Chr1	22412246	22417244	-	AT1G60890	gene
Chr1	22430847	22438877	-	AT1G60930	gene
Chr1	22444390	22445222	+	AT1G60950	gene
Chr1	22447848	22449526	-	AT1G60970	gene
Chr1	22551332	22554649	+	AT1G61180	gene
Chr1	22578951	22580781	+	AT1G61230	gene
Chr1	22581466	22585212	+	AT1G61240	gene
Chr1	22585838	22588969	+	AT1G61250	gene
Chr1	22607466	22610273	-	AT1G61300	gene
Chr1	22646072	22649521	-	AT1G61380	gene
Chr1	22664669	22668360	-	AT1G61430	gene
Chr1	22685154	22688267	-	AT1G61490	gene
Chr1	22689729	22692881	-	AT1G61500	gene
Chr1	22720692	22723152	-	AT1G61580	gene
Chr1	22824440	22826774	+	AT1G61800	gene
Chr1	22867770	22871280	-	AT1G61890	gene
Chr1	23102793	23104647	-	AT1G62420	gene
Chr1	23100139	23101033	-	AT1G62422	gene
Chr1	23151794	23155717	+	AT1G62540	gene
Chr1	23159823	23162649	+	AT1G62560	gene
Chr1	23181463	23183227	-	AT1G62610	gene
Chr1	23229059	23230736	-	AT1G62730	gene
Chr1	23253703	23257463	-	AT1G62800	gene
Chr1	23257726	23261966	-	AT1G62810	gene
Chr1	23299057	23300958	+	AT1G62910	gene
Chr1	23301576	23303162	+	AT1G62914	gene
Chr1	23354685	23362564	-	AT1G63020	gene
Chr1	23419396	23421579	+	AT1G63150	gene
Chr1	23456021	23458661	-	AT1G63240	gene
Chr1	23482193	23486220	+	AT1G63300	gene
Chr1	23486307	23487085	-	AT1G63310	gene
Chr1	23505557	23506504	+	AT1G63380	gene
Chr1	23535016	23536467	+	AT1G63460	gene
Chr1	23563315	23565555	+	AT1G63530	gene
Chr1	23635856	23637529	-	AT1G63720	gene
Chr1	23667616	23669080	-	AT1G63800	gene
Chr1	23769774	23776931	+	AT1G64060	gene
Chr1	23795050	23795642	+	AT1G64105	gene
Chr1	23808909	23812677	-	AT1G64150	gene
Chr1	23815239	23818293	-	AT1G64170	gene
Chr1	23852748	23855566	-	AT1G64280	gene
Chr1	23886084	23887212	+	AT1G64355	gene
Chr1	23911119	23915229	+	AT1G64390	gene
Chr1	23998725	24001950	-	AT1G64610	gene
Chr1	24120926	24122461	+	AT1G64930	gene
Chr1	24127561	24129458	+	AT1G64950	gene
Chr1	24159834	24163628	-	AT1G65040	gene
Chr1	24167202	24171502	-	AT1G65060	gene
Chr1	24176582	24180871	+	AT1G65080	gene
Chr1	24203841	24205775	-	AT1G65150	gene
Chr1	24215644	24217328	-	AT1G65190	gene
Chr1	24230867	24233349	-	AT1G65240	gene
Chr1	24234338	24235808	+	AT1G65250	gene
Chr1	24281337	24282151	+	AT1G65360	gene
Chr1	24284469	24286145	-	AT1G65370	gene
Chr1	24292478	24294631	+	AT1G65390	gene
Chr1	24347750	24348609	+	AT1G65484	gene
Chr1	24357867	24358616	+	AT1G65500	gene
Chr1	24359453	24360081	+	AT1G65510	gene
Chr1	24391679	24395360	-	AT1G65610	gene
Chr1	24398143	24400969	+	AT1G65620	gene
Chr1	24431430	24432953	-	AT1G65690	gene
Chr1	24442504	24446291	+	AT1G65730	gene
Chr1	24468932	24472329	+	AT1G65790	gene
Chr1	24473121	24476715	+	AT1G65800	gene
Chr1	24485101	24486892	+	AT1G65820	gene
Chr1	24493174	24493798	-	AT1G65845	gene
Chr1	24499066	24502745	-	AT1G65860	gene
Chr1	24552003	24557730	+	AT1G65960	gene
Chr1	24562553	24568530	-	AT1G65985	gene
Chr1	24602146	24604763	+	AT1G66090	gene
Chr1	24647188	24648813	+	AT1G66180	gene
Chr1	24816128	24818744	-	AT1G66520	gene
Chr1	24824459	24826670	+	AT1G66540	gene
Chr1	24848320	24849364	+	AT1G66600	gene
Chr1	24873291	24874758	-	AT1G66700	gene
Chr1	24942188	24944497	+	AT1G66860	gene
Chr1	24946928	24955611	+	AT1G66880	gene
Chr1	24957558	24958114	+	AT1G66890	gene
Chr1	24984941	24989797	-	AT1G66960	gene
Chr1	24992553	24996117	-	AT1G66970	gene
Chr1	24997309	25001983	-	AT1G66980	gene
Chr1	25004109	25007647	-	AT1G67000	gene
Chr1	25057479	25058264	+	AT1G67105	gene
Chr1	25158858	25162322	+	AT1G67240	transposable_element_gene
Chr1	25183177	25185939	-	AT1G67270	gene
Chr1	25230265	25231840	+	AT1G67340	gene
Chr1	25236811	25238216	-	AT1G67360	gene
Chr1	25238410	25239235	+	AT1G67365	gene
Chr1	25247988	25250734	-	AT1G67400	gene
Chr1	25269626	25271861	-	AT1G67460	gene
Chr1	25359659	25362395	-	AT1G67650	gene
Chr1	25420780	25423731	-	AT1G67800	gene
Chr1	25426488	25427349	+	AT1G67810	gene
Chr1	25437900	25442142	+	AT1G67850	gene
Chr1	25449367	25451012	-	AT1G67870	gene
Chr1	25473544	25474140	+	AT1G67920	gene
Chr1	25484699	25486462	-	AT1G67970	gene
Chr1	25487714	25489231	+	AT1G67980	gene
Chr1	25585776	25587658	-	AT1G68260	gene
Chr1	25793207	25798257	-	AT1G68710	gene
Chr1	25861123	25863120	+	AT1G68810	gene
Chr1	26000214	26001588	+	AT1G69160	gene
Chr1	26106911	26110267	-	AT1G69450	gene
Chr1	26114112	26117797	-	AT1G69480	gene
Chr1	26128288	26129602	+	AT1G69520	gene
Chr1	26129551	26131292	+	AT1G69523	gene
Chr1	26131294	26133196	+	AT1G69526	gene
Chr1	26171943	26173612	+	AT1G69580	gene
Chr1	26191640	26193174	-	AT1G69630	gene
Chr1	26216224	26217851	+	AT1G69690	gene
Chr1	26222072	26226652	+	AT1G69710	gene
Chr1	26226866	26228580	+	AT1G69720	gene
Chr1	26228632	26231339	-	AT1G69730	gene
Chr1	26293601	26295849	-	AT1G69840	gene
Chr1	26316027	26320220	+	AT1G69870	gene
Chr1	26337497	26338795	-	AT1G69930	gene
Chr1	26363093	26364759	-	AT1G70000	gene
Chr1	26412688	26415230	-	AT1G70140	gene
Chr1	26597152	26600219	+	AT1G70550	gene
Chr1	26652013	26653643	+	AT1G70690	gene
Chr1	26743054	26746395	+	AT1G70940	gene
Chr1	26789236	26790160	-	AT1G71015	gene
Chr1	26795123	26796364	-	AT1G71030	gene
Chr1	26796966	26800322	-	AT1G71040	gene
Chr1	26818083	26821004	+	AT1G71110	gene
Chr1	26832335	26833709	+	AT1G71180	gene
Chr1	26884014	26885169	-	AT1G71330	gene
Chr1	26906453	26908807	+	AT1G71390	gene
Chr1	26971223	26973464	+	AT1G71697	gene
Chr1	27066948	27069166	+	AT1G71920	gene
Chr1	27118447	27119011	+	AT1G72060	gene
Chr1	27233475	27236789	+	AT1G72330	gene
Chr1	27359232	27361016	-	AT1G72680	gene
Chr1	27385421	27388274	-	AT1G72760	gene
Chr1	27405456	27407969	-	AT1G72830	gene
Chr1	27429916	27431960	+	AT1G72890	gene
Chr1	27435614	27437144	+	AT1G72910	gene
Chr1	27437928	27439091	+	AT1G72920	gene
Chr1	27439452	27440464	+	AT1G72930	gene
Chr1	27464572	27466256	-	AT1G73010	gene
Chr1	27547274	27548190	-	AT1G73260	gene
Chr1	27562815	27565177	-	AT1G73310	gene
Chr1	27567518	27568186	-	AT1G73325	gene
Chr1	27633260	27634964	-	AT1G73490	gene
Chr1	27745427	27749178	-	AT1G73805	gene
Chr1	27752400	27755297	-	AT1G73810	gene
Chr1	27829142	27831431	-	AT1G74000	gene
Chr1	27851488	27852976	-	AT1G74070	gene
Chr1	27861116	27862753	+	AT1G74088	gene
Chr1	27897197	27900908	-	AT1G74180	gene
Chr1	27910314	27912941	+	AT1G74210	gene
Chr1	27940673	27943204	+	AT1G74320	gene
Chr1	27976502	27980404	-	AT1G74440	gene
Chr1	27986957	27987675	+	AT1G74458	gene
Chr1	28020777	28023068	+	AT1G74580	gene
Chr1	28070295	28074148	+	AT1G74710	gene
Chr1	28144132	28145049	+	AT1G74930	gene
Chr1	28177703	28178940	+	AT1G75040	gene
Chr1	28204387	28208573	-	AT1G75150	gene
Chr1	28213799	28215887	+	AT1G75170	gene
Chr1	28244317	28245501	-	AT1G75250	gene
Chr1	28335502	28336706	+	AT1G75490	gene
Chr1	28347055	28348735	-	AT1G75510	gene
Chr1	28422110	28423285	-	AT1G75690	gene
Chr1	28441526	28442429	-	AT1G75750	gene
Chr1	28537673	28540637	+	AT1G76040	gene
Chr1	28668848	28669646	+	AT1G76410	gene
Chr1	28734234	28738917	+	AT1G76580	gene
Chr1	28794144	28800369	-	AT1G76720	gene
Chr1	28837573	28842566	+	AT1G76820	gene
Chr1	28895301	28896883	-	AT1G76930	gene
Chr1	28918810	28919545	-	AT1G76955	gene
Chr1	28922666	28925404	-	AT1G76970	gene
Chr1	28925798	28927339	-	AT1G76980	gene
Chr1	28955637	28960096	+	AT1G77080	gene
Chr1	29008939	29012096	-	AT1G77210	gene
Chr1	29074888	29077390	-	AT1G77380	gene
Chr1	29093499	29095716	+	AT1G77420	gene
Chr1	29117542	29120215	+	AT1G77490	gene
Chr1	29126650	29129612	+	AT1G77510	gene
Chr1	29200941	29203340	-	AT1G77690	gene
Chr1	29204747	29206217	+	AT1G77700	gene
Chr1	29289873	29290915	+	AT1G77885	gene
Chr1	29310057	29313571	-	AT1G77960	gene
Chr1	29373889	29376504	+	AT1G78090	gene
Chr1	29400140	29401902	+	AT1G78130	gene
Chr1	29401759	29403946	-	AT1G78140	gene
Chr1	29416913	29418640	+	AT1G78180	gene
Chr1	29418620	29418994	-	AT1G78190	gene
Chr1	29474914	29478272	+	AT1G78350	transposable_element_gene
Chr1	29484269	29485290	-	AT1G78370	gene
Chr1	29516989	29517933	-	AT1G78450	gene
Chr1	29518316	29519323	-	AT1G78460	gene
Chr1	29607689	29609441	-	AT1G78730	gene
Chr1	29634124	29635813	-	AT1G78820	gene
Chr1	29646168	29647499	-	AT1G78860	gene
Chr1	29667565	29671341	-	AT1G78915	gene
Chr1	29713531	29714969	-	AT1G78990	gene
Chr1	29715079	29716111	-	AT1G78995	gene
Chr1	29759157	29760704	+	AT1G79110	gene
Chr1	29887689	29890179	+	AT1G79450	gene
Chr1	29894598	29897166	-	AT1G79470	gene
Chr1	29957562	29962305	-	AT1G79620	gene
Chr1	29979973	29982773	-	AT1G79680	gene
Chr1	29990336	29993724	-	AT1G79700	gene
Chr1	30016368	30018231	-	AT1G79790	gene
Chr1	30111514	30113324	-	AT1G80050	gene
Chr1	30159077	30161654	+	AT1G80190	gene
Chr1	30241607	30243071	+	AT1G80440	gene
Chr1	30281638	30284319	-	AT1G80540	gene
Chr2	10478	12861	-	AT2G01022	transposable_element_gene
Chr2	17624	22540	-	AT2G01026	transposable_element_gene
Chr2	28465	38652	+	AT2G01029	transposable_element_gene
Chr2	58705	64872	-	AT2G01037	transposable_element_gene
Chr2	65436	67139	-	AT2G01040	transposable_element_gene
Chr2	88559	94660	-	AT2G01130	gene
Chr2	183940	184734	+	AT2G01422	gene
Chr2	284672	286493	-	AT2G01650	gene
Chr2	290603	292590	-	AT2G01660	gene
Chr2	306385	308659	+	AT2G01680	gene
Chr2	332194	332781	-	AT2G01755	gene
Chr2	373125	378447	-	AT2G01840	transposable_element_gene
Chr2	424110	425713	-	AT2G01918	gene
Chr2	432275	435077	+	AT2G01940	gene
Chr2	495570	497747	+	AT2G02060	gene
Chr2	547215	549616	-	AT2G02148	gene
Chr2	567873	569698	+	AT2G02190	transposable_element_gene
Chr2	570439	574368	-	AT2G02200	transposable_element_gene
Chr2	576059	576590	-	AT2G02205	transposable_element_gene
Chr2	577381	582050	-	AT2G02210	transposable_element_gene
Chr2	628899	631114	+	AT2G02390	gene
Chr2	648044	650814	+	AT2G02450	gene
Chr2	701946	703770	+	AT2G02580	gene
Chr2	937420	940339	+	AT2G03120	gene
Chr2	1008460	1014122	+	AT2G03330	gene
Chr2	1014350	1017148	-	AT2G03340	gene
Chr2	1034998	1035969	-	AT2G03420	gene
Chr2	1267762	1268337	-	AT2G04000	transposable_element_gene
Chr2	1289832	1291383	+	AT2G04032	gene
Chr2	1337386	1339270	-	AT2G04050	gene
Chr2	1357189	1359253	-	AT2G04080	gene
Chr2	1382635	1383495	-	AT2G04110	pseudogene
Chr2	1388194	1388947	+	AT2G04120	pseudogene
Chr2	1417182	1419517	-	AT2G04170	gene
Chr2	1432567	1434934	+	AT2G04200	transposable_element_gene
Chr2	1436128	1437590	+	AT2G04210	transposable_element_gene
Chr2	1446864	1449100	-	AT2G04230	gene
Chr2	1485408	1490783	-	AT2G04290	transposable_element_gene
Chr2	1506119	1508509	+	AT2G04310	transposable_element_gene
Chr2	1509377	1509910	+	AT2G04320	transposable_element_gene
Chr2	1510450	1513142	-	AT2G04330	transposable_element_gene
Chr2	1525331	1526875	-	AT2G04378	gene
Chr2	1538901	1541094	+	AT2G04430	gene
Chr2	1543320	1545462	+	AT2G04450	gene
Chr2	1547538	1548999	-	AT2G04460	transposable_element_gene
Chr2	1564166	1565106	+	AT2G04495	gene
Chr2	1573637	1574478	+	AT2G04515	gene
Chr2	1608076	1609758	-	AT2G04600	transposable_element_gene
Chr2	1618936	1620336	-	AT2G04630	gene
Chr2	1631697	1636084	-	AT2G04670	transposable_element_gene
Chr2	1657121	1659689	+	AT2G04740	gene
Chr2	1671116	1672075	+	AT2G04770	transposable_element_gene
Chr2	1676742	1678455	+	AT2G04780	gene
Chr2	1679516	1680543	+	AT2G04790	gene
Chr2	1693577	1695310	-	AT2G04820	transposable_element_gene
Chr2	1743182	1745150	+	AT2G04950	transposable_element_gene
Chr2	1745973	1750207	-	AT2G04970	transposable_element_gene
Chr2	1751964	1756568	-	AT2G04980	transposable_element_gene
Chr2	1758936	1761353	+	AT2G04990	transposable_element_gene
Chr2	1761804	1762378	-	AT2G05000	transposable_element_gene
Chr2	1763645	1765840	-	AT2G05010	transposable_element_gene
Chr2	1783119	1786463	+	AT2G05040	transposable_element_gene
Chr2	1794035	1795084	+	AT2G05050	gene
Chr2	1907462	1911569	-	AT2G05240	transposable_element_gene
Chr2	1936016	1937464	+	AT2G05320	gene
Chr2	1966816	1968037	+	AT2G05380	gene
Chr2	2082986	2084882	-	AT2G05630	gene
Chr2	2098087	2101167	-	AT2G05642	gene
Chr2	2104362	2104646	-	AT2G05647	transposable_element_gene
Chr2	2108121	2114699	-	AT2G05660	transposable_element_gene
Chr2	2134584	2136771	+	AT2G05700	transposable_element_gene
Chr2	2169305	2170528	-	AT2G05752	gene
Chr2	2220295	2220915	-	AT2G05820	transposable_element_gene
Chr2	2234092	2236294	+	AT2G05840	gene
Chr2	2263151	2264542	-	AT2G05914	gene
Chr2	2278835	2282788	+	AT2G05935	transposable_element_gene
Chr2	2330776	2331479	+	AT2G06002	gene
Chr2	2359114	2362302	-	AT2G06050	gene
Chr2	2402284	2405055	-	AT2G06150	transposable_element_gene
Chr2	2409742	2410485	-	AT2G06165	transposable_element_gene
Chr2	2419319	2422450	-	AT2G06180	transposable_element_gene
Chr2	2437307	2439691	+	AT2G06220	transposable_element_gene
Chr2	2444404	2447594	-	AT2G06240	transposable_element_gene
Chr2	2447770	2448513	+	AT2G06245	transposable_element_gene
Chr2	2449509	2450772	+	AT2G06250	transposable_element_gene
Chr2	2487810	2488538	+	AT2G06303	transposable_element_gene
Chr2	2495461	2497284	+	AT2G06330	transposable_element_gene
Chr2	2499009	2499980	+	AT2G06335	transposable_element_gene
Chr2	2502770	2504333	-	AT2G06340	transposable_element_gene
Chr2	2538743	2540365	+	AT2G06420	gene
Chr2	2543161	2547826	+	AT2G06430	transposable_element_gene
Chr2	2555554	2557522	-	AT2G06450	transposable_element_gene
Chr2	2617554	2619173	+	AT2G06562	gene
Chr2	2678827	2681289	-	AT2G06720	transposable_element_gene
Chr2	2681659	2685131	-	AT2G06740	transposable_element_gene
Chr2	2691303	2694916	-	AT2G06760	transposable_element_gene
Chr2	2713393	2716565	+	AT2G06790	transposable_element_gene
Chr2	2717359	2719979	+	AT2G06800	transposable_element_gene
Chr2	2720745	2723009	-	AT2G06810	transposable_element_gene
Chr2	2763526	2765720	+	AT2G06850	gene
Chr2	2832083	2836514	+	AT2G06920	transposable_element_gene
Chr2	2842353	2843301	-	AT2G06925	gene
Chr2	2845313	2849281	-	AT2G06930	transposable_element_gene
Chr2	2875034	2876983	-	AT2G06965	transposable_element_gene
Chr2	2936239	2938827	+	AT2G07080	transposable_element_gene
Chr2	2957561	2959851	+	AT2G07140	gene
Chr2	2980899	2983602	-	AT2G07180	gene
Chr2	2996582	2998054	+	AT2G07213	gene
Chr2	3007102	3012333	-	AT2G07240	gene
Chr2	3015826	3018650	+	AT2G07250	transposable_element_gene
Chr2	3019656	3021698	-	AT2G07260	transposable_element_gene
Chr2	3068217	3073286	-	AT2G07395	transposable_element_gene
Chr2	3073733	3078367	-	AT2G07400	transposable_element_gene
Chr2	3208710	3210809	-	AT2G07630	transposable_element_gene
Chr2	3222935	3225703	-	AT2G07650	transposable_element_gene
Chr2	3227034	3231700	-	AT2G07660	transposable_element_gene
Chr2	3514745	3522491	+	AT2G07680	gene
Chr2	3566140	3569597	-	AT2G07730	transposable_element_gene
Chr2	3570261	3571573	-	AT2G07740	transposable_element_gene
Chr2	3576465	3580525	+	AT2G07750	gene
Chr2	3584420	3586278	-	AT2G07760	gene
Chr2	3586863	3588942	+	AT2G07770	transposable_element_gene
Chr2	3590814	3593227	-	AT2G07780	transposable_element_gene
Chr2	3313598	3314901	-	AT2G07811	pseudogene
Chr2	3639603	3646073	-	AT2G09187	transposable_element_gene
Chr2	3670909	3672729	-	AT2G09795	gene
Chr2	3681189	3685396	-	AT2G09820	transposable_element_gene
Chr2	3729543	3731042	-	AT2G09865	transposable_element_gene
Chr2	3733172	3738079	+	AT2G09870	transposable_element_gene
Chr2	3753396	3757208	+	AT2G09910	transposable_element_gene
Chr2	3758116	3762630	-	AT2G09920	transposable_element_gene
Chr2	3764537	3766233	-	AT2G09930	transposable_element_gene
Chr2	3772665	3773282	-	AT2G09953	transposable_element_gene
Chr2	3786133	3788854	-	AT2G10000	transposable_element_gene
Chr2	3789439	3792943	-	AT2G10010	transposable_element_gene
Chr2	3838422	3840953	+	AT2G10140	transposable_element_gene
Chr2	3866573	3872675	-	AT2G10180	transposable_element_gene
Chr2	3875425	3881998	-	AT2G10190	transposable_element_gene
Chr2	3920936	3925848	+	AT2G10250	transposable_element_gene
Chr2	3943496	3944667	+	AT2G10270	transposable_element_gene
Chr2	3945969	3953199	+	AT2G10280	transposable_element_gene
Chr2	3954998	3955674	+	AT2G10285	transposable_element_gene
Chr2	3967933	3971356	-	AT2G10310	transposable_element_gene
Chr2	3988685	3993908	+	AT2G10350	transposable_element_gene
Chr2	4005995	4007044	-	AT2G10410	transposable_element_gene
Chr2	4008078	4008743	+	AT2G10420	transposable_element_gene
Chr2	4036277	4038845	+	AT2G10480	transposable_element_gene
Chr2	4041164	4043622	+	AT2G10490	transposable_element_gene
Chr2	4091077	4094102	-	AT2G10540	transposable_element_gene
Chr2	4127908	4131031	-	AT2G10600	transposable_element_gene
Chr2	4157220	4159324	+	AT2G10620	transposable_element_gene
Chr2	4162835	4165555	+	AT2G10630	transposable_element_gene
Chr2	4166322	4168741	+	AT2G10640	transposable_element_gene
Chr2	4177220	4182769	+	AT2G10660	transposable_element_gene
Chr2	4200570	4202437	-	AT2G10680	transposable_element_gene
Chr2	4218314	4218787	-	AT2G10720	transposable_element_gene
Chr2	4231553	4235631	+	AT2G10760	transposable_element_gene
Chr2	4256189	4261900	+	AT2G10820	transposable_element_gene
Chr2	4284911	4286083	-	AT2G10880	transposable_element_gene
Chr2	4304947	4305887	-	AT2G10931	gene
Chr2	4319551	4321468	-	AT2G10960	transposable_element_gene
Chr2	4335137	4335909	+	AT2G10975	gene
Chr2	4336273	4337467	+	AT2G10980	transposable_element_gene
Chr2	4361869	4365919	+	AT2G11010	gene
Chr2	4379746	4385431	+	AT2G11050	transposable_element_gene
Chr2	4386371	4389560	-	AT2G11060	transposable_element_gene
Chr2	4404376	4406419	-	AT2G11110	transposable_element_gene
Chr2	4408188	4408703	-	AT2G11115	transposable_element_gene
Chr2	4409345	4410577	-	AT2G11120	transposable_element_gene
Chr2	4424294	4428281	-	AT2G11165	transposable_element_gene
Chr2	4453641	4455494	+	AT2G11210	transposable_element_gene
Chr2	4477686	4483748	-	AT2G11240	transposable_element_gene
Chr2	4491277	4493954	+	AT2G11300	transposable_element_gene
Chr2	4514861	4520662	-	AT2G11340	transposable_element_gene
Chr2	4535097	4535853	+	AT2G11380	transposable_element_gene
Chr2	4543175	4543522	+	AT2G11405	gene
Chr2	4543932	4547916	+	AT2G11410	transposable_element_gene
Chr2	4573616	4581219	-	AT2G11450	transposable_element_gene
Chr2	4605504	4607971	+	AT2G11500	transposable_element_gene
Chr2	4608075	4608311	+	AT2G11502	transposable_element_gene
Chr2	4618581	4621576	+	AT2G11520	gene
Chr2	4626902	4631904	-	AT2G11550	transposable_element_gene
Chr2	4669997	4671816	+	AT2G11640	transposable_element_gene
Chr2	4676310	4677842	-	AT2G11650	transposable_element_gene
Chr2	4685014	4687082	+	AT2G11670	transposable_element_gene
Chr2	4688370	4690847	+	AT2G11680	transposable_element_gene
Chr2	4691738	4693050	-	AT2G11690	transposable_element_gene
Chr2	4716555	4722974	+	AT2G11770	transposable_element_gene
Chr2	4724382	4725219	-	AT2G11775	transposable_element_gene
Chr2	4728072	4728239	+	AT2G11778	gene
Chr2	4729678	4732966	+	AT2G11780	transposable_element_gene
Chr2	4734652	4736839	-	AT2G11790	transposable_element_gene
Chr2	4861656	4864337	+	AT2G12060	transposable_element_gene
Chr2	4864909	4865482	-	AT2G12066	transposable_element_gene
Chr2	4873587	4878566	+	AT2G12100	transposable_element_gene
Chr2	4891642	4893345	-	AT2G12190	gene
Chr2	4911109	4912425	-	AT2G12240	transposable_element_gene
Chr2	4913282	4914238	-	AT2G12250	transposable_element_gene
Chr2	4914735	4918581	-	AT2G12260	transposable_element_gene
Chr2	4926146	4928532	-	AT2G12300	transposable_element_gene
Chr2	4929612	4933406	-	AT2G12305	transposable_element_gene
Chr2	4935626	4936286	+	AT2G12320	transposable_element_gene
Chr2	4973325	4973834	-	AT2G12345	transposable_element_gene
Chr2	4986187	4989358	-	AT2G12380	transposable_element_gene
Chr2	4991988	4995221	-	AT2G12385	transposable_element_gene
Chr2	5004943	5008322	-	AT2G12400	gene
Chr2	5010792	5011590	-	AT2G12405	gene
Chr2	5027376	5029321	-	AT2G12420	transposable_element_gene
Chr2	5045952	5047581	-	AT2G12460	transposable_element_gene
Chr2	5074384	5079646	+	AT2G12490	transposable_element_gene
Chr2	5086784	5092433	+	AT2G12500	transposable_element_gene
Chr2	5096038	5097359	+	AT2G12505	transposable_element_gene
Chr2	5100105	5103592	+	AT2G12510	transposable_element_gene
Chr2	5104418	5105816	-	AT2G12520	transposable_element_gene
Chr2	5114868	5118747	+	AT2G12550	gene
Chr2	5172044	5177532	+	AT2G12650	transposable_element_gene
Chr2	5191775	5195786	+	AT2G12680	transposable_element_gene
Chr2	5239769	5245033	-	AT2G12770	transposable_element_gene
Chr2	5249235	5252051	+	AT2G12780	transposable_element_gene
Chr2	5272006	5273463	+	AT2G12840	transposable_element_gene
Chr2	5280411	5282901	-	AT2G12860	transposable_element_gene
Chr2	5338748	5340868	-	AT2G12980	transposable_element_gene
Chr2	5341984	5342694	-	AT2G12990	transposable_element_gene
Chr2	5342940	5346917	-	AT2G13000	transposable_element_gene
Chr2	5352838	5353735	-	AT2G13010	transposable_element_gene
Chr2	5356304	5362180	-	AT2G13020	transposable_element_gene
Chr2	5365832	5367696	+	AT2G13040	transposable_element_gene
Chr2	5368531	5371021	+	AT2G13050	transposable_element_gene
Chr2	5378467	5384531	-	AT2G13080	transposable_element_gene
Chr2	5413237	5415106	-	AT2G13120	transposable_element_gene
Chr2	5441880	5444055	+	AT2G13160	transposable_element_gene
Chr2	5471589	5473914	+	AT2G13200	transposable_element_gene
Chr2	5474165	5477905	+	AT2G13230	transposable_element_gene
Chr2	5524129	5526270	-	AT2G13310	transposable_element_gene
Chr2	5566998	5575786	+	AT2G13390	transposable_element_gene
Chr2	5576997	5577824	+	AT2G13400	transposable_element_gene
Chr2	5579302	5583150	-	AT2G13410	pseudogene
Chr2	5648542	5649797	-	AT2G13550	gene
Chr2	5730067	5732214	+	AT2G13750	transposable_element_gene
Chr2	5768446	5772259	+	AT2G13810	gene
Chr2	5819376	5821584	+	AT2G13870	transposable_element_gene
Chr2	5824324	5827812	+	AT2G13890	transposable_element_gene
Chr2	5862536	5864801	+	AT2G13970	transposable_element_gene
Chr2	5906550	5908374	+	AT2G14045	gene
Chr2	5960800	5965445	+	AT2G14130	transposable_element_gene
Chr2	5987052	5993186	+	AT2G14180	transposable_element_gene
Chr2	6024060	6027028	-	AT2G14220	transposable_element_gene
Chr2	6027499	6029693	-	AT2G14230	transposable_element_gene
Chr2	6029773	6030159	+	AT2G14240	transposable_element_gene
Chr2	6034348	6034835	+	AT2G14247	gene
Chr2	6071274	6073704	+	AT2G14320	transposable_element_gene
Chr2	6074162	6075394	+	AT2G14330	transposable_element_gene
Chr2	6113841	6119183	+	AT2G14400	transposable_element_gene
Chr2	6121372	6124329	-	AT2G14410	pseudogene
Chr2	6182193	6184648	-	AT2G14520	gene
Chr2	6213972	6215901	+	AT2G14560	gene
Chr2	6221780	6223917	-	AT2G14570	transposable_element_gene
Chr2	6241704	6242463	-	AT2G14610	gene
Chr2	6252492	6253411	-	AT2G14630	transposable_element_gene
Chr2	6305549	6307309	+	AT2G14730	transposable_element_gene
Chr2	6314032	6315766	+	AT2G14750	gene
Chr2	6392167	6393042	+	AT2G14878	gene
Chr2	6435725	6438806	+	AT2G14940	transposable_element_gene
Chr2	6447381	6449633	+	AT2G14950	transposable_element_gene
Chr2	6457721	6461341	-	AT2G14970	transposable_element_gene
Chr2	6480917	6482420	-	AT2G15000	gene
Chr2	6507523	6508565	+	AT2G15040	pseudogene
Chr2	6524754	6528513	-	AT2G15060	transposable_element_gene
Chr2	6528825	6532381	-	AT2G15070	transposable_element_gene
Chr2	6533687	6536995	+	AT2G15080	gene
Chr2	6549381	6554330	+	AT2G15100	transposable_element_gene
Chr2	6554847	6557168	-	AT2G15110	gene
Chr2	6566709	6571383	+	AT2G15140	transposable_element_gene
Chr2	6592908	6597558	+	AT2G15190	transposable_element_gene
Chr2	6599310	6603242	+	AT2G15200	transposable_element_gene
Chr2	6604065	6606755	-	AT2G15210	transposable_element_gene
Chr2	6644281	6645533	-	AT2G15292	gene
Chr2	6709260	6711156	-	AT2G15390	gene
Chr2	6717778	6723519	+	AT2G15410	transposable_element_gene
Chr2	6766622	6770676	-	AT2G15510	transposable_element_gene
Chr2	6770784	6772235	-	AT2G15520	transposable_element_gene
Chr2	6785904	6786976	-	AT2G15555	gene
Chr2	6862922	6864116	+	AT2G15750	transposable_element_gene
Chr2	6877774	6880898	-	AT2G15790	gene
Chr2	6880825	6882741	+	AT2G15800	transposable_element_gene
Chr2	6882821	6886775	+	AT2G15810	transposable_element_gene
Chr2	6887048	6887542	-	AT2G15815	transposable_element_gene
Chr2	6909933	6914312	-	AT2G15870	transposable_element_gene
Chr2	6942914	6944794	+	AT2G15940	transposable_element_gene
Chr2	6972222	6973705	-	AT2G16018	gene
Chr2	6980450	6982101	+	AT2G16050	gene
Chr2	7005823	7008272	+	AT2G16140	transposable_element_gene
Chr2	7014473	7019440	-	AT2G16180	transposable_element_gene
Chr2	7113645	7114259	+	AT2G16410	transposable_element_gene
Chr2	7200807	7201574	+	AT2G16600	gene
Chr2	7202413	7203876	-	AT2G16610	transposable_element_gene
Chr2	7224341	7228819	-	AT2G16670	transposable_element_gene
Chr2	7230346	7232223	-	AT2G16676	gene
Chr2	7232292	7236283	-	AT2G16680	transposable_element_gene
Chr2	7301581	7303437	+	AT2G16850	gene
Chr2	7308077	7311686	-	AT2G16870	gene
Chr2	7383035	7387854	+	AT2G16990	gene
Chr2	7403856	7405219	+	AT2G17036	gene
Chr2	7459047	7460819	+	AT2G17120	gene
Chr2	7460814	7462554	-	AT2G17130	gene
Chr2	7487654	7490176	-	AT2G17220	gene
Chr2	7516415	7519633	+	AT2G17290	gene
Chr2	7533480	7535942	-	AT2G17320	gene
Chr2	7682383	7684083	+	AT2G17690	gene
Chr2	7684112	7685187	-	AT2G17695	gene
Chr2	7693596	7694746	+	AT2G17710	gene
Chr2	7697336	7699568	+	AT2G17720	gene
Chr2	7706896	7707861	-	AT2G17740	gene
Chr2	7766962	7767931	-	AT2G17880	gene
Chr2	7845923	7846884	+	AT2G18050	gene
Chr2	7917505	7919277	-	AT2G18193	gene
Chr2	8027034	8028251	+	AT2G18500	gene
Chr2	8059288	8061056	+	AT2G18560	gene
Chr2	8063320	8065008	+	AT2G18570	gene
Chr2	8076348	8077314	-	AT2G18610	gene
Chr2	8090658	8091656	-	AT2G18660	gene
Chr2	8097420	8098827	+	AT2G18690	gene
Chr2	8183890	8186796	+	AT2G18890	gene
Chr2	8207342	8210463	+	AT2G18950	gene
Chr2	8287036	8292498	-	AT2G19120	gene
Chr2	8293682	8296275	+	AT2G19130	gene
Chr2	8326049	8329944	-	AT2G19190	gene
Chr2	8493475	8495823	-	AT2G19650	gene
Chr2	8522678	8525093	-	AT2G19780	gene
Chr2	8557729	8559741	-	AT2G19830	gene
Chr2	8607340	8612441	-	AT2G19930	gene
Chr2	8695374	8696643	+	AT2G20142	gene
Chr2	8743275	8751878	-	AT2G20290	gene
Chr2	8755925	8760222	-	AT2G20300	gene
Chr2	8796283	8798218	-	AT2G20390	gene
Chr2	8816237	8820622	-	AT2G20460	transposable_element_gene
Chr2	8848130	8850010	-	AT2G20560	gene
Chr2	8911860	8913534	-	AT2G20670	gene
Chr2	8975348	8979379	-	AT2G20850	gene
Chr2	8994148	8996804	-	AT2G20910	pseudogene
Chr2	9128147	9130240	-	AT2G21330	gene
Chr2	9303713	9305897	+	AT2G21830	gene
Chr2	9307060	9310058	-	AT2G21840	gene
Chr2	9315218	9318238	+	AT2G21850	gene
Chr2	9334149	9336222	-	AT2G21900	gene
Chr2	9426849	9427817	-	AT2G22170	gene
Chr2	9488554	9491187	+	AT2G22330	gene
Chr2	9651719	9654532	+	AT2G22710	transposable_element_gene
Chr2	9684725	9686595	+	AT2G22770	gene
Chr2	9704706	9706150	-	AT2G22800	gene
Chr2	9723680	9726270	-	AT2G22830	gene
Chr2	9774853	9778528	+	AT2G22970	gene
Chr2	9778877	9783251	+	AT2G22980	gene
Chr2	9798843	9802674	+	AT2G23010	gene
Chr2	9837120	9839736	-	AT2G23100	gene
Chr2	9863855	9866562	-	AT2G23170	gene
Chr2	9948903	9952845	+	AT2G23360	gene
Chr2	9988754	9991695	-	AT2G23450	gene
Chr2	10001893	10004688	+	AT2G23480	transposable_element_gene
Chr2	10005109	10005684	-	AT2G23490	transposable_element_gene
Chr2	10006560	10008914	-	AT2G23500	transposable_element_gene
Chr2	10029275	10030382	-	AT2G23560	gene
Chr2	10034607	10036000	-	AT2G23590	gene
Chr2	10085907	10088039	+	AT2G23710	transposable_element_gene
Chr2	10088774	10092878	-	AT2G23720	transposable_element_gene
Chr2	10187043	10190412	-	AT2G23950	gene
Chr2	10204992	10206407	+	AT2G23985	gene
Chr2	10223945	10224630	+	AT2G24040	gene
Chr2	10247817	10248834	-	AT2G24110	pseudogene
Chr2	10268008	10270612	-	AT2G24160	pseudogene
Chr2	10272672	10273595	-	AT2G24165	pseudogene
Chr2	10300115	10301787	+	AT2G24220	gene
Chr2	10375470	10376265	+	AT2G24395	gene
Chr2	10541738	10549434	-	AT2G24755	gene
Chr2	10547026	10549520	+	AT2G24760	transposable_element_gene
Chr2	10559384	10560175	+	AT2G24762	gene
Chr2	10582830	10585216	-	AT2G24850	gene
Chr2	10599227	10599766	-	AT2G24915	transposable_element_gene
Chr2	10603974	10608030	-	AT2G24930	transposable_element_gene
Chr2	10609394	10612232	+	AT2G24940	gene
Chr2	10629737	10631413	+	AT2G25000	gene
Chr2	10653709	10660226	-	AT2G25050	gene
Chr2	10684135	10686085	+	AT2G25110	gene
Chr2	10742713	10745594	-	AT2G25220	gene
Chr2	10829916	10831655	-	AT2G25450	gene
Chr2	10856372	10857156	+	AT2G25510	gene
Chr2	10890903	10893772	+	AT2G25590	gene
Chr2	10906428	10907288	+	AT2G25625	gene
Chr2	11091334	11093168	-	AT2G26030	gene
Chr2	11135682	11137396	+	AT2G26150	gene
Chr2	11160063	11161443	-	AT2G26215	transposable_element_gene
Chr2	11164575	11167195	+	AT2G26230	gene
Chr2	11231800	11233295	-	AT2G26400	gene
Chr2	11247383	11249493	+	AT2G26440	gene
Chr2	11263963	11265684	+	AT2G26480	gene
Chr2	11282775	11284229	-	AT2G26530	gene
Chr2	11287365	11290360	-	AT2G26540	gene
Chr2	11293769	11295806	-	AT2G26560	gene
Chr2	11316412	11318483	+	AT2G26600	gene
Chr2	11327493	11328727	+	AT2G26630	transposable_element_gene
Chr2	11365098	11365965	+	AT2G26695	gene
Chr2	11392965	11394279	-	AT2G26740	gene
Chr2	11457008	11459365	-	AT2G26870	gene
Chr2	11526168	11527854	-	AT2G27010	gene
Chr2	11595292	11596542	+	AT2G27130	gene
Chr2	11598379	11599322	-	AT2G27140	gene
Chr2	11621222	11623618	-	AT2G27190	gene
Chr2	11696737	11699224	+	AT2G27340	gene
Chr2	11798537	11800850	-	AT2G27660	gene
Chr2	11860218	11861475	+	AT2G27830	gene
Chr2	12014498	12016569	+	AT2G28190	gene
Chr2	12148304	12149052	-	AT2G28400	gene
Chr2	12168840	12173679	-	AT2G28470	gene
Chr2	12236615	12239124	-	AT2G28560	gene
Chr2	12426710	12428730	-	AT2G28940	gene
Chr2	12484843	12486983	+	AT2G29065	gene
Chr2	12487274	12489518	+	AT2G29070	gene
Chr2	12585856	12587742	+	AT2G29290	gene
Chr2	12588191	12589759	+	AT2G29300	gene
Chr2	12590058	12591363	+	AT2G29310	gene
Chr2	12600914	12602556	+	AT2G29350	gene
Chr2	12626536	12627678	-	AT2G29460	gene
Chr2	12681958	12685087	-	AT2G29670	gene
Chr2	12767585	12768435	+	AT2G29950	gene
Chr2	12793340	12795913	-	AT2G29990	gene
Chr2	12903236	12905198	-	AT2G30250	gene
Chr2	12968615	12970209	-	AT2G30432	gene
Chr2	13099336	13101413	-	AT2G30750	gene
Chr2	13109794	13112011	-	AT2G30770	gene
Chr2	13118937	13120090	-	AT2G30790	gene
Chr2	13201668	13204821	+	AT2G31020	gene
Chr2	13258329	13262099	-	AT2G31110	gene
Chr2	13272375	13274578	+	AT2G31150	gene
Chr2	13393364	13394001	-	AT2G31420	gene
Chr2	13487568	13489679	-	AT2G31730	gene
Chr2	13518211	13520364	+	AT2G31790	gene
Chr2	13554894	13556977	+	AT2G31880	gene
Chr2	13560760	13569623	-	AT2G31900	gene
Chr2	13624792	13629146	+	AT2G32010	gene
Chr2	13655627	13657175	-	AT2G32140	gene
Chr2	13659006	13660764	+	AT2G32150	gene
Chr2	13662213	13666269	+	AT2G32160	gene
Chr2	13672250	13673256	-	AT2G32180	gene
Chr2	13732247	13734534	+	AT2G32340	gene
Chr2	13771296	13774502	+	AT2G32430	gene
Chr2	13774588	13778026	+	AT2G32440	gene
Chr2	13791887	13793177	+	AT2G32487	gene
Chr2	13794426	13797227	-	AT2G32500	gene
Chr2	13809216	13813570	+	AT2G32530	gene
Chr2	13819379	13822839	+	AT2G32550	gene
Chr2	13824794	13826986	+	AT2G32560	gene
Chr2	13846919	13850909	-	AT2G32640	gene
Chr2	13851062	13852080	+	AT2G32650	gene
Chr2	13859769	13862614	-	AT2G32680	gene
Chr2	13895825	13898277	+	AT2G32770	gene
Chr2	13916452	13919179	+	AT2G32800	gene
Chr2	13927699	13929713	-	AT2G32830	gene
Chr2	13940187	13943804	+	AT2G32860	gene
Chr2	14003250	14006017	+	AT2G32990	gene
Chr2	14036319	14040044	-	AT2G33100	gene
Chr2	14062754	14063275	-	AT2G33175	gene
Chr2	14226766	14228711	+	AT2G33600	gene
Chr2	14271710	14273385	-	AT2G33750	gene
Chr2	14324309	14325192	-	AT2G33855	gene
Chr2	14384896	14386669	+	AT2G34060	gene
Chr2	14387421	14390230	-	AT2G34070	gene
Chr2	14409489	14412365	+	AT2G34130	transposable_element_gene
Chr2	14419295	14423478	-	AT2G34150	gene
Chr2	14473665	14477430	-	AT2G34300	gene
Chr2	14496328	14498389	+	AT2G34355	gene
Chr2	14524756	14525763	+	AT2G34430	gene
Chr2	14539479	14541406	-	AT2G34500	gene
Chr2	14560163	14562950	+	AT2G34560	gene
Chr2	14596631	14597540	+	AT2G34655	gene
Chr2	14740468	14743417	+	AT2G34940	gene
Chr2	14744037	14745961	-	AT2G34960	gene
Chr2	14775063	14778870	-	AT2G35060	gene
Chr2	14783291	14784710	+	AT2G35070	gene
Chr2	14805639	14807369	-	AT2G35120	gene
Chr2	14807449	14810229	-	AT2G35130	gene
Chr2	15010796	15014284	-	AT2G35710	gene
Chr2	15106940	15107993	+	AT2G35960	gene
Chr2	15110588	15111471	+	AT2G35980	gene
Chr2	15148259	15151575	-	AT2G36080	gene
Chr2	15165437	15166465	+	AT2G36120	gene
Chr2	15168541	15169514	+	AT2G36145	gene
Chr2	15308021	15314807	-	AT2G36490	gene
Chr2	15318028	15320152	+	AT2G36500	gene
Chr2	15339122	15343086	+	AT2G36580	gene
Chr2	15343006	15345337	-	AT2G36590	gene
Chr2	15368798	15370846	-	AT2G36680	gene
Chr2	15417490	15419154	-	AT2G36780	gene
Chr2	15549052	15552105	+	AT2G37025	gene
Chr2	15592552	15594014	+	AT2G37110	gene
Chr2	15669138	15670187	+	AT2G37330	gene
Chr2	15830989	15831558	+	AT2G37750	gene
Chr2	15831854	15833920	+	AT2G37760	gene
Chr2	15834867	15837001	+	AT2G37770	gene
Chr2	15882488	15883979	-	AT2G37950	gene
Chr2	15972993	15977180	+	AT2G38120	gene
Chr2	15997114	15998906	+	AT2G38180	gene
Chr2	16007012	16007690	+	AT2G38210	gene
Chr2	16039475	16042383	-	AT2G38290	gene
Chr2	16055289	16057980	+	AT2G38320	gene
Chr2	16072070	16074258	-	AT2G38370	gene
Chr2	16103311	16106177	+	AT2G38460	gene
Chr2	16130350	16131174	+	AT2G38540	gene
Chr2	16319664	16321685	+	AT2G39110	gene
Chr2	16356148	16359813	-	AT2G39200	gene
Chr2	16366157	16368275	-	AT2G39210	gene
Chr2	16384786	16387827	-	AT2G39240	gene
Chr2	16388886	16391073	-	AT2G39250	gene
Chr2	16419596	16421852	-	AT2G39330	gene
Chr2	16460364	16463061	+	AT2G39420	gene
Chr2	16543832	16545584	-	AT2G39700	gene
Chr2	16619762	16623791	-	AT2G39830	gene
Chr2	16630473	16634253	+	AT2G39850	gene
Chr2	16663017	16664539	-	AT2G39920	gene
Chr2	16708379	16710448	-	AT2G40010	gene
Chr2	16710979	16713070	+	AT2G40020	gene
Chr2	16714494	16723583	+	AT2G40030	gene
Chr2	16745653	16747400	+	AT2G40100	gene
Chr2	16754939	16757592	-	AT2G40120	gene
Chr2	16775442	16777243	+	AT2G40150	gene
Chr2	16848438	16850487	-	AT2G40340	gene
Chr2	16910364	16912592	+	AT2G40480	gene
Chr2	16940835	16943492	+	AT2G40570	gene
Chr2	16946870	16948561	-	AT2G40600	gene
Chr2	16948863	16950557	-	AT2G40610	gene
Chr2	17000454	17002468	-	AT2G40750	gene
Chr2	17087620	17090424	-	AT2G40950	gene
Chr2	17123190	17126349	-	AT2G41050	gene
Chr2	17135721	17136852	+	AT2G41090	gene
Chr2	17173413	17176807	+	AT2G41210	gene
Chr2	17214237	17216292	-	AT2G41300	gene
Chr2	17225523	17226693	+	AT2G41312	gene
Chr2	17261728	17262884	-	AT2G41410	gene
Chr2	17271172	17274370	+	AT2G41440	gene
Chr2	17382890	17396110	-	AT2G41700	gene
Chr2	17523494	17525914	-	AT2G41980	gene
Chr2	17577714	17580392	+	AT2G42170	gene
Chr2	17592038	17593500	+	AT2G42220	gene
Chr2	17639152	17639998	+	AT2G42350	gene
Chr2	17640798	17641790	+	AT2G42360	gene
Chr2	17709036	17709945	-	AT2G42530	gene
Chr2	17785409	17787421	+	AT2G42720	gene
Chr2	17791729	17793082	+	AT2G42740	gene
Chr2	17801471	17806049	-	AT2G42790	gene
Chr2	17854557	17855481	+	AT2G42900	gene
Chr2	17880615	17882636	-	AT2G43000	gene
Chr2	17922060	17924355	+	AT2G43110	gene
Chr2	17931525	17935686	-	AT2G43140	gene
Chr2	17958230	17960536	+	AT2G43200	gene
Chr2	18010751	18013238	-	AT2G43360	gene
Chr2	18067172	18067802	+	AT2G43510	gene
Chr2	18070056	18070718	+	AT2G43530	gene
Chr2	18070973	18071676	+	AT2G43535	gene
Chr2	18072371	18072963	+	AT2G43540	gene
Chr2	18073234	18073905	+	AT2G43550	gene
Chr2	18076224	18077463	-	AT2G43570	gene
Chr2	18093770	18095025	-	AT2G43620	gene
Chr2	18154542	18156488	-	AT2G43830	pseudogene
Chr2	18189008	18191348	-	AT2G43920	gene
Chr2	18269243	18271860	-	AT2G44180	gene
Chr2	18286525	18288400	+	AT2G44230	gene
Chr2	18289824	18292345	+	AT2G44240	gene
Chr2	18297861	18300273	-	AT2G44270	gene
Chr2	18305201	18306251	-	AT2G44290	gene
Chr2	18321994	18323121	-	AT2G44370	gene
Chr2	18323461	18324428	-	AT2G44380	gene
Chr2	18325811	18326551	-	AT2G44390	gene
Chr2	18377070	18379210	+	AT2G44510	gene
Chr2	18567910	18569859	+	AT2G45010	gene
Chr2	18641566	18642704	+	AT2G45210	gene
Chr2	18644084	18646447	-	AT2G45220	gene
Chr2	18699428	18703093	-	AT2G45380	gene
Chr2	18742540	18744111	-	AT2G45470	gene
Chr2	18747639	18749075	-	AT2G45490	gene
Chr2	18776052	18778510	-	AT2G45560	gene
Chr2	18807538	18811047	-	AT2G45660	gene
Chr2	18961403	18962376	+	AT2G46150	gene
Chr2	19000191	19003403	+	AT2G46270	gene
Chr2	19043414	19044826	-	AT2G46400	gene
Chr2	19053686	19057096	+	AT2G46420	gene
Chr2	19058130	19061436	+	AT2G46430	gene
Chr2	19061861	19064881	+	AT2G46440	gene
Chr2	19069629	19071004	-	AT2G46455	gene
Chr2	19136019	19136600	+	AT2G46600	gene
Chr2	19145529	19146713	+	AT2G46630	gene
Chr2	19151646	19152600	+	AT2G46650	gene
Chr2	19200860	19203138	+	AT2G46730	pseudogene
Chr2	19309868	19315241	-	AT2G47000	gene
Chr2	19349536	19350539	-	AT2G47130	gene
Chr2	19368798	19370441	-	AT2G47180	gene
Chr2	19376202	19377531	+	AT2G47190	gene
Chr2	19438951	19440345	-	AT2G47370	gene
Chr2	19481420	19484015	+	AT2G47470	gene
Chr2	19560127	19563191	-	AT2G47750	gene
Chr2	19574864	19580599	+	AT2G47800	gene
Chr3	25507	27449	+	AT3G01080	gene
Chr3	88054	89422	-	AT3G01290	gene
Chr3	124379	126835	-	AT3G01330	gene
Chr3	129138	130749	+	AT3G01345	gene
Chr3	159466	162837	-	AT3G01420	gene
Chr3	247234	250470	+	AT3G01670	gene
Chr3	251981	255513	+	AT3G01680	gene
Chr3	256537	258547	+	AT3G01690	gene
Chr3	302645	304562	+	AT3G01860	gene
Chr3	377097	377713	+	AT3G02120	gene
Chr3	525370	526255	+	AT3G02515	transposable_element_gene
Chr3	600893	602259	-	AT3G02770	gene
Chr3	625163	627367	-	AT3G02860	gene
Chr3	627512	629845	-	AT3G02870	gene
Chr3	649814	650921	+	AT3G02910	gene
Chr3	735028	735987	+	AT3G03190	gene
Chr3	824552	826437	-	AT3G03470	gene
Chr3	828296	829896	-	AT3G03480	gene
Chr3	852910	856486	-	AT3G03560	gene
Chr3	868791	871812	+	AT3G03610	gene
Chr3	957085	960980	+	AT3G03780	gene
Chr3	983121	983751	+	AT3G03850	gene
Chr3	986948	990738	+	AT3G03855	pseudogene
Chr3	1061526	1063103	-	AT3G04070	gene
Chr3	1172746	1174467	+	AT3G04420	gene
Chr3	1178718	1180700	+	AT3G04440	gene
Chr3	1193630	1197397	-	AT3G04480	gene
Chr3	1433475	1435379	-	AT3G05130	gene
Chr3	1453106	1457150	-	AT3G05160	gene
Chr3	1526963	1533867	-	AT3G05350	gene
Chr3	1554700	1561535	+	AT3G05410	gene
Chr3	1555537	1560588	-	AT3G05415	transposable_element_gene
Chr3	1645680	1648573	-	AT3G05650	gene
Chr3	1648843	1652001	-	AT3G05660	gene
Chr3	1786318	1791802	-	AT3G05970	gene
Chr3	1813267	1814169	+	AT3G06020	gene
Chr3	1848848	1850596	+	AT3G06125	gene
Chr3	1907582	1909804	+	AT3G06300	gene
Chr3	1930396	1934073	-	AT3G06370	gene
Chr3	1958901	1962344	+	AT3G06433	pseudogene
Chr3	1984168	1985259	+	AT3G06470	gene
Chr3	2047305	2048553	-	AT3G06570	gene
Chr3	2347468	2348791	+	AT3G07350	gene
Chr3	2373977	2376744	-	AT3G07420	gene
Chr3	2394891	2398291	-	AT3G07520	gene
Chr3	2424117	2425022	-	AT3G07600	gene
Chr3	2438132	2439883	+	AT3G07640	gene
Chr3	2671148	2675196	+	AT3G08800	gene
Chr3	2737537	2740530	+	AT3G08970	gene
Chr3	2749953	2752276	+	AT3G09010	gene
Chr3	2871045	2873312	+	AT3G09350	gene
Chr3	2903198	2905729	-	AT3G09440	gene
Chr3	2915559	2916673	+	AT3G09490	gene
Chr3	2928811	2931228	-	AT3G09540	gene
Chr3	2961233	2966166	-	AT3G09660	gene
Chr3	3000759	3003179	-	AT3G09780	gene
Chr3	3006515	3008489	-	AT3G09800	gene
Chr3	3016494	3018983	+	AT3G09830	gene
Chr3	3056375	3059148	-	AT3G09940	gene
Chr3	3061952	3063594	+	AT3G09960	gene
Chr3	3155298	3156143	+	AT3G10190	gene
Chr3	3195314	3197346	-	AT3G10320	gene
Chr3	3249526	3252506	+	AT3G10450	gene
Chr3	3271490	3274030	+	AT3G10500	gene
Chr3	3276226	3277860	-	AT3G10520	gene
Chr3	3384807	3386327	-	AT3G10815	gene
Chr3	3447568	3450589	+	AT3G11000	gene
Chr3	3450496	3453683	-	AT3G11010	gene
Chr3	3460143	3463312	+	AT3G11040	gene
Chr3	3470440	3473312	+	AT3G11080	gene
Chr3	3533255	3534847	-	AT3G11280	gene
Chr3	3556705	3558269	+	AT3G11340	gene
Chr3	3569828	3571960	+	AT3G11390	gene
Chr3	3573361	3578125	+	AT3G11402	gene
Chr3	3857843	3859798	+	AT3G12110	gene
Chr3	3896531	3899019	-	AT3G12220	gene
Chr3	3967816	3971927	-	AT3G12520	gene
Chr3	3991261	3993792	-	AT3G12580	gene
Chr3	4049515	4051775	+	AT3G12740	gene
Chr3	4078651	4079608	-	AT3G12830	gene
Chr3	4112629	4115951	+	AT3G12915	gene
Chr3	4195786	4201265	-	AT3G13080	gene
Chr3	4208735	4214173	-	AT3G13100	gene
Chr3	4222914	4223752	+	AT3G13130	gene
Chr3	4236017	4240011	-	AT3G13180	gene
Chr3	4254743	4257409	+	AT3G13224	gene
Chr3	4290082	4291595	+	AT3G13277	gene
Chr3	4319647	4330061	-	AT3G13330	gene
Chr3	4346557	4350923	+	AT3G13380	gene
Chr3	4374236	4374712	+	AT3G13433	gene
Chr3	4449374	4450811	+	AT3G13610	gene
Chr3	4510965	4516298	+	AT3G13750	gene
Chr3	4590919	4591483	-	AT3G13910	gene
Chr3	4604149	4605425	+	AT3G13950	gene
Chr3	4685646	4688309	-	AT3G14130	gene
Chr3	4729823	4731803	+	AT3G14210	gene
Chr3	4761432	4762395	-	AT3G14280	gene
Chr3	4849788	4851601	+	AT3G14450	gene
Chr3	4908948	4910476	+	AT3G14595	gene
Chr3	4914914	4917078	+	AT3G14620	gene
Chr3	4917498	4919409	+	AT3G14630	gene
Chr3	4927847	4929018	+	AT3G14670	gene
Chr3	4957334	4959704	-	AT3G14770	gene
Chr3	4988107	4994058	+	AT3G14840	gene
Chr3	4995597	4997693	+	AT3G14850	gene
Chr3	5025238	5029710	+	AT3G14940	gene
Chr3	5126597	5132306	-	AT3G15220	gene
Chr3	5136262	5137195	-	AT3G15250	gene
Chr3	5152099	5153642	-	AT3G15310	transposable_element_gene
Chr3	5180642	5181586	-	AT3G15353	gene
Chr3	5183739	5186929	+	AT3G15355	gene
Chr3	5252875	5254562	-	AT3G15530	gene
Chr3	5260723	5261322	+	AT3G15536	gene
Chr3	5279432	5281417	+	AT3G15600	transposable_element_gene
Chr3	5283446	5285767	-	AT3G15602	transposable_element_gene
Chr3	5341426	5342557	+	AT3G15780	gene
Chr3	5439609	5442802	+	AT3G16030	gene
Chr3	5443950	5445329	-	AT3G16050	gene
Chr3	5476074	5480302	+	AT3G16170	gene
Chr3	5480464	5481379	+	AT3G16175	gene
Chr3	5539788	5546449	+	AT3G16340	gene
Chr3	5547718	5549660	+	AT3G16350	gene
Chr3	5556710	5558589	+	AT3G16370	gene
Chr3	5595929	5599224	-	AT3G16470	gene
Chr3	5681419	5682331	+	AT3G16670	gene
Chr3	5684359	5686490	-	AT3G16690	gene
Chr3	5795834	5796850	-	AT3G16990	gene
Chr3	5820961	5823199	+	AT3G17070	gene
Chr3	5934064	5935303	+	AT3G17350	gene
Chr3	5988991	5992912	-	AT3G17510	gene
Chr3	6029201	6031773	+	AT3G17630	gene
Chr3	6037598	6039319	+	AT3G17660	gene
Chr3	6045002	6048488	+	AT3G17690	gene
Chr3	6060714	6061941	+	AT3G17715	pseudogene
Chr3	6089605	6091231	+	AT3G17790	gene
Chr3	6094098	6096566	+	AT3G17810	gene
Chr3	6191557	6194452	+	AT3G18080	gene
Chr3	6194564	6200237	+	AT3G18090	gene
Chr3	6258067	6258417	-	AT3G18250	gene
Chr3	6289227	6290383	-	AT3G18320	gene
Chr3	6375677	6377220	-	AT3G18535	gene
Chr3	6393910	6394785	+	AT3G18560	gene
Chr3	6404083	6407822	-	AT3G18610	gene
Chr3	6434083	6435561	-	AT3G18710	gene
Chr3	6509540	6510625	+	AT3G18880	gene
Chr3	6511023	6514994	+	AT3G18890	gene
Chr3	6546463	6548062	+	AT3G18980	gene
Chr3	6553529	6555147	-	AT3G19000	gene
Chr3	6556197	6558009	-	AT3G19010	gene
Chr3	6563979	6564424	-	AT3G19030	gene
Chr3	6752531	6754785	+	AT3G19480	gene
Chr3	6766668	6771169	-	AT3G19515	gene
Chr3	6787241	6788292	-	AT3G19550	gene
Chr3	7026929	7028836	+	AT3G20130	gene
Chr3	7058902	7063240	-	AT3G20250	gene
Chr3	7135050	7139472	+	AT3G20460	gene
Chr3	7140440	7141228	-	AT3G20470	gene
Chr3	7151387	7153398	-	AT3G20480	gene
Chr3	7157906	7160417	+	AT3G20500	gene
Chr3	7160677	7162206	+	AT3G20510	gene
Chr3	7186522	7187521	-	AT3G20570	gene
Chr3	7345436	7347104	+	AT3G20960	gene
Chr3	7366210	7367748	+	AT3G21010	transposable_element_gene
Chr3	7368267	7369526	+	AT3G21020	transposable_element_gene
Chr3	7375158	7376420	+	AT3G21050	transposable_element_gene
Chr3	7388367	7389974	-	AT3G21080	gene
Chr3	7464020	7465785	-	AT3G21260	gene
Chr3	7477987	7482070	-	AT3G21280	gene
Chr3	7499053	7501841	-	AT3G21320	gene
Chr3	7557384	7557958	-	AT3G21460	gene
Chr3	7615385	7618581	-	AT3G21630	gene
Chr3	7675004	7676494	-	AT3G21780	gene
Chr3	7734396	7736394	+	AT3G21950	gene
Chr3	7817857	7818985	-	AT3G22160	gene
Chr3	7845823	7846605	-	AT3G22231	gene
Chr3	7854419	7855814	-	AT3G22235	gene
Chr3	7870892	7873548	+	AT3G22260	gene
Chr3	7933167	7935808	-	AT3G22410	gene
Chr3	8006508	8007471	-	AT3G22600	gene
Chr3	8008534	8009590	+	AT3G22620	gene
Chr3	8084447	8085560	-	AT3G22840	gene
Chr3	8116335	8119388	-	AT3G22910	gene
Chr3	8227222	8229576	-	AT3G23120	gene
Chr3	8350803	8353959	+	AT3G23340	gene
Chr3	8410433	8412193	+	AT3G23450	gene
Chr3	8418801	8422916	+	AT3G23480	gene
Chr3	8457778	8459691	-	AT3G23570	gene
Chr3	8538452	8542993	+	AT3G23725	transposable_element_gene
Chr3	8587664	8589713	-	AT3G23810	gene
Chr3	8621986	8623162	-	AT3G23880	gene
Chr3	8697838	8700971	-	AT3G24090	gene
Chr3	8839728	8842831	-	AT3G24360	gene
Chr3	8885818	8893050	-	AT3G24460	gene
Chr3	8928169	8929329	-	AT3G24506	gene
Chr3	8938106	8938641	-	AT3G24517	gene
Chr3	8956257	8957667	+	AT3G24542	gene
Chr3	9099183	9101837	-	AT3G24900	gene
Chr3	9103087	9103989	+	AT3G24927	pseudogene
Chr3	9106000	9108937	-	AT3G24982	gene
Chr3	9110103	9112748	-	AT3G25010	gene
Chr3	9167284	9169282	-	AT3G25180	gene
Chr3	9208937	9210599	+	AT3G25290	gene
Chr3	9232919	9235213	+	AT3G25470	gene
Chr3	9260838	9268797	-	AT3G25510	gene
Chr3	9279513	9282860	-	AT3G25560	gene
Chr3	9308942	9313353	-	AT3G25610	gene
Chr3	9344532	9346301	-	AT3G25670	gene
Chr3	9397786	9399762	+	AT3G25740	gene
Chr3	9434959	9438429	-	AT3G25815	transposable_element_gene
Chr3	9463316	9464283	-	AT3G25870	gene
Chr3	9470417	9470950	-	AT3G25882	gene
Chr3	9532748	9535629	+	AT3G26090	gene
Chr3	9536923	9540453	+	AT3G26100	gene
Chr3	9570418	9571979	-	AT3G26165	pseudogene
Chr3	9573360	9575148	-	AT3G26170	gene
Chr3	9593132	9595243	-	AT3G26210	gene
Chr3	9596077	9597833	-	AT3G26220	gene
Chr3	9598005	9599959	-	AT3G26230	gene
Chr3	9603889	9607192	-	AT3G26240	gene
Chr3	9611696	9613168	-	AT3G26250	gene
Chr3	9613765	9618497	+	AT3G26260	transposable_element_gene
Chr3	9630200	9632009	-	AT3G26280	gene
Chr3	9639199	9640866	-	AT3G26300	gene
Chr3	9641089	9642779	-	AT3G26310	gene
Chr3	9671517	9675927	+	AT3G26430	gene
Chr3	9676564	9679900	+	AT3G26440	gene
Chr3	9686098	9687642	+	AT3G26470	gene
Chr3	9687273	9690827	-	AT3G26480	gene
Chr3	9704142	9706161	+	AT3G26490	gene
Chr3	9731100	9735541	-	AT3G26530	transposable_element_gene
Chr3	9744542	9746644	-	AT3G26540	gene
Chr3	9769744	9772035	+	AT3G26600	gene
Chr3	9887948	9889705	+	AT3G26830	gene
Chr3	9892794	9896337	+	AT3G26840	gene
Chr3	10045186	10047343	-	AT3G27210	gene
Chr3	10073280	10074160	+	AT3G27270	gene
Chr3	10182833	10185081	-	AT3G27500	gene
Chr3	10255947	10257011	+	AT3G27690	gene
Chr3	10355513	10356437	-	AT3G27906	gene
Chr3	10393904	10395861	+	AT3G27980	gene
Chr3	10392675	10398175	-	AT3G27990	gene
Chr3	10400133	10401382	-	AT3G27997	pseudogene
Chr3	10465516	10468911	+	AT3G28130	gene
Chr3	10494656	10496791	+	AT3G28160	transposable_element_gene
Chr3	10538105	10540024	+	AT3G28270	gene
Chr3	10676033	10678388	-	AT3G28480	gene
Chr3	10685524	10687364	+	AT3G28510	gene
Chr3	10694444	10696123	+	AT3G28540	gene
Chr3	10715623	10717329	+	AT3G28580	gene
Chr3	10895977	10898841	-	AT3G28890	gene
Chr3	10902327	10902515	+	AT3G28899	gene
Chr3	10917551	10922630	-	AT3G28915	transposable_element_gene
Chr3	10970273	10975947	-	AT3G28945	transposable_element_gene
Chr3	11005779	11006414	+	AT3G29000	gene
Chr3	11011308	11013358	-	AT3G29030	gene
Chr3	11030064	11030633	-	AT3G29034	gene
Chr3	11102272	11103906	-	AT3G29130	gene
Chr3	11142520	11147668	-	AT3G29175	transposable_element_gene
Chr3	11177290	11179972	+	AT3G29210	transposable_element_gene
Chr3	11193659	11194993	-	AT3G29250	gene
Chr3	11234242	11236458	+	AT3G29270	gene
Chr3	11236610	11237995	-	AT3G29280	gene
Chr3	11238111	11240287	+	AT3G29290	gene
Chr3	11280151	11281894	+	AT3G29375	gene
Chr3	11405081	11406287	+	AT3G29595	transposable_element_gene
Chr3	11409602	11410090	+	AT3G29610	transposable_element_gene
Chr3	11410573	11412365	-	AT3G29612	transposable_element_gene
Chr3	11416487	11424660	+	AT3G29615	transposable_element_gene
Chr3	11454659	11461849	-	AT3G29634	transposable_element_gene
Chr3	11478732	11479749	-	AT3G29639	gene
Chr3	11499199	11501366	-	AT3G29644	gene
Chr3	11514936	11517766	+	AT3G29648	transposable_element_gene
Chr3	11517826	11521441	+	AT3G29650	transposable_element_gene
Chr3	11522524	11524134	+	AT3G29660	transposable_element_gene
Chr3	11527872	11529350	+	AT3G29670	gene
Chr3	11531442	11532825	-	AT3G29680	gene
Chr3	11545357	11545932	+	AT3G29700	transposable_element_gene
Chr3	11546270	11549066	-	AT3G29710	transposable_element_gene
Chr3	11561514	11564092	-	AT3G29730	transposable_element_gene
Chr3	11565143	11568987	-	AT3G29732	transposable_element_gene
Chr3	11570475	11573321	+	AT3G29734	transposable_element_gene
Chr3	11573558	11575204	+	AT3G29736	transposable_element_gene
Chr3	11575683	11577116	+	AT3G29739	transposable_element_gene
Chr3	11676199	11678062	+	AT3G29781	transposable_element_gene
Chr3	11758491	11760858	-	AT3G30122	pseudogene
Chr3	11793902	11797216	+	AT3G30170	transposable_element_gene
Chr3	11867790	11871278	+	AT3G30218	transposable_element_gene
Chr3	11879235	11881788	-	AT3G30230	gene
Chr3	11936237	11941273	-	AT3G30330	transposable_element_gene
Chr3	11998920	12003671	+	AT3G30393	transposable_element_gene
Chr3	12009590	12012152	-	AT3G30400	transposable_element_gene
Chr3	12043707	12049221	+	AT3G30416	transposable_element_gene
Chr3	12050702	12056135	-	AT3G30418	transposable_element_gene
Chr3	12077917	12081875	+	AT3G30440	transposable_element_gene
Chr3	12083626	12087431	+	AT3G30450	transposable_element_gene
Chr3	12106539	12111597	+	AT3G30465	transposable_element_gene
Chr3	12170739	12175434	-	AT3G30582	transposable_element_gene
Chr3	12175446	12176849	+	AT3G30585	transposable_element_gene
Chr3	12177593	12180256	-	AT3G30587	transposable_element_gene
Chr3	12186691	12187029	-	AT3G30610	transposable_element_gene
Chr3	12189146	12191103	-	AT3G30620	transposable_element_gene
Chr3	12210366	12211703	-	AT3G30663	transposable_element_gene
Chr3	12212483	12213396	-	AT3G30665	transposable_element_gene
Chr3	12215244	12223941	-	AT3G30668	transposable_element_gene
Chr3	12228316	12232218	-	AT3G30680	transposable_element_gene
Chr3	12247335	12253398	-	AT3G30695	transposable_element_gene
Chr3	12254560	12255180	-	AT3G30700	transposable_element_gene
Chr3	12305273	12308582	-	AT3G30713	transposable_element_gene
Chr3	12349047	12349832	+	AT3G30720	gene
Chr3	12374580	12378046	+	AT3G30743	transposable_element_gene
Chr3	12379790	12381090	+	AT3G30744	transposable_element_gene
Chr3	12400029	12402317	+	AT3G30746	transposable_element_gene
Chr3	12403103	12412091	+	AT3G30749	transposable_element_gene
Chr3	12433702	12435973	-	AT3G30764	transposable_element_gene
Chr3	12438212	12440001	+	AT3G30765	transposable_element_gene
Chr3	12437099	12437662	-	AT3G30766	transposable_element_gene
Chr3	12445493	12448085	+	AT3G30770	gene
Chr3	12462579	12464771	-	AT3G30780	transposable_element_gene
Chr3	12467942	12471863	-	AT3G30790	transposable_element_gene
Chr3	12479457	12484302	+	AT3G30802	transposable_element_gene
Chr3	12485527	12487452	-	AT3G30803	transposable_element_gene
Chr3	12492823	12496380	+	AT3G30810	transposable_element_gene
Chr3	12496550	12500646	-	AT3G30811	transposable_element_gene
Chr3	12519334	12524170	-	AT3G30819	transposable_element_gene
Chr3	12529843	12531235	+	AT3G30820	gene
Chr3	12524492	12528871	+	AT3G30821	transposable_element_gene
Chr3	12532940	12536466	+	AT3G30825	transposable_element_gene
Chr3	12537688	12538749	+	AT3G30827	transposable_element_gene
Chr3	12539534	12541519	-	AT3G30830	transposable_element_gene
Chr3	12550247	12554744	-	AT3G30833	transposable_element_gene
Chr3	12563428	12566928	-	AT3G30836	transposable_element_gene
Chr3	12567174	12569997	-	AT3G30837	transposable_element_gene
Chr3	12579885	12585786	-	AT3G30838	transposable_element_gene
Chr3	12607271	12608250	-	AT3G30843	transposable_element_gene
Chr3	12602729	12606196	-	AT3G30844	transposable_element_gene
Chr3	12614651	12619019	-	AT3G30846	transposable_element_gene
Chr3	12647725	12654422	-	AT3G30875	pseudogene
Chr3	12708257	12711435	-	AT3G31356	transposable_element_gene
Chr3	12716833	12722775	-	AT3G31359	transposable_element_gene
Chr3	12723412	12724422	-	AT3G31360	transposable_element_gene
Chr3	12810851	12813187	+	AT3G31450	transposable_element_gene
Chr3	12838149	12842889	+	AT3G31530	transposable_element_gene
Chr3	12920070	12926590	-	AT3G31920	transposable_element_gene
Chr3	12942324	12949134	-	AT3G31945	transposable_element_gene
Chr3	12978898	12981090	-	AT3G31990	transposable_element_gene
Chr3	12988334	12990208	+	AT3G32010	transposable_element_gene
Chr3	12992006	12992614	+	AT3G32020	transposable_element_gene
Chr3	13075710	13076285	+	AT3G32070	transposable_element_gene
Chr3	13080593	13088056	+	AT3G32091	transposable_element_gene
Chr3	13163278	13164557	-	AT3G32190	gene
Chr3	13165571	13170335	+	AT3G32195	transposable_element_gene
Chr3	13189475	13191327	-	AT3G32210	transposable_element_gene
Chr3	13198631	13202352	+	AT3G32226	transposable_element_gene
Chr3	13203901	13208938	+	AT3G32230	transposable_element_gene
Chr3	13209736	13212216	+	AT3G32240	transposable_element_gene
Chr3	13241231	13243286	+	AT3G32290	transposable_element_gene
Chr3	13333768	13338330	+	AT3G32389	transposable_element_gene
Chr3	13340018	13341938	+	AT3G32391	transposable_element_gene
Chr3	13400635	13402913	-	AT3G32677	transposable_element_gene
Chr3	13404997	13406508	-	AT3G32880	transposable_element_gene
Chr3	13414236	13415897	-	AT3G32893	transposable_element_gene
Chr3	13436156	13438015	-	AT3G32897	transposable_element_gene
Chr3	13442612	13448710	-	AT3G32899	transposable_element_gene
Chr3	13458903	13462417	+	AT3G32900	transposable_element_gene
Chr3	13455549	13457496	-	AT3G32901	transposable_element_gene
Chr3	13510191	13513415	+	AT3G32966	transposable_element_gene
Chr3	13518960	13520041	-	AT3G32970	transposable_element_gene
Chr3	13544797	13547327	+	AT3G33005	transposable_element_gene
Chr3	13568395	13571420	-	AT3G33010	transposable_element_gene
Chr3	13601800	13606148	+	AT3G33058	transposable_element_gene
Chr3	13658664	13659333	-	AT3G33065	transposable_element_gene
Chr3	13624114	13628913	-	AT3G33066	transposable_element_gene
Chr3	13649581	13651310	+	AT3G33067	transposable_element_gene
Chr3	13614162	13616153	-	AT3G33081	transposable_element_gene
Chr3	13612062	13612560	-	AT3G33082	transposable_element_gene
Chr3	13607765	13608786	+	AT3G33085	transposable_element_gene
Chr3	13818738	13820758	-	AT3G33091	transposable_element_gene
Chr3	13910237	13912297	+	AT3G33127	transposable_element_gene
Chr3	13934223	13939903	-	AT3G33136	transposable_element_gene
Chr3	13965599	13969030	+	AT3G33154	transposable_element_gene
Chr3	13983888	13987724	-	AT3G33169	transposable_element_gene
Chr3	14028344	14029295	+	AT3G33189	transposable_element_gene
Chr3	14128922	14132041	+	AT3G33197	transposable_element_gene
Chr3	14108280	14111122	-	AT3G33225	transposable_element_gene
Chr3	14102699	14105290	+	AT3G33235	transposable_element_gene
Chr3	14082795	14084346	-	AT3G33528	gene
Chr3	14055707	14056099	-	AT3G33572	transposable_element_gene
Chr3	14052167	14055691	+	AT3G33575	transposable_element_gene
Chr3	14136757	14138239	-	AT3G35707	transposable_element_gene
Chr3	14152323	14154341	+	AT3G38525	transposable_element_gene
Chr3	14171525	14172161	-	AT3G41345	transposable_element_gene
Chr3	14246667	14250629	+	AT3G42057	transposable_element_gene
Chr3	14255659	14257652	+	AT3G42065	transposable_element_gene
Chr3	14257869	14259092	+	AT3G42070	transposable_element_gene
Chr3	14261959	14263704	+	AT3G42083	transposable_element_gene
Chr3	14267220	14272239	-	AT3G42086	transposable_element_gene
Chr3	14344962	14345450	+	AT3G42179	transposable_element_gene
Chr3	14391714	14394404	+	AT3G42236	transposable_element_gene
Chr3	14406118	14406834	+	AT3G42251	transposable_element_gene
Chr3	14411778	14413179	+	AT3G42253	transposable_element_gene
Chr3	14416062	14419442	+	AT3G42255	transposable_element_gene
Chr3	14546388	14553611	+	AT3G42431	transposable_element_gene
Chr3	14570230	14571625	+	AT3G42436	transposable_element_gene
Chr3	14581046	14583365	-	AT3G42445	transposable_element_gene
Chr3	14633957	14634483	+	AT3G42520	transposable_element_gene
Chr3	14635040	14639783	-	AT3G42530	transposable_element_gene
Chr3	14704742	14709298	-	AT3G42622	transposable_element_gene
Chr3	14712749	14714635	+	AT3G42624	transposable_element_gene
Chr3	14724309	14728210	+	AT3G42640	gene
Chr3	14739356	14741466	-	AT3G42650	transposable_element_gene
Chr3	14743147	14745900	-	AT3G42653	transposable_element_gene
Chr3	14749400	14750294	-	AT3G42658	transposable_element_gene
Chr3	14766989	14770763	+	AT3G42690	transposable_element_gene
Chr3	14774425	14775123	-	AT3G42710	transposable_element_gene
Chr3	14780327	14782489	-	AT3G42712	transposable_element_gene
Chr3	14799890	14801814	+	AT3G42716	transposable_element_gene
Chr3	14821960	14823996	+	AT3G42718	transposable_element_gene
Chr3	14828338	14830962	-	AT3G42720	transposable_element_gene
Chr3	14831701	14835583	-	AT3G42721	transposable_element_gene
Chr3	14838392	14841189	-	AT3G42723	gene
Chr3	14940114	14945291	-	AT3G42850	gene
Chr3	14983525	14985656	+	AT3G42916	transposable_element_gene
Chr3	14998007	14999235	-	AT3G42930	transposable_element_gene
Chr3	15031624	15037037	+	AT3G42993	transposable_element_gene
Chr3	15052579	15057585	+	AT3G43020	transposable_element_gene
Chr3	15058239	15058928	-	AT3G43025	transposable_element_gene
Chr3	15100476	15104216	+	AT3G43126	transposable_element_gene
Chr3	15105385	15107529	+	AT3G43128	transposable_element_gene
Chr3	15110606	15112253	-	AT3G43130	transposable_element_gene
Chr3	15118447	15121602	-	AT3G43142	transposable_element_gene
Chr3	15134145	15136307	+	AT3G43146	transposable_element_gene
Chr3	15137565	15138176	+	AT3G43147	transposable_element_gene
Chr3	15139995	15143123	+	AT3G43148	gene
Chr3	15143695	15144432	+	AT3G43150	gene
Chr3	15151222	15152538	+	AT3G43154	transposable_element_gene
Chr3	15222125	15225460	-	AT3G43270	gene
Chr3	15250630	15251025	+	AT3G43303	transposable_element_gene
Chr3	15251803	15260553	+	AT3G43304	transposable_element_gene
Chr3	15262136	15265104	+	AT3G43307	transposable_element_gene
Chr3	15313040	15316207	-	AT3G43358	transposable_element_gene
Chr3	15359783	15360090	-	AT3G43432	gene
Chr3	15361697	15365347	+	AT3G43436	transposable_element_gene
Chr3	15387806	15390501	-	AT3G43460	transposable_element_gene
Chr3	15413769	15416019	+	AT3G43523	transposable_element_gene
Chr3	15426468	15426713	+	AT3G43528	transposable_element_gene
Chr3	15427145	15430076	-	AT3G43530	transposable_element_gene
Chr3	15458938	15460869	-	AT3G43563	transposable_element_gene
Chr3	15461541	15466805	-	AT3G43566	transposable_element_gene
Chr3	15479819	15480028	-	AT3G43574	gene
Chr3	15512607	15517506	-	AT3G43600	gene
Chr3	15561486	15562115	-	AT3G43657	transposable_element_gene
Chr3	15578892	15584429	-	AT3G43681	transposable_element_gene
Chr3	15585532	15587105	-	AT3G43684	transposable_element_gene
Chr3	15598179	15600798	+	AT3G43690	transposable_element_gene
Chr3	15601868	15603888	+	AT3G43700	gene
Chr3	15660859	15661925	+	AT3G43800	gene
Chr3	15675393	15676148	-	AT3G43826	pseudogene
Chr3	15677383	15678009	-	AT3G43828	transposable_element_gene
Chr3	15687554	15688773	+	AT3G43833	gene
Chr3	15692317	15697566	+	AT3G43835	transposable_element_gene
Chr3	15702085	15704152	-	AT3G43850	gene
Chr3	15714896	15716641	-	AT3G43862	transposable_element_gene
Chr3	15721998	15726638	-	AT3G43867	transposable_element_gene
Chr3	15753548	15760859	+	AT3G43920	gene
Chr3	15774055	15775657	-	AT3G43960	gene
Chr3	15808431	15810650	+	AT3G44035	transposable_element_gene
Chr3	15813075	15814056	-	AT3G44042	transposable_element_gene
Chr3	15828177	15829088	-	AT3G44070	gene
Chr3	15878399	15879817	-	AT3G44120	gene
Chr3	15913021	15915321	-	AT3G44205	transposable_element_gene
Chr3	15983311	15985535	+	AT3G44300	gene
Chr3	15986864	15989103	+	AT3G44310	gene
Chr3	15993379	15995811	+	AT3G44320	gene
Chr3	16044687	16049701	-	AT3G44400	gene
Chr3	16068257	16069750	+	AT3G44430	gene
Chr3	16074096	16074678	-	AT3G44450	gene
Chr3	16084755	16086568	-	AT3G44470	transposable_element_gene
Chr3	16101417	16106081	+	AT3G44500	transposable_element_gene
Chr3	16188129	16192175	-	AT3G44610	gene
Chr3	16263200	16264261	+	AT3G44716	gene
Chr3	16350395	16351437	+	AT3G44805	gene
Chr3	16413334	16415266	-	AT3G44940	gene
Chr3	16446975	16448764	-	AT3G44990	gene
Chr3	16499710	16504054	-	AT3G45095	transposable_element_gene
Chr3	16512271	16517522	-	AT3G45130	gene
Chr3	16533451	16534082	-	AT3G45160	gene
Chr3	16589291	16594622	-	AT3G45253	transposable_element_gene
Chr3	16601323	16603563	-	AT3G45270	transposable_element_gene
Chr3	16632440	16634488	-	AT3G45330	gene
Chr3	16636472	16638835	+	AT3G45340	transposable_element_gene
Chr3	16639041	16640511	+	AT3G45350	transposable_element_gene
Chr3	16644521	16647172	-	AT3G45380	transposable_element_gene
Chr3	16647921	16649974	-	AT3G45390	gene
Chr3	16664875	16666884	-	AT3G45440	gene
Chr3	16667977	16669561	-	AT3G45443	gene
Chr3	16745882	16748156	+	AT3G45620	gene
Chr3	16863401	16866041	-	AT3G45860	gene
Chr3	16922753	16923247	-	AT3G46080	gene
Chr3	16926216	16926850	-	AT3G46090	gene
Chr3	16945364	16946461	+	AT3G46130	gene
Chr3	17051955	17055514	+	AT3G46370	gene
Chr3	17065485	17066571	-	AT3G46385	pseudogene
Chr3	17087594	17088753	+	AT3G46430	gene
Chr3	17106790	17110692	+	AT3G46484	transposable_element_gene
Chr3	17111429	17114136	+	AT3G46487	transposable_element_gene
Chr3	17115629	17119451	+	AT3G46490	gene
Chr3	17130367	17133338	-	AT3G46530	gene
Chr3	17228673	17231201	+	AT3G46780	gene
Chr3	17268875	17269510	+	AT3G46900	gene
Chr3	17316649	17319531	-	AT3G47010	gene
Chr3	17377500	17379235	-	AT3G47200	gene
Chr3	17385313	17387244	+	AT3G47210	gene
Chr3	17387976	17390762	+	AT3G47220	gene
Chr3	17409792	17413813	+	AT3G47270	transposable_element_gene
Chr3	17414407	17417056	-	AT3G47280	transposable_element_gene
Chr3	17430152	17432359	+	AT3G47310	transposable_element_gene
Chr3	17433459	17433966	+	AT3G47320	transposable_element_gene
Chr3	17434493	17436912	-	AT3G47330	transposable_element_gene
Chr3	17446818	17449703	+	AT3G47350	gene
Chr3	17451112	17452843	+	AT3G47360	gene
Chr3	17496354	17496947	-	AT3G47480	gene
Chr3	17576004	17576537	-	AT3G47675	gene
Chr3	17577398	17579577	-	AT3G47680	gene
Chr3	17624479	17629013	+	AT3G47780	gene
Chr3	17656670	17658316	-	AT3G47860	gene
Chr3	17687956	17689549	-	AT3G47940	gene
Chr3	17692702	17697999	+	AT3G47950	gene
Chr3	17752938	17755190	-	AT3G48080	gene
Chr3	17755374	17757780	-	AT3G48090	gene
Chr3	17771170	17772926	-	AT3G48115	gene
Chr3	17891134	17892847	+	AT3G48320	gene
Chr3	17920815	17923496	+	AT3G48390	gene
Chr3	17929647	17931701	+	AT3G48420	gene
Chr3	17949445	17951195	+	AT3G48460	gene
Chr3	17961289	17961910	+	AT3G48490	gene
Chr3	18021650	18022324	-	AT3G48640	gene
Chr3	18024663	18026149	+	AT3G48650	pseudogene
Chr3	18114526	18116499	-	AT3G48850	gene
Chr3	18200664	18203142	+	AT3G49110	gene
Chr3	18272425	18275341	+	AT3G49290	gene
Chr3	18293347	18294577	-	AT3G49340	gene
Chr3	18405008	18409709	-	AT3G49650	gene
Chr3	18422649	18425693	+	AT3G49680	gene
Chr3	18565134	18566780	-	AT3G50070	gene
Chr3	18592401	18594564	-	AT3G50140	gene
Chr3	18614170	18616452	-	AT3G50210	gene
Chr3	18717311	18718494	-	AT3G50440	gene
Chr3	18729054	18730269	+	AT3G50470	gene
Chr3	18733068	18734388	+	AT3G50480	gene
Chr3	18834155	18834834	-	AT3G50685	gene
Chr3	18873958	18874780	+	AT3G50770	gene
Chr3	18888868	18890101	-	AT3G50810	gene
Chr3	18929526	18931839	+	AT3G50930	gene
Chr3	18945025	18946621	-	AT3G51000	gene
Chr3	19053368	19056224	-	AT3G51330	gene
Chr3	19086452	19088110	+	AT3G51430	gene
Chr3	19089081	19090639	+	AT3G51440	gene
Chr3	19100676	19104825	+	AT3G51480	gene
Chr3	19130768	19133347	-	AT3G51580	gene
Chr3	19164063	19165247	-	AT3G51660	gene
Chr3	19168850	19171150	+	AT3G51670	gene
Chr3	19239427	19242913	+	AT3G51860	gene
Chr3	19249480	19250974	-	AT3G51890	gene
Chr3	19417490	19419782	+	AT3G52370	gene
Chr3	19431371	19434403	+	AT3G52430	gene
Chr3	19473483	19473884	+	AT3G52520	gene
Chr3	19487129	19488556	+	AT3G52535	gene
Chr3	19527029	19531167	+	AT3G52680	gene
Chr3	19534585	19536018	+	AT3G52710	gene
Chr3	19538690	19541284	-	AT3G52720	gene
Chr3	19581113	19586299	+	AT3G52840	gene
Chr3	19684686	19686674	-	AT3G53100	gene
Chr3	19702456	19703976	-	AT3G53160	gene
Chr3	19723351	19726672	+	AT3G53230	gene
Chr3	19924568	19927026	-	AT3G53780	gene
Chr3	19930861	19932892	+	AT3G53800	gene
Chr3	19975619	19977439	+	AT3G53950	gene
Chr3	20065665	20066560	+	AT3G54200	gene
Chr3	20244389	20246080	+	AT3G54680	gene
Chr3	20259003	20260453	+	AT3G54730	gene
Chr3	20305300	20309796	-	AT3G54823	transposable_element_gene
Chr3	20310327	20311821	+	AT3G54826	gene
Chr3	20363310	20366840	-	AT3G54960	gene
Chr3	20473541	20474763	-	AT3G55240	gene
Chr3	20502612	20503797	+	AT3G55290	gene
Chr3	20557899	20560212	+	AT3G55450	gene
Chr3	20564236	20566329	+	AT3G55470	gene
Chr3	20636669	20639492	+	AT3G55630	gene
Chr3	20644896	20646655	+	AT3G55646	gene
Chr3	20716995	20718866	-	AT3G55840	gene
Chr3	20747787	20750184	+	AT3G55940	gene
Chr3	20803133	20806013	-	AT3G56060	gene
Chr3	20880169	20882366	+	AT3G56300	gene
Chr3	20908928	20910481	-	AT3G56400	gene
Chr3	21006750	21007565	-	AT3G56710	gene
Chr3	21062990	21063717	-	AT3G56890	gene
Chr3	21181742	21183075	-	AT3G57240	gene
[truncated: 1,486 more rows]
