# Supplementary material for: Canalization of genome-wide transcriptional activity in Arabidopsis thaliana accessions by MET1-dependent CG methylation
Source: Genome Biol. 2022 Dec 20;23:263. doi: 10.1186/s13059-022-02833-5 (PMC9768921; doi:10.1186/s13059-022-02833-5)
Supplement: Supplementary file 12 — Additional file 12: Dataset S9. Positional coordinates and TMM values of dACRs. [file 13059_2022_2833_MOESM12_ESM.bed]

CHR	START	END	Tscha_T4_P1_1	Tscha_T4_P1_2	Tscha_T4_P1_3	Ste0_P1_1	Ste0_P1_3	Ste0_WT_1	Ste0_WT_2	Ste0_WT_3	Aa0_WT_1	Aa0_WT_2	Aa0_WT_3	CviC3_P2_2	Col_P1_1	Col_P1_2	Col_P1_3	Col_WT_1	Col_WT_2	Col_WT_3	Pi0_P1_1	Pi0_P1_3	Pi0_P2_1	Pi0_P2_2	Pi0_P2_3	Pi0_WT_1	Pi0_WT_2	Pi0_WT_3	Bu0_P2_1	Bu0_P2_2	Bu0_P2_3	Bu_WT_1	Bu_WT_2	Bu_WT_3	Uk1_P1_1	Uk1_P1_2	Uk1_P1_3	Uk1_P2_1	Uk1_P2_2	Uk1_WT_1	Uk1_WT_2	Ei2_P1_1	Ei2_P1_2	Ei2_P1_3	Ei2_P2_1	Ei2_P2_2	Ei2_WT_1	Ei2_WT_2	Ei2_WT_3
1	Chr1	1948	3564	11.6684235950406	12.5318694761097	1.7621503781192	7.59761103185228	13.544900637991	10.9811301860885	14.2348706916789	9.90254151021884	14.835947418087	23.0020144391437	12.5116096365376	2.94013351927716	9.8471029696521	10.1303470943036	11.8192536022714	9.62884949919048	12.3605662185992	12.1984956300783	8.5168414973021	12.3565947999068	15.2720210702193	15.0914415857241	20.1284543574886	14.7992159870992	18.221333069822	13.994160942595	3.7771766721281	14.2375836678982	13.4386844968701	16.5224878978218	20.8782177232425	17.4355653009299	13.6487253782801	13.9857083815233	9.55982789278587	8.33146036040259	6.04482463443735	13.013394889686	12.7821738816553	10.8850477338956	8.61926256930448	14.6295956961436	4.88633731036552	8.10725229384643	12.642606032845	9.12511036349973
2	Chr1	8549	9023	4.84921500053635	2.2233961973743	2.34953383749226	1.82727353930624	4.21680868918589	3.75423254225249	4.41771849052105	5.60061773938607	4.47712022675998	2.74650918676343	4.65033278526178	3.39246175301211	2.75385083049592	4.70622424066072	6.46052421480087	3.32849118490535	4.1654655388686	4.01702726186869	2.79593281477089	2.64312188233301	4.68636025620449	3.52329375542196	6.33072354791981	4.8201008812944	4.26863397090237	5.51637049604366	0	4.68151056198687	3.75705157977014	6.44780015524752	6.69678681688911	6.44016375980294	4.61551099748604	4.69197958605941	3.31281164601491	1.60948666053232	2.52783575621925	4.02795556109329	4.62006284879107	3.71473851236118	4.84228234230589	3.76958907507994	0.523536140396305	0	5.01690715589089	3.98186634043624
3	Chr1	13478	14410	6.28882570382057	0.202126927034028	6.46121805310373	4.52009770249439	5.87797574856215	3.56652091513986	6.87200654081052	6.41230146973187	8.16416041350349	3.94810695597243	7.52911022375716	6.55875938915674	6.09185183715765	6.54085402939287	7.31191112682889	4.69555006442005	4.1654655388686	4.201294567459	3.69923418569687	6.0131022823076	6.50577070861329	7.28147376120539	9.7395746891074	6.40169648296913	10.7034404046507	5.80670578530912	0	6.5637673858785	5.99683232924849	7.33437267659406	5.71196522617012	7.85385824366212	7.318881724585	6.31612636584921	6.34166800808568	5.30183841116528	3.07736526844083	6.75457163321798	8.16211103286423	7.34308775699303	5.03597363599812	8.79570784185318	0.959816257393226	1.45930541289236	6.68920954118785	4.59020703133623
4	Chr1	14678	15114	3.18229734410198	2.42552312440833	0	2.50047958010328	1.91673122235722	3.8480883558088	2.69971685531842	3.65257678655613	3.95040020008233	3.77645013179972	3.32166627518698	0	3.25455098149518	3.58949306491072	4.75775039074483	3.62567789784333	2.80716155880275	2.28491458931981	1.84961709284844	2.97351211762464	2.20534600291976	2.81863500433757	3.49001426359682	4.48118753807839	4.01379015174402	4.18082816542257	0	3.23362069745485	3.82930257168879	4.75525261449505	3.44687556751645	3.22008187990147	3.75834466938149	3.69944544285454	1.23047289709125	2.17754077601431	0.219811804888631	2.97449026049966	4.00405446895226	1.98695315777459	2.90536940538353	3.05157210839804	0	0	3.94663362930083	2.98639975532718
5	Chr1	16429	16975	4.77344601615297	2.82977697847639	3.5243007562384	2.40430728856085	0	2.44025115246412	4.54043289303552	4.46426051690194	5.17941359566351	5.14970472518144	2.32516639263089	2.48780528554221	6.67600201332345	4.34727493416965	5.5089741366519	3.44736587008054	2.80716155880275	3.57478572845196	6.02200913950653	3.36998039997459	4.96202850656946	7.16403063602465	8.19747536333206	5.87449794907756	9.55664321843813	7.8971198680204	2.83288250409608	4.53672157553367	5.27432241006192	6.85078766495049	2.46205397679747	5.34062360569024	5.80235668255387	6.4063567425042	3.88072221390318	1.23078391687766	4.2863301953283	6.6306345390305	7.54610265302542	6.47919507969974	5.90758445761318	7.44942602932463	0.610792163795689	0	5.35136763295028	3.65004414539989
6	Chr1	20128	20392	0.757689843833804	0.404253854068055	0.587383459373066	2.21196270547598	1.91673122235722	1.97097208468256	2.08614484274605	2.59738793710658	3.07253348895293	4.11976378014515	1.66083313759349	0.452328233734947	2.16970065433012	2.27334560777679	2.05334490547935	1.3670588795147	1.49413437807243	1.10560383354184	1.76358839085548	1.85018531763311	3.58368725474461	2.7599134417472	3.89582987564296	2.14645117370141	1.33793005058134	1.74201173559274	0	2.65446475164204	2.09527876564104	3.30449757956435	0.787857272575189	3.37715904477471	2.70337072709896	2.4362201696847	1.04116937446183	2.84027057740997	1.31887082933178	3.0364588075934	3.59338221572639	1.55500681912794	1.16214776215341	2.78231574589233	0.523536140396305	0	2.60879172106326	1.38259247931814
7	Chr1	20601	21830	19.8514739084457	17.3829157249264	16.4467368624459	16.1569449791289	14.056028963953	11.9196883216517	23.6838796852934	15.3408225035357	14.835947418087	20.9421325490712	14.5046094016498	32.7937969457837	13.0182039259807	11.5262610639911	13.6221905924483	11.7685938323439	12.3605662185992	11.5351333299532	13.8076066698685	13.1495313646067	17.8081689735771	19.1432294044593	20.4531068471255	16.0418982455579	17.5842235219262	17.4201173559274	10.3872358483523	14.2858466633826	16.1119711978604	23.615068068594	23.34027170004	25.6035778743385	17.0773906906983	17.0535411877929	10.8849525511918	12.4971905406039	12.199555171319	14.6245771141233	16.3755560973817	11.2306048048129	13.8489274989948	15.6168690253312	8.90011438673719	5.83722165156943	12.4419297466094	9.2910214610179
8	Chr1	22113	23064	5.98574976628705	9.49996557059929	0.587383459373066	5.6741652010036	10.60591276371	8.16545577939916	10.4307242137303	8.36034242256181	8.95424045351996	4.63473425266329	7.19694359623846	5.65410292168684	8.01120241598814	6.66050379822323	7.91289012355455	5.70598488840917	7.47067189036216	8.14461490709157	5.50583692754883	7.26858517641578	9.31758686233599	8.8082343885549	9.09026970983357	8.32220542785987	10.0026199019652	8.5358575044044	0.944294168032025	7.43250130459772	6.50258927267908	15.0717328628911	11.5224126114121	11.5451716181833	5.86829255394653	7.85004276898402	7.85609618912107	5.58586546890628	6.81416595154755	7.31228855706167	10.3181403623001	5.61530240240644	6.48865833868989	10.8600066210636	5.67164152095997	3.56719100929243	9.23110916683923	7.35539198997251
9	Chr1	30851	31210	4.09152515670254	2.42552312440833	0.881075189059599	2.59665187164571	3.19455203726204	1.78326045756993	2.94514566034737	2.67855631014116	3.95040020008233	3.94810695597243	3.76455511187858	4.52328233734947	2.5035007549963	2.19357909522322	2.95481340056784	2.13974433315344	2.76188475946722	2.98513035056297	3.26909067573212	2.04841945880808	2.20534600291976	4.11050938132562	3.81466675323373	3.42679047029524	2.86699296553144	3.36788935547929	0	2.84751673357964	1.6617728141291	2.7403150659802	4.92410795359493	3.14154329746485	2.50556311292099	3.87990619616451	0.56791056788827	1.70416234644598	2.41792985377494	2.91252171340592	3.74738431068609	2.93723510279721	1.93691293692236	3.76958907507994	0.610792163795689	0	1.60541028988508	2.82048865780901
10	Chr1	32920	33936	12.8807273451747	15.5637733816201	15.8593534030728	10.0980906119556	14.4393752084244	13.6090929656653	15.4620147168237	13.7986234158787	15.4504541158776	14.7624868788534	14.0617205649582	16.2838164144581	10.0140030199852	11.2470782700536	11.5187641039085	10.3420976102416	10.5947710445136	10.83491756871	9.8933007291893	12.6869850351984	13.1218087173726	15.9135434619892	18.1805394196671	13.4812196523703	17.0745358836095	19.104062033667	4.72147084016013	12.3553268440066	12.0659156504156	21.9225205278416	24.6205397679747	20.734185763268	12.1981362076417	9.74488067873878	6.34166800808568	5.68054115481995	6.92407185399187	12.0838666832799	11.5501571219777	9.07087311157963	11.9120145620725	12.1165363127569	3.92652105297229	1.62145045876929	8.62908030813233	8.95919926598155
11	Chr1	37785	38658	19.321091017762	14.1488848923819	19.3836541593112	12.5023979005164	13.800464800972	15.7677766774605	19.5115899998013	14.0421285349825	17.3817608803623	21.1137893732439	19.7085532327761	16.7361446481931	14.2699543034789	11.1274285012232	11.8693351853318	10.282660267654	9.91561905448069	10.4663829575294	11.4418173650624	13.8763898822483	16.7606296221902	17.5577472145194	21.0212487039901	13.1799633472894	15.6728948782385	18.2911232237237	0.314764722677342	12.1140118665846	12.2826686261716	24.018055578297	24.0296468135433	21.0483400930145	12.6596873073903	12.0908704717685	6.34166800808568	8.61548741814359	9.45190761021112	11.340244118155	12.1148314701633	9.50281945022628	9.10349080353507	9.78298117104078	7.50401801234704	2.91861082578472	10.435166884253	8.57207337177247
12	Chr1	44925	45374	4.84921500053635	4.64891932178263	0	1.44258437313651	0.383346244471445	4.5989348642593	6.01300572320921	4.38309214386736	5.35498693788939	3.604793307627	4.98249941278047	0	3.0876509311621	3.42996003980358	5.00815830604719	4.0417392959565	4.21074233820413	3.57478572845196	3.09703327174622	3.30390235291626	4.90689485649647	4.69772500722928	6.49304979273827	5.61089868213177	4.96945447358783	5.40023638033748	0	2.07530880582923	3.75705157977014	5.23883762613861	4.13625068101974	3.53423620964795	4.48363925470072	4.60174920940442	4.73258806573558	1.98818940418698	3.73680068310672	5.82504342681184	5.44140735524282	4.0602955832785	3.00221505222965	3.23107635006852	1.22158432759138	0	3.14392848435829	3.26291825119081
13	Chr1	46778	47292	7.19805351642114	2.2233961973743	1.46845864843267	6.73206040797037	5.62241158558119	4.88050230492824	4.41771849052105	7.62982706525058	6.84736034680938	5.66467519769958	4.53961057608888	10.8558776096387	5.00700150999259	5.30447308481251	5.5089741366519	4.93329943477043	4.07491194019754	5.23319147876472	3.95732029167572	4.88977548231607	5.95443420788335	6.0483209468077	6.65537603755672	6.025126101618	7.70902552954009	7.54871752090185	0	4.48845858004927	4.40731050703804	5.56122763390099	6.10589386245772	4.24108345157754	6.59358713926577	7.30866050905409	2.83955283944135	2.36689214784165	3.40708297577378	4.95748376749944	7.95677490625129	3.54195997690252	3.68013458015248	4.39785392092659	1.6578644445883	0	4.6824466788315	4.64551073050895
14	Chr1	49276	50325	16.5934075799603	17.5850426519604	14.0972030249536	16.2531172706713	13.2893364750101	14.6415069147847	20.3705908174026	16.2336746069161	18.8741342892823	23.5169849116619	22.2551640437528	19.9024422843377	11.0988533471502	12.8822917774018	12.3701510159365	12.6601539711578	11.2739230345465	12.603883702377	9.33411416623513	11.3654240940319	16.2092931214602	17.9100765900616	18.9110075213502	13.2176203854245	18.6035987985596	17.3620502980743	0.944294168032025	10.3282810336618	12.2826686261716	23.5344705666535	23.6357181772557	21.9908030822539	16.8795830765204	14.7977817714181	9.84378317673001	7.57405487309326	12.4193669762076	17.1652875449668	15.348875464317	12.2672760175648	15.3984578485327	11.9370320710865	7.06773789535012	5.35078651393865	10.1675985026055	10.0652732494361
15	Chr1	51058	52180	17.729942345711	20.2126927034028	18.2088872405651	7.98230019802201	5.62241158558119	12.5766790165458	14.3575850941934	11.7694140900142	21.1565877382187	21.1137893732439	18.71205335022	26.6873657903619	14.9375545048112	14.2383224908125	14.9743933350811	12.7195913137454	13.4472094026519	13.5620736914466	11.8289465240307	15.4622630116481	16.3195604216062	18.7909000289171	21.5893905608547	17.7741219997731	23.636764226937	18.3491902815768	4.40670611748279	11.679644907225	10.6931468039612	24.824030597703	27.5750045401316	26.2318865338315	16.6158395909497	14.7977817714181	10.1277384606741	11.5504336814672	10.44106073221	14.2527658315609	15.7082136858896	12.3536652852942	11.524631974688	15.6168690253312	8.72560233993842	8.43154238560029	13.9135558456707	12.1115101188269
16	Chr1	55227	55835	6.06151875067043	5.8616808839868	5.87383459373066	8.27081707264931	10.60591276371	8.35316740651179	9.08086578607105	9.57786801808052	7.90080040016467	11.8443208679173	9.63283219804225	9.72505702530137	7.76085234048851	8.45525033067859	7.111584794587	6.47867034204791	6.42930550564501	6.19138146783431	6.10803784149948	5.61663399995765	8.43544846116808	9.39545001445856	13.2295889527042	8.54814765667054	10.2574637211236	9.29072925649459	3.46241194945076	7.52902729556652	7.8031071272149	13.9433678357228	12.8026806793468	13.1944818493524	7.25294585319234	6.49658711915919	4.25932925916202	4.26040586611496	4.83585970754988	7.25032000996792	6.6220900832672	6.39280581197041	8.32872562876613	8.88545996268842	6.80596982515197	6.64794688095408	7.96015935401354	5.80688841313619
17	Chr1	56436	57638	11.5926546106572	8.69145786246318	12.3350526468344	19.5229751831141	18.7839659791008	15.2984976096789	18.2844459746566	16.9641899642274	16.5038941692329	24.5469258566982	17.1619424217994	21.9379193361449	14.9375545048112	13.041824802509	12.1698246836947	10.9959083787052	12.0436286232505	9.98728796299464	14.4098075838192	16.1230434822314	21.1161879779567	22.9601309728331	27.2708091295007	15.2511004447206	19.7503959847721	18.1749891080175	13.5348830751257	15.3476325640394	13.5831864807074	30.3852582316039	23.34027170004	25.7606550392118	11.0112905225738	13.4443261215933	10.1277384606741	5.49118978299262	8.79247219554523	12.0218981361861	12.3715016284294	11.0578262693542	17.1416794917628	19.0274496170702	10.7324908781243	10.3772829361234	12.8432823190807	11.7796879237906
18	Chr1	63592	64800	23.109540236931	9.09571171653124	8.81075189059599	11.5406749850921	14.3115931269339	15.9554883045731	16.5664443394539	21.671955600233	14.2214407202964	26.9501213951162	24.3588860180379	16.7361446481931	16.1058548571428	12.9620582899554	13.3217010940855	11.7091564897563	9.41757426178988	11.2771591021268	18.4101422264914	14.008545976365	19.3519111756209	24.3694484750019	21.9952061729009	18.3766346099349	21.8528574928285	21.7751466949092	6.29529445354683	13.610164726601	11.4879077150664	41.8301035071683	35.1581307886678	36.913133745212	19.1214027038707	17.4144626944128	7.66679266649164	8.23678467448893	9.45190761021112	19.2722181461541	22.3816378008101	11.0578262693542	12.2025515026108	13.642322366956	8.8128583633378	8.75583247735415	21.6730389134486	23.0616425550266
19	Chr1	65276	65520	4.31883210985268	0	0	2.78899645473058	2.42785954831915	3.0972418473583	2.331573647775	1.46103071462245	0.965653382242348	1.71656824172715	2.54661081097669	0	2.92075088082901	2.15369583894643	2.70440548526548	1.06987216657672	0.905535986710565	1.17931075577796	4.1723920466581	1.32156094116651	2.03994505270078	3.81690156837379	1.54209932577534	3.27616231775479	4.52347779006072	3.3098222976262	0	2.12357180131363	2.60103570907163	5.96421514360396	4.33321499916354	5.10500785838038	3.49460118381086	2.70691129964966	1.89303522629423	1.70416234644598	1.86840034155336	5.88701197390558	3.54204818407315	2.59167803187989	2.61483246484518	3.59008483340946	0.959816257393226	0	5.2844755375384	5.30915512058166
20	Chr1	67192	69121	28.7922140656846	23.2445966089132	30.5439398873994	22.9851776786417	31.8177382911299	28.1567440668937	31.7830302512487	27.3537417126537	30.5497615473034	31.7565124719522	31.4451074051034	36.4124228156633	24.4508573737971	23.8501872535179	22.0358965466076	21.3974433315344	18.8804253229153	21.3013005262395	21.1630606902658	26.5633749174467	29.0002999383948	33.1776828635568	37.4973625530635	27.9791793343886	35.8055565917482	31.2981441828162	26.1254719822194	27.1238034622332	24.3485842765872	50.3734387128713	46.3850969228643	46.4948408024798	25.4512463575659	32.6633963491059	20.6340839666071	22.6274889333661	28.0260051233004	32.8433299596838	28.5417215991982	20.5606457195805	26.7293985295285	29.2591913922871	19.7198612882608	23.6731766980316	29.4994140766384	25.2184868227629
21	Chr1	72154	72483	6.74343961012086	2.82977697847639	2.93691729686533	4.90478686866413	4.72793701514782	4.22351161003405	5.15400490560789	4.87010238207484	4.56490689787292	5.14970472518144	5.97899929533657	3.16629763614463	5.09045153515913	3.58949306491072	3.85628189565633	5.52767286064638	4.12018873953307	3.86961341739645	3.74224853669335	3.83252672938286	5.84416690773736	6.45937188494026	7.06119164960286	5.98746906348289	6.81707216248587	6.6196445952524	0	4.15061761165846	3.97380455552611	7.49556768047524	5.41651874895443	6.83285667198604	3.4286653124182	4.42128845609445	2.27164227155308	3.8817031224603	3.73680068310672	4.39976684365575	4.82539897540401	3.36918144144386	3.38959763961412	5.74413573345514	1.57060842118892	4.37791623867707	5.15069134671465	4.0924737387817
22	Chr1	73652	74157	6.66767062573748	1.61701541627222	4.11168421561146	2.11579041393355	1.91673122235722	4.97435811848455	5.03129050309342	3.73374515959071	6.23285364901879	3.43313648345429	3.21094406601408	4.297118220482	5.34080161065876	4.7859907532143	5.90962680113568	3.44736587008054	3.57686714750673	3.57478572845196	5.16172211957703	3.63429258820789	5.12742945678844	5.8721562590366	4.46397173250756	3.76570381351125	8.15500221306721	5.9228399010153	0	3.47493567487685	3.68480058785148	3.54629008538614	1.96964318143797	3.61277479208458	4.28583164052275	5.32359222264433	3.12350812338548	3.3136490069783	2.63774165866357	4.15189265528078	4.56872881713784	2.41889949642123	2.90536940538353	5.83388785429038	1.22158432759138	1.45930541289236	3.67906524765332	4.25838483629987
23	Chr1	74225	75641	19.0180150802285	17.3829157249264	17.9151955108785	12.9832593582286	17.506145164196	14.8292185418973	14.9711571067658	14.0421285349825	15.7138141292164	13.217575461299	14.1724427741311	15.3791599469882	13.1016539511473	14.3579722596429	13.8225169246902	11.2930950916432	11.6361374292308	12.7881510079673	14.0656927758474	14.9997166822398	17.0914315226281	15.9722650245796	22.401021784947	15.6653278642068	18.9221535725075	16.8975138352495	0	13.6584277220854	14.305696399894	20.7135579987327	19.9918782915954	23.9542676431695	17.341134176269	16.6023893045179	12.8726395388008	9.08886584771192	11.7599315615417	17.4131617333418	17.8129089836722	12.4400545530235	12.7836253836875	19.1172017379054	9.68541859733165	6.810091926831	13.8466637502589	10.9501324361997
24	Chr1	77566	77993	6.970746563271	4.44679239474861	2.93691729686533	3.75071937015492	4.60015493365734	2.81567440668937	3.55871767291974	5.35711262028232	4.91605358232468	2.91816601093615	3.54311069353278	6.10643115542179	5.00700150999259	5.86283867268751	5.70930046889379	3.9823019533689	3.35048315082909	3.90646687851451	4.43047815263695	4.09683891761617	6.56090435868628	5.46110532090404	7.79165975128592	4.97072903383485	6.56222834332752	6.73577871095858	0	5.55024448070609	3.90155356360745	5.64182513584158	6.10589386245772	6.20454801249307	4.81331861166401	5.05290109267937	5.39515039493856	4.35508155202863	5.49529512221577	4.02795556109329	5.54407541854929	4.0602955832785	4.74543669545977	5.47487937094943	4.18828912317044	0	3.67906524765332	3.70534784457262
25	Chr1	81658	82280	2.80345242218508	3.23403083254444	0.293691729686533	1.92344583084868	5.23906534110974	4.31736742359036	3.68143207543421	4.87010238207484	6.49621366235762	5.14970472518144	5.20394383112627	0	4.17250125832716	4.54669121555358	6.21011629949851	5.3493608328836	5.02572472624364	5.01207071205635	4.55952120562637	2.97351211762464	6.06470150802934	4.69772500722928	6.57421291514749	6.21341129229357	5.67027497627329	8.41972338869822	0	4.63324756650247	6.21358530500445	6.7701901630099	4.72714363545114	5.10500785838038	5.47267732559059	7.30866050905409	4.54328454310616	4.35508155202863	4.17642429288398	6.32079180356178	6.98142830483984	3.28279217371453	4.45489975492142	4.30810180009135	3.40298491257598	0	5.88650439624531	4.7561181288544
26	Chr1	83031	83905	12.5776514076411	6.87231551915694	4.405375945298	5.48182061791873	1.4056028963953	5.3497813727098	4.66314729555	7.46749031918142	3.33589350229175	5.83633202187229	3.76455511187858	11.7605340771086	10.0140030199852	8.33560056184823	9.46541919842918	6.18148362910993	4.75406393023047	5.23319147876472	7.52751142438317	5.15408767054937	6.23010245824832	8.33846188783197	10.1453903011535	6.85358094059048	9.81148703759648	9.40686337220077	0	6.80508236330051	9.97063688477459	9.4299077270495	10.0451802253337	10.5241700465072	9.16508612357942	10.6471844452887	5.86840920151212	3.97637880837396	5.93491873199303	7.31228855706167	8.21344506451746	6.22002727651175	7.6508061008433	9.42397268769984	2.70493672538091	3.56719100929243	6.42164115954034	5.80688841313619
27	Chr1	91036	91678	7.12228453203776	7.27656937322499	4.11168421561146	4.32775311940952	4.21680868918589	3.37880928802724	4.1722896854921	5.92529123152439	5.96949363567997	7.03792979108129	5.75755487699077	6.78492350602421	5.34080161065876	5.66342239130358	7.111584794587	4.99273677735802	5.25210872292128	5.67543301218145	5.11870776858055	5.08800962349104	6.89170625912425	8.92567751373564	7.30468101683055	7.30546539821183	7.00820502685463	7.43258340519567	7.5543533442562	4.87456254392448	4.26280852320073	6.6895926610693	5.71196522617012	5.02646927594376	6.39577952508779	7.12819975574411	4.35398102047674	2.74559489149631	4.83585970754988	5.32929505006189	6.82742620988014	5.35613459921845	5.13281928284424	6.73140906264274	0.174512046798768	0	4.28109410636022	4.7561181288544
28	Chr1	95425	96129	13.8657241421586	11.7233617679736	4.405375945298	9.90574602887069	4.47237285216685	9.9487162369691	10.6761530187592	13.3116131776712	12.4657072980376	14.2475164063353	13.0652206824021	11.9866981939761	9.0960527431532	9.09338243110716	8.7141954525221	7.90516656415021	7.87816308438192	9.39763258510566	9.7212433252034	10.8367997175653	14.7206845694894	15.7373787742181	16.9630925835287	11.8619670125604	12.041370455232	16.2007091410124	0	6.90160835426931	8.30886407064549	14.6687453531881	13.590537951922	15.9433322346341	10.2200600658619	12.7224831083534	3.78607045258846	5.49118978299262	6.15473053688166	8.61362804603027	10.7288126155259	6.47919507969974	6.48865833868989	7.89818663350082	6.19517766135628	5.35078651393865	9.83313802554614	7.46599938831796
29	Chr1	99035	100044	16.5934075799603	21.6275811926409	20.5584210780573	13.5602931074832	13.2893364750101	15.2046417961226	15.8301579243671	17.3700318294003	15.8893874714423	17.5089960656169	17.0512202126265	17.8669652325304	14.2699543034789	12.6031089834643	14.7239854197787	13.2545273970338	13.0849950079677	12.7881510079673	13.1193770539249	14.008545976365	20.0135149764968	19.2606725296401	21.9952061729009	19.0921183345021	18.6673097533492	21.2525431742314	4.09194139480544	12.403589839491	13.4386844968701	24.5016405899406	23.1433073818962	23.5615747309864	15.4289939058819	14.2563995114882	12.4940324935419	7.7634062449206	10.7707784395429	14.0048916431859	16.0675519074623	11.4033833402715	10.4593298593807	16.9631508378597	6.45694573155443	6.32365678920022	11.03719574296	13.4387988989723
30	Chr1	107391	109142	27.5799103155505	26.0743735873896	37.0051579405032	25.9665187164571	23.89524923872	21.7745487450644	32.8874598738789	30.8439817531407	28.6184547828187	34.5030216587156	31.9987184509679	31.8891404783138	20.4452561658031	20.5398769825447	18.4801041493141	20.862507248246	21.4159260857049	20.5642313038783	17.9799987165266	18.4357751292727	29.1105672385408	26.4247031656647	34.7378163911497	23.5356488344453	31.2183678468979	26.3043772074503	25.1811778141873	20.7530880582923	22.4700584867022	39.3315809470099	37.3247382882496	39.0336754710007	23.9347213155347	24.362201696847	17.9838346497952	11.8344607392082	12.8589905859849	23.3001737072473	23.9729927820603	15.204511120362	18.2069816070701	19.3864581004111	11.8668191823163	9.080122569108	18.2615420474428	16.5911097518177
31	Chr1	111657	113024	26.2160685966496	14.1488848923819	16.7404285921324	20.7732149731657	19.9340047125151	15.2046417961226	18.7753035847145	20.2109248856106	19.4886409870729	22.3153871424529	19.0442199777387	16.2838164144581	19.2769558134715	14.9562211037947	14.6238222536578	13.3139647396214	15.0771741787309	13.7463409970369	17.377797802576	15.5944191057648	18.635173724672	20.0240528433148	21.0212487039901	18.9791472200967	22.6810999050932	21.9493478684685	7.86911806693354	13.8032167085386	15.4617122705925	27.9673331733861	28.6583082899225	24.5040377202258	18.9895309610854	19.7604524874425	12.7779877774861	10.6036768223306	12.8589905859849	20.6974947293101	18.0182451102852	12.9583901593995	12.2025515026108	14.7193478169788	6.80596982515197	1.78359550464622	18.194649952031	14.3236580857359
32	Chr1	115833	116851	16.2145626580434	21.4254542656069	10.5729022687152	14.3296714398226	12.2670798230862	16.1431999316857	13.8667274841355	13.0681080585675	18.3474142626046	24.03195538418	18.3798867227013	17.188472881928	12.0168036239822	13.8394899280447	13.371782677146	13.670588795147	12.2247358205926	12.8618579302034	11.6138747690483	12.4887508940235	19.1865102254019	19.9066097181341	22.9691636418116	18.6402338768807	19.0495754820867	20.1492690750226	5.98052973086949	13.6584277220854	15.1004573109992	25.3076156093465	23.7342003363276	21.0483400930145	13.2531101499242	14.7075513947632	10.1277384606741	7.4793791871796	9.12218990287818	18.2187528455604	16.1702199707687	10.7986584661662	12.2025515026108	12.9243054002741	7.32950596554827	10.0529928443696	14.5155847043776	10.4523991436451
33	Chr1	118529	119011	7.50112945395466	3.23403083254444	8.51706016090946	9.90574602887069	6.64466823750504	8.16545577939916	9.32629459109999	8.92852103380387	8.86645378240702	11.8443208679173	8.74705452465906	5.42793880481937	8.76225264248703	6.30155449173215	5.55905571971238	6.5975450272231	4.93517112757258	6.08082108448013	2.23674625181671	3.30390235291626	4.74149390627748	5.8721562590366	5.60025544623675	3.50210454656547	4.96945447358783	3.3098222976262	4.09194139480544	6.0811374310345	7.36960117570296	13.0567953143762	13.7875022700658	12.016403112803	6.65952301065842	5.23336184598935	2.55559755549721	5.01781135342429	5.49529512221577	8.30378531056155	9.29145972923538	3.36918144144386	4.55174540176754	4.75686240426754	1.91963251478645	0	6.28785696871658	5.19854772223621
34	Chr1	120033	121986	48.3406120365967	19.8084388493347	40.235766967055	39.0459503662282	29.9010070687727	27.3120417448869	31.5376014462197	32.6296859599014	39.8551486852751	45.1457447574239	42.1851616948747	55.862536866266	24.5343073989637	29.8326756950358	28.9972365920132	23.2400009517499	18.7898717242442	19.0532393980377	36.0030117840498	35.0213649409124	47.0290035122639	44.6283875686782	56.7330225640506	30.5022008894412	40.2653234270193	39.6598005136613	17.3120597472538	24.6623906925288	27.96113387252	35.7852908616237	35.3550951068116	45.0811463186206	33.7591661530407	29.8662546728013	21.1073427731807	20.9233265869201	22.9703336108619	28.3815945689343	31.1597572135131	20.9925920582271	25.3735594736829	32.2210113798499	18.1492528670719	7.78296220209258	23.5460175849812	22.6745166608175
35	Chr1	128333	129137	12.350344454491	13.7446310383139	5.58014286404413	10.5789520696677	8.81696362284323	13.23366971144	14.4802994967079	12.4999294473254	10.44661386244	10.1277526261902	9.52210998886935	12.6651905445785	8.34500251665432	7.97665125535716	10.0663981951548	9.21278810107731	8.6478686730859	10.5400898797656	5.54885127854531	6.87211689406583	9.48298781255497	10.1588303281333	10.7135321580181	9.6025447244537	10.5123075402819	12.7747527276801	0	8.68733918719214	9.75388390901862	16.683682901703	14.3783952244972	14.922330662958	9.0332143807941	8.7523465355339	6.24701624677097	7.29002781535227	7.69341317110208	10.1008731762801	10.1128042356871	6.22002727651175	6.97288657292048	8.25719511684176	5.58438549756059	9.72870275261572	7.35813049530664	6.13871060817254
36	Chr1	135613	136376	9.92573695422283	11.7233617679736	1.7621503781192	8.84785082190392	7.15579656346697	9.76100460985647	8.09915056595526	8.84735266076929	10.44661386244	9.4411253294993	7.30766580541136	3.16629763614463	8.59535259215395	9.41244848132145	8.31354278803833	5.94373425875955	6.02181431162526	7.48125260696646	8.60287019929505	8.32583392934898	10.8613290643798	12.037920331025	10.5512059131997	8.96237507615678	10.1300418115444	10.4520704135564	5.35100028551481	8.83212817364534	8.01986010297087	10.2358827464554	12.8026806793468	10.2100157167608	8.5716632810455	6.76727824912415	5.39515039493856	5.11248703933795	7.91322497599071	8.24181676346781	9.29145972923538	7.60225556018102	7.45711480715107	6.91091330431321	6.28243368475566	6.16151174332329	7.75948306777791	6.96826609576343
37	Chr1	138032	138512	3.93998718793578	1.41488848923819	2.05584210780573	3.75071937015492	7.15579656346697	4.78664649137192	5.03129050309342	4.70776563600568	6.05728030679291	6.00798884604501	5.86827708616367	8.36807232409653	4.17250125832716	5.26458982853573	4.75775039074483	3.86342726819371	4.52767993355283	4.16444110634094	5.93598043751358	5.28624376466602	7.00197355927024	7.04658751084392	6.73653915996595	6.43935352110424	8.21871316785679	7.72291869446113	1.88858833606405	5.50198148522169	4.69631447471267	5.48063013196039	8.17401920296759	8.01093540853536	6.26390778230248	6.58681749581418	4.44863278179145	4.26040586611496	2.63774165866357	6.38276035065552	6.05741573508163	4.23307411873716	5.22966492969036	7.3596739084894	4.10103309977106	4.70220633043093	6.88988582742349	5.80688841313619
38	Chr1	139908	140938	12.0472685169575	13.3403771842458	8.81075189059599	12.6947424836013	8.3058352968813	12.5766790165458	17.7935883645987	17.613536948504	11.3244805735694	14.2475164063353	12.1794430090189	13.7960111289159	11.683003523316	10.9678954761161	10.7675403580014	11.4119697768183	13.0849950079677	9.80302065740433	8.55985584829857	10.1760192469821	12.0191357159127	13.5646809583746	12.5802839734304	12.2761944320467	14.9720743755531	14.4006303475666	4.72147084016013	10.9074369794746	13.2219315211141	15.6359153764752	15.56018113336	17.5926424658031	14.1102764780287	15.700085537968	10.1277384606741	6.81664938578394	6.92407185399187	14.6245771141233	14.6301990211717	10.3667121275196	6.97288657292048	12.3857926752626	4.36280116996921	6.48580183507715	9.09732497601548	9.12511036349973
39	Chr1	141789	142191	6.51613265697072	2.82977697847639	0.293691729686533	3.84689166169735	1.78894914086674	3.37880928802724	3.55871767291974	4.6265972629711	5.26720026677645	3.604793307627	4.53961057608888	5.65410292168684	4.42285133382679	3.70914283374108	4.85791355686577	4.63611272183245	4.21074233820413	5.12263109541053	5.46282257655235	3.30390235291626	5.73389960759137	6.0483209468077	4.70746109973524	5.19667126264553	5.35172020232535	4.81956580180657	0	3.33014668842365	3.90155356360745	4.83585011643564	3.54535772658835	3.92692912183106	4.41770338330806	5.41382259929932	2.36629403286779	2.36689214784165	3.51698887821809	4.83354667331195	4.87673300705724	3.36918144144386	3.68013458015248	4.84661452510277	1.91963251478645	0.324290091753857	5.41825972836216	3.87125894209079
40	Chr1	143035	143557	6.21305671943719	6.06380781102083	1.7621503781192	4.03923624478222	5.49462950409071	1.97097208468256	5.76757691818026	5.35711262028232	4.38933355564704	2.403195538418	4.65033278526178	4.52328233734947	6.09185183715765	5.98248844151787	6.7610137131637	5.40879817547119	4.4824031342173	5.27004493988278	4.6885642586158	4.88977548231607	6.17496880817533	6.4006503223499	5.84374481346444	6.06278313975312	5.92511879543164	6.96804694237094	0	3.47493567487685	4.4795614989567	8.140347696	8.07553704389569	6.91139525442267	5.27486971141261	4.33105807943946	4.25932925916202	3.8817031224603	3.40708297577378	5.88701197390558	6.21141783004133	3.1964029059852	3.38959763961412	5.20562300844372	0.0872560233993842	0	4.14730991553647	4.7561181288544
41	Chr1	145699	146675	12.2745754701076	19.4041849952666	6.46121805310373	10.7712966527526	7.92248905240986	10.8872743725322	12.3941546539618	11.607077343945	12.5534939691505	9.95609580201744	11.9579985906731	12.4390264277111	9.8471029696521	9.73151453153573	10.4670508596386	9.45053747142769	9.05535986710565	9.13965835727923	8.8609563052739	10.2420972940404	12.6256058667156	12.3315281439769	14.5281989112519	11.372425516804	15.4817620138698	11.4972774549121	0	8.88039116912974	9.46487994134399	17.0866704114059	17.1358956785104	16.6501794765637	12.4618796932123	12.4517919783884	7.2881856212328	9.46756859136658	9.67171941509975	11.9599295890924	13.5521843564538	7.94781263109834	9.97510162515013	11.5780235877455	8.90011438673719	8.59368743147722	11.5054404108431	9.18041406267245
42	Chr1	149088	149502	0.909227812600565	0	0	2.01961812239111	1.02225665192385	4.31736742359036	3.06786006286184	2.19154607193368	4.3015468845341	6.00798884604501	5.20394383112627	2.03547705180726	3.33800100666173	4.02820888395537	3.05497656668878	3.62567789784333	3.48631354883568	3.20625111727134	1.67755968886253	1.71802922351646	1.92967775255479	2.58374875397611	1.86675181541225	1.99582302116096	1.84761768889804	1.80007879344583	1.25905889070937	2.55793876067324	4.33505951511939	4.91644761837623	5.12107227173873	3.29862046233809	3.82428054077414	3.9701365728195	2.93420460075606	3.40832469289197	2.96745936599652	3.28433299596838	4.41472672217813	2.3325102286919	3.97067152069083	3.94909331675041	0	0	2.14054705318011	1.16137768262724
43	Chr1	156037	157376	34.853732816355	24.0531043170493	37.2988496701897	24.3315897602358	23.89524923872	20.6482789823887	27.8561693707855	22.1589658384405	29.2329614806093	37.5928444938245	28.0127189207436	32.7937969457837	18.5259055869726	17.0301504301875	18.4801041493141	20.0303844520197	16.4807549581323	16.215522891947	20.3888023723293	22.5326140468889	28.2835624874459	31.122428172894	33.1957170653744	23.4603347581751	28.2876639265769	29.7303336207827	8.49864751228823	20.9461400402299	21.6752975755969	35.3823033519208	40.4761673785504	37.6985195695782	20.7038636172945	25.8961180999818	17.7945311271658	11.4557579955536	21.6514627815301	21.3791487473413	20.6876147562533	18.7464710972646	18.9817467818391	22.7970386921501	15.1825480714929	16.3766496335698	20.8034416730942	19.1903836129358
44	Chr1	158686	159759	21.2153156273465	22.8403427548451	30.2502481577129	15.964600396044	18.9117480605913	13.3275255249963	18.407160377171	17.6947053215386	18.6985609470564	18.1956233623077	20.3728864878135	19.2239499337353	14.0196042279793	13.7198401592143	13.1714563449041	13.8489008229098	12.4963966166058	13.230392541384	14.1517214778404	17.3124483292812	19.4070448256939	19.6130019051823	25.3228941916792	15.9665841692877	19.6866850299826	15.7361726781877	10.7020005710296	18.3882012795567	13.4386844968701	26.597175640396	26.4917007903407	28.82365975424	15.5608656486672	15.2489336546931	13.0619430614302	10.6036768223306	16.1561676593144	19.1482810519666	15.8622157808493	12.7856116239408	12.4930884431492	15.168108421155	10.7324908781243	10.8637180737542	12.5757139374332	10.2311843469542
45	Chr1	162573	163507	10.6076578136733	13.3403771842458	10.5729022687152	8.65550623881905	9.7114381932766	11.4504092538701	9.20358018858552	10.7142252405646	12.4657072980376	15.2774573513716	9.85427661638805	11.7605340771086	10.0974530451517	10.5690629133482	9.91615344597343	10.282660267654	8.3309310777372	9.25021874063341	9.42014286822808	10.9028777646237	13.3423433176645	14.1518965842782	14.3658726664334	12.6527648133978	13.3793005058134	12.3102162648553	5.03623556283747	9.36302112397375	11.993664658497	13.9433678357228	15.9541097696476	16.178947981944	12.0662644648563	12.0908704717685	10.3170419833036	6.15391958438828	8.13303678087934	11.0304013826862	11.6014911536309	9.93476578887293	10.3624842125346	12.1165363127569	6.71871380175258	5.02649642218479	11.1709799337837	9.01450296515427
46	Chr1	167849	168582	6.74343961012086	5.45742702991874	0	4.23158082786709	5.62241158558119	6.85147438961079	7.60829295589737	8.92852103380387	8.77866711129408	9.78443897784473	7.08622138706556	4.97561057108442	6.50910196299037	5.74318890385715	6.81109529622417	6.71641971239829	6.47458230498054	5.3437518621189	5.59186562954178	4.55938524702444	8.43544846116808	9.68905782741039	11.2005108924735	8.35986246599498	10.4485965854924	8.82619279366986	0	6.3224524084565	7.15284819994699	11.5254427775049	12.7041985202749	10.995401541127	7.64856108154829	3.78967581950953	4.25932925916202	1.70416234644598	5.38538921977145	6.94047727449921	7.95677490625129	5.18335606375979	5.52020187022871	6.55190482097227	4.01377707637167	4.86435137630786	4.74933877424337	4.3136885354726
47	Chr1	171328	172087	3.8642182035524	2.2233961973743	0	3.07751332935788	3.32233411875252	7.03918601672342	7.60829295589737	6.41230146973187	3.95040020008233	7.03792979108129	6.64333255037397	8.82040055783147	7.09325213915617	5.70330564758037	6.61076896398228	8.32122796226337	9.19119026511224	8.10776144597351	4.47349250363342	4.88977548231607	5.34796405708042	3.52329375542196	4.95095046696293	5.91215498721267	5.54285306669412	4.47116345468802	1.25905889070937	7.96339425492612	9.53713093326265	13.9433678357228	12.1133055658435	11.9378645303664	8.04417630990423	6.94773900243413	7.38283738254751	3.50300037880563	3.84670658555104	8.11787966928033	9.08612360262244	0.345557070917319	2.61483246484518	4.48760604176183	2.44316865518276	1.62145045876929	6.2209648733047	4.70081442968168
48	Chr1	172674	173890	16.6691765643437	26.6807543684916	9.98551880934213	11.5406749850921	17.7617093271769	19.0527301519314	22.0885924526053	18.8310625440227	14.1336540491835	17.1656824172715	16.6083313759349	18.3192934662654	15.2713546054774	12.7626420085715	14.3734143383554	13.8489008229098	15.6657725700928	15.3678932862316	15.6142094117205	14.1407020704816	17.7530353235041	18.9083431540979	18.0182131748487	17.8494360760433	22.553677995514	20.9622078849659	25.810707259542	19.5465131711823	20.8805366644917	40.8629334838812	36.0444702203149	35.0282077667331	16.8136472051277	15.970776667933	14.6710230037803	6.43794664212928	14.287767317761	17.1652875449668	17.1969006038334	8.120591166557	14.0426187926871	12.5652969169331	8.72560233993842	10.7015730278773	15.6527503263796	12.8304582080723
49	Chr1	176801	177339	8.03151234463832	6.67018859212291	4.11168421561146	5.3856483263763	7.79470697091937	4.5989348642593	4.04957528297763	6.33113309669729	6.05728030679291	6.69461614273587	4.98249941278047	8.36807232409653	4.17250125832716	6.06225495407144	5.70930046889379	4.51723803665726	3.48631354883568	6.44935569566074	7.74258317936554	6.21133642348257	9.37272051240898	8.16229720006088	8.11631224092283	7.26780836007672	8.34613507743597	8.76812573581677	2.20335305874139	5.98461144006569	8.81462101407609	10.0746877425743	10.4391088616213	9.34609130995792	7.64856108154829	6.58681749581418	4.92189158836501	5.77521684073361	3.29717707332946	9.04740787568647	7.28943249475924	2.76445656733855	5.4233562233826	6.28264845846656	4.10103309977106	1.94574055052314	8.29461983107293	7.02356979493615
50	Chr1	179972	180485	8.33458828217185	7.27656937322499	7.34229324216333	5.6741652010036	9.58365611178612	7.88388833873023	10.0625810061868	6.33113309669729	6.75957367569644	7.55290026359944	5.64683266781787	4.97561057108442	7.09325213915617	7.61770194886609	7.21174796070795	6.06260894393474	4.30129593687519	6.04396762336207	7.18339661641136	6.40957056465755	8.49058211124107	7.92741094969941	9.41492219947049	7.87032097023852	8.79211176096308	8.88425985152295	2.83288250409608	6.4672413949097	7.8031071272149	15.1523303648317	16.3480384059352	14.8437920805214	8.30791979547486	7.66958201567404	4.92189158836501	4.1657301802013	5.27548331732714	7.87000548090535	7.85410684294482	5.35613459921845	7.0697322197666	7.44942602932463	2.96670479557906	0	8.36151192648481	6.02810320982709
51	Chr1	182119	182851	17.8057113300944	20.6169465574708	21.4394962671169	11.5406749850921	15.9727601863102	12.7643906436585	16.4437299369395	15.3408225035357	6.40842699124468	10.1277526261902	8.41488789714036	19.9024422843377	13.8527041776462	9.85116430036609	10.2667245273967	9.15335075848971	6.74624310099371	9.83987411852239	9.5491859212175	10.0438631528654	12.1294030160587	11.8030340806636	15.6644826249811	10.3180284490208	13.5067224153926	14.4586974054197	5.35100028551481	12.0657488711002	14.8114533433246	21.035948006495	21.9615214730334	21.8337259173807	12.9234307929609	13.7150172515583	10.1277384606741	12.0238121110356	12.8589905859849	13.8189860019047	11.8068272802438	11.6625511434595	12.5899340899953	15.7963732670016	10.5579788313255	13.4580388077851	12.2412534603738	12.5539397122087
52	Chr1	183114	183737	7.57689843833804	12.9361233301778	21.7331879968035	9.23253998807365	12.6504260675577	9.29172554207491	16.321015534425	12.4999294473254	13.6947206936188	19.225564307344	14.8367760291685	21.48559110241	9.26295279348629	8.57490009950895	9.06476653394541	9.80716152695326	8.82897587042801	9.13965835727923	8.94698500726685	11.8940484704985	12.3499376163507	13.0361868950613	15.4209932577534	11.4477395930742	14.207542918078	13.7038256533295	4.72147084016013	11.7761708981938	12.1381666423343	17.8120479288713	18.2191994283013	16.7287180590003	10.4838035514326	7.66958201567404	8.89726556358289	8.71016310405725	8.5726603906566	12.7035521542173	11.0881508370986	9.15726237930896	11.2340950341497	13.5525702461207	6.89322584855135	12.1608784407697	11.572332506255	11.1160435337178
53	Chr1	184381	185222	15.3053348454428	16.1701541627222	16.1530451327593	11.5406749850921	15.9727601863102	15.01693016901	18.7753035847145	14.0421285349825	16.4161074981199	17.5089960656169	14.1724427741311	14.0221752457834	12.3506037246484	11.7655606016518	11.8192536022714	14.5621489339609	12.4511198172703	12.3459094745506	12.2590900339954	11.9601265175569	15.2720210702193	15.561214086447	16.8819294611195	14.5356167201534	18.1576221150325	16.7813797195434	12.905353629771	12.886219794335	13.7276884645447	20.6329604967921	22.7493787456086	23.5615747309864	14.1102764780287	10.4667236919787	9.46517613147116	10.3196497645896	11.3203079517645	14.0668601902796	12.4741696917359	9.07087311157963	12.2025515026108	12.4755447960979	8.11481017614273	9.24226761498494	12.3750376511975	9.45693255853608
54	Chr1	186723	187216	9.47112304792255	7.27656937322499	12.6287443765209	8.75167853036148	6.51688615601456	6.47605113538554	7.60829295589737	7.62982706525058	7.98858707127761	6.35130249439044	9.07922115217775	6.55875938915674	8.5119025669874	7.09921961726787	6.05987155031709	6.06260894393474	5.20683192358575	6.92845069019554	5.3767938745594	6.40957056465755	8.76625036160605	8.8082343885549	9.09026970983357	6.92889501686071	7.70902552954009	8.71005867796368	0.629529445354684	5.16414051683088	7.36960117570296	9.67170023287128	9.25732295275848	10.6812472113805	9.42882960915005	8.030503522294	5.6791056788827	6.53262232804294	5.49529512221577	9.04740787568647	7.85410684294482	4.75140972511314	5.22966492969036	5.6543836126199	5.84615356775874	0.648580183507715	4.81623086965525	5.36445881975438
55	Chr1	189902	190657	13.0322653139414	8.0850770813611	7.34229324216333	10.0019183204131	8.05027113390034	8.91630228784966	10.3080098112158	9.57786801808052	14.2214407202964	12.3592913404354	11.2936653356357	9.72505702530137	10.5147031709844	8.17606753674109	9.26509286618729	8.49953999002616	6.97262709767135	8.8816841294528	11.5708604180518	10.2420972940404	11.1369973147448	12.3315281439769	16.3949507266641	10.6192847541017	13.3155895510238	15.1555020996568	1.25905889070937	8.63907619170774	11.1266527554731	14.7493428551287	13.2950914747063	17.0428723887468	8.17604805268955	11.5494882118386	6.62562329202981	4.73378429568329	6.81416595154755	9.79103044081139	10.3181403623001	9.15726237930896	8.23187998192001	9.96248541271126	6.89322584855135	6.32365678920022	8.69597240354421	7.74251788418159
56	Chr1	192310	192696	2.65191445341831	2.02126927034028	0	3.84689166169735	3.06676995577156	2.62796277957674	3.55871767291974	3.57140841352155	2.10688010671058	3.94810695597243	2.21444418345799	2.03547705180726	4.33940130866024	3.78890934629465	3.5557923972935	3.50680321266814	2.12800956876983	4.23814802857706	4.5165068546299	3.83252672938286	4.30042470569353	3.75818000578343	4.95095046696293	4.40587346180817	3.69523537779608	4.70343168610039	0	4.05409162068966	4.69631447471267	6.6895926610693	6.99223329410481	7.53970391391563	4.68144686887869	4.06036694947449	2.74490107812664	0.473378429568329	2.63774165866357	3.96598701399955	5.18473719697665	1.55500681912794	3.58328893330636	2.87206786672757	0.785304210594458	0	3.61217315224144	4.5349033321635
57	Chr1	194305	195798	26.3676065654164	34.3615775957847	22.6142631858631	27.2167585065088	37.1845857137301	23.4639533890781	30.4331718235895	25.4057007598238	35.7291751429669	46.3473425266329	35.5418291445007	49.3037774771093	19.8611059896373	18.9445467314733	21.5851622990634	18.7227629150926	23.5439356544747	20.1219897704615	22.7545916771354	28.2814041409632	33.5212592443803	31.9445300491591	39.9322562253403	27.7908941437131	34.3402046315877	32.7498206291434	31.1617075450568	27.702959408046	22.1088035271089	46.0211736080792	46.3850969228643	46.02360930786	23.4072343443935	25.5351965933618	19.68756635346	14.7694070025319	19.6731565375324	23.4860793485286	23.2543163389151	20.4742564518512	20.7249684250692	27.2846447339119	20.7669335690534	20.9167109181238	28.2284642638127	22.4533018641266
58	Chr1	198281	199993	40.6121756294919	34.5637045228187	45.5222181014126	32.2177176667154	45.4904210106114	35.759064964955	46.9996161630434	41.801712112809	44.8589889387127	56.4750951528231	46.0604390159262	43.8758386722899	25.6191577261288	25.9241165799108	28.9471550089527	26.2118680811296	25.4002844272314	22.7385855098439	32.4328206513423	29.1404187527214	35.7266052473001	45.2156031945818	46.8311216301247	34.7197891605738	40.5201672461777	40.7050075550169	48.4737672923106	33.7840968390805	31.2124285088596	66.1705490932277	51.8016156718187	61.1815557181279	33.6272944102554	31.1294799459711	22.8110744768455	23.7635971643301	30.0043113672981	30.4885251701215	33.2131184796425	31.7912505243934	27.5041637042974	32.9390283465318	22.0757739200442	25.2946271568009	28.0277879775771	26.9329014971174
59	Chr1	201231	202304	23.1853092213144	19.8084388493347	16.7404285921324	23.4660391363539	28.3676220908869	27.4997533719995	26.1381677355829	27.1914049665845	21.3321610804446	41.1976378014515	22.5873306712715	27.5920222578318	16.6900050333086	14.6770383098572	16.4768408268952	17.4151413781655	17.9296125368692	15.58901405294	18.2380848225055	17.0481361410479	23.3766676309495	23.7235112865079	25.4040573140885	19.9958872497448	20.9609041257743	22.297750215587	21.0892364193819	24.2280237331692	22.6145604705395	60.1257364476831	47.2714363545114	55.2126234529447	17.8686211474102	19.5799917341326	12.5886842548566	11.9291364251219	20.0028742448654	19.0863125048728	19.2502618699628	14.6861755139861	18.5943641944546	14.0910829711321	11.7795631589169	14.5930541289236	16.2547791850865	15.8168579633995
60	Chr1	204143	204670	4.92498398491973	4.24466546771458	4.69906767498453	9.32871227961609	9.45587403029564	10.4179953047507	7.60829295589737	12.58109782036	6.58400033347056	10.1277526261902	7.19694359623846	7.23725173975916	6.25875188749074	4.62645772810715	5.90962680113568	6.47867034204791	5.65959991694103	6.11767454559819	5.07569341758408	6.87211689406583	6.94683990919724	6.16576407198843	10.0642271787443	6.25106833042868	5.98882975022123	6.96804694237094	8.81341223496557	8.59081319622333	8.4533660544828	23.615068068594	21.370628518602	23.3259589836765	7.18700998179968	8.030503522294	4.92189158836501	5.96456821256095	6.48444824421461	7.80803693381161	6.3140858933478	4.57863118965448	6.19812139815154	5.02611876677325	4.18828912317044	5.02649642218479	8.36151192648481	5.36445881975438
61	Chr1	206412	208064	40.7637135982587	47.7019547800305	34.6556241030109	30.8713055851213	37.8234961211825	34.7266510158355	52.0309066661368	38.8796506835641	40.6452287252916	52.0120177243325	43.0709393682579	54.2793880481937	22.6984068452997	22.9727556154286	24.0391598690265	25.3203079423157	23.1364444604549	23.8810428045038	28.4755003596666	30.4619796938879	35.9471398475921	38.9323959974127	49.9964834040846	32.1967676055212	41.6032534776007	39.0791299351304	28.0140603182834	31.3709470648605	28.5391418078693	58.6749814127524	56.0363485119103	58.3541667504096	25.9787333287071	30.2271761794212	23.0003779994749	23.6689214784165	22.640615903529	31.4180533765277	30.5437488336743	22.6339881450844	26.1483246484518	28.092413821429	21.3777257328491	21.5652911016315	26.3554855922801	26.7669903995992
62	Chr1	210484	211016	5.75844281313691	7.27656937322499	2.6432255671788	5.57799290946117	2.17229538533819	3.19109766091462	4.41771849052105	5.35711262028232	6.23285364901879	8.06787073611758	6.97549917789266	8.36807232409653	2.83730085566247	3.82879260257144	5.20848463828907	3.26905384231775	4.61823353222388	4.42241533416737	4.47349250363342	4.22899501173282	5.01716215664245	5.16749750795221	4.54513485491679	6.51466759737447	5.92511879543164	6.6196445952524	1.88858833606405	3.66798765681446	5.05756943430595	6.52839765718812	3.74232204473215	3.37715904477471	4.61551099748604	5.95520485922926	1.89303522629423	4.92313566751062	3.29717707332946	4.33779829656201	4.31205865887167	5.18335606375979	4.84228234230589	5.29537512927896	1.57060842118892	0	6.08718068248094	5.69628101479074
63	Chr1	212613	213025	3.18229734410198	0.202126927034028	0	2.78899645473058	1.27782081490482	4.5989348642593	3.06786006286184	3.32790329441781	5.26720026677645	3.604793307627	4.76105499443468	2.03547705180726	2.83730085566247	3.62937632118751	3.25530289893067	3.26905384231775	4.43712633488177	2.87456996720879	1.37645923188721	2.64312188233301	3.6388209048176	3.93434469355452	3.49001426359682	3.65273269910592	4.39605588048154	3.42595641333238	0	3.76451364778326	3.68480058785148	4.91644761837623	4.62866147637924	4.39816061645079	3.36272944102554	4.51151883274944	1.98768698760894	2.36689214784165	1.75849443910905	3.53220718434335	5.49274138689605	2.24612096096257	2.32429552430683	5.20562300844372	3.14121684237783	2.10788559640007	4.21420201094835	4.20308113712715
64	Chr1	219436	220594	22.8822332837809	14.351011819416	14.9782782140132	11.1559858189223	8.56139945986226	12.5766790165458	13.744013081621	18.4252206788498	17.2061875381364	22.6587007907983	19.7085532327761	13.3436828951809	13.6023541021465	11.2869615263304	12.2199062667551	12.779028656333	11.5003070312242	13.0829786969118	15.7002381137135	11.1011119057986	14.1142144186865	14.8565553353626	15.0963407681165	15.9289271311526	14.9720743755531	17.3039832402212	0.944294168032025	9.84565107881775	11.1266527554731	16.280695392	17.529824314798	18.5351054550426	12.527815564605	14.6173210181082	8.61331027963876	9.65691996319391	11.1004961468759	14.1907972844671	14.0141906413329	12.2672760175648	10.4593298593807	11.6677757085808	6.71871380175258	11.8365883490158	14.314908418142	12.4433323138633
65	Chr1	227230	229106	48.9467639116638	61.6487127453784	60.2068045857393	40.1038455731949	36.6734573877682	37.0730463547433	50.3129050309342	42.8569009622586	45.2101356231645	57.8483497462048	42.4066061132205	53.3747315807238	31.2103094122871	29.0748938257768	30.3995209177064	33.1065998212907	28.9771515747381	28.3771650609073	26.6688976178146	34.2945064232708	40.6886337538696	44.1586150679552	47.3181003645801	33.0252224444937	44.2791135787634	40.1824040343391	16.0530008565444	27.5099074261084	28.4668908159506	63.2690390233663	56.7257236254136	58.8253982450293	37.7153184366002	36.1823810386505	24.2308508965662	28.4027057740997	31.5429940015185	35.5079774847147	34.5478033026266	29.7179080988895	30.8937613439116	34.913575004907	21.7267498264467	20.430275780493	29.9007666491097	29.6427827565809
66	Chr1	232436	233176	6.36459468820395	6.46806166508888	2.6432255671788	8.07847248956445	11.3726052526529	11.0749859996448	13.6212986791066	13.3927815507058	10.44661386244	12.8742618129536	12.9544984732292	13.1175187783135	8.26155249148777	7.49805218003573	8.21337962191738	7.48910516603704	8.73842227175696	8.402589134918	4.12937769566162	4.22899501173282	5.78903325766437	6.57681501012099	8.52212785296897	5.98746906348289	7.00820502685463	5.98090695886839	5.03623556283747	10.1352290517242	7.65860514337758	17.3284629172277	13.8859844291377	15.0794078278313	8.30791979547486	10.8276451985986	6.24701624677097	4.54443292385596	6.04482463443735	9.79103044081139	7.90544087459805	6.6519736151584	9.00664515668895	8.43669935851224	4.62456924016736	3.89148110104629	9.43178545307487	7.74251788418159
67	Chr1	237511	240144	26.5949135185665	24.4573581711173	6.75490978279026	23.273694553269	27.0898012759821	22.8069626941839	28.1015981758145	23.2953230609247	16.8550408536846	19.5688779556895	22.033719625407	32.7937969457837	27.2881582294596	23.1322886405358	24.940628364115	19.0793869706182	14.398022188698	18.4635840201488	23.7869361010508	24.0524091292304	29.6067700891978	29.5956675455445	28.8940715776853	25.8703851988223	27.7779762882602	25.2011031082416	22.3482953100913	32.2879439790641	22.8313134462954	26.4359806365148	31.7112552211514	25.4465007094653	28.9458475413767	29.9564850494563	20.9180392505513	19.7872183559562	24.728828049971	23.1142680659661	26.3856922697623	16.3275716008433	15.6889947890711	20.9122441546101	15.0952920480935	10.8637180737542	18.3953262382666	15.8721616625723
68	Chr1	245617	246440	9.54689203230593	7.07444244619096	2.93691729686533	9.04019540498878	10.7336948452004	6.19448369471661	4.90857610057895	7.71099543828517	10.2710405202141	10.1277526261902	9.07922115217775	9.27272879156642	6.84290206365654	5.66342239130358	8.3636243710988	6.00317160134715	6.5651359036516	5.45431224547309	7.44148272239021	6.40957056465755	9.37272051240898	8.10357563747051	8.6032909753782	7.75734985583318	9.62035417322772	9.98753395073168	4.72147084016013	10.6178590065682	9.60938192518131	11.122455267802	10.8330374979089	13.9798676737186	7.84636869572626	7.57935163901905	2.74490107812664	4.54443292385596	5.7151069271044	7.56016274543664	8.31611312782393	6.6519736151584	7.36026916030495	6.55190482097227	6.6314577783532	4.37791623867707	6.62231744577597	5.53036991727256
69	Chr1	248184	249285	9.69843000107269	13.9467579653479	4.11168421561146	9.52105686270095	15.5894139418387	12.4828232029895	8.34457937098421	8.68501591470013	12.2023472846988	16.3073982964079	10.4078876622525	13.5698470120484	7.67740231532197	8.53501684323216	9.31517444924777	7.72685453638742	9.41757426178988	8.55000297939024	9.59220027221398	9.58131682345716	10.5856608140148	11.5681478303021	14.8528514008888	10.694598830372	10.3211746759132	10.4520704135564	9.12817695764291	13.1757977672414	11.560158706985	18.5374254463366	13.7875022700658	19.2419526969722	10.6156752942179	13.5345564982483	8.89726556358289	6.15391958438828	11.9797433664304	8.11787966928033	10.8828147104856	6.82475215061705	8.42557127561225	12.0267841919217	7.32950596554827	6.810091926831	12.3081455557856	6.96826609576343
70	Chr1	254309	254957	8.33458828217185	2.42552312440833	8.81075189059599	5.77033749254603	7.15579656346697	6.19448369471661	6.25843452823815	5.35711262028232	6.6717870045835	8.58284120863573	7.75055464210296	0.226164116867474	5.17390156032568	6.30155449173215	7.56231904213125	6.00317160134715	4.84461752890152	5.97026070112595	6.92531051043251	4.95585352937439	5.67876595751838	6.87042282307282	7.06119164960286	6.10044017788823	6.43480643374834	7.49065046304876	0	5.16414051683088	5.99683232924849	5.15824012419802	7.09071545317671	6.2830865949297	7.05513823901437	6.04543523588424	4.44863278179145	4.1657301802013	4.83585970754988	6.25882325646804	7.59743668467865	3.02362437052654	3.38959763961412	4.84661452510277	0	0	4.08041782012459	4.70081442968168
71	Chr1	255100	255320	2.80345242218508	2.02126927034028	1.46845864843267	2.59665187164571	2.42785954831915	1.31398138978837	2.08614484274605	2.19154607193368	2.54581346227528	1.54491141755443	2.10372197428509	0	2.75385083049592	1.87451304500893	2.60424231914454	2.55580573126661	2.0827327694343	2.43232843379205	2.79593281477089	1.98234141174976	2.37074695313874	2.9360781295183	2.19140430504916	2.03348005929608	2.73957105595226	2.67108466124219	0.629529445354684	2.02704581034483	2.74553769290895	2.82091256792079	2.85598261308506	2.98446613259161	2.70337072709896	2.52645054633968	1.23047289709125	0.568054115481995	0.989153121998838	2.78858461921843	2.87470577258111	2.07334242550392	1.35583905584565	2.60281150422186	0	0.324290091753857	1.60541028988508	2.82048865780901
72	Chr1	261851	263037	11.8957305481907	8.48933093542916	5.2864511343576	11.7330195681769	13.6726827194815	12.4828232029895	13.0077266665342	17.1265267102965	6.84736034680938	7.55290026359944	5.97899929533657	13.5698470120484	12.0168036239822	11.5661443202679	12.9711300126622	13.7894634803222	10.6853246431847	13.0092717746757	9.11904241125275	8.45799002346563	12.8461404670076	10.5111597036755	10.2265534235628	12.8033929659383	14.3349648276572	15.0393679839506	10.7020005710296	11.2935409433498	12.3549196180903	16.683682901703	16.8404492012947	14.0584062561552	12.1981362076417	14.4368602647982	10.1277384606741	7.95275761674793	8.46275448821228	13.5711118135297	13.8601885463732	12.3536652852942	11.2340950341497	13.4628181252855	9.07462643353596	10.5394279820004	13.8466637502589	8.68268077011792
73	Chr1	266037	266536	9.77419898545607	7.47869630025902	5.87383459373066	8.46316165573418	5.62241158558119	8.25931159295548	9.20358018858552	8.03566893042349	8.51530709795525	7.38124343942672	7.08622138706556	13.7960111289159	4.92355148482605	6.06225495407144	5.85954521807521	6.47867034204791	5.38793912092786	6.37564877342462	6.36612394747833	6.34349251759922	8.32518116102209	8.33846188783197	9.33375907706126	7.34312243634694	7.70902552954009	8.76812573581677	1.88858833606405	5.40545549425288	7.00834621610968	10.3970777503366	10.9315196569808	8.95339839777482	7.318881724585	6.94773900243413	6.62562329202981	3.69235175063297	7.1438836588805	5.45323214424938	7.39210055806571	5.44252386694778	5.81073881076707	5.38512725011419	1.91963251478645	3.4050459634155	6.82299373201161	6.52583650238162
74	Chr1	267841	268660	13.1080342983248	15.9680272356882	9.39813534996906	12.406225608974	8.17805321539082	12.9521022707711	13.2531554715632	13.3927815507058	12.8168539824894	19.5688779556895	16.8297757942807	8.594236440964	11.0154033219837	11.925093626759	14.6238222536578	10.0449108973036	8.42148467640826	9.69246027405014	14.753922391791	10.3081753410987	15.0514864699274	13.2710731454227	15.5021563801626	13.4435626142352	16.0551606069761	15.0393679839506	6.29529445354683	11.438329929803	14.7392023514059	19.6657904735049	20.4842890869549	19.7917227740285	9.82444483750599	9.74488067873878	9.37052437015645	8.33146036040259	10.111343024877	13.261269078061	11.8581613118971	9.76198725341427	10.4593298593807	10.231741775217	6.36968970815505	4.86435137630786	11.572332506255	10.5077028428179
75	Chr1	269205	271040	30.5349007065023	25.0637389522194	17.9151955108785	31.3521670428334	24.9175058906439	28.7198789482315	35.5871767291974	34.9024004048697	22.3856011337999	32.6147965928158	25.6875525281127	30.079827543374	23.5329070969652	21.5768416457411	24.0391598690265	25.2014332571405	21.0989884903562	21.8909559041285	22.8406203791283	19.7573360704393	29.8273046894897	28.068906918195	28.9752347000945	25.0795873979849	28.4787967909456	30.4271383150198	7.86911806693354	23.8901827647784	27.8888828806014	45.2151985886732	38.2110777198967	42.0181416035923	23.0116191160375	26.0765788532917	21.2019945344954	15.5268124898412	19.8929683424211	26.026789779372	30.9544210869002	17.4506320813246	20.4344314845308	18.578689012894	13.5246836269046	12.8094586242774	23.3453412987456	23.7252869450993
76	Chr1	274453	275442	15.6841797673597	6.67018859212291	12.0413609171479	9.42488457115852	10.4781306822195	10.0425720505254	13.1304410690487	10.3895517484263	13.0802139958282	15.2774573513716	13.2866651007479	11.7605340771086	11.4326534478164	11.5262610639911	12.5704773481784	9.50997481401528	8.69314547242143	9.28707220175147	11.22674561008	12.8852191763734	13.1769423674456	13.153630020242	13.6354045647504	13.4059055761001	13.443011460603	15.5039044467753	0	9.50781011042695	12.1381666423343	15.5553178745346	18.4161637464451	14.7652534980848	10.4178676800399	14.4368602647982	6.81492681465924	8.71016310405725	10.5509666346543	10.2867788175613	11.2421529320583	7.08391995380504	6.97288657292048	10.5009981377227	7.15499391874951	1.29716036701543	9.43178545307487	9.67814735522698
77	Chr1	278386	278722	5.22805992245325	1.61701541627222	0	0.384689166169736	1.27782081490482	3.28495347447093	1.34985842765921	3.08439817531407	1.49237340891999	0.171656824172714	1.66083313759349	0	2.33660070466321	2.2334623515	3.25530289893067	1.48593356468989	2.17328636810536	2.91142342832685	2.92497586776032	4.03076087055784	4.24529105562054	3.34712906765086	3.81466675323373	3.20084824148457	2.99441487511061	3.65822464474475	0	1.49615286001642	1.08376487877985	2.17613255239604	1.87116102236608	2.27761889066201	2.37369137013568	1.08276451985986	0.662562329202981	2.08286509010065	0.769341317110208	1.54921367734357	2.77203770927464	2.59167803187989	2.13060423061459	5.02611876677325	1.74512046798768	0	3.27771267518205	3.42882934870899
78	Chr1	283972	284636	8.48612625093861	3.84041161364652	3.81799248592493	6.05885436717333	6.00575783005263	3.66037672869618	6.87200654081052	6.65580658883562	7.02293368903526	9.61278215367201	9.52210998886935	12.6651905445785	5.50770166099185	6.89980333588394	8.26346120497786	5.17104880512081	6.38402870630949	7.22327837914003	8.00066928534439	5.08800962349104	7.60844371007317	8.51462657560307	8.27863848574129	6.55232463550958	6.43480643374834	6.27124224813385	0	4.24714360262727	5.12982042622461	7.33437267659406	6.69678681688911	6.75431808954942	9.0332143807941	5.32359222264433	5.96306096282683	5.01781135342429	6.48444824421461	6.94047727449921	9.08612360262244	5.96085947332376	6.29496704499766	6.73140906264274	2.44316865518276	0	8.29461983107293	6.19401430734527
79	Chr1	290769	291861	15.3053348454428	11.3191079139055	12.6287443765209	11.4445026935496	10.4781306822195	14.3599394741158	17.7935883645987	14.5291387731899	11.7634139291341	13.7325459338172	12.2901652181918	17.188472881928	11.3492034226499	10.0106973254732	10.8176219410619	13.373402082209	10.6400478438491	11.5719867910713	10.7966021001153	11.4315021410903	15.1617537700733	14.44550439723	16.8819294611195	11.5607107074795	14.207542918078	14.4006303475666	4.40670611748279	9.79738808333335	7.44185216762162	13.701575329901	15.56018113336	16.8857952238736	10.6816111656105	10.0155718087037	6.34166800808568	10.6983525082442	10.44106073221	13.1993005309672	13.2441801665344	9.07087311157963	10.5561755062268	13.1038096419445	5.58438549756059	7.78296220209258	11.5054404108431	10.1758806477815
80	Chr1	292803	293638	12.6534203920245	14.1488848923819	13.5098195655805	9.61722915424339	12.6504260675577	16.1431999316857	15.8301579243671	16.2336746069161	14.3970140625223	16.4790551205806	12.1794430090189	18.7716217000003	12.5175037749815	9.37256522504466	9.71582711373154	12.1846552304571	9.55340465979647	11.1297452576545	6.32310959648186	8.12759978817401	11.7434674655477	10.5698812662659	12.8237733406581	9.33894545750791	11.5316828169153	10.9166068763811	4.09194139480544	10.8591739839902	10.1873898605306	16.3612928939406	18.8100923827326	16.6501794765637	12.6596873073903	14.5270906414532	8.61331027963876	7.95275761674793	11.3203079517645	10.9064642884988	11.2421529320583	7.94781263109834	10.0719472719962	10.4112460168874	6.36968970815505	2.59432073403086	11.03719574296	10.1205769486088
81	Chr1	297972	298791	14.2445690640755	13.3403771842458	22.3205714561765	16.6378064368411	14.5671572899149	12.6705348301022	19.3888755972868	16.4771797260199	15.6260274581035	19.225564307344	12.1794430090189	17.8669652325304	12.5175037749815	11.6060275765447	12.420232598997	10.8175963509424	10.458940646507	10.798064107592	11.7429178220377	13.3477655057817	17.0914315226281	15.5024925238566	17.6935606852118	13.1423063091543	16.1188715617657	16.2007091410124	11.016765293707	12.886219794335	11.7046606908223	19.5045954696238	23.5372360181838	21.5981101700708	13.0553025357462	11.3690274585286	10.8849525511918	7.57405487309326	11.1004961468759	13.013394889686	14.2195267679459	6.47919507969974	9.29718209722731	9.24446844602936	5.4971294741612	4.86435137630786	9.09732497601548	9.069806664327
82	Chr1	300900	301488	7.3495914851879	3.84041161364652	8.22336843122293	4.42392541095196	8.81696362284323	7.6961767116176	6.13572012572368	5.84412285848981	9.56874715131054	11.3293503953992	9.63283219804225	11.0820417265062	4.33940130866024	5.38423959736608	6.46052421480087	6.83529439757349	6.11236791029632	5.23319147876472	9.29109981523865	7.99544369405735	8.76625036160605	9.1605637640971	12.1744683613842	6.85358094059048	5.096876383167	5.98090695886839	6.92482389890152	10.3765440291462	7.58635415145893	10.1552852445148	10.5375910206932	13.6657133439721	7.45075346737031	6.4063567425042	4.35398102047674	3.21897332106464	7.91322497599071	5.70110633262435	6.26275186169456	4.40585265419582	4.3580541080753	8.97521208352365	5.58438549756059	3.89148110104629	5.68582811000967	4.3136885354726
83	Chr1	302130	303670	37.8087232073068	44.467923947486	44.05375945298	34.0449912060216	31.051045802187	29.0953022024568	39.636752012175	37.1751148498379	33.0955750095787	43.0858628673513	30.8914963592389	48.1729568927719	22.6984068452997	22.6536895652143	27.1442180187757	21.8729420722352	22.0498012764023	23.8073358822677	22.3244481671706	25.9686724939218	33.5763928944533	36.5248119312077	40.0945824701588	28.6946630589558	35.2958689534315	35.3047711746794	31.4764722677342	23.9384457602628	26.1548590745536	41.9912985110495	41.756435446485	46.9660722970995	25.0556311292099	24.7231232034669	21.012691011866	24.4263269657258	24.2892044401937	31.5419904707152	26.8990325862947	27.6445656733855	22.3713444214532	24.2330726255139	25.3042467858214	27.240367707324	22.6764203446268	20.7388871897721
84	Chr1	306172	306531	5.90998078190367	2.62765005144236	3.81799248592493	3.55837478707005	2.42785954831915	4.97435811848455	6.38114893075263	6.16879635062813	6.14506697790585	6.00798884604501	7.30766580541136	3.84478998674705	5.17390156032568	3.62937632118751	4.60750564156341	4.33892600889447	3.48631354883568	4.75409648422992	4.1723920466581	4.42722915290779	6.06470150802934	6.16576407198843	4.95095046696293	5.30964237705087	5.03316542837742	6.32930930598694	0	3.90930263423646	4.33505951511939	5.64182513584158	4.23473284009164	5.5762393530001	5.34080558280527	4.42128845609445	3.40746340732962	1.23078391687766	4.50614200021693	4.33779829656201	5.54407541854929	3.54195997690252	3.68013458015248	4.48760604176183	2.35591263178337	0.648580183507715	4.08041782012459	3.65004414539989
85	Chr1	308925	310467	19.8514739084457	16.7765349438243	12.0413609171479	17.3110124776381	12.6504260675577	16.7063348130236	21.8431636475763	22.1589658384405	20.1031476848634	14.9341437030262	18.2691645135284	18.3192934662654	17.6914053353072	16.5116680985893	16.8274119083185	14.2055248784353	14.3074685900269	17.1000059587805	10.3664585901505	10.5064094822737	15.3271547202923	14.7978337727722	17.3689081955749	13.8577900337214	16.6285592000823	17.5362514716335	0	11.438329929803	16.834481117047	29.176295702495	20.2873247688111	22.1478802471272	19.5170179322267	20.1213739940625	15.0496300490392	9.37289290545292	12.9688964884292	18.0328472042792	18.5315854268175	12.2672760175648	11.7183232683802	13.9115787294617	9.24913848033473	7.13438201858486	13.3784190823757	14.2683543865632
86	Chr1	315771	316374	6.74343961012086	5.45742702991874	4.11168421561146	4.03923624478222	3.06676995577156	6.1006278811603	6.01300572320921	7.22398520007768	8.6030937690682	6.35130249439044	6.97549917789266	3.61862586987958	6.09185183715765	6.22178797917858	5.35872938747049	6.6569823698107	5.65959991694103	5.23319147876472	7.52751142438317	5.41839985878267	7.38790910978119	7.86868938710905	8.0351491185136	6.28872536856379	6.56222834332752	7.2583822316364	0	5.40545549425288	5.41882439389923	6.85078766495049	6.99223329410481	5.02646927594376	7.05513823901437	7.12819975574411	5.01654334967972	3.40832469289197	5.27548331732714	6.69260308612424	8.11077700121099	6.99753068607571	5.81073881076707	6.82116118347798	4.79908128696613	3.72933605516936	5.55204391918592	5.64097731561801
87	Chr1	319384	319999	3.63691125040226	2.02126927034028	1.17476691874613	3.65454707861249	2.30007746682867	3.8480883558088	3.68143207543421	4.87010238207484	6.40842699124468	4.29142060431786	5.75755487699077	0.452328233734947	4.42285133382679	4.58657447183037	4.00652664483775	4.33892600889447	4.12018873953307	4.8646568675841	1.11837312590836	3.89860477644119	5.40309770715341	4.28667406909672	6.49304979273827	4.74478680502418	6.05254070501082	4.99376697536584	0	3.66798765681446	4.62406348279401	2.98210757180198	3.34839340844455	3.22008187990147	6.52765126787311	3.60921506619955	1.51442818103539	0.284027057740997	1.64858853666473	5.39126359715564	4.92806703871048	2.59167803187989	2.51798681799906	3.23107635006852	1.30884035099076	1.62145045876929	3.81284943847708	3.65004414539989
88	Chr1	324426	325482	20.4576257835127	18.1914234330625	17.9151955108785	19.0421137254019	12.5226439860672	19.3342975926003	16.1983011319105	18.3440523058152	15.8893874714423	18.1956233623077	18.1584423043555	22.6164116867474	14.1030542531458	13.1614745713393	15.4251275826253	10.3420976102416	12.768057412619	12.7881510079673	13.4634918618967	13.3477655057817	17.973569923796	21.1397625325318	18.5051919093041	15.6276708260717	17.6479344767158	19.742799670051	0.314764722677342	12.0174858756158	13.0051785453582	21.1165455084356	19.4994674962359	21.9122644998173	13.6487253782801	18.4069968376177	7.00423033728866	7.1953521294386	13.8481437079837	15.430168226342	14.7328670844782	11.9217189466475	12.3962427963031	13.0140575211093	10.1216987143286	5.18864146806172	10.8365194567243	11.5584731270997
89	Chr1	330026	330616	3.63691125040226	3.43615775957847	0.293691729686533	3.17368562090032	4.60015493365734	3.0972418473583	2.94514566034737	3.81491353262529	3.86261352896939	6.69461614273587	6.20044371368237	1.13082058433737	4.17250125832716	5.0651735471518	5.55905571971238	4.81442474959524	3.03354555548039	6.41250223454268	3.74224853669335	3.36998039997459	3.80422185503659	4.28667406909672	3.40885114118759	4.97072903383485	4.96945447358783	3.60015758689165	0	3.47493567487685	2.96229066866491	5.31943512807921	4.13625068101974	4.71231494619727	4.61551099748604	4.7822099627144	1.51442818103539	0.946756859136658	0.879247219554523	6.50669744484301	6.67342411492044	2.76445656733855	3.97067152069083	3.14132422923328	2.44316865518276	2.10788559640007	4.01352572471271	4.20308113712715
90	Chr1	337582	338536	18.0330182832445	13.1382502572118	17.0341203218189	12.3100533174315	11.6281694156338	14.0783720334468	14.2348706916789	15.1784857574666	13.7825073647317	19.3972211315167	19.5978310236032	13.3436828951809	8.59535259215395	11.6857940890982	11.7190904361504	7.66741719379982	10.368387047836	10.6506502631197	10.1944011861646	8.52406807052396	14.3898826690514	12.0966418936154	14.6093620336611	9.79082991512926	14.0801210084988	12.1940821491492	7.5543533442562	7.86686826395732	10.6931468039612	15.0717328628911	18.8100923827326	14.0584062561552	12.132200336249	13.9857083815233	12.3993807322272	7.00600075761127	12.0896492688747	12.765520701311	12.1148314701633	10.7986584661662	12.9773166773798	13.1038096419445	6.36968970815505	3.24290091753857	9.83313802554614	8.12964377839067
91	Chr1	342074	342984	17.3510974237941	10.9148540598375	14.6845864843267	10.6751243612102	9.7114381932766	12.6705348301022	14.8484427042513	12.0129192091179	13.7825073647317	20.0838484282076	17.0512202126265	9.95122114216884	10.6816032213175	9.37256522504466	10.0163166120944	9.09391341590212	9.59868145913199	9.83987411852239	8.5168414973021	13.0834533175484	13.5628779179565	15.3850493986759	14.8528514008888	13.4812196523703	13.8889881441301	12.8908868433862	1.57382361338671	9.50781011042695	10.1873898605306	15.2329278667723	15.3632168152162	17.2784881360567	11.1431622653591	11.5494882118386	7.00423033728866	8.33146036040259	11.7599315615417	11.7120554007174	11.7041592169374	7.42947702472236	11.1372493873035	10.3214938960522	9.07462643353596	6.64794688095408	9.63246173931051	9.45693255853608
92	Chr1	344263	345852	14.4718760172257	16.9786618708583	9.10444362028253	9.90574602887069	11.3726052526529	17.1756138808051	19.6343044023158	13.0681080585675	20.3665076982023	18.5389370106532	19.0442199777387	2.48780528554221	15.1044545551443	13.9192564405982	14.7740670028392	15.0376476746617	15.1224509780664	15.6995744362942	9.7212433252034	11.8940484704985	14.3347490189784	14.2106181468686	15.5021563801626	16.9456671608006	17.2019577931886	18.1749891080175	0.944294168032025	13.5136387356322	11.1989037473918	21.035948006495	18.4161637464451	18.6136440374792	15.7586732628452	17.2340019411028	11.831470164339	9.18354153362558	9.56181351265544	17.4751302804355	18.2235812368981	16.241182333114	17.8195990196857	14.3603393336378	6.45694573155443	2.59432073403086	17.7932973795597	15.2638209716723
93	Chr1	354746	355262	7.57689843833804	5.65955395695277	1.7621503781192	5.48182061791873	3.450116200243	4.5989348642593	3.68143207543421	2.02920932586452	3.24810683117881	5.49301837352686	4.09672173939728	0	4.08905123316061	5.78307216013394	5.5089741366519	4.69555006442005	4.21074233820413	4.8646568675841	3.57019113270744	4.95585352937439	5.07229580671545	4.05178781873526	4.95095046696293	6.06278313975312	7.64531457475051	7.49065046304876	0.314764722677342	3.90930263423646	5.56332637773655	4.67465511255445	3.74232204473215	5.26208502325362	4.02208815495212	4.51151883274944	3.88072221390318	3.69235175063297	5.82501282954872	3.40827009015586	4.92806703871048	4.9241882605718	4.55174540176754	6.01339209596085	1.57060842118892	1.1350153211385	4.61555458341962	3.92656264126352
94	Chr1	356450	357726	13.5626482046251	14.351011819416	9.69182707965559	12.2138810258891	16.6116705937626	15.2984976096789	14.9711571067658	13.555118296775	15.3626674447646	13.9042027579899	14.5046094016498	4.07095410361453	11.8499035736491	11.5661443202679	13.4719458432669	14.8593356468989	12.8133342119545	13.0092717746757	11.8289465240307	10.3742533881571	14.3898826690514	12.3902497065672	15.9079719922088	15.2511004447206	16.8196920644511	15.1555020996568	5.66576500819215	12.5966418214286	14.2334454079753	19.8269854773861	20.5827712460268	17.828258213113	12.9234307929609	12.0006400951135	10.6009972672477	7.85808193083426	9.12218990287818	14.5626085670296	14.3221948312523	9.07087311157963	10.9435580936113	14.0013308502969	10.5579788313255	8.75583247735415	13.1108507007282	9.89936215191788
95	Chr1	363010	364983	25.7614546903493	35.1700853039208	12.6287443765209	25.6780018418298	16.2283243492912	27.3120417448869	34.4827471065671	27.7595835778266	28.9696014672705	42.7425492190059	29.5628298491641	42.5188539710851	21.6135565181347	23.5710044595804	19.531817393584	22.1106914425855	20.0123453063035	21.8909559041285	23.1417208361037	17.9732287998645	29.6619037392708	28.8910087944601	32.3029227188729	27.6402659911726	32.8748526714272	32.9240218027027	14.4791772431577	22.2492409183088	23.1925684058887	39.895763460594	39.6883101059752	39.8975998778036	23.9347213155347	25.3547358400518	17.6052276045364	16.7575964067188	20.222686049754	23.1142680659661	28.5930556308514	19.7831423100165	22.177653127761	19.6557144629168	15.3570601182916	8.26939733972336	22.8102045354506	21.2366204823266
96	Chr1	367766	368896	15.4568728142096	14.55313874645	6.75490978279026	11.5406749850921	13.1615543935196	13.6090929656653	15.3393003143092	14.7726438922937	15.7138141292164	25.9201804500799	16.2761647484162	14.2483393626508	10.5147031709844	11.366728038884	11.1181114394248	14.7404609617237	11.6814142285663	12.8987113913215	12.8612909479461	14.2728581645983	14.4450163191244	15.9722650245796	18.2617025420764	12.728078889668	18.2850440246116	17.187849124515	6.92482389890152	12.8379567988506	14.8837043352432	23.7762630724752	20.5827712460268	28.5880440069301	9.69257309472068	12.0006400951135	8.04539971175049	6.05924389847461	8.79247219554523	13.3232376251547	13.9115225780264	8.46614823747432	7.0697322197666	9.69322905020555	2.87944877217968	0	13.779771654847	11.9455990213087
97	Chr1	369202	369533	4.2430631254693	2.02126927034028	0	3.46220249552762	3.06676995577156	4.88050230492824	7.24014974835394	5.43828099331691	5.35498693788939	5.83633202187229	4.65033278526178	4.07095410361453	2.33660070466321	3.19066050214286	3.15513973280973	3.68511524043092	4.07491194019754	4.71724302311186	3.05401892074974	3.76644868232454	3.52855360467162	4.11050938132562	4.13931924287064	3.9163319660517	4.20492301611278	5.86477284316221	1.88858833606405	2.94404272454845	4.04605554744476	5.15824012419802	3.74232204473215	5.183546440817	4.02208815495212	1.26322527316984	2.08233874892366	1.51481097461865	2.52783575621925	4.46173539074949	3.90138640564579	2.93723510279721	3.292751992768	2.6925636250571	0	0.162145045876929	4.41487829718398	3.53943674705444
98	Chr1	372898	373696	10.153043907373	7.47869630025902	7.34229324216333	7.78995561493714	5.36684742260022	9.38558135563122	11.1670106288171	9.41553127201136	8.69088044018114	11.1576935712264	11.4043875448086	5.65410292168684	7.3436022146558	7.97665125535716	9.16492970006635	8.49953999002616	8.78369907109248	9.02909797392504	8.34478409331619	8.98661439993223	8.82138401167904	10.2762734533141	8.6032909753782	10.1297432583453	10.7671513594403	13.2392891905048	3.7771766721281	6.99813434523811	8.9591229979134	16.8448779055841	15.0677703380005	12.7232503547326	8.24198392408221	7.2184301323991	5.77375744019741	7.4793791871796	9.89153121998838	12.8274892484048	9.70213198246125	7.42947702472236	7.6508061008433	9.69322905020555	5.4971294741612	3.24290091753857	7.29123839989476	6.58114020155435
99	Chr1	386524	387537	10.0772749229896	3.43615775957847	0	8.65550623881905	9.58365611178612	11.1688418132012	11.2897250313316	7.79216381131974	9.0420271246329	7.38124343942672	9.74355440721515	12.891354661446	7.3436022146558	7.37840241120537	8.3636243710988	9.45053747142769	7.74233268637533	9.76616719628627	6.88229615943604	6.5417266587742	9.20731956219	9.98266564036222	8.76561722019666	9.86614399139948	9.93890894717566	9.58106454576005	2.51811778141873	8.68733918719214	7.36960117570296	9.02692021734653	11.8178590886278	12.4876346074228	10.4838035514326	10.7374148219437	4.92189158836501	5.20716272525162	5.60520102466008	8.05591112218658	10.4208084256065	2.93723510279721	4.06751716753695	7.00066542514845	2.18140058498461	0	7.75948306777791	5.19854772223621
100	Chr1	389456	389981	8.94074015723889	5.65955395695277	7.34229324216333	5.19330374329143	1.53338497788578	6.56990694894186	4.54043289303552	4.6265972629711	6.84736034680938	6.35130249439044	7.30766580541136	1.80931293493979	6.34220191265728	5.22470657225894	5.40881097053096	4.57667537924486	4.52767993355283	4.56982917863961	5.80693738452416	6.14525837642425	6.67117165883227	7.34019532379575	6.0060710582829	6.32638240669891	8.02758030348803	8.18745515728586	1.88858833606405	5.88808544909689	5.6355773696552	6.7701901630099	7.1891976122486	5.41916218812686	6.00016429673185	5.77474410591928	4.0700257365326	3.69235175063297	4.94576560999419	4.83354667331195	5.54407541854929	6.13363800878242	7.84449739453554	7.26992178765416	4.79908128696613	0.810725229384643	4.81623086965525	5.53036991727256
101	Chr1	392179	393238	14.6991829703758	8.28720400839513	12.0413609171479	9.13636769653122	11.7559514971243	10.6995627454196	4.66314729555	9.74020476414968	13.6947206936188	7.55290026359944	10.2971654530796	9.27272879156642	10.7650532464841	10.6887126821786	12.8709668465413	8.44010264743857	10.458940646507	10.0609948852308	11.5278460670554	8.78838025875726	9.37272051240898	9.68905782741039	9.41492219947049	10.8452269829124	10.7034404046507	15.5039044467753	0	8.78386517816094	11.1266527554731	12.2508202949703	9.74973374811797	11.9378645303664	9.62663722332802	10.0155718087037	8.1400514730652	5.68054115481995	6.15473053688166	9.17134496987396	11.1394848687518	9.15726237930896	10.9435580936113	11.3087672252398	2.09414456158522	0	9.23110916683923	8.8485918676361
102	Chr1	395092	395958	15.0022589079093	11.3191079139055	9.98551880934213	7.98230019802201	6.51688615601456	11.6381208809827	8.95815138355658	12.3375927012563	16.1527474847811	16.6507119447533	13.9509983557853	18.7716217000003	10.6816032213175	9.5320982501518	10.2667245273967	9.3316627862525	10.0967262518228	9.28707220175147	12.7752622459531	6.67388275289085	9.59325511270095	10.746045954037	9.90190093392586	9.37660249564302	11.5316828169153	11.8456798020306	0	8.88039116912974	8.67011903023877	15.9583053842376	13.3935736337782	13.5086361790988	7.97824043851158	10.7374148219437	7.00423033728866	5.39651409707895	7.47360136621345	12.765520701311	11.3448209953647	6.39280581197041	5.90758445761318	5.6543836126199	2.87944877217968	1.94574055052314	10.5689510750768	8.40616227425429
103	Chr1	399703	400524	6.74343961012086	5.25530010288472	0.587383459373066	7.50143874030984	6.900232400486	6.1006278811603	7.60829295589737	7.46749031918142	10.1832538491011	10.6427230987083	5.86827708616367	2.26164116867474	7.26015218948926	6.89980333588394	7.91289012355455	7.60797985121223	7.10845749567794	5.97026070112595	8.04368363634087	5.35232181172435	6.17496880817533	7.22275219861502	4.62629797732601	9.37660249564302	8.21871316785679	10.3359362978502	0	5.98461144006569	4.55181249087536	7.89855519017821	7.4846440894643	9.18901414508468	7.97824043851158	7.48912126236406	5.86840920151212	5.39651409707895	5.27548331732714	7.18835146287418	8.67545134939657	3.36918144144386	4.06751716753695	4.57735816259706	2.35591263178337	0	5.15069134671465	7.30008829079978
104	Chr1	401652	402403	13.4868792202417	5.8616808839868	7.92967670153639	9.80957373732826	9.32809194880515	10.511851118307	13.0077266665342	8.76618428773471	12.6412806402635	10.4710662745356	14.5046094016498	12.891354661446	10.598153196151	9.05349917483037	9.51550078148965	7.66741719379982	8.46676147574379	7.77608029591095	10.3664585901505	7.66505345876573	10.4753935138689	9.86522251518149	11.9309789941566	9.64020176258881	9.62035417322772	12.8908868433862	5.03623556283747	8.49428720525453	9.03137398983206	10.9612602639208	11.9163412476997	11.7807873654932	7.58262521015563	8.30119465225896	5.77375744019741	5.20716272525162	7.69341317110208	8.98543932859273	11.0881508370986	9.76198725341427	10.0719472719962	11.2190151044046	5.32261742736244	6.810091926831	8.56218821272045	7.90842898169976
105	Chr1	404265	404803	9.01650914162227	7.47869630025902	8.22336843122293	4.90478686866413	4.47237285216685	4.78664649137192	3.43600327040526	5.84412285848981	7.1107203601482	8.06787073611758	5.53611045864497	4.52328233734947	4.75665143449296	5.22470657225894	4.85791355686577	6.06260894393474	6.42930550564501	5.67543301218145	4.94665036459465	4.55938524702444	6.00956785795634	6.57681501012099	5.92490793587367	4.48118753807839	4.39605588048154	6.15510813242767	0	4.87456254392448	7.00834621610968	7.73736018629702	6.99223329410481	5.81185510030997	6.72545888205108	5.95520485922926	2.55559755549721	5.39651409707895	4.72595380510556	6.87850872740547	6.3140858933478	4.9241882605718	5.4233562233826	6.10314421679609	5.84615356775874	3.08075587166164	5.48515182377404	4.81142182802713
106	Chr1	408347	408848	9.01650914162227	4.64891932178263	3.23060902655186	4.23158082786709	5.87797574856215	4.97435811848455	3.43600327040526	5.19477587421316	6.05728030679291	1.37325459338172	6.53261034120107	7.68957997349411	5.75805173649148	5.38423959736608	5.60913730277285	5.46823551805879	5.02572472624364	6.41250223454268	6.02200913950653	7.00427298818248	7.16737450948922	5.93087782162697	4.95095046696293	6.25106833042868	6.68965025290669	7.14224811593022	0	5.01935153037768	4.19055753128207	6.12541014748515	3.93928636287595	5.41916218812686	5.34080558280527	5.68451372926429	5.86840920151212	4.26040586611496	6.04482463443735	6.32079180356178	6.67342411492044	4.66502045738381	2.7116781116913	6.01339209596085	2.53042467858214	2.43217568815393	5.21758344212652	3.92656264126352
107	Chr1	410332	411948	30.6106696908857	22.233961973743	8.22336843122293	21.6387655970476	19.2950943050627	21.3991254908392	19.8797332073447	22.9706495687863	25.4581346227528	27.9800623401525	26.0197191556314	16.7361446481931	16.6065550081421	17.9075820682768	16.4267592438348	16.4047065541764	16.1185405634481	20.1588432315796	20.2597593193398	18.2375409880978	21.8329254289056	22.9014094102427	21.1835749488086	20.9749702412577	22.7448108598828	21.3686772899376	10.0724711256749	14.8650026091954	21.7475485675156	26.4359806365148	25.9008078359094	24.1113448080427	16.747711333735	21.2041385139223	12.4940324935419	13.1599203419995	11.7599315615417	21.8748971240913	20.9442849145195	16.0684037976553	16.46375996384	16.4246381128483	8.02755415274335	3.56719100929243	17.8601894749716	18.2502207269995
108	Chr1	414142	415169	17.729942345711	16.7765349438243	22.9079549155496	15.6760835214167	11.2448231711624	13.3275255249963	14.1121562891645	16.071337860847	12.0267739424729	14.419173230508	14.1724427741311	16.2838164144581	14.7706544544781	12.28404293325	13.2215379279646	12.7195913137454	11.4550302318887	13.8569013803911	13.9796640738544	13.0173752704901	15.7130902708033	17.322860964158	21.670553683264	13.7448189193161	15.7366058330281	18.4072573394299	2.51811778141873	12.2588008530378	12.4271706100089	25.9523956248713	20.7797355641706	25.6821164567751	13.3849818927095	15.0684729013831	11.9261219256537	5.39651409707895	11.9797433664304	15.7400109618107	14.9382032110911	8.9844838438503	7.26342351345883	7.53917815015987	5.40987345076182	2.75646577990779	9.16421707142736	8.51676967259974
109	Chr1	417992	418942	12.8807273451747	13.1382502572118	11.7476691874613	5.00095916020656	1.91673122235722	5.44363718626611	6.994720943325	8.03566893042349	12.7290673113764	10.6427230987083	9.96499882556095	14.0221752457834	6.84290206365654	9.33268196876788	7.86280854049408	9.50997481401528	7.42539509102664	8.66056336274443	9.80727202719635	4.95585352937439	8.38031481109509	8.8082343885549	10.4700427907905	9.52723064818347	10.3848856307028	8.41972338869822	0	7.52902729556652	8.88687200599474	8.62393270764356	5.41651874895443	10.2100157167608	9.23102199497207	9.83511105539377	5.58445391756799	5.39651409707895	4.61604790266125	10.4107159117488	10.1128042356871	5.09696679603046	6.68234963238213	7.80843451266558	0	0	5.61893601459779	8.35085857508157
110	Chr1	419955	420485	7.95574336025494	1.01063463517014	2.6432255671788	2.78899645473058	0	2.72181859313305	0.859000817601315	4.22075539779819	5.26720026677645	3.77645013179972	4.65033278526178	8.36807232409653	3.42145103182827	4.90564052204465	4.10668981095869	3.44736587008054	4.02963514086202	3.53793226733389	3.18306197373917	2.44488774115803	3.6939545548906	3.81690156837379	3.89582987564296	3.53976158470058	4.96945447358783	2.78721877694838	0	5.11587752134648	2.96229066866491	3.62688758732673	4.53017931730734	4.63377636376065	3.49460118381086	2.07529866306474	2.36629403286779	3.40832469289197	2.74764756110788	4.08992410818703	5.08206913367018	2.07334242550392	0.87161082161506	1.88479453753997	0.523536140396305	0.486435137630786	2.67568381647514	2.43336276359993
111	Chr1	424491	425184	7.80420539148818	3.84041161364652	2.93691729686533	6.44354353334307	6.64466823750504	9.01015810140597	8.09915056595526	6.65580658883562	3.51146684451763	4.11976378014515	6.64333255037397	3.84478998674705	6.75945203849	6.62062054194644	7.111584794587	7.48910516603704	6.74624310099371	6.04396762336207	4.1723920466581	5.35232181172435	7.16737450948922	6.2244856345788	7.54817038405823	5.61089868213177	4.90574351879824	6.79384576881167	5.35100028551481	7.04639734072251	7.51410315954027	9.18811522122772	8.56794783925519	6.75431808954942	8.11011218129689	7.12819975574411	3.88072221390318	7.66873055900693	5.38538921977145	7.31228855706167	6.72475814657367	5.09696679603046	6.97288657292048	7.62893027099511	4.36280116996921	5.51293155981558	7.69259097236603	8.40616227425429
112	Chr1	426210	427271	11.2895786731237	5.8616808839868	17.0341203218189	14.7143606059924	10.094784437748	11.3565534403138	17.7935883645987	12.0940875821525	13.5191473513929	13.9042027579899	9.30066557052355	14.7006675963858	11.2657533974833	11.6060275765447	12.2199062667551	10.9959083787052	10.5494942451781	9.10280489616116	3.14004762274269	4.42722915290779	4.5760929560585	3.58201531801233	5.51909232382753	3.84101788978148	4.0775011065336	3.54209052903856	2.51811778141873	12.3553268440066	13.872190448382	11.6060402794455	8.56794783925519	10.9168629586903	15.7586732628452	14.5270906414532	12.4940324935419	9.56224427728025	13.6283319030951	14.5626085670296	14.2195267679459	12.7856116239408	11.6214776215341	17.5016635628711	9.07462643353596	10.7015730278773	12.8432823190807	9.73345105439971
113	Chr1	428458	428753	0.0757689843833804	0.202126927034028	0	1.63492895622138	2.42785954831915	1.78326045756993	1.59528723268816	2.67855631014116	2.72138680450116	0	0	0	2.00280060399704	2.91147770820536	2.65432390220501	1.96143230539065	2.03745597009877	2.17435420596562	0	0	0.055133650072994	0	0	0	0	0	0	3.04056871551725	3.10679265250223	2.41792505821782	2.95446477215696	2.74885038528174	2.24181962735036	2.88737205295964	1.89303522629423	1.51481097461865	3.07736526844083	1.7351193186248	4.2093905955652	0.863892677293298	0.0968456468461178	0.179504241670473	0.349024093597537	0	1.67230238529696	2.3780590644272
114	Chr1	431810	432212	0	0	0	3.75071937015492	5.11128325961926	0.281567440668937	0.613572012572368	0.405841865172903	0.877866711129408	0	0.110722209172899	0	2.42005072982975	3.23054375841965	2.55416073608406	0.118874685175191	0.498044792690811	1.06875037242378	0	0	0	0	0	0	0	0	1.57382361338671	3.37840968390805	0.722509919186565	0	0	0	2.10994788456505	3.69944544285454	2.08233874892366	1.42013528870499	3.29717707332946	0.185905641281229	0.975346601411448	0.950281945022628	1.45268470269177	1.61553817503426	0.785304210594458	0	0.334460477059393	0.497733292554531
115	Chr1	432737	432920	0	0	0	0.192344583084868	0.766692488942889	1.22012557623206	0.245428805028947	0.811683730345807	0	0	0	0	1.1683003523316	1.79474653245536	2.00326332241887	0	0.135830398006585	0.515948455652859	0.0430143509964752	0	0	0.058721562590366	0	0	0	0	0.629529445354684	2.22009779228243	1.30051785453582	0.483585011643564	0.393928636287595	0.157077164873242	1.38465329924581	1.44368602647982	0.851865851832405	1.42013528870499	1.31887082933178	0.309842735468715	0.975346601411448	2.3325102286919	2.13060423061459	2.78231574589233	1.22158432759138	0.486435137630786	3.47838896141768	3.20761455201809
116	Chr1	433932	435437	0.984996796983945	0	0	15.1952220637046	19.8062226310246	15.01693016901	12.1487258489329	14.2856336540862	16.7672541825717	19.225564307344	9.85427661638805	0	10.598153196151	11.8453271142054	11.6189272700295	13.076215369271	11.998351823915	14.999358675051	1.72057403985901	1.45371703528316	0.771871101021916	0.88082343885549	0.243489367227685	1.28033929659383	1.46535196016051	1.3355423306211	12.5905889070937	19.7395651531199	16.2564731816977	17.6508529249901	18.4161637464451	18.5351054550426	14.1102764780287	14.7977817714181	13.3458983453743	14.5800556307045	15.2769204397598	13.8189860019047	15.5028775592767	12.0944974821062	12.9773166773798	15.7066211461664	10.4707228079261	11.9987333948927	14.314908418142	13.7706210940087
117	Chr1	439800	440572	3.56114226601888	5.65955395695277	0	9.42488457115852	7.53914280793841	4.88050230492824	6.5038633332671	5.92529123152439	4.56490689787292	7.89621391194487	5.09322162195337	5.20177468795189	6.59255198815691	6.14202146662501	8.0130532896755	7.42966782344944	5.61432311760551	8.14461490709157	4.12937769566162	5.88094618819095	5.4582313572264	6.81170126048246	5.27560295659984	7.41843651261717	7.58160361996092	7.31644928948949	0	4.97108853489328	5.85233034541117	8.70453020958415	7.1891976122486	6.91139525442267	5.27486971141261	4.87244033936939	3.78607045258846	3.40832469289197	3.18727117088515	4.08992410818703	4.26072462721843	4.75140972511314	7.84449739453554	6.91091330431321	5.4971294741612	2.43217568815393	6.48853325495222	6.02810320982709
118	Chr1	442589	443744	6.66767062573748	2.62765005144236	4.11168421561146	5.57799290946117	10.9892590081814	9.01015810140597	7.24014974835394	9.57786801808052	9.65653382242348	9.95609580201744	9.85427661638805	7.01108762289168	6.59255198815691	7.97665125535716	9.31517444924777	9.50997481401528	7.65177908770428	10.208408729703	5.24775082156998	6.60780470583252	7.60844371007317	8.45590501301271	9.00910658742434	7.04186613126604	5.03316542837742	5.9228399010153	6.61005917622418	11.1487519568966	8.09211109488952	12.1702227930297	14.0829487472815	10.6027086289439	10.1541241944693	9.02303766549887	9.08656908621232	5.39651409707895	5.16557741488282	10.1008731762801	12.2174995334697	6.39280581197041	7.45711480715107	6.37240057930179	2.79219274878029	1.94574055052314	6.95677792283536	6.08340690899982
119	Chr1	446164	446840	4.77344601615297	1.01063463517014	4.69906767498453	4.90478686866413	5.75019366707167	5.25592555915348	5.52214811315131	6.49346984276645	3.95040020008233	7.20958661525401	5.86827708616367	3.16629763614463	5.50770166099185	4.86575726576787	5.00815830604719	6.30035831428513	5.38793912092786	5.8228468566537	4.90363601359818	2.97351211762464	5.34796405708042	5.46110532090404	7.22351789442132	4.93307199569974	5.096876383167	4.64536462824729	7.86911806693354	5.45371848973728	5.78007935349252	8.70453020958415	6.89375113503291	5.89039368274659	6.13203603951716	6.31612636584921	5.01654334967972	7.57405487309326	5.38538921977145	6.07291761518681	6.05741573508163	1.46861755139861	3.48644328646024	4.57735816259706	2.18140058498461	2.43217568815393	4.54866248800774	3.92656264126352
120	Chr1	447813	448408	7.27382250080452	7.88295015432707	0	8.46316165573418	5.36684742260022	5.63134881337873	9.32629459109999	6.89931170793936	6.6717870045835	6.69461614273587	8.52561010631326	0	5.50770166099185	5.6235391350268	5.45889255359143	5.3493608328836	5.70487671627656	6.37564877342462	7.31243966940079	5.484477905841	7.93924561051113	7.80996782451868	7.30468101683055	7.83266393210341	6.81707216248587	8.88425985152295	0	3.90930263423646	5.41882439389923	5.80302013972277	8.46946568018329	5.41916218812686	6.98920236762171	6.31612636584921	6.5309715307151	4.07105449428763	4.72595380510556	7.87000548090535	7.23809846310601	4.66502045738381	6.48865833868989	4.48760604176183	0.785304210594458	0.972870275261572	6.02028858706907	6.19401430734527
121	Chr1	450263	450677	7.87997437587156	4.04253854068055	4.405375945298	3.26985791244275	3.32233411875252	4.88050230492824	3.92686088046316	4.70776563600568	5.09162692455056	4.97804790100872	3.76455511187858	4.97561057108442	5.00700150999259	3.39007678352679	4.95807672298671	3.80398992560611	5.11627832491469	4.93836378982023	4.94665036459465	3.76644868232454	3.91448915518257	3.4645721928316	4.95095046696293	4.89541495756463	5.67027497627329	5.2841022646313	0	3.04056871551725	3.39579662017685	2.98210757180198	3.54535772658835	3.84839053939444	4.87925448305667	4.60174920940442	4.0700257365326	5.11248703933795	4.39623609777261	4.39976684365575	4.46606075383137	2.93723510279721	3.77698022699859	4.93636664593801	4.4500571933686	3.4050459634155	5.15069134671465	4.42429593381805
122	Chr1	455339	455866	10.5318888292899	7.68082322729305	11.7476691874613	6.92440499105524	9.83922027476708	8.63473484718073	7.97643616344079	8.44151079559639	4.82826691121174	2.91816601093615	7.30766580541136	0	7.17670216432271	5.42412285364287	6.66085054704276	5.64654754582158	6.20292150896737	6.52306261789687	5.76392303352768	5.88094618819095	6.00956785795634	7.57508157415722	8.0351491185136	7.83266393210341	8.21871316785679	8.82619279366986	0	5.26066650779968	6.57484026459774	8.140347696	6.20437602152962	8.56070548559171	7.05513823901437	7.85004276898402	8.70796204095347	3.40832469289197	6.37454234177029	8.24181676346781	6.72475814657367	7.60225556018102	5.22966492969036	5.56463149178467	4.10103309977106	3.89148110104629	5.88650439624531	5.86219211230891
123	Chr1	458582	459605	13.0322653139414	6.06380781102083	10.8665939984017	6.63588811642794	11.1170410896719	7.32075345739235	8.95815138355658	10.1460466293226	10.358827191327	8.23952756029029	6.20044371368237	3.16629763614463	9.51330286898592	8.65466661206252	8.96460336782446	9.56941215660288	8.05927028172403	9.32392566286953	10.9256451531047	8.72230221169893	13.0666750672996	14.3867828346397	18.0182131748487	14.9121871015046	13.1881676414446	17.7685197030459	7.86911806693354	11.679644907225	11.776911682741	14.6687453531881	13.1966093156344	13.8227905088453	10.2859959372546	11.5494882118386	8.70796204095347	8.23678467448893	9.23209580532249	10.7205586472175	12.6281717866956	9.07087311157963	11.2340950341497	11.0395108627341	8.90011438673719	4.540061284554	11.2378720291956	12.0562064196542
124	Chr1	461483	462238	12.5776514076411	9.49996557059929	8.22336843122293	6.2511989502582	8.81696362284323	8.16545577939916	12.6395834589908	10.2272150023572	11.2366939024564	11.5010072195719	10.6293320805983	2.71396940240968	8.67880261732049	9.85116430036609	8.66411386946163	8.79672670296414	8.14982388039509	8.29202875156381	8.43081279530915	9.05269244699056	10.6959281141608	11.391983142531	10.5512059131997	9.15066026683234	9.93890894717566	10.1036680664379	4.09194139480544	8.54255020073894	8.38111506256415	13.298587820198	13.590537951922	12.9588661020425	9.16508612357942	9.11326804215386	6.72027505334453	7.4793791871796	5.27548331732714	8.92347078149898	7.90544087459805	8.20698043428633	5.32651057653648	8.61620360018271	7.15499391874951	6.32365678920022	8.42840402189669	6.9129623965907
125	Chr1	463425	463921	5.60690484437015	7.47869630025902	4.405375945298	4.90478686866413	5.23906534110974	5.81906044049136	6.74929213829605	4.95127075510942	6.49621366235762	6.17964567021772	4.42888836691598	5.65410292168684	5.92495178682456	5.26458982853573	4.8078319738053	5.82485957358436	5.65959991694103	5.93340724000788	4.25842074865105	4.95585352937439	6.11983515810233	5.46110532090404	6.41188667032904	4.8201008812944	5.86140784064206	4.5872975703942	4.09194139480544	4.87456254392448	5.49107538581789	6.36720265330693	4.72714363545114	5.10500785838038	5.53861319698324	5.14313146933436	5.30049863362385	4.44975723794229	5.60520102466008	5.08142086168692	6.72475814657367	5.26974533148912	5.03597363599812	4.6671102834323	2.09414456158522	5.51293155981558	5.55204391918592	3.76065154374534
126	Chr1	468653	470055	24.4733819558319	37.3934815012951	24.3764135639823	19.3306306000292	21.9785180163628	19.8974324739382	22.7021644651776	17.1265267102965	22.3856011337999	28.4950328126706	23.6945527630005	28.2705146084342	19.360405838638	18.3462978873215	18.4801041493141	17.7123280911035	14.9866205800599	16.3260832753012	16.9906686436077	19.096555599856	24.0934050818984	24.8392209757248	26.7026672726361	20.3348005929608	23.7004751817266	22.5880855048525	23.922118923478	17.5677303563219	21.0972896402477	30.6270507374257	24.7190219270466	28.5880440069301	16.747711333735	21.2943688905773	19.68756635346	15.1481097461865	17.8047561959791	21.5030858415288	17.2995686671399	16.8459072072193	15.592149142225	19.3864581004111	18.6727890074682	16.3766496335698	18.6628946199141	16.7570208493359
127	Chr1	471144	472512	21.51839156488	19.2020580682326	23.7890301046092	16.6378064368411	21.7229538533819	16.7063348130236	22.4567356601487	20.6979351238181	22.6489611471387	29.0100032851887	21.8122752070612	28.7228428421692	18.6928056373057	15.4348201791161	16.3766776607743	18.1283894892166	17.0693533494942	16.0312555863567	18.1520561205126	20.0877263057309	21.5021235284677	20.5525469066281	23.2938161314485	17.8117790379082	21.5343027188806	18.1749891080175	11.6462947390616	16.3611554692119	17.6292420281522	28.6927106908515	20.6812534050987	25.2108849621554	18.0004928901955	16.4219285512079	13.7245053906332	13.7279744574815	16.8156030739803	20.5735576351227	18.3262493002046	18.1417462231593	13.8489274989948	18.0401762878825	12.5648673695113	13.4580388077851	19.264923478621	14.4342654840814
128	Chr1	474313	474490	4.09152515670254	3.23403083254444	6.1675263234172	2.88516874627302	4.47237285216685	3.0972418473583	3.68143207543421	4.05841865172903	2.89696014672705	3.604793307627	4.31816615774308	3.39246175301211	2.58695078016284	3.50972655235715	2.80456865138642	3.26905384231775	2.89771515747381	2.32176805043787	3.18306197373917	2.77527797644966	2.86694980379569	2.58374875397611	1.94791493782148	3.35147639402502	2.22988341763556	3.19368818192002	0.944294168032025	1.93051981937603	2.74553769290895	2.7403150659802	2.65901829494126	3.37715904477471	3.29679356963288	4.7822099627144	2.93420460075606	2.08286509010065	1.97830624399768	3.53220718434335	4.31205865887167	3.11001363825587	2.13060423061459	3.05157210839804	1.30884035099076	0	3.34460477059393	2.26745166608175
129	Chr1	476432	477213	8.94074015723889	10.1063463517014	5.87383459373066	6.34737124180064	8.05027113390034	8.25931159295548	8.59000817601315	7.87333218435433	9.4809604801976	8.58284120863573	5.97899929533657	12.2128623108436	7.42705223982234	8.01653451163394	8.51386912028022	6.30035831428513	7.69705588703981	7.77608029591095	6.92531051043251	4.88977548231607	8.04951291065712	8.04485407488015	6.89886540478441	7.07952316940116	5.16058733795659	7.72291869446113	5.03623556283747	6.03287443555009	8.30886407064549	9.02692021734653	8.76491215739898	6.44016375980294	8.30791979547486	6.94773900243413	8.1400514730652	6.15391958438828	6.37454234177029	7.80803693381161	7.80277281129159	5.01057752830113	4.55174540176754	5.92363997512561	5.93340959115813	4.86435137630786	8.82975659436796	8.35085857508157
130	Chr1	478720	479421	6.13728773505381	14.957392600518	6.46121805310373	4.52009770249439	9.96700235625756	6.00677206760398	4.66314729555	5.76295448545523	7.90080040016467	5.32136154935415	6.31116592285527	7.46341585662663	5.92495178682456	6.58073728566966	5.95970838419615	6.18148362910993	6.29347510763843	6.04396762336207	6.88229615943604	8.39191197640731	7.38790910978119	8.39718345042234	9.90190093392586	7.45609355075228	7.83644743911927	6.32930930598694	5.35100028551481	7.09466033620691	4.55181249087536	4.75525261449505	4.43169715823544	6.59724092467618	6.79139475344374	6.85750862577914	6.5309715307151	5.58586546890628	8.35284858576797	7.4981941983429	7.59743668467865	4.9241882605718	4.74543669545977	5.83388785429038	5.93340959115813	5.6750766056925	6.68920954118785	5.41976251892711
131	Chr1	483513	484109	8.03151234463832	9.09571171653124	9.98551880934213	8.17464478110688	9.7114381932766	7.41460927094867	9.69443779864342	9.90254151021884	12.0267739424729	9.61278215367201	6.97549917789266	7.68957997349411	7.17670216432271	7.2986358986518	6.26019788255898	7.19191845309906	7.92343988371745	7.84978721814708	5.84995173552063	8.78838025875726	8.87651766175203	8.10357563747051	10.0642271787443	7.04186613126604	11.3405499525466	8.41972338869822	11.6462947390616	8.68733918719214	7.00834621610968	13.7821728318416	11.9163412476997	11.9378645303664	8.5716632810455	5.95520485922926	7.85609618912107	5.30183841116528	7.1438836588805	9.54315625243641	8.47011522278363	7.34308775699303	6.29496704499766	5.92363997512561	5.14810538056367	4.21577119280015	7.96015935401354	6.24931800651799
132	Chr1	485483	485933	5.45536687560339	3.23403083254444	5.2864511343576	5.19330374329143	6.00575783005263	7.13304183027973	8.71272257852763	7.38632194614684	6.23285364901879	6.69461614273587	5.86827708616367	4.74944645421695	7.00980211398963	5.98248844151787	5.20848463828907	5.82485957358436	4.84461752890152	5.67543301218145	5.46282257655235	6.40957056465755	5.67876595751838	5.63727000867514	8.11631224092283	6.28872536856379	7.13562693643381	6.85191282666476	12.905353629771	5.79155945812809	5.85233034541117	7.41497017853465	10.2421445434775	8.56070548559171	4.08802402634478	5.50405297595431	5.6791056788827	4.82845998159696	5.49529512221577	5.82504342681184	6.05741573508163	4.66502045738381	5.71389316392095	5.47487937094943	2.53042467858214	4.37791623867707	5.68582811000967	5.36445881975438
133	Chr1	487915	489186	22.2003124243305	19.6063119223007	11.7476691874613	20.2923535154535	22.1063000978533	19.6158650332693	22.4567356601487	26.2173844901696	22.1222411204611	23.1736712633165	22.9194972987902	28.9490069590366	14.9375545048112	13.9990229531518	16.6270855760767	16.7018932671143	18.8804253229153	14.5939706027523	10.8826308021082	18.5018531763311	15.8784912210223	16.0309865871699	21.4270643160363	16.1548693599633	21.1520369901431	17.6523855873397	19.2006480833178	19.5465131711823	17.7737440119895	25.9523956248713	27.8704510173473	28.5880440069301	17.0114548193057	15.2489336546931	15.9961476621863	13.7279744574815	16.04626175687	17.6610359217167	16.9915644772205	12.7856116239408	13.0741623242259	15.7066211461664	10.4707228079261	15.0794892665544	19.4655997648566	15.3744283700177
134	Chr1	490559	491002	7.04651554765438	2.42552312440833	6.75490978279026	4.03923624478222	7.02801448197649	6.47605113538554	7.73100735841184	4.78893400904026	6.84736034680938	4.97804790100872	6.86477696871976	2.26164116867474	4.8401014596595	4.18774190906251	4.95807672298671	5.289923490296	4.4824031342173	4.6803895619938	4.47349250363342	5.15408767054937	7.49817640992718	5.93087782162697	8.44096473055975	6.58998167364469	5.79769688585247	6.50351047954621	2.83288250409608	5.98461144006569	6.21358530500445	7.73736018629702	8.17401920296759	8.48216690315509	5.6045490683759	5.41382259929932	4.82723982705029	4.54443292385596	6.04482463443735	5.76307487971809	5.74941154516222	5.61530240240644	3.58328893330636	6.28264845846656	4.71182526356675	3.72933605516936	6.2209648733047	5.14324402306348
135	Chr1	492826	493716	21.5941605492634	24.0531043170493	21.4394962671169	15.8684281045016	13.800464800972	11.0749859996448	17.5481595595697	13.7174550428441	15.1870941025388	15.620770999717	14.9474982383414	25.3303810891571	13.0182039259807	11.4464945514375	12.520395765118	14.2649622210229	14.0810845933493	12.3827629356686	11.1837312590836	11.167189952857	13.2872096675916	16.5007590878929	18.1805394196671	12.1632233176413	13.8889881441301	13.5876915376233	3.46241194945076	8.83212817364534	11.6324096989037	14.5075503493069	14.9692881789286	16.6501794765637	12.9234307929609	12.9029438616634	8.61331027963876	10.9823795659852	12.7490846835406	12.765520701311	11.6014911536309	11.9217189466475	9.00664515668895	10.3214938960522	7.76578608254519	11.8365883490158	10.3013826934293	10.1758806477815
136	Chr1	498220	499260	12.0472685169575	16.5744080167903	12.6287443765209	15.964600396044	14.1838110454435	15.6739208639041	13.4985842765921	14.0421285349825	15.3626674447646	19.5688779556895	13.175942891575	6.78492350602421	10.7650532464841	9.73151453153573	10.2166429443363	12.779028656333	11.3191998338821	12.0879352467241	11.0977025570906	11.6958143293236	10.3099925636499	13.0361868950613	15.3398301353442	10.9958551354529	12.6784800031279	12.1940821491492	12.2758241844163	13.0792717762726	15.3894612786738	22.4061055394851	19.4994674962359	22.6976503241835	15.4289939058819	18.7679183442377	14.103112435892	9.56224427728025	13.1887082933178	10.7825271943113	13.7061864514135	10.7122691984369	11.0404037404574	11.1292629835693	13.175659533307	20.9167109181238	13.6459874640232	11.3372583304087
137	Chr1	501416	501748	3.93998718793578	0.404253854068055	5.58014286404413	2.88516874627302	2.04451330384771	3.75423254225249	3.55871767291974	2.516219564072	3.86261352896939	4.63473425266329	4.31816615774308	4.297118220482	3.00420090599555	3.54960980863394	3.30538448199114	3.62567789784333	3.66742074617779	3.46422534509777	2.75291846377441	4.03076087055784	4.74149390627748	2.99479969210867	3.49001426359682	3.69038973724103	3.82265728737525	5.2841022646313	3.46241194945076	2.75099074261084	3.39579662017685	4.51346010867326	5.21955443081063	4.94793069350714	4.48363925470072	5.14313146933436	2.83955283944135	2.55624351966898	2.52783575621925	3.71811282562458	4.15805656391196	4.23307411873716	4.06751716753695	3.41058059173899	3.22847286577722	1.94574055052314	3.21082057977017	3.09700715367263
138	Chr1	504120	504379	2.04576257835127	0.606380781102083	2.05584210780573	2.01961812239111	1.15003873341433	2.15868371179518	1.34985842765921	2.19154607193368	1.49237340891999	1.37325459338172	2.43588860180379	0	2.08625062916358	2.15369583894643	3.30538448199114	2.43693104609142	2.67133116079617	3.02198381168103	1.16138747690483	2.44488774115803	1.92967775255479	1.82036844030135	2.92187240673222	2.97490601267389	2.29359437242515	3.42595641333238	0	2.70272774712644	2.31203174139701	3.14330257568317	2.26508965865367	2.04200314335215	2.63743485570631	1.53391640313481	2.74490107812664	2.65091920558264	3.29717707332946	2.97449026049966	2.46403351935524	1.90056389004526	2.03375858376847	3.85934119591517	2.26865660838399	0.972870275261572	3.34460477059393	2.93109605615446
139	Chr1	510991	511450	4.69767703176959	9.49996557059929	6.75490978279026	4.90478686866413	4.34459077067637	5.91291625404767	5.39943371063684	6.16879635062813	5.35498693788939	7.55290026359944	5.09322162195337	1.35698470120484	3.83870115766099	4.86575726576787	4.95807672298671	5.52767286064638	5.02572472624364	6.19138146783431	3.01100456975327	4.49330719996612	4.5760929560585	3.99306625614489	6.33072354791981	5.46027052959132	5.22429829274618	7.8971198680204	0	3.28188369293925	5.99683232924849	6.93138516689109	5.02259011266683	6.44016375980294	5.47267732559059	4.42128845609445	2.55559755549721	1.42013528870499	4.72595380510556	5.70110633262435	5.03073510201694	3.45557070917319	5.71389316392095	4.6671102834323	3.57749695937475	3.24290091753857	5.08379925130277	5.03263662471803
140	Chr1	512832	513155	0.681920859450424	0.606380781102083	0	3.07751332935788	3.06676995577156	3.75423254225249	2.08614484274605	2.19154607193368	1.58016008003293	0.343313648345429	2.76805522932249	0	2.83730085566247	3.42996003980358	2.30375282078171	1.72368293504027	1.53941117740796	2.80086304497267	0.774258317936554	0.991170705874879	1.21294030160587	1.17443125180732	1.05512059131997	1.12971114405338	1.0193752766334	1.16134115706182	0.944294168032025	3.33014668842365	2.60103570907163	2.33732755627723	2.36357181772557	1.57077164873242	3.09898595545491	3.33852393623458	3.12350812338548	2.08286509010065	2.74764756110788	2.04496205409352	2.412699487702	4.75140972511314	5.03597363599812	6.01339209596085	4.01377707637167	3.4050459634155	1.20405771741381	2.21214796690902
141	Chr1	516310	518419	34.853732816355	24.6594850981514	30.837631617086	27.7937922557634	30.5399174762251	28.9075905753442	43.6863272951526	33.6037064363164	34.061228391821	36.5629035487882	30.5593297317202	37.7694075168681	27.2881582294596	22.5739230526608	25.0407915302359	25.7958066830165	26.6680348086262	26.1659573938236	19.3564579484139	23.1933945174722	29.9375719896357	28.6561225440986	29.6245396793683	23.4979917963102	25.802936689783	26.5947124967158	24.86641309151	28.5716933267652	30.1286636300797	39.9763609625346	38.2110777198967	39.3478298007472	29.8030138694813	30.9490191926611	27.2597072586369	19.5031912982152	20.4424978546427	26.6464752503095	28.8497257891176	23.1523237514604	26.4388615889902	24.4125768671843	19.1090691244651	15.7280694500621	29.9007666491097	23.6699832459266
142	Chr1	537290	538207	14.0930310953088	12.7339964031437	10.8665939984017	8.75167853036148	7.28357864495745	12.2951115758769	13.1304410690487	13.9609601619479	12.9924273247152	15.2774573513716	11.5151097539815	16.0576522975906	10.9319532968172	10.608946169625	10.5171324426991	10.7581590083548	11.5455838305597	11.4982798688352	10.1083724841717	10.8367997175653	10.9715963645258	11.6855909554828	12.6614470958396	11.4853966312093	12.8696128674967	14.5167644632728	8.18388278961089	11.5348559207718	12.4994216019276	16.2000978900594	13.1966093156344	14.4510991683383	12.330007950427	11.1885667052186	9.18122084752703	6.81664938578394	8.5726603906566	11.7740239478112	11.8068272802438	9.33004091476762	8.32872562876613	11.1292629835693	9.59816257393226	8.59368743147722	9.90003012095802	12.1668138179996
143	Chr1	539634	540446	6.5919016413541	3.84041161364652	5.2864511343576	2.21196270547598	2.55564162980963	2.90953022024568	2.82243125783289	2.27271444496826	0.965653382242348	2.23153871424529	2.21444418345799	2.26164116867474	6.34220191265728	5.66342239130358	7.71256379131267	6.77585705498589	6.11236791029632	7.22327837914003	4.90363601359818	3.63429258820789	7.3327754597082	7.80996782451868	6.81770228237518	7.60672170329273	7.32675980080257	5.74863872745603	0.314764722677342	5.50198148522169	7.51410315954027	9.75229773481188	6.49982249874531	5.10500785838038	6.8573306248364	5.32359222264433	2.55559755549721	4.35508155202863	3.62689478066241	7.37425710415541	7.34076652641248	0.431946338646649	0.968456468461178	1.79504241670473	0	0	2.40811543482763	2.21214796690902
144	Chr1	552222	553984	14.4718760172257	16.7765349438243	14.3908947546401	17.6957016438078	29.7732249872822	20.4605673552761	24.6655949054092	21.5907872271985	25.8092813072046	30.2116010543978	29.5628298491641	10.4035493759038	16.1893048823094	17.5885160180625	19.9825516411283	16.4047065541764	18.42765732956	20.3799639982879	11.9149752260236	10.8367997175653	12.7358731668616	11.0396537669888	10.7946952804274	13.7448189193161	14.9720743755531	14.4006303475666	9.44294168032025	15.299369568555	18.8575088907693	30.8688432432475	36.3399166975306	29.3734298312963	20.9016712314725	21.0236777606124	16.9426652753334	16.7575964067188	20.4424978546427	22.3706455008412	20.7902828195598	15.2909003880914	21.2091966592998	23.4253035379967	11.6923071355175	14.4309090830467	21.5392547226249	18.5820429220358
145	Chr1	555898	557359	18.3360942207781	20.0105657763687	30.2502481577129	17.9842185184351	21.4673896904009	14.1722278470031	19.3888755972868	17.0453583372619	19.4008543159599	27.8084055159798	17.7155534676639	32.1153045951813	16.7734550584752	14.4776220284732	17.3282277389233	15.3942717301872	18.0201661355403	15.6627209751761	15.1410515507593	19.4269458351476	20.4545841770808	20.7874331569896	24.2677736003593	17.4728656946922	22.4262560859348	17.2459161823681	14.7939419658351	18.9673572253695	19.2187638503626	26.4359806365148	35.945988061243	31.3368943922119	15.9564808770232	19.7604524874425	19.4982628308306	18.3670830672512	22.310898196196	23.4241108014348	18.4289173635111	18.3145247586179	15.1079209079944	22.2585259671387	18.3237649138707	19.6195505511084	21.1379021501536	15.4850357683632
146	Chr1	559614	560419	9.77419898545607	16.9786618708583	20.8521128077439	10.3866074865829	8.43361737837178	14.1722278470031	16.321015534425	11.5259089709105	15.3626674447646	24.5469258566982	16.9404980034536	12.2128623108436	10.0974530451517	9.69163127525895	13.6722721755088	11.3525324342307	11.7719678272374	12.7512975468492	9.07602806025628	12.4226728469651	14.0039471185405	14.1518965842782	14.934014523298	15.4770426735313	16.7559811096615	12.9489539012393	6.92482389890152	8.10818324137933	8.38111506256415	19.6657904735049	20.385806927883	19.2419526969722	11.8684568506784	11.3690274585286	12.9672913001155	10.8877038800716	10.7707784395429	11.09236992978	12.1148314701633	9.93476578887293	11.9120145620725	16.4246381128483	9.85993064413042	6.16151174332329	17.057484330029	11.0607398345451
147	Chr1	564402	564905	9.01650914162227	6.46806166508888	10.5729022687152	9.32871227961609	3.19455203726204	7.97774415228654	9.93986660367236	8.60384754166555	7.54965371571291	8.23952756029029	6.53261034120107	10.4035493759038	7.3436022146558	8.1361842804643	8.0130532896755	7.25135579568665	6.70096630165818	7.59181299032065	5.97899478851006	9.25092658816553	9.48298781255497	9.45417157704893	8.76561722019666	8.02094912277897	9.68406512801731	9.00039396722913	5.98052973086949	4.77803655295567	7.51410315954027	9.18811522122772	8.96187647554278	10.4456314640706	7.58262521015563	9.20349841880885	8.32935499569462	8.33146036040259	9.12218990287818	8.67559659312401	8.21344506451746	7.17030922153437	7.45711480715107	7.89818663350082	6.80596982515197	5.18864146806172	6.95677792283536	7.63191048583613
148	Chr1	565233	566392	21.51839156488	23.8509773900152	22.9079549155496	20.0038366408262	16.4838885122721	19.6158650332693	24.5428805028947	21.5907872271985	26.1604279916564	26.6068077467707	23.140941717136	28.9490069590366	18.9431557128053	16.0330690232679	17.6787988203466	19.3765736835561	17.9296125368692	16.8788851920721	15.3991376567381	18.0393068469228	22.2739946294896	19.9653312807244	24.0242842331316	18.753204991286	19.4955521656138	20.9041408271128	10.0724711256749	14.6236876317734	15.6062142544298	31.5136232587723	31.2188444257919	30.3944314029724	20.5719918745092	19.7604524874425	18.1731381724246	16.1895422912369	16.1561676593144	19.767966522904	19.1989278383096	17.3642428135953	17.8195990196857	17.9504241670473	13.4374276035052	18.8088253217237	19.3318155740329	17.8630948327904
149	Chr1	566610	567529	18.2603252363947	12.1276156220417	15.8593534030728	12.1177087343467	7.28357864495745	13.0459580843274	15.7074435218526	15.0161490113974	20.4542943693152	28.3233759884979	21.7015529978883	22.8425758036148	12.0168036239822	11.925093626759	13.8725985077507	14.6810236191361	13.4472094026519	14.409703297162	16.2164103256712	15.1979508234148	16.2092931214602	18.5560137785557	14.4470357888426	15.6276708260717	16.373715380924	18.9298608601077	6.92482389890152	10.6661220020526	11.4156567231477	20.4717654929109	22.4539322683929	20.9698015105779	14.3080840922067	13.3540957449383	10.1277384606741	7.29002781535227	10.0014371224327	16.9793819036856	13.80885451472	10.5394906629782	12.299397149457	14.6295956961436	9.07462643353596	7.78296220209258	17.3250527116765	14.7660876791177
150	Chr1	570873	571698	11.8199615638073	13.9467579653479	17.621503781192	4.80861457712169	6.77245031899552	6.38219532182923	5.64486251566579	7.62982706525058	15.2748807736517	19.225564307344	17.2726646309723	20.1286064012052	9.42985284381938	8.93384940600002	8.3636243710988	12.0657805452819	9.50812786046094	9.43448604622372	9.63521462321045	11.6958143293236	13.2320760175186	13.6234025209649	15.6644826249811	10.6192847541017	11.3405499525466	11.6134115706182	10.0724711256749	13.2723237582102	14.305696399894	22.5673005433663	22.4539322683929	24.1898833904793	12.1981362076417	8.21096427560397	9.65447965410059	10.6983525082442	12.4193669762076	11.5881183065299	11.9608293752035	12.2672760175648	11.4277863278419	13.283313883615	12.1285872525144	14.2687640371697	13.2446348915519	13.8259247931814
151	Chr1	571857	572400	5.60690484437015	10.1063463517014	2.93691729686533	7.02057728259767	9.20030986731467	8.91630228784966	6.5038633332671	9.2531945259422	8.16416041350349	15.2774573513716	12.4008874273647	8.594236440964	4.2559512834937	5.6235391350268	3.30538448199114	7.07304376792387	5.75015351561209	6.33879531230656	4.47349250363342	8.12759978817401	6.94683990919724	8.10357563747051	8.0351491185136	8.81174692361633	9.87519799238607	8.82619279366986	4.72147084016013	7.81860526847292	7.58635415145893	23.0508855550099	19.1055388599483	16.7287180590003	5.93422842533919	6.13566561253923	3.78607045258846	5.11248703933795	5.93491873199303	8.3657538576553	8.4187811911304	5.61530240240644	6.39181269184377	7.89818663350082	4.62456924016736	6.16151174332329	9.90003012095802	8.07434007921794
152	Chr1	574715	576399	26.291837581033	29.9147852010361	26.432255671788	22.3119716378447	21.2118255274199	22.3376836264023	21.7204492450618	25.8927109980312	23.6146145293811	29.1816601093615	22.9194972987902	43.1973463216875	20.27835611547	17.5885160180625	17.2280645728023	20.6841952204832	16.5713085568033	16.5840575031276	21.5071754982376	19.0304775527977	22.1085936792706	21.1984840951221	22.3198586625378	20.5983998599066	25.5480928706246	24.1558960668859	23.922118923478	22.0079259408867	18.2795009554201	34.4957308305742	31.12036226672	31.6510487219583	19.3851461894414	21.3845992672323	18.7410487403129	17.2309748362872	26.0476988793027	21.1932431060601	22.1763016741971	20.8198135227685	18.0132903133779	26.1178671630538	22.6865660838399	27.8889478908317	25.4189962565138	20.4623686939085
153	Chr1	580279	580853	5.60690484437015	5.05317317585069	0.881075189059599	7.88612790647958	8.05027113390034	4.97435811848455	4.54043289303552	3.24673492138323	6.58400033347056	5.66467519769958	4.53961057608888	5.88026703855432	3.92215118282753	5.54377262247323	5.00815830604719	5.94373425875955	5.61432311760551	6.7810368457233	7.74258317936554	4.16291696467449	8.49058211124107	6.81170126048246	6.98002852719364	5.94981202534778	5.92511879543164	6.15510813242767	0	4.92282553940888	6.93609522419102	7.09258017077227	6.49982249874531	5.73331651787335	8.11011218129689	4.96267071602438	3.88072221390318	2.08286509010065	4.39623609777261	6.32079180356178	7.28943249475924	4.0602955832785	5.52020187022871	7.62893027099511	5.06084935716428	1.45930541289236	8.02705144942542	7.02356979493615
154	Chr1	583700	584385	12.6534203920245	13.9467579653479	7.92967670153639	8.27081707264931	8.68918154135275	12.9521022707711	9.93986660367236	9.74020476414968	8.25194708461643	6.86627296690858	11.5151097539815	9.04656467469895	6.67600201332345	7.49805218003573	8.86444020170352	8.20235327708818	8.3309310777372	9.39763258510566	6.45215264947129	5.41839985878267	7.66357736014617	6.63553657271136	5.27560295659984	5.34729941518598	6.49851738853793	5.2841022646313	0	5.01935153037768	4.11830653936342	7.49556768047524	7.4846440894643	8.08947399097198	9.4947654805427	8.84257691218889	6.34166800808568	6.24859527030194	9.78162531754407	11.4022126652487	9.65079795080801	7.77503409563968	7.45711480715107	8.16744299600653	8.37657824634088	5.83722165156943	7.35813049530664	6.19401430734527
155	Chr1	588085	588617	1.89422460958451	0	0.587383459373066	0	0.894474570433371	0.656990694894186	0.736286415086842	0.487010238207484	1.40458673780705	0	1.43938871924769	0	3.75525113249444	2.99124422075893	3.30538448199114	1.78312027762787	3.44103674950015	3.90646687851451	3.01100456975327	2.51096578821636	2.20534600291976	3.05352125469903	2.84070928432299	2.37239340251209	1.33793005058134	2.20654819841747	0	0.820470923234813	0.939262894942534	0	0.393928636287595	0	1.58246091342378	1.71437715644479	1.41977641972067	1.13610823096399	0.549529512221577	0.557716923843686	1.43735288629056	6.99753068607571	9.29718209722731	7.62893027099511	8.63834631653904	6.64794688095408	10.5020589796649	9.40162885936335
156	Chr1	590841	591824	5.22805992245325	7.07444244619096	2.05584210780573	9.61722915424339	7.28357864495745	10.1364278640817	10.9215818237882	10.4707201214609	9.39317380908466	6.52295931856315	7.97199906044876	8.594236440964	8.59535259215395	7.21886938609823	7.46215587601031	8.0240412493254	10.1872798504939	7.99720106261932	6.10803784149948	6.47564861171587	9.92405701313892	7.45763844897649	10.0642271787443	8.62346173294077	9.04695558012143	8.82619279366986	4.09194139480544	5.11587752134648	5.12982042622461	11.122455267802	9.74973374811797	6.6757795071128	7.25294585319234	7.39889088570907	5.11119511099443	5.11248703933795	2.63774165866357	6.01094906809307	7.13543039979954	19.5239745068285	15.3984578485327	19.1172017379054	15.0080360246941	13.1337487160312	16.7230238529696	14.9319987766359
157	Chr1	592995	594635	11.6684235950406	8.48933093542916	9.39813534996906	10.3866074865829	9.58365611178612	10.3241394911943	8.95815138355658	11.9317508360834	8.6030937690682	3.604793307627	8.96849894300485	1.35698470120484	11.8499035736491	11.7655606016518	15.4251275826253	11.8874685175191	10.2325566498294	13.3409529247382	13.2484201069144	7.53289736464908	7.60844371007317	10.1588303281333	10.3888796683812	12.5774507371276	13.443011460603	14.8651668103913	0	9.41128411945815	7.73085613529624	10.8806627619802	11.620894770484	11.7807873654932	13.3849818927095	11.4592578351836	5.86840920151212	7.1953521294386	1.75849443910905	12.2078037774674	13.4495162931473	23.325102286919	21.0155053656076	26.4768756463948	6.36968970815505	3.72933605516936	24.3487227299238	25.2184868227629
158	Chr1	602079	602742	15.4568728142096	11.7233617679736	18.2088872405651	12.6947424836013	14.3115931269339	10.230283677638	11.412439433846	13.9609601619479	12.2023472846988	15.9640846480624	14.6153316108227	11.3082058433737	10.0974530451517	8.93384940600002	10.4670508596386	10.6392843231796	9.41757426178988	8.62370990162636	11.0116738550977	10.572487529332	12.3499376163507	11.0983753295792	14.8528514008888	10.3180284490208	12.2325033196008	13.5296244797702	5.66576500819215	10.2800180381774	11.6324096989037	15.474720372594	15.4616989742881	17.7497196306764	11.0112905225738	8.93280728884388	8.1400514730652	8.89951447588458	10.111343024877	10.5346530059363	10.6774785838727	9.58920871795561	9.78141033145789	8.07769087517129	7.85304210594458	7.13438201858486	9.9669222163699	8.8485918676361
159	Chr1	607109	608511	20.306087814746	12.9361233301778	11.1602857280883	19.2344583084868	18.5284018161198	20.2728557281634	26.1381677355829	21.1849453620256	22.1222411204611	23.8602985600073	20.1514420694677	17.188472881928	17.5245052849741	17.508749505509	16.2765144946534	15.869770470888	13.2661022053098	14.9625052139329	15.3561233057417	15.3301069175315	19.0762429252559	19.0257862792786	23.2126530090393	16.7950390082602	20.8334822161951	21.659012579203	8.18388278961089	12.9344827898194	14.088943424138	23.9374580763564	19.9918782915954	23.5615747309864	14.9674428061333	14.0759387581782	11.4528631190801	10.8877038800716	15.3868263422042	18.4666270339354	17.9155770469787	11.0578262693542	14.3331557332254	16.1553817503426	10.2962107611273	7.78296220209258	16.522347566734	15.927465361745
160	Chr1	609201	609768	4.2430631254693	1.41488848923819	2.6432255671788	2.11579041393355	2.81120579279059	5.53749299982242	5.64486251566579	4.54542888993652	2.72138680450116	4.29142060431786	3.10022185684118	4.297118220482	2.42005072982975	5.70330564758037	5.70930046889379	3.9823019533689	3.16937595348698	3.35366496174359	3.01100456975327	2.77527797644966	3.30801900437964	3.52329375542196	1.46093620336611	2.56067859318765	2.61214914637309	3.13562112406692	0.314764722677342	1.83399382840723	1.95077678180372	2.98210757180198	1.37875022700658	1.0995401541127	4.35176751191541	4.06036694947449	2.65024931681193	2.46156783375531	2.52783575621925	2.29283624246849	2.2586973927423	5.35613459921845	4.74543669545977	4.84661452510277	1.6578644445883	0	3.67906524765332	3.98186634043624
161	Chr1	616081	617300	19.3968600021454	22.031835046709	25.5511804827284	20.6770426816233	17.6339272456865	18.3957394570372	23.9293084903224	23.2953230609247	21.8588811071223	24.5469258566982	21.5908307887154	29.4013351927716	19.0266057379718	17.5486327617858	17.2781461558628	16.1075198412384	16.6165853561389	15.4047467473497	13.936649722858	17.9071507528061	20.5648514772268	19.7891665929534	20.7777593367625	16.8326960463953	21.9802794024077	19.9170008436103	4.72147084016013	11.1004889614122	15.3172102867552	28.4509181850297	24.325093290759	24.0328062256061	16.2861602339864	19.0386094742026	15.8068441395568	10.5090011364169	12.199555171319	16.9793819036856	18.6855875217772	14.7725647817154	13.8489274989948	19.8352187045873	12.3030992993132	15.4037793583082	12.8432823190807	13.715317394836
162	Chr1	621022	621655	15.6841797673597	18.1914234330625	18.7962706999381	12.2138810258891	15.4616318603483	12.7643906436585	13.4985842765921	11.038898732703	14.5725874047482	17.5089960656169	14.1724427741311	21.9379193361449	12.6844038253146	10.5291796570715	10.6673771918805	11.4119697768183	12.4511198172703	9.36077912398759	6.19406654349243	5.55055595289932	5.4582313572264	6.92914438566319	5.68141856864598	5.00838607196997	5.79769688585247	5.34216932248439	11.016765293707	10.231755042693	10.3318918443679	16.6030853997624	14.9692881789286	18.3780282901694	5.53861319698324	6.4063567425042	5.48980215625328	3.50300037880563	4.50614200021693	5.32929505006189	5.80074557681545	8.46614823747432	12.299397149457	10.5907502585579	8.63834631653904	9.080122569108	12.0405771741381	10.286488046127
163	Chr1	622564	623642	14.547645001609	11.9254886950076	17.621503781192	11.1559858189223	24.0230313202105	9.76100460985647	7.36286415086842	9.82137313718426	10.5344005335529	12.7026049887809	12.2901652181918	13.1175187783135	12.1837036743153	11.8852103704822	11.3685193547271	9.50997481401528	11.3644766332176	8.47629605715412	11.5278460670554	13.9424679293066	15.1617537700733	13.5646809583746	13.6354045647504	12.6904218515329	12.4236361839696	8.36165633084513	0.944294168032025	11.8726968891626	10.3318918443679	12.6538078046733	12.4087520430592	15.0008692453947	10.8134829083959	12.6322527316984	13.2512465840596	6.43794664212928	6.70426004910324	12.8894577954985	10.6261445522195	10.9714370016249	12.299397149457	12.4755447960979	14.3972438608984	13.4580388077851	12.10746926955	10.3970954444724
164	Chr1	625589	626057	8.78920218847213	8.28720400839513	9.69182707965559	5.86650978408847	7.53914280793841	5.91291625404767	5.03129050309342	5.27594424724774	7.28629370237408	10.4710662745356	8.74705452465906	3.84478998674705	7.59395229015543	5.18482331598215	7.46215587601031	6.00317160134715	5.20683192358575	5.74913993441758	1.50550228487663	1.71802922351646	1.8745441024818	1.52676062734952	2.02907806023071	1.5062815254045	1.27421909579175	1.39360938847419	0	5.50198148522169	5.85233034541117	7.49556768047524	7.5831262485362	7.30408816660577	1.7143326562091	1.53391640313481	1.70373170366481	1.04143254505032	0.989153121998838	1.7351193186248	1.64268901290349	5.01057752830113	6.39181269184377	6.28264845846656	3.92652105297229	0.648580183507715	7.09056211365912	5.86219211230891
165	Chr1	626352	626914	5.45536687560339	4.04253854068055	2.34953383749226	4.32775311940952	4.98350117812878	6.19448369471661	7.11743534583947	5.35711262028232	7.37408037348702	7.03792979108129	6.31116592285527	0	6.75945203849	6.14202146662501	6.46052421480087	5.3493608328836	5.11627832491469	5.38060532323696	3.05401892074974	2.44488774115803	3.41828630452563	4.87388969500038	1.86675181541225	2.7113067457281	2.61214914637309	3.42595641333238	0	5.06761452586208	4.84081645854998	6.52839765718812	7.2876797713205	5.96893226518321	3.03305008406225	2.79714167630465	2.08233874892366	1.79883803235965	4.61604790266125	2.10693060118726	2.61803561431494	4.83779899284247	4.84228234230589	4.6671102834323	4.18828912317044	3.24290091753857	5.68582811000967	5.97279951065437
166	Chr1	629800	630637	8.18305031340508	7.68082322729305	0	7.02057728259767	8.17805321539082	8.54087903362441	6.87200654081052	10.3895517484263	7.02293368903526	12.01597769209	7.41838801458426	8.14190820722905	6.25875188749074	7.05933636099109	7.66248220825219	7.01360642533627	7.28956469302005	8.18146836820963	9.93631508018578	5.55055595289932	8.76625036160605	9.3367284518682	10.5512059131997	7.60672170329273	6.88078311727546	6.85191282666476	0	9.50781011042695	8.9591229979134	9.59110273093069	10.734555338837	15.3150235751411	9.75850896611333	8.66211615887892	5.01654334967972	4.35508155202863	5.16557741488282	9.10937642278021	8.21344506451746	8.46614823747432	7.74765174768942	5.38512725011419	3.92652105297229	2.59432073403086	7.42502259071851	7.74251788418159
167	Chr1	633315	634022	4.31883210985268	5.65955395695277	0	5.57799290946117	5.11128325961926	5.91291625404767	4.1722896854921	5.032439128144	4.21376021342116	3.43313648345429	3.76455511187858	1.35698470120484	4.17250125832716	5.26458982853573	5.60913730277285	5.3493608328836	7.10845749567794	7.96034760150126	5.50583692754883	3.03959016468296	4.35555835576652	4.87388969500038	3.1653617739599	7.98329208464386	5.03316542837742	6.56157753739931	0	6.5637673858785	7.58635415145893	11.0418577658614	10.9315196569808	7.61824249635226	4.35176751191541	6.04543523588424	3.2181598847002	5.01781135342429	3.73680068310672	4.70960957912446	5.54407541854929	3.71473851236118	4.26120846122918	5.47487937094943	5.23536140396305	5.02649642218479	6.88988582742349	5.64097731561801
168	Chr1	634574	635408	6.06151875067043	8.28720400839513	6.1675263234172	9.23253998807365	9.7114381932766	8.54087903362441	11.2897250313316	6.49346984276645	9.0420271246329	12.5309481646082	8.96849894300485	5.65410292168684	7.59395229015543	7.45816892375894	8.16329803885691	6.24092097169753	7.38011829169111	8.07090798485545	7.09736791441841	9.05269244699056	12.6256058667156	11.1570968921695	10.9570215252458	8.35986246599498	11.0219951785986	7.95518692587349	10.3872358483523	6.99813434523811	6.43033828076042	11.9284302872079	10.9315196569808	7.22554958416915	5.27486971141261	7.66958201567404	8.42400675700933	4.82845998159696	7.69341317110208	7.9319740279991	9.85613407742095	5.61530240240644	5.61704751707483	5.56463149178467	4.62456924016736	4.21577119280015	6.35474906412846	6.52583650238162
169	Chr1	638550	639021	2.42460750026817	3.43615775957847	0	3.65454707861249	0.894474570433371	4.12965579647774	5.89029132069473	2.9220614292449	4.65269356898586	6.35130249439044	3.76455511187858	1.13082058433737	4.08905123316061	4.50680795927679	5.30864780441002	3.26905384231775	4.4824031342173	4.93836378982023	3.78526288768982	2.84135602350799	4.13502375547455	4.16923094391599	3.89582987564296	3.69038973724103	5.03316542837742	3.89049287615711	0.629529445354684	2.55793876067324	3.75705157977014	5.4000326300198	6.10589386245772	5.26208502325362	5.01112622584198	4.42128845609445	3.50211516864433	5.30183841116528	1.86840034155336	4.77157812621821	5.80074557681545	2.76445656733855	3.292751992768	2.33355514171615	5.06084935716428	2.75646577990779	4.48177039259586	4.7561181288544
170	Chr1	642106	643300	8.86497117285551	6.46806166508888	1.7621503781192	7.40526644876741	12.6504260675577	10.0425720505254	9.20358018858552	10.2272150023572	8.77866711129408	7.38124343942672	11.5151097539815	7.68957997349411	10.0974530451517	9.13326568738395	11.9194167683923	8.67785201778895	9.19119026511224	10.9086244909462	10.6675590471259	6.67388275289085	11.5780665153287	10.5698812662659	9.25259595465203	9.6025447244537	12.1050814100216	12.0198809755899	0	8.44602420977013	7.73085613529624	6.36720265330693	8.56794783925519	9.18901414508468	12.5937514359976	11.1885667052186	9.18122084752703	8.42613604631626	10.111343024877	8.55165949893653	11.6014911536309	8.55253750520365	10.2656385656885	7.89818663350082	7.41676198894766	5.18864146806172	8.82975659436796	9.84405845274516
171	Chr1	644219	645264	12.350344454491	12.1276156220417	17.3278120515055	11.8291918597194	14.6949393714054	10.3241394911943	13.98944188665	15.6654959956741	11.0611205602305	10.814379922881	9.52210998886935	14.2483393626508	8.17810246632123	9.21303219993752	11.6690088530899	12.3035299156323	10.8664318405268	10.6506502631197	8.34478409331619	7.66505345876573	10.3099925636499	9.27800688927783	9.49608532187971	8.02094912277897	11.3405499525466	8.12938809943277	0	9.12170614655174	9.39262894942534	13.1373928163168	13.9844665882096	14.6867149156482	10.4178676800399	11.5494882118386	9.55982789278587	8.42613604631626	11.9797433664304	10.5346530059363	11.8581613118971	12.0944974821062	13.5583905584565	11.398519346075	8.2893222229415	9.56655770673879	10.6358431704887	11.3925620295815
172	Chr1	652003	653988	29.3983659407516	39.2126238446013	40.235766967055	24.5239343433206	28.6231862538679	26.6550510499927	31.7830302512487	32.0615073486594	30.7253348895293	33.644737537852	24.1374415996921	35.2816022313259	26.3702079526276	21.8161411834018	23.7887519537241	24.250435775739	24.3136412431787	23.5125081933232	21.3781324452482	25.9025944468635	31.9223833922635	30.9462634851229	32.8710645757375	28.5063778682802	33.3845403097439	28.5109254058678	15.4234714111897	17.7607823382595	20.7360346806544	32.0778057723564	29.6431298806415	28.1168125123104	24.7259517722466	21.8357511505073	21.675253341069	19.7872183559562	23.1901454157505	25.5930099497158	24.1783289086733	25.2256661769643	23.2429552430683	27.2846447339119	22.0757739200442	20.9167109181238	28.3622484546365	23.2275536525448
173	Chr1	658107	658546	4.09152515670254	4.44679239474861	4.99275940467106	3.36603020398519	8.68918154135275	3.66037672869618	3.06786006286184	5.11360750117858	5.09162692455056	10.6427230987083	5.42538824947207	2.48780528554221	3.83870115766099	4.22762516533929	4.95807672298671	5.52767286064638	4.39184953554624	5.71228647329952	3.6562198347004	4.09683891761617	5.73389960759137	5.28494063313294	6.08723418069212	3.80336085164637	4.45976683527113	5.51637049604366	5.35100028551481	7.23944932266011	5.78007935349252	6.44780015524752	7.78009056667999	8.71778265046495	4.15395989773743	4.42128845609445	3.69141869127375	5.11248703933795	5.38538921977145	4.39976684365575	4.87673300705724	3.88751704781984	4.16436281438306	6.64165694180751	5.14810538056367	6.810091926831	4.21420201094835	5.86219211230891
174	Chr1	659759	660387	2.12153156273465	0.404253854068055	0	2.30813499701841	5.75019366707167	2.06482789823887	0.490857610057894	2.19154607193368	3.33589350229175	9.26946850532658	3.21094406601408	0	3.58835108216136	4.06809214023215	4.35709772626105	3.26905384231775	4.07491194019754	3.35366496174359	4.30143509964752	3.70037063526621	2.81181615372269	4.40411719427745	3.08419865155068	2.59833563132276	1.65648482452928	3.48402347118547	0	10.8591739839902	9.75388390901862	7.65676268435643	8.66642999832708	12.8017889371693	5.07706209723464	5.32359222264433	4.0700257365326	0.473378429568329	4.17642429288398	2.66464752503095	3.85005237399256	2.67806729960922	4.3580541080753	4.57735816259706	4.10103309977106	4.540061284554	3.47838896141768	3.04170345449991
175	Chr1	661968	662949	8.94074015723889	8.48933093542916	5.87383459373066	8.94402311344635	20.3173509569866	10.230283677638	4.41771849052105	12.3375927012563	10.7977605468917	13.9042027579899	10.4078876622525	9.49889290843389	6.50910196299037	8.9737326622768	9.01468495088493	10.0449108973036	8.91952946909907	8.10776144597351	8.90397065627037	9.18484854110721	9.04191861197102	11.4507047051214	14.4470357888426	7.87032097023852	8.53726794180473	9.8713998350255	7.86911806693354	18.2916752885879	11.993664658497	20.4717654929109	19.8933961325235	26.9387337757611	11.2750340081445	10.6471844452887	8.9919173248976	10.6036768223306	11.9797433664304	9.60512479953016	9.75346601411448	9.33004091476762	9.39402774407342	10.6805023793931	7.41676198894766	5.99936669744636	9.83313802554614	8.24025117673611
176	Chr1	669692	670044	3.03075937533522	2.62765005144236	4.69906767498453	3.94306395323979	3.19455203726204	4.69279067781561	3.31328886789079	3.40907166745239	3.68704018674351	2.91816601093615	2.43588860180379	1.80931293493979	3.0876509311621	4.14785865278572	4.00652664483775	4.16061398113169	2.85243835813828	3.57478572845196	3.87129158968277	3.10566821174129	3.6939545548906	3.87562313096416	5.19443983419061	3.72804677537614	4.45976683527113	4.52923051254111	1.88858833606405	2.94404272454845	4.33505951511939	3.30449757956435	3.93928636287595	2.82738896771836	3.56053705520351	4.87244033936939	2.74490107812664	3.12429763515097	4.83585970754988	3.96598701399955	4.62006284879107	4.57863118965448	3.19590634592189	3.85934119591517	3.57749695937475	1.45930541289236	4.41487829718398	4.3136885354726
177	Chr1	671301	671501	3.18229734410198	2.82977697847639	1.17476691874613	2.21196270547598	0.894474570433371	2.53410696602043	0.981715220115789	1.05518884944955	1.75573342225882	1.02994094503629	1.55011092842059	0	2.25315067949667	1.87451304500893	2.35383440384218	1.78312027762787	2.30911676611194	2.17435420596562	1.84961709284844	2.84135602350799	2.42588060321174	3.05352125469903	2.59721991709531	1.8075378304854	1.40164100537093	2.38074937197674	1.88858833606405	2.26836078776684	2.45653372523432	0.725377517465346	0.492410795359493	2.43469605553526	2.76930659849162	1.44368602647982	2.4609457941825	2.74559489149631	2.63774165866357	2.85055316631218	2.97737383588758	1.90056389004526	1.74322164323012	2.24380302088091	0.959816257393226	0.810725229384643	2.20743914859199	2.10154056856357
178	Chr1	672717	673409	7.42536046957128	11.1169809868715	7.92967670153639	5.48182061791873	8.68918154135275	8.72859066073704	11.0442962263026	10.3083833753917	9.4809604801976	8.23952756029029	6.42188813202817	4.07095410361453	7.00980211398963	5.82295541641073	5.30864780441002	9.21278810107731	6.79151990032924	6.7810368457233	5.63487998053826	6.67388275289085	6.94683990919724	5.81343469644624	7.14235477201209	6.58998167364469	11.0219951785986	8.12938809943277	3.46241194945076	6.03287443555009	5.12982042622461	8.94632271540594	8.76491215739898	12.644711772296	6.65952301065842	7.12819975574411	7.00423033728866	9.27821721953925	10.0014371224327	9.17134496987396	7.75143877963835	6.39280581197041	7.16657786661272	9.06496420435889	6.6314577783532	4.05362614692322	8.49529611730857	6.08340690899982
179	Chr1	687201	688123	7.42536046957128	6.26593473805485	6.46121805310373	8.36698936419175	12.6504260675577	9.38558135563122	11.412439433846	7.46749031918142	9.21760046685878	12.5309481646082	6.75405475954687	1.35698470120484	9.8471029696521	8.65466661206252	10.0163166120944	8.55897733261376	9.50812786046094	8.77112374609861	6.83928180843956	9.11877049404888	9.20731956219	9.39545001445856	10.6323690356089	9.15066026683234	12.2325033196008	7.60678457875495	2.83288250409608	8.15644623686373	7.2973501837843	7.09258017077227	7.87857272575189	10.1314771343241	9.36289373775739	10.3764933153237	8.80261380226818	7.38470350126593	7.69341317110208	10.2867788175613	9.75346601411448	8.120591166557	5.71389316392095	9.69322905020555	7.06773789535012	7.78296220209258	8.69597240354421	6.96826609576343
180	Chr1	692447	693200	4.39460109423606	2.2233961973743	1.17476691874613	4.80861457712169	6.38910407452408	5.3497813727098	5.52214811315131	5.76295448545523	4.12597354230822	1.71656824172715	3.87527732105148	6.10643115542179	8.5119025669874	6.10213821034823	6.66085054704276	6.47867034204791	7.51594868969769	5.97026070112595	4.77459296060875	6.07918032936592	6.17496880817533	7.28147376120539	6.0060710582829	6.70295278805003	8.91953367054226	7.66485163660804	0	4.77803655295567	3.3235456282582	5.96421514360396	2.75750045401316	6.51870234223956	8.76947089522347	8.21096427560397	4.35398102047674	5.39651409707895	3.95661248799535	7.68409983962412	6.05741573508163	6.22002727651175	5.32651057653648	8.07769087517129	3.40298491257598	5.35078651393865	7.29123839989476	6.74705129907252
181	Chr1	698625	698863	0.833458828217185	0.202126927034028	1.7621503781192	0.192344583084868	1.91673122235722	2.62796277957674	3.31328886789079	2.43505119103742	2.3702401200494	0.858284120863573	0.775055464210296	0.678492350602421	1.1683003523316	1.75486327617857	2.75448706832595	2.49636838867901	2.85243835813828	2.35862151155593	0.129043052989426	1.51979508234148	0.82700475109491	1.40931750216878	1.62326244818457	1.69456671608006	2.22988341763556	2.20654819841747	2.20335305874139	2.17183479679803	1.80627479796641	0.967170023287128	2.95446477215696	1.41369448385918	2.04401201317239	1.89483790975476	2.17699051023837	1.32545960279132	1.86840034155336	0.991496753499887	2.20736336108907	2.59167803187989	2.03375858376847	2.78231574589233	0.872560233993842	2.10788559640007	2.34122333941575	3.42882934870899
182	Chr1	700877	701656	9.24381609477241	9.49996557059929	9.98551880934213	11.2521581104648	11.8837335786148	8.07159996584285	13.2531554715632	11.6882457169796	12.2901339558117	13.217575461299	10.1864432439067	8.14190820722905	9.76365294448555	9.57198150642859	9.91615344597343	10.1637855824788	10.0061726531517	11.6825471744255	9.16205676224923	9.44916072934051	11.4677992151827	12.4489712691576	12.4991208510212	12.3515085083169	13.3155895510238	10.2778692399971	5.03623556283747	10.1834920472086	10.1873898605306	11.0418577658614	13.2950914747063	13.1159432669157	10.6816111656105	9.47418954877381	11.5475148803948	8.14210898857526	9.23209580532249	10.2867788175613	8.5727832860901	12.2672760175648	11.1372493873035	12.2960405544274	6.28243368475566	11.5122982572619	9.9669222163699	10.7842213386815
183	Chr1	703657	704376	7.50112945395466	9.29783864356527	2.93691729686533	7.02057728259767	7.02801448197649	8.72859066073704	6.74929213829605	5.84412285848981	8.16416041350349	4.80639107683601	6.42188813202817	0	8.76225264248703	7.2986358986518	6.21011629949851	6.35979565687272	8.73842227175696	9.02909797392504	6.06502349050301	5.35232181172435	8.21491386087611	9.04312063891637	7.30468101683055	7.87032097023852	5.6065640214837	7.95518692587349	0	6.2259264174877	5.34657340198058	8.30154269988118	9.06035863461468	7.53970391391563	5.6045490683759	6.85750862577914	4.54328454310616	5.30183841116528	6.81416595154755	8.05591112218658	7.75143877963835	7.42947702472236	6.0044301044593	8.79570784185318	4.71182526356675	5.02649642218479	5.61893601459779	6.63644390072707
184	Chr1	706309	707562	19.2453220333786	29.308404419934	26.1385639421014	17.2148401860957	23.5119029942486	17.3633255079178	24.4201661003803	20.6979351238181	20.9810143959928	26.6068077467707	18.6013311410471	26.0088734397595	14.7706544544781	15.7937694856072	13.5721090093879	14.9782103320741	16.1638173627836	15.5521605918219	15.3131089547452	18.3696970822144	21.1713216280297	22.9014094102427	22.401021784947	18.6402338768807	22.6173889503036	19.9170008436103	18.5711186379632	17.2298893879311	17.9904969877455	27.1613581539802	21.2721463595301	26.7031180284512	16.5499037195571	19.9409132407525	17.7945311271658	16.3788936630642	18.7939093179779	18.0328472042792	18.7882555850837	19.8695315777459	19.1754380755313	20.1942271879282	18.4982769606695	16.7009397253237	16.5892396621459	15.0426061749814
185	Chr1	711743	712399	4.54613906300283	4.24466546771458	8.51706016090946	5.86650978408847	8.3058352968813	4.69279067781561	6.25843452823815	6.7369749618702	3.95040020008233	4.29142060431786	5.42538824947207	10.4035493759038	4.42285133382679	5.14494005970537	5.30864780441002	6.6569823698107	5.56904631826998	5.74913993441758	3.44114807971802	5.81486814113262	6.72630530890527	5.05005438277148	7.22351789442132	3.99164604232193	6.56222834332752	4.00662699186329	5.98052973086949	6.1294004265189	5.49107538581789	5.80302013972277	6.20437602152962	8.48216690315509	4.94519035444932	5.68451372926429	4.54328454310616	6.43794664212928	5.05567151243851	5.63913778553061	5.13340316532341	7.68864482791035	6.97288657292048	3.85934119591517	5.32261742736244	3.24290091753857	6.2209648733047	5.14324402306348
186	Chr1	727181	727845	7.3495914851879	10.5106002057694	7.92967670153639	7.69378332339471	10.7336948452004	7.32075345739235	10.3080098112158	8.92852103380387	7.1107203601482	9.4411253294993	9.63283219804225	7.23725173975916	7.26015218948926	6.38132100428573	6.46052421480087	6.89473174016108	7.10845749567794	7.77608029591095	5.54885127854531	9.31700463522386	8.2700475109491	7.86868938710905	9.65841156669817	8.0962631990492	7.13562693643381	8.24552221513895	8.49864751228823	9.45954711494255	8.30886407064549	11.2030527697426	11.620894770484	14.5296377507749	7.45075346737031	7.48912126236406	7.47748914386222	8.71016310405725	7.91322497599071	6.6306345390305	8.36744715947716	7.86142336336901	7.84449739453554	9.15471632519413	7.85304210594458	8.43154238560029	7.96015935401354	7.30008829079978
187	Chr1	728071	729033	6.970746563271	7.27656937322499	14.0972030249536	6.82823269951281	10.094784437748	7.50846508450498	6.5038633332671	8.52267916863097	8.42752042684231	8.92615485698115	7.63983243293006	14.4745034795183	9.8471029696521	8.4153670744018	10.1164797782153	7.42966782344944	9.87034225514516	9.25021874063341	6.49516700046776	9.25092658816553	9.86892336306592	9.92394407777186	9.90190093392586	9.64020176258881	11.1494170881778	11.0908080499404	7.86911806693354	7.91513125944172	6.79159324035371	8.30154269988118	8.66642999832708	9.34609130995792	10.7475470370032	11.6397185884935	11.4528631190801	9.75159564910758	12.0896492688747	10.59662155303	12.3715016284294	10.7122691984369	9.87825597830401	11.3087672252398	12.3030992993132	17.3495199088314	11.2378720291956	11.7796879237906
188	Chr1	729474	730025	5.00075296930311	5.45742702991874	1.7621503781192	5.097131451749	2.04451330384771	4.12965579647774	3.19057446537631	5.60061773938607	4.12597354230822	6.69461614273587	4.87177720360758	0	2.83730085566247	5.10505680342858	4.70766880768435	5.289923490296	4.12018873953307	6.04396762336207	5.63487998053826	4.55938524702444	4.5760929560585	4.69772500722928	4.62629797732601	5.27198533891575	4.14121206132319	6.79384576881167	4.09194139480544	3.95756562972086	7.44185216762162	10.2358827464554	9.65125158904607	5.49770077056348	4.68144686887869	3.69944544285454	4.35398102047674	4.54443292385596	3.95661248799535	6.50669744484301	6.67342411492044	4.66502045738381	2.61483246484518	2.6925636250571	2.70493672538091	3.4050459634155	7.157454209071	4.81142182802713
189	Chr1	737499	739827	31.3683595347195	33.1488160335805	39.648383507682	27.697619964221	32.3288666170918	31.9109766091462	37.1824639618855	32.9543594520398	30.8131215606422	34.846335307061	32.3308850784866	31.6629763614463	26.6205580281273	23.7704207409643	28.446339178348	24.4287478035018	25.7172220225801	26.42393162165	25.6365531938992	27.2902334350883	31.4261805416066	27.1293619167491	29.2187240673222	29.108890478442	31.9191883495834	30.8916747778445	20.1449422513499	25.6276506022168	25.9381060987977	39.3315809470099	33.2869697663018	39.190752635874	21.8907093023623	27.4300345031166	25.272020271028	22.7221646192798	26.48732248908	24.5395446491222	25.1023414784315	26.3487266574456	26.7293985295285	28.9001829089462	23.9954064348307	21.2410010098777	31.2386085573473	27.817760683881
190	Chr1	746518	746805	2.12153156273465	3.23403083254444	0	1.82727353930624	1.15003873341433	2.62796277957674	2.331573647775	3.24673492138323	1.40458673780705	1.54491141755443	3.43238848435988	1.58314881807232	1.91935057883049	2.55252840171429	3.10505814974925	3.68511524043092	2.58077756212511	3.50107880621583	2.27976060281319	2.31273164704138	2.31561330306575	2.29014094102427	2.75954616191376	3.38913343216013	3.88636824216484	3.19368818192002	0	2.17183479679803	3.17904364442088	1.3701575329901	1.87116102236608	2.51323463797188	4.21989576913009	3.60921506619955	2.83955283944135	1.13610823096399	2.19811804888631	3.65614427853083	3.28537802580698	2.59167803187989	2.42114117115294	2.87206786672757	0.872560233993842	1.1350153211385	1.53851819447321	2.1568442677363
191	Chr1	748128	749422	18.0330182832445	14.957392600518	14.9782782140132	7.40526644876741	6.51688615601456	10.3241394911943	11.657868238875	11.607077343945	10.7099738757788	8.58284120863573	10.2971654530796	9.04656467469895	12.1837036743153	12.1643931644197	14.4234959214159	12.4818419433951	11.5455838305597	13.3040994636202	8.94698500726685	8.52406807052396	10.9715963645258	11.0983753295792	10.2265534235628	9.64020176258881	9.68406512801731	11.6714786284713	0.944294168032025	10.6661220020526	9.82613490093728	8.46273770376237	11.5224126114121	9.50316847483117	16.0224167484158	18.0460753309977	13.2512465840596	8.99419016179825	14.1778614153167	13.013394889686	14.4248628945588	19.0920281681819	15.9795317296094	20.6429877921044	15.8805962586879	14.4309090830467	23.3453412987456	18.5820429220358
192	Chr1	752051	753603	23.4126161744645	18.9999311411986	24.9637970233553	16.7339787283835	15.5894139418387	14.735362728341	19.3888755972868	15.2596541305012	18.1718409203787	20.7704757248985	12.6223318457105	23.5210681542173	16.0224048319763	17.0700336864643	16.9275750744395	15.0376476746617	15.6657725700928	14.999358675051	19.9586588623645	20.0877263057309	20.9507870277377	21.7856997210258	19.3168231333963	18.9038331438265	19.8778178943513	18.8717938022546	0	12.2105378575534	14.2334454079753	15.3941228706535	15.1662524970724	18.5351054550426	19.1214027038707	20.0311436174075	15.9961476621863	12.2131634828629	11.9797433664304	16.2357593385607	17.8642430153255	12.2672760175648	15.4953034953788	15.7066211461664	8.90011438673719	9.40441266086186	13.4453111777876	13.9365321915269
193	Chr1	753897	755187	28.9437520344513	20.6169465574708	20.8521128077439	13.6564653990256	13.1615543935196	15.3923534232352	12.8850122640197	16.3960113529853	17.6451208937011	15.2774573513716	13.0652206824021	24.4257246216872	17.5245052849741	17.7480490431697	19.2814094782817	14.3838369061981	13.628316599994	12.3459094745506	17.9799987165266	16.453433717523	18.9108419750369	19.2019509670497	17.774723807621	15.5146997116664	19.5592631204034	17.7104526451928	0	12.162274862069	12.3549196180903	17.7314504269307	18.6131280645888	20.2629542686483	17.0114548193057	14.8880121480731	11.4528631190801	10.0356227068486	15.3868263422042	17.4131617333418	15.8622157808493	14.5997862462567	11.0404037404574	15.0783563003197	6.71871380175258	4.37791623867707	12.3081455557856	11.281954631236
194	Chr1	756183	756537	5.98574976628705	3.23403083254444	5.58014286404413	1.82727353930624	3.57789828173348	4.22351161003405	2.331573647775	4.22075539779819	3.24810683117881	4.97804790100872	3.21094406601408	2.03547705180726	4.42285133382679	4.34727493416965	5.1584030552286	3.32849118490535	3.80325114418437	4.53297571752155	6.36612394747833	4.62546329408277	4.68636025620449	4.52156031945818	5.4379292014183	4.33055938553794	4.26863397090237	4.29696228112875	0	3.47493567487685	3.82930257168879	4.0298750970297	4.23473284009164	2.67031180284512	5.07706209723464	5.86497448257427	4.54328454310616	1.13610823096399	3.51698887821809	5.08142086168692	5.28740526028311	1.64139608685727	4.64859104861365	2.33355514171615	3.40298491257598	2.270030642277	4.6824466788315	3.65004414539989
195	Chr1	760538	761473	16.9722525018772	8.48933093542916	14.0972030249536	13.4641208159407	15.9727601863102	10.511851118307	9.20358018858552	11.5259089709105	12.8168539824894	11.8443208679173	12.4008874273647	7.68957997349411	9.26295279348629	9.97081406919645	12.2199062667551	10.282660267654	10.458940646507	10.5769433408836	9.8933007291893	11.8940484704985	12.6807395167886	12.2728065813865	13.3107520751134	10.5439706778315	12.6147690483383	15.0393679839506	1.57382361338671	9.94217706978656	9.97063688477459	13.9433678357228	11.1284839751246	14.7652534980848	10.5497394228252	10.0155718087037	10.0330866993594	12.4025148546902	13.1887082933178	11.5261497594362	11.7554932485906	9.24365164703829	8.23187998192001	12.2960405544274	6.28243368475566	9.080122569108	11.1709799337837	10.8948287370269
196	Chr1	766568	768313	26.3676065654164	24.0531043170493	20.5584210780573	17.5995293522654	10.094784437748	12.5766790165458	13.1304410690487	17.3700318294003	19.8397876715246	18.5389370106532	21.8122752070612	17.8669652325304	18.442455561806	18.0272318371072	18.1295330678908	17.1179546652275	16.5713085568033	19.9008690037532	14.1517214778404	12.6209069881401	21.3367225782487	15.6199356490374	18.5863550317133	17.6611508853678	19.6866850299826	18.6395255708423	5.03623556283747	13.368849749179	9.60938192518131	16.683682901703	12.4087520430592	11.4666330357467	20.8357353600798	20.0311436174075	16.4694064687598	15.8108395475822	17.5849443910905	22.2467084066537	23.0489802123021	16.75951793949	19.5628206629158	20.7327399129396	15.8805962586879	16.2145045876929	17.2581606162647	16.6464134509904
197	Chr1	768434	768958	3.71268023478564	0	3.5243007562384	2.50047958010328	1.91673122235722	4.78664649137192	4.29500408800658	4.38309214386736	5.53056028011527	2.403195538418	5.53611045864497	3.16629763614463	6.00840181199111	6.58073728566966	7.21174796070795	5.94373425875955	4.21074233820413	5.45431224547309	2.02167449683434	2.84135602350799	3.08748440408766	2.64247031656647	3.1653617739599	4.33055938553794	4.01379015174402	3.71629170259784	0	2.89577972906405	3.3235456282582	2.7403150659802	5.41651874895443	2.04200314335215	5.67048493976856	4.42128845609445	4.92189158836501	5.30183841116528	6.26463643932598	6.07291761518681	7.28943249475924	2.85084583506788	5.61704751707483	4.57735816259706	4.36280116996921	3.08075587166164	6.28785696871658	5.03263662471803
198	Chr1	772922	773647	13.5626482046251	7.07444244619096	11.7476691874613	10.2904351950404	9.83922027476708	7.41460927094867	7.97643616344079	7.79216381131974	6.40842699124468	6.69461614273587	8.63633231548616	8.14190820722905	9.26295279348629	8.05641776791073	10.1665613612758	6.89473174016108	8.42148467640826	9.02909797392504	9.76425767619988	8.06152174111568	8.04951291065712	10.1588303281333	9.00910658742434	8.05860616091408	9.7477760828069	9.75526571931932	0	7.67381628201972	10.4041428362865	7.81795768823762	11.0300018160527	10.7597857938171	10.0881883230766	7.2184301323991	8.80261380226818	5.96456821256095	6.81416595154755	9.10937642278021	8.7267853810498	6.13363800878242	8.23187998192001	8.88545996268842	6.45694573155443	2.91861082578472	8.42840402189669	8.40616227425429
199	Chr1	775154	775563	5.45536687560339	1.21276156220417	0	3.17368562090032	2.68342371130011	1.87711627112624	1.47257283017368	2.43505119103742	2.89696014672705	2.05988189007257	3.43238848435988	0	4.2559512834937	4.18774190906251	4.20685297707964	4.45780069406966	3.93908154219096	2.98513035056297	4.77459296060875	3.10566821174129	4.02475645532856	3.2884075050605	4.05815612046142	4.10461715672727	3.24925869426897	4.5872975703942	0	3.23362069745485	3.75705157977014	3.30449757956435	3.74232204473215	4.24108345157754	3.29679356963288	4.60174920940442	1.41977641972067	3.02962194923731	3.84670658555104	3.90401846690581	4.00405446895226	2.59167803187989	2.13060423061459	2.6925636250571	2.35591263178337	0.810725229384643	3.7459573430652	2.87579235698173
200	Chr1	785461	787297	36.5964194571727	39.2126238446013	44.3474511826665	37.2186768269219	36.4178932247872	35.1020742700608	45.0361857228118	35.6329157621809	29.4085348228352	31.7565124719522	32.3308850784866	32.1153045951813	29.5413089089563	25.5651672734197	23.5884256214822	25.4986199700785	23.7250428518168	25.5394485548165	21.1630606902658	22.2683018586556	31.9775170423365	28.8322872318697	33.6826957998298	23.5356488344453	28.6062187005248	27.5818524802183	23.2925894781233	28.0408003764368	33.5244602502566	44.0868335615049	40.771613855766	39.4263683831838	27.7590018563089	29.9564850494563	21.8645568636984	25.0890567671214	29.7844995624095	30.9842735468715	31.1597572135131	27.2126193347389	30.3126874628349	30.0669604798042	24.518942575227	29.3482533037241	29.9007666491097	27.5412421880174
201	Chr1	788100	788607	6.44036367258734	3.23403083254444	5.87383459373066	5.48182061791873	4.21680868918589	6.47605113538554	6.01300572320921	6.57463821580104	6.32064032013174	6.17964567021772	7.30766580541136	4.297118220482	5.67460171132493	5.82295541641073	6.00978996725662	5.52767286064638	5.25210872292128	7.14957145690391	4.30143509964752	5.15408767054937	7.11224085941622	6.57681501012099	6.08723418069212	6.17575425415846	6.43480643374834	6.03897401672148	4.40670611748279	5.26066650779968	6.06908332116714	9.02692021734653	8.37098352111139	9.81732280457765	5.86829255394653	7.12819975574411	5.30049863362385	5.86989252664728	3.51698887821809	7.31228855706167	6.21141783004133	4.57863118965448	7.84449739453554	5.20562300844372	5.84615356775874	3.72933605516936	6.15407277789282	6.4705328032089
202	Chr1	789437	789664	0.757689843833804	1.81914234330625	0	2.59665187164571	3.70568036322396	3.00338603380199	2.08614484274605	4.05841865172903	2.72138680450116	3.43313648345429	1.77155534676639	2.48780528554221	0.917950276831975	2.27334560777679	1.70277382405604	2.79355510161699	2.89771515747381	2.24806112820174	0.645215264947129	1.51979508234148	2.26047965299275	1.11570968921695	2.19140430504916	1.65690967794495	1.59277386973969	0.98713998350255	0	2.07530880582923	2.31203174139701	2.6597175640396	3.34839340844455	1.33515590142256	1.51652504203113	2.07529866306474	1.32512465840596	0.946756859136658	0.659435414665892	2.04496205409352	2.1046952977826	1.12306048048129	3.38959763961412	1.88479453753997	1.6578644445883	0.162145045876929	3.61217315224144	1.65911097518177
203	Chr1	791062	791387	5.75844281313691	2.82977697847639	2.34953383749226	1.25023979005164	0.638910407452408	0.84470232200681	1.10442962263026	2.516219564072	4.47712022675998	5.14970472518144	5.09322162195337	2.03547705180726	2.92075088082901	3.70914283374108	4.20685297707964	3.62567789784333	3.39575995016462	3.75905303404226	4.30143509964752	3.43605844703291	4.13502375547455	3.75818000578343	3.40885114118759	3.6150756609708	2.73957105595226	4.18082816542257	2.51811778141873	3.57146166584566	3.54029860401417	5.31943512807921	5.71196522617012	5.89039368274659	2.70337072709896	3.78967581950953	1.89303522629423	1.23078391687766	1.64858853666473	2.85055316631218	3.08004189919405	2.76445656733855	3.58328893330636	3.59008483340946	2.53042467858214	3.08075587166164	5.21758344212652	3.53943674705444
204	Chr1	792829	793619	13.4111102358583	17.5850426519604	6.46121805310373	10.9636412358375	8.43361737837178	9.57329298274385	11.0442962263026	11.6882457169796	8.16416041350349	8.58284120863573	10.961498708117	15.1529958301207	10.0974530451517	8.85408289344645	10.3668876935177	8.91560138813933	10.0967262518228	8.73427028498055	10.1944011861646	11.7618923763819	13.0666750672996	12.6251359569287	13.4730783199319	10.5816277159666	8.72840080617349	9.46493043005386	0	10.8591739839902	7.58635415145893	12.2508202949703	13.6890201109939	10.5241700465072	10.022252451684	10.9178755752536	10.6009972672477	7.00600075761127	10.44106073221	10.9684328355925	9.80480004576772	6.30641654424108	9.20033645038119	9.3342205668646	6.45694573155443	5.18864146806172	10.0338143117818	10.0652732494361
205	Chr1	795169	795859	9.31958507915579	4.85104624881666	7.92967670153639	4.90478686866413	5.36684742260022	5.91291625404767	5.52214811315131	8.27917404952723	7.81301372905173	5.66467519769958	6.42188813202817	3.39246175301211	8.67880261732049	7.21886938609823	6.91125846234512	6.6569823698107	7.83288628504639	6.00711416224401	9.63521462321045	6.0131022823076	6.3955034084673	7.92741094969941	7.14235477201209	7.64437874142785	8.15500221306721	8.36165633084513	0	6.99813434523811	7.08059720802833	5.64182513584158	3.64383988566025	5.96893226518321	7.12107411040703	7.12819975574411	5.20584687230914	5.30183841116528	7.1438836588805	6.56866599193675	7.64877071633188	3.88751704781984	6.10127575130542	8.88545996268842	3.49024093597537	3.72933605516936	6.88988582742349	6.80235499824525
206	Chr1	798381	799237	8.71343320408875	10.1063463517014	13.216127835894	9.42488457115852	9.45587403029564	7.97774415228654	6.5038633332671	9.33436289897678	8.16416041350349	10.2994094503629	6.86477696871976	9.72505702530137	8.26155249148777	8.77431638089288	9.16492970006635	9.62884949919048	8.46676147574379	9.83987411852239	6.58119570246071	8.39191197640731	8.87651766175203	11.2158184547599	8.44096473055975	9.3012884193728	10.2574637211236	11.0327409920873	0	6.99813434523811	8.23661307872684	10.8000652600396	7.97705488482379	10.367092881634	8.43979153826018	9.65465030208379	7.66679266649164	7.95275761674793	8.79247219554523	8.86150223440524	10.0101361723807	9.15726237930896	8.42557127561225	8.70595572101795	6.45694573155443	1.62145045876929	9.23110916683923	8.57207337177247
207	Chr1	802565	803216	6.21305671943719	6.67018859212291	5.2864511343576	4.90478686866413	7.79470697091937	5.25592555915348	3.43600327040526	5.92529123152439	5.17941359566351	3.26147965928158	5.09322162195337	2.71396940240968	6.59255198815691	5.78307216013394	6.71093213010323	4.99273677735802	5.56904631826998	6.26508839007044	5.33377952356293	4.49330719996612	5.18256310686144	7.04658751084392	6.16839730310135	5.76152683467222	7.19933789122339	7.49065046304876	0	4.34366959359607	4.55181249087536	5.80302013972277	4.33321499916354	5.10500785838038	6.65952301065842	5.77474410591928	2.08233874892366	3.78702743654663	5.16557741488282	5.20535795587441	5.80074557681545	7.2566984892637	5.32651057653648	6.19289633763132	4.01377707637167	3.24290091753857	6.42164115954034	4.70081442968168
208	Chr1	806584	807591	13.335341251475	11.7233617679736	9.39813534996906	10.0980906119556	16.7394526752531	14.1722278470031	12.6395834589908	14.2856336540862	14.835947418087	15.620770999717	11.8472763815002	15.1529958301207	11.683003523316	10.5690629133482	11.3685193547271	10.9959083787052	11.998351823915	11.8299610188977	12.216075682999	13.4799215998984	10.4753935138689	13.153630020242	13.4730783199319	12.2385373939116	12.2325033196008	14.0522280004481	10.7020005710296	12.403589839491	11.776911682741	15.2329278667723	14.4768773835691	17.4355653009299	12.8574949215682	11.9104097184585	11.2635595964507	8.52081173222992	12.529272878652	10.9684328355925	11.396155027018	9.67559798568494	11.524631974688	12.9243054002741	11.9540752057156	9.89084779849265	13.4453111777876	9.84405845274516
209	Chr1	810638	811037	2.80345242218508	1.81914234330625	0	4.61626999403683	6.2613219930336	2.90953022024568	2.20885924526053	2.67855631014116	3.16032016006587	3.26147965928158	2.10372197428509	0	1.91935057883049	3.46984329608036	3.25530289893067	2.85299244420459	2.7166079601317	2.80086304497267	4.38746380164047	2.64312188233301	2.26047965299275	2.7599134417472	2.43489367227685	3.50210454656547	1.78390673410845	3.36788935547929	0.314764722677342	3.61972466133006	2.8177886848276	4.43286260673267	4.43169715823544	3.76985195695782	3.36272944102554	2.4362201696847	3.2181598847002	2.93494626332364	3.18727117088515	1.85905641281229	2.05336126612936	2.50528876415056	1.84006729007624	2.24380302088091	1.13432830419199	2.270030642277	3.21082057977017	1.54850357683632
210	Chr1	812890	813623	12.9564963295581	10.3084732787354	14.9782782140132	11.4445026935496	8.68918154135275	8.25931159295548	9.57172339612894	9.17202615290762	9.91989383576231	9.09781168115387	8.96849894300485	8.14190820722905	10.0140030199852	8.25583404929466	8.31354278803833	6.71641971239829	6.29347510763843	6.85474376795942	9.42014286822808	10.3742533881571	9.81378971299293	9.80650095259113	11.4440002597012	8.96237507615678	11.6591047264945	9.8713998350255	2.83288250409608	7.43250130459772	7.00834621610968	11.2836502716832	9.65125158904607	10.8383243762537	8.17604805268955	6.67704787246916	7.09888209860337	5.20716272525162	7.47360136621345	8.73756514021775	7.95677490625129	6.39280581197041	7.0697322197666	6.55190482097227	8.46383426974027	5.99936669744636	8.82975659436796	9.40162885936335
211	Chr1	817401	817857	2.80345242218508	0	0	2.69282416318815	0	1.87711627112624	0.368143207543421	0.405841865172903	1.58016008003293	1.54491141755443	0.332166627518698	2.03547705180726	3.17110095632864	3.90855911512501	4.15677139401916	3.56624055525573	2.58077756212511	3.35366496174359	4.81760731160523	2.37880969409971	2.31561330306575	3.05352125469903	2.43489367227685	2.07113709743119	2.22988341763556	1.39360938847419	0	2.50967576518884	2.02302777372238	0	0.0984821590718987	0	2.96711421266959	3.06783280626962	2.83955283944135	3.3136490069783	1.64858853666473	4.08992410818703	2.66936964596817	3.1964029059852	2.42114117115294	2.60281150422186	1.6578644445883	0	2.40811543482763	1.60380727600904
212	Chr1	819092	819828	7.42536046957128	4.64891932178263	6.46121805310373	4.71244228557926	7.28357864495745	5.72520462693505	6.38114893075263	6.57463821580104	6.14506697790585	4.97804790100872	5.09322162195337	4.297118220482	10.7650532464841	7.21886938609823	7.111584794587	7.31079313827425	5.70487671627656	7.59181299032065	6.02200913950653	4.95585352937439	7.60844371007317	8.22101876265124	11.9309789941566	6.96655205499582	10.0026199019652	8.30358927299204	2.51811778141873	5.59850747619049	6.64709125651639	5.07764262225742	6.20437602152962	8.01093540853536	7.71449695294095	7.39889088570907	7.47748914386222	5.20716272525162	7.47360136621345	7.43622565124915	7.75143877963835	6.6519736151584	5.71389316392095	6.28264845846656	6.98048187195074	5.99936669744636	7.55880678154227	6.58114020155435
213	Chr1	824242	824667	6.21305671943719	4.24466546771458	4.405375945298	4.71244228557926	6.38910407452408	3.94194416936511	3.19057446537631	4.6265972629711	3.42368017340469	3.43313648345429	1.32866651007479	0	5.67460171132493	4.82587400949108	4.45726089238199	3.38792852749295	3.12409915415145	4.34870841193124	5.46282257655235	4.03076087055784	4.68636025620449	5.22621907054258	4.62629797732601	3.69038973724103	3.31296964905855	4.5872975703942	0	4.19888060714287	4.76856546663133	2.98210757180198	3.34839340844455	3.84839053939444	5.20893384001995	5.86497448257427	3.59676692995904	4.26040586611496	4.17642429288398	3.90401846690581	4.46606075383137	3.80112778009051	4.55174540176754	2.42330726255139	2.96670479557906	4.37791623867707	4.6824466788315	4.92202922637258
214	Chr1	826064	826846	6.13728773505381	3.43615775957847	6.46121805310373	5.9626820756309	5.23906534110974	7.79003252517391	8.95815138355658	5.76295448545523	6.32064032013174	6.52295931856315	5.86827708616367	5.42793880481937	8.09465244115469	7.0194531047143	8.0130532896755	4.10117663854409	6.33875190697396	5.8228468566537	8.55985584829857	5.88094618819095	7.44304275985419	9.10184220150673	5.4379292014183	8.0962631990492	7.70902552954009	9.34879631434768	0	4.82629954844008	6.06908332116714	4.75525261449505	7.78009056667999	8.16801257340861	7.97824043851158	5.86497448257427	6.72027505334453	4.92313566751062	5.49529512221577	7.99394257509284	8.36744715947716	5.7880809378651	4.84228234230589	8.16744299600653	3.40298491257598	2.43217568815393	6.95677792283536	5.75158471396346
215	Chr1	829996	830905	14.6991829703758	10.5106002057694	8.22336843122293	13.4641208159407	11.1170410896719	13.9845162198905	13.3758698740776	9.2531945259422	14.3970140625223	15.4491141755443	12.2901652181918	7.46341585662663	8.67880261732049	8.4153670744018	10.0663981951548	9.50997481401528	9.73451185713858	10.4295294964114	11.1407169080871	9.25092658816553	13.6731452181025	14.6803906475915	16.4761138490734	12.4644796227222	11.9139485456529	13.7618927111826	4.72147084016013	11.8244338936782	12.1381666423343	18.1344379366337	17.529824314798	18.2994897077327	9.95631658029131	12.4517919783884	9.18122084752703	8.33146036040259	10.2212489273213	11.1543384768737	11.4474890586712	10.7122691984369	12.1057058557647	8.346947237677	9.59816257393226	11.350153211385	10.6358431704887	10.0099695502633
216	Chr1	834869	835946	6.5919016413541	6.87231551915694	3.23060902655186	10.194262903498	13.2893364750101	12.4828232029895	12.3941546539618	12.58109782036	10.6221872046658	8.92615485698115	11.0722209172899	4.52328233734947	5.75805173649148	6.97956984843751	8.81435861864305	10.1637855824788	8.87425266976354	8.25517529044575	7.91464058335144	10.770721670507	10.8613290643798	11.5094262677117	13.2295889527042	9.86614399139948	9.55664321843813	9.63913160361314	4.40670611748279	10.6661220020526	10.6208958120425	19.5851929715643	15.6586632924319	17.3570267184933	9.42882960915005	12.3615616017335	7.19353385991808	7.38470350126593	7.91322497599071	9.79103044081139	9.90746810907418	7.17030922153437	8.7161082161506	9.96248541271126	6.6314577783532	7.62081715621565	9.36489335766299	9.78875475357243
217	Chr1	842482	842845	0.909227812600565	0	0	1.25023979005164	4.72793701514782	0.938558135563122	0.981715220115789	2.02920932586452	2.3702401200494	2.403195538418	1.55011092842059	2.71396940240968	2.58695078016284	1.3959139696875	2.55416073608406	1.90199496280306	1.40358077940138	2.28491458931981	2.79593281477089	1.18940484704985	1.43347490189784	1.93781156548208	3.00303552914145	2.48536451691743	2.16617246284598	1.62587761988655	0	2.60620175615764	1.73402380604775	4.11047259897029	5.41651874895443	5.26208502325362	2.76930659849162	2.97760242961463	1.41977641972067	2.93494626332364	2.41792985377494	0.867559659312401	1.74535707620996	0.345557070917319	0	2.33355514171615	2.26865660838399	0.162145045876929	1.33784190823757	1.49319987766359
218	Chr1	844160	844496	1.74268664081775	2.42552312440833	3.81799248592493	2.59665187164571	6.00575783005263	2.25253952535149	3.68143207543421	3.40907166745239	2.63360013338822	3.08982283510886	0.664333255037397	0	1.66900050333086	2.11381258266965	1.40228432569321	2.97186712937978	2.7166079601317	2.65344920050042	4.38746380164047	3.30390235291626	4.74149390627748	2.34886250361464	4.95095046696293	2.97490601267389	2.93070392032103	3.83242581830402	0.314764722677342	3.04056871551725	3.3235456282582	4.11047259897029	2.95446477215696	4.55523778132403	4.35176751191541	4.87244033936939	5.48980215625328	4.07105449428763	5.27548331732714	4.08992410818703	3.79871834233932	3.36918144144386	4.26120846122918	4.21834967925612	3.40298491257598	5.02649642218479	3.54528105682956	2.04623686939085
219	Chr1	847399	848021	7.87997437587156	4.85104624881666	3.23060902655186	6.92440499105524	7.79470697091937	8.16545577939916	6.01300572320921	7.87333218435433	5.35498693788939	6.35130249439044	6.20044371368237	6.33259527228926	6.34220191265728	7.13910287354466	7.111584794587	8.61841467520135	7.06318069634241	7.03901107354973	7.39846837139374	8.19367783523233	7.22250815956221	7.69252469933795	8.11631224092283	5.08370014824019	5.54285306669412	7.66485163660804	0	7.77034227298852	5.6355773696552	6.52839765718812	7.2876797713205	6.6757795071128	6.13203603951716	10.1960325620137	7.38283738254751	5.58586546890628	6.92407185399187	5.01945231459318	4.41472672217813	6.39280581197041	6.0044301044593	6.82116118347798	5.93340959115813	4.86435137630786	7.02367001824724	6.4705328032089
220	Chr1	849849	850989	18.3360942207781	7.07444244619096	17.0341203218189	13.2717762328559	9.45587403029564	15.6739208639041	23.5611652827789	19.5615779013339	22.297814462687	21.1137893732439	21.3693863703696	17.8669652325304	16.5231049829755	14.7568048224107	13.6722721755088	15.2159597024245	13.537763001323	12.014228324488	13.8076066698685	15.7926532469397	16.8157632722632	20.3176606562666	21.2647380712178	15.9665841692877	19.0495754820867	18.2911232237237	6.92482389890152	10.9074369794746	14.9559553271619	21.438935516198	19.5979496553078	20.1844156862116	14.9015069347406	15.790315914623	12.9672913001155	11.8344607392082	11.1004961468759	18.5285955810291	15.348875464317	13.6495043012341	14.2363100863793	17.1426550795302	13.8737077205021	7.78296220209258	19.5324918602685	16.4805023534722
221	Chr1	851267	852535	20.2303188303626	21.829708119675	14.3908947546401	16.1569449791289	17.3783630827055	21.8684045586207	24.5428805028947	19.5615779013339	21.7710944360093	22.6587007907983	21.3693863703696	39.3525563349404	18.1921054863064	17.3492164804018	17.4283909050442	15.869770470888	17.7937821388626	17.1368594198985	15.571195060724	19.4930238822059	22.1085936792706	22.0793075339776	25.1605679468608	21.0126272793928	23.636764226937	20.4396043642881	10.7020005710296	17.6159933518063	15.8952182221044	22.9702880530693	26.2947364721969	22.3049574120004	19.0554668324781	17.3242323177578	17.1319687979628	20.0712454136972	13.8481437079837	20.2017463525602	20.7389487879066	20.8198135227685	19.0785924286852	20.2839793087635	16.4913884224836	20.1059856887392	17.6595131887359	19.4115984096267
222	Chr1	853493	854286	9.54689203230593	7.88295015432707	15.5656616733863	9.04019540498878	9.32809194880515	6.56990694894186	7.36286415086842	8.60384754166555	10.1832538491011	14.5908300546807	13.9509983557853	17.4146369987955	8.76225264248703	8.6945498683393	9.81599027985248	9.56941215660288	7.47067189036216	7.88664067926514	10.9256451531047	9.18484854110721	10.4202598637959	11.5681478303021	11.7686527493381	9.07534619056212	10.0663308567548	8.07132104157968	3.14764722677342	8.54255020073894	8.38111506256415	9.91349273869306	10.1436623844056	10.6027086289439	7.318881724585	8.57188578222393	7.47748914386222	7.1953521294386	7.1438836588805	9.97693608209262	9.44546182419508	6.99753068607571	7.55396045399719	10.1419896543817	4.18828912317044	6.97223697270793	7.22434630448288	9.84405845274516
223	Chr1	859678	859944	4.31883210985268	0	3.5243007562384	2.01961812239111	3.06676995577156	2.34639533890781	3.19057446537631	2.84089305621032	3.07253348895293	5.32136154935415	2.98949964766828	1.58314881807232	2.83730085566247	3.03112747703572	2.45399756996312	2.97186712937978	2.76188475946722	2.80086304497267	2.62387541078499	2.24665359998306	2.92208345386868	2.23141937843391	3.81466675323373	2.59833563132276	2.22988341763556	3.3098222976262	0.314764722677342	2.46141276970444	2.16752975755969	2.41792505821782	2.46205397679747	3.92692912183106	2.30775549874302	1.80460753309977	2.17699051023837	2.36689214784165	1.75849443910905	3.59417573143709	3.28537802580698	2.93723510279721	2.61483246484518	4.93636664593801	2.87944877217968	2.10788559640007	2.07365495776823	2.93109605615446
224	Chr1	864943	865834	10.153043907373	10.3084732787354	11.1602857280883	12.5023979005164	7.53914280793841	12.9521022707711	9.93986660367236	15.3408225035357	15.8893874714423	13.9042027579899	10.7400542897712	16.9623087650605	12.3506037246484	11.8852103704822	10.2166429443363	11.3525324342307	11.6361374292308	11.4982798688352	12.0440182790131	13.81031183519	13.3423433176645	14.0344534590975	12.9860995854765	13.6695048430459	14.2712538728676	14.2844962318604	2.51811778141873	10.2800180381774	10.3318918443679	17.4896579211089	15.7571454515038	15.4721007400144	11.3409698795371	9.02303766549887	11.3582113577654	11.3610823096399	10.2212489273213	13.1993005309672	14.476196926212	8.29336970201566	11.4277863278419	10.9497587418989	7.06773789535012	4.37791623867707	11.7061166970787	12.8304582080723
225	Chr1	867684	868647	19.0180150802285	29.510531346968	31.1313233467725	21.6387655970476	25.1730700536249	19.0527301519314	29.6968854085026	22.8083128227172	20.9810143959928	31.0698851752613	20.4836086969864	23.5210681542173	14.2699543034789	15.9931857669911	14.1230064230531	13.9677755080849	15.3941117740796	14.0780221470995	12.1730613320025	18.898321458681	19.9032476763508	19.9653312807244	24.5924260899962	16.0795552836931	21.6617246284598	16.8975138352495	19.8301775286725	15.299369568555	13.1496805291955	28.0479306753267	26.8856294266283	27.4885038528174	16.8136472051277	19.0386094742026	15.8068441395568	16.0001909194095	18.464191610645	18.7145012223104	16.1702199707687	17.4506320813246	13.5583905584565	17.3221593212007	13.0011474865082	16.2145045876929	16.4554554713221	13.7706210940087
226	Chr1	868743	869201	9.01650914162227	6.06380781102083	6.46121805310373	7.98230019802201	9.32809194880515	7.97774415228654	7.48557855338289	6.00645960455897	7.37408037348702	9.26946850532658	7.30766580541136	7.01108762289168	6.00840181199111	6.10213821034823	6.10995313337757	6.30035831428513	5.25210872292128	6.3019418511885	5.76392303352768	6.0131022823076	5.78903325766437	7.69252469933795	7.22351789442132	5.91215498721267	6.94449407206504	8.94232690937604	0.314764722677342	4.58498457101807	6.79159324035371	10.719467758099	8.17401920296759	10.2885542991974	6.0661001681245	6.67704787246916	5.20584687230914	6.53262232804294	7.1438836588805	7.62213129253038	6.16008379838809	4.14668485100783	2.80852375853742	5.56463149178467	5.14810538056367	4.70220633043093	7.35813049530664	4.36899223464532
227	Chr1	871026	871841	15.3053348454428	13.5425041112798	14.0972030249536	11.3483304020072	10.7336948452004	13.4213813385526	16.075586729396	14.2044652810516	13.4313606802799	14.7624868788534	13.3973873099208	10.1773852590363	9.26295279348629	10.8083624510089	10.8677035241224	9.50997481401528	10.9117086398623	10.1347018074669	10.409472941147	12.0922826116735	13.3423433176645	12.3315281439769	12.9860995854765	12.4268225845871	14.0164100537093	13.7618927111826	5.35100028551481	11.7279079027094	10.4041428362865	14.5881478512475	12.7041985202749	14.2154834210284	12.0003285934637	11.3690274585286	7.00423033728866	5.49118978299262	9.89153121998838	11.5881183065299	11.7041592169374	11.0578262693542	10.2656385656885	14.5398435753083	9.85993064413042	6.810091926831	9.43178545307487	9.84405845274516
228	Chr1	875807	876188	5.53113585998677	5.65955395695277	3.81799248592493	3.94306395323979	5.11128325961926	3.66037672869618	4.90857610057895	6.57463821580104	4.3015468845341	2.57485236259072	4.20744394857018	8.594236440964	4.58975138415987	4.70622424066072	5.40881097053096	3.03130447196737	4.43712633488177	3.75905303404226	4.73157860961228	5.7487900940743	6.94683990919724	5.98959938421733	6.08723418069212	4.29290234740283	7.19933789122339	5.80670578530912	0	4.24714360262727	2.96229066866491	5.48063013196039	4.13625068101974	6.04747084761983	5.20893384001995	5.95520485922926	4.63793630442087	4.54443292385596	4.83585970754988	5.57716923843687	5.49274138689605	5.09696679603046	3.87382587384471	5.20562300844372	3.49024093597537	4.37791623867707	4.6824466788315	4.70081442968168
229	Chr1	877376	878275	15.7599487517431	13.1382502572118	15.5656616733863	9.90574602887069	7.53914280793841	15.1107859825663	11.5351538363605	13.3927815507058	13.0802139958282	12.1876345162627	14.5046094016498	15.1529958301207	11.0988533471502	10.8482457072857	10.3668876935177	11.2930950916432	10.0514494524873	12.0879352467241	12.9043052989426	11.1011119057986	14.5552836192704	14.5042259598204	14.5281989112519	11.4477395930742	12.6784800031279	15.1555020996568	5.66576500819215	10.8109109885058	11.9214136665783	17.1672679133465	18.9085745418045	16.7287180590003	12.0662644648563	13.7150172515583	10.6956490285624	7.00600075761127	6.70426004910324	13.0753634367798	12.8848419449618	9.50281945022628	9.20033645038119	9.42397268769984	8.98737041013657	8.75583247735415	10.9034115521362	11.7796879237906
230	Chr1	879700	880592	14.1688000796921	15.1595195275521	13.5098195655805	10.0980906119556	11.2448231711624	12.1073999487643	13.8667274841355	11.607077343945	12.6412806402635	10.4710662745356	13.8402761466124	12.4390264277111	8.67880261732049	10.3696466319643	10.61729560882	8.97503873072692	10.6853246431847	11.0191848743004	10.6675590471259	9.51523877639884	13.5628779179565	12.8600222072902	14.1223832992057	11.3347684786689	12.9333238222863	14.5748315211259	4.09194139480544	8.39776121428573	9.60938192518131	12.5732103027327	14.4768773835691	13.7442519264087	10.8794187797885	7.39889088570907	8.89726556358289	5.39651409707895	7.91322497599071	11.09236992978	10.523476488913	9.33004091476762	7.0697322197666	9.78298117104078	6.19517766135628	2.10788559640007	11.3716562200193	10.3417917452997
231	Chr1	887870	888388	4.09152515670254	3.03190390551041	4.405375945298	3.36603020398519	3.83346244471445	4.88050230492824	4.90857610057895	5.27594424724774	5.44277360900233	3.08982283510886	5.53611045864497	0	5.00700150999259	4.50680795927679	4.10668981095869	4.45780069406966	4.88989432823705	5.30689840100084	4.12937769566162	4.62546329408277	4.74149390627748	4.52156031945818	6.33072354791981	6.77826686432026	4.71461065442948	4.18082816542257	0	4.68151056198687	4.69631447471267	4.67465511255445	5.21955443081063	5.81185510030997	4.81331861166401	3.60921506619955	4.0700257365326	4.26040586611496	5.38538921977145	4.39976684365575	5.08206913367018	4.75140972511314	4.06751716753695	5.6543836126199	3.40298491257598	3.08075587166164	5.55204391918592	4.3136885354726
232	Chr1	889899	890563	9.01650914162227	8.89358478949721	12.6287443765209	7.98230019802201	5.75019366707167	7.50846508450498	7.60829295589737	8.27917404952723	3.95040020008233	3.08982283510886	3.76455511187858	0	6.42565193782382	6.62062054194644	6.66085054704276	6.5975450272231	5.65959991694103	7.40754568473034	4.12937769566162	3.36998039997459	5.78903325766437	6.10704250939807	4.46397173250756	5.15901422451042	4.84203256400865	6.44544342169312	5.03623556283747	6.1294004265189	7.65860514337758	9.75229773481188	7.09071545317671	10.2885542991974	4.94519035444932	4.7822099627144	4.16467749784731	3.50300037880563	4.39623609777261	4.83354667331195	4.62006284879107	3.97390631554917	4.55174540176754	5.02611876677325	3.49024093597537	2.270030642277	5.21758344212652	4.0924737387817
233	Chr1	892207	893066	8.41035726655523	8.89358478949721	4.11168421561146	6.44354353334307	5.87797574856215	7.41460927094867	8.8354369810421	8.76618428773471	8.33973375572937	9.95609580201744	11.0722209172899	6.33259527228926	9.51330286898592	8.33560056184823	8.86444020170352	7.9646039067378	8.51203827507931	7.00215761243166	9.16205676224923	8.72230221169893	10.6959281141608	9.10184220150673	10.7946952804274	8.69877580921099	9.7477760828069	9.46493043005386	11.3315300163843	8.92865416461414	8.88687200599474	10.4776752522772	14.7723238607848	11.1524787060002	9.42882960915005	10.2862629386687	7.57214090517693	7.4793791871796	8.02313087843502	8.98543932859273	9.08612360262244	6.30641654424108	6.87604092607436	7.80843451266558	6.45694573155443	2.91861082578472	8.36151192648481	7.57660678666341
234	Chr1	899612	900672	23.7156921119981	25.0637389522194	27.6070225905341	19.2344583084868	24.0230313202105	17.6448929485867	23.4384508802645	23.4576598069938	18.6985609470564	23.5169849116619	22.8087750896173	31.6629763614463	16.8569050836417	16.9105006613572	14.7740670028392	13.8489008229098	15.5752189714217	13.3778063858563	15.0120084977699	16.9159800469313	19.6827130760589	19.5542803425919	22.8880005194024	16.0795552836931	21.1520369901431	19.6266655543448	19.5154128059952	17.0368374059935	16.400975165535	28.4509181850297	25.309914881478	30.3944314029724	19.84669728919	19.1288398508576	15.2389335716686	19.4085156123015	18.2443798057564	17.7230044688105	18.634253490124	18.8328603649939	16.1732230233017	18.6684411337292	17.0149245628799	15.890214495939	20.6696574822705	16.535806052645
235	Chr1	903217	904323	17.8057113300944	20.6169465574708	20.8521128077439	13.752637690568	25.8119804610773	17.8326045756993	23.8065940878079	18.1005471867115	16.0649608136682	23.8602985600073	20.3728864878135	20.8070987518076	14.6037544041451	12.8025252648482	14.0228432569321	16.8207679522895	13.1302718073032	14.1517290693356	11.2697599610765	16.5195117645813	19.7929803762048	21.022319407351	21.1024118263994	16.3431545506388	17.2019577931886	17.4781844137804	22.0335305874139	17.3746783743843	17.7014930200708	28.3703206830891	32.0067016983671	29.6875841610428	18.3301722471588	15.790315914623	13.4405501066891	17.4203262081145	17.8047561959791	15.9259166030919	16.221554002422	17.7961891522419	18.6912098413007	16.693894475354	14.8335239778953	16.0523595418159	18.5291104290903	14.5448728824268
236	Chr1	907233	907810	14.6234139859924	14.55313874645	14.3908947546401	8.46316165573418	9.96700235625756	10.1364278640817	15.3393003143092	11.2012354787721	9.30538713797172	10.814379922881	11.6258319631544	12.6651905445785	8.76225264248703	8.65466661206252	8.11321645579644	7.42966782344944	7.33484149235558	7.48125260696646	10.9686595041012	9.64739487051549	10.6407944640878	12.037920331025	11.6063265045197	8.51049061853543	9.2380884444902	11.1488751077935	6.92482389890152	7.81860526847292	8.30886407064549	12.0896252910891	14.6738417017129	11.1524787060002	8.96727850940144	9.83511105539377	7.95074795043578	5.20716272525162	7.47360136621345	10.7825271943113	9.39412779254184	8.120591166557	9.49087339091954	9.15471632519413	7.24224994214889	3.56719100929243	8.96354078519172	7.79782158335431
237	Chr1	909170	910332	20.6091637522795	12.1276156220417	27.019639131161	16.4454618537562	15.2060676973673	17.738748762143	14.8484427042513	15.5843276226395	16.7672541825717	13.9042027579899	15.5011092842059	21.7117552192775	14.8541044796447	13.2811243401697	15.0244749181416	10.9959083787052	13.4924862019874	12.3459094745506	15.7432524647099	17.5106824704562	18.8557083249639	20.2002175310859	18.9110075213502	16.4561256650442	16.4374263357136	17.7104526451928	4.40670611748279	14.092794681445	12.4994216019276	17.3284629172277	15.6586632924319	16.4931023116904	14.7036993205627	19.0386094742026	13.3458983453743	8.99419016179825	12.6391787810963	15.8019795089045	15.6055456225832	13.1311686948581	13.3646992647643	14.9886041794845	11.9540752057156	5.18864146806172	14.4486926089658	12.6092434113814
238	Chr1	916478	917250	6.44036367258734	0	1.17476691874613	6.15502665871577	3.96124452620493	2.34639533890781	0	0.730515357311226	7.19850703126114	2.23153871424529	5.53611045864497	2.48780528554221	2.58695078016284	5.74318890385715	6.46052421480087	3.62567789784333	3.53159034817121	4.90151032870217	7.57052577537964	4.29507305879114	5.78903325766437	5.75471313385587	5.19443983419061	6.13809721602334	4.0775011065336	6.09704107457458	0	3.47493567487685	4.76856546663133	0.886572521346534	1.28026806793468	0.549770077056348	5.07706209723464	6.13566561253923	3.78607045258846	3.3136490069783	5.27548331732714	5.08142086168692	7.44343458971895	3.62834924463185	6.19812139815154	5.6543836126199	0.349024093597537	1.29716036701543	3.87974153388895	5.75158471396346
239	Chr1	917634	918523	17.123790470644	7.27656937322499	13.216127835894	12.1177087343467	9.83922027476708	13.0459580843274	11.657868238875	13.555118296775	5.61834695122821	6.52295931856315	3.54311069353278	4.297118220482	12.1837036743153	10.1702303505804	10.6673771918805	10.8175963509424	7.33484149235558	9.76616719628627	5.97899478851006	5.61663399995765	5.34796405708042	5.75471313385587	4.8697873445537	5.61089868213177	6.49851738853793	5.80670578530912	0	9.55607310591135	10.6931468039612	13.7821728318416	12.9996449974906	15.4721007400144	12.527815564605	13.8954780048683	11.2635595964507	6.72197369987027	8.90237809798954	11.8359924949049	13.7575204830667	9.67559798568494	8.61926256930448	13.4628181252855	8.98737041013657	7.29652706446179	10.3682747888412	9.45693255853608
240	Chr1	922232	922442	1.89422460958451	4.24466546771458	2.6432255671788	0.961722915424339	1.15003873341433	2.44025115246412	2.331573647775	1.54219908765703	3.16032016006587	1.02994094503629	2.10372197428509	0.226164116867474	2.33660070466321	2.27334560777679	2.70440548526548	1.90199496280306	2.30911676611194	2.28491458931981	2.23674625181671	1.98234141174976	1.10267300145988	2.70119187915684	2.02907806023071	2.78662082199833	3.12183678468979	3.3098222976262	1.57382361338671	2.55793876067324	2.23978074947835	1.53135253687129	1.18178590886278	1.72784881360567	2.37369137013568	2.52645054633968	3.2181598847002	2.74559489149631	2.19811804888631	2.47874188374972	3.08004189919405	2.3325102286919	1.45268470269177	2.78231574589233	1.83237649138707	1.94574055052314	2.87636010271078	1.65911097518177
241	Chr1	923145	923301	1.59114867205099	0.606380781102083	0	0.673206040797037	0.383346244471445	1.12626976267575	0.736286415086842	0.974020476414968	2.28245344893646	1.71656824172715	1.43938871924769	0	0.333800100666173	1.31614745713393	0.951550078148965	0.653810768463551	1.17719678272373	1.10560383354184	2.23674625181671	0.792936564699903	1.76427680233581	1.58548218993988	0.811631224092283	1.76988079235029	1.33793005058134	1.85814585129892	0	1.44788986453202	1.08376487877985	0.241792505821782	1.18178590886278	1.57077164873242	2.24181962735036	2.34598979302971	1.32512465840596	2.17754077601431	1.4287767317761	1.54921367734357	2.82337174092788	1.55500681912794	1.54953034953788	0.718016966681892	1.91963251478645	1.62145045876929	1.07027352659006	1.71441467435449
242	Chr1	929790	930171	4.54613906300283	6.06380781102083	1.7621503781192	1.82727353930624	5.87797574856215	5.16206974559717	5.03129050309342	5.51944936635149	4.65269356898586	4.11976378014515	2.21444418345799	0	3.83870115766099	3.11089398958929	3.5557923972935	2.97186712937978	3.93908154219096	2.94827688944491	2.58086105978851	1.98234141174976	3.80422185503659	3.52329375542196	3.08419865155068	3.05022008894412	4.52347779006072	2.96141995050765	4.09194139480544	3.61972466133006	3.3235456282582	5.72242263778218	6.89375113503291	6.6757795071128	3.4286653124182	3.15806318292461	3.31281164601491	1.51481097461865	1.20896492688747	3.90401846690581	3.79871834233932	4.23307411873716	4.84228234230589	5.02611876677325	2.53042467858214	4.70220633043093	3.87974153388895	2.98639975532718
243	Chr1	930708	931037	4.2430631254693	4.04253854068055	6.1675263234172	5.48182061791873	4.21680868918589	5.63134881337873	4.66314729555	5.51944936635149	4.56490689787292	4.11976378014515	4.65033278526178	4.07095410361453	4.2559512834937	3.94844237140179	4.10668981095869	4.99273677735802	4.30129593687519	4.16444110634094	2.70990411277794	4.49330719996612	5.12742945678844	4.11050938132562	4.62629797732601	2.82427786013344	4.65089969963989	4.64536462824729	3.46241194945076	3.18535770197045	2.60103570907163	6.85078766495049	4.33321499916354	4.39816061645079	3.4286653124182	2.79714167630465	4.25932925916202	2.93494626332364	4.50614200021693	3.78008137271832	4.00405446895226	3.28279217371453	2.32429552430683	5.20562300844372	3.40298491257598	3.24290091753857	4.81623086965525	4.3136885354726
244	Chr1	931330	932631	19.927242892829	17.9892965060284	36.4177744811301	23.0813499701841	25.9397625425678	22.5253952535149	21.4750204400329	25.3245323867892	18.8741342892823	28.6666896368433	21.5908307887154	24.6518887385546	14.5203043789785	14.6770383098572	16.4768408268952	18.7227629150926	17.2504605468363	16.3629367364193	19.3994722994103	19.4930238822059	18.635173724672	23.5473465987368	20.615433091944	17.8870931141785	18.7947316629283	20.1492690750226	19.8301775286725	19.8360911440887	16.1119711978604	32.2390007762376	25.8023256768375	30.8656628975921	20.7697994886872	16.9633108111379	13.3458983453743	13.0652446560859	19.3434388301995	16.2977278856544	17.094232540527	16.500350136302	19.4659750160697	21.0019962754454	14.6590119310965	15.4037793583082	20.7365495776823	17.8077911336176
245	Chr1	933350	933741	4.54613906300283	7.07444244619096	7.34229324216333	5.28947603483386	7.79470697091937	5.63134881337873	5.52214811315131	6.08762797759355	6.05728030679291	10.6427230987083	8.41488789714036	6.55875938915674	3.42145103182827	5.38423959736608	5.25856622134954	5.11161146253322	5.9312607129542	4.23814802857706	5.54885127854531	7.53289736464908	8.04951291065712	6.51809344753063	7.46700726164901	6.62763871177981	6.17996261458999	6.38737636384003	6.29529445354683	7.96339425492612	6.06908332116714	11.5254427775049	9.15884079368658	9.73878422214103	6.00016429673185	7.48912126236406	7.09888209860337	5.58586546890628	6.59435414665892	5.76307487971809	6.41675395665427	3.88751704781984	4.3580541080753	5.83388785429038	6.45694573155443	2.91861082578472	6.35474906412846	6.41522910403617
246	Chr1	936516	938058	31.2168215659527	27.2871351495937	24.6701052936688	25.9665187164571	24.5341596461725	25.3410696602043	29.2060277984447	26.704394728377	29.1451748094963	37.0778740213063	28.8984965941268	32.1153045951813	18.6928056373057	20.0213946509465	21.6352438821238	22.2890034703483	22.0950780757378	19.5323343925725	21.2060750412623	22.136145764539	25.3614790335772	26.0136522275321	31.4912914947806	23.3850206819049	26.7586010116268	28.3367242323085	5.98052973086949	20.9461400402299	22.0365525351902	34.8987183402772	30.4309871532167	30.0802770732259	22.6160038876816	23.640358683607	19.025004024257	13.8226501433952	24.6189221475266	22.6185196892162	21.6629613576648	23.325102286919	19.756511956608	21.8995174837977	21.4649817562485	20.9167109181238	20.2683049097992	18.6373466212085
247	Chr1	940995	941170	0.227306953150141	0	0	1.15406749850921	0.255564162980963	1.501693016901	0	0.892852103380387	0.965653382242348	0.686627296690858	0.442888836691598	3.84478998674705	0.166900050333086	1.31614745713393	0.901468495088493	1.3076215369271	0.860259187375037	1.54784536695858	1.29043052989426	0	0.330801900437964	0.822101876265124	0.405815612046142	1.76988079235029	0.764531457475051	0	0	1.20657488711002	1.44501983837313	0	0.492410795359493	0	2.24181962735036	0.902303766549887	0.189303522629423	0	0.219811804888631	1.05346530059363	0.87267853810498	0.691114141834638	0.484228234230589	1.07702545002284	0	0	1.00338143117818	0.718948089245433
248	Chr1	943323	943820	2.50037648465155	3.23403083254444	3.5243007562384	4.90478686866413	5.23906534110974	5.63134881337873	4.29500408800658	5.60061773938607	2.89696014672705	5.49301837352686	6.75405475954687	3.84478998674705	3.92215118282753	4.70622424066072	3.75611872953539	3.74455258301852	4.84461752890152	5.12263109541053	3.91430594067925	5.68271204701597	4.96202850656946	3.93434469355452	6.24956042551058	5.34729941518598	4.33234492569195	4.52923051254111	0.314764722677342	5.16414051683088	4.04605554744476	6.36720265330693	3.34839340844455	4.47669919888741	4.74738274027135	5.5942833526093	2.83955283944135	3.02962194923731	2.41792985377494	5.94898052099932	5.90341364012192	4.9241882605718	4.3580541080753	5.38512725011419	4.53731321676798	1.78359550464622	5.21758344212652	4.64551073050895
249	Chr1	951740	952460	11.8199615638073	8.28720400839513	14.3908947546401	9.80957373732826	8.68918154135275	9.47943716918754	7.48557855338289	9.57786801808052	10.8855472180047	9.26946850532658	9.85427661638805	7.46341585662663	9.8471029696521	7.33851915492859	8.66411386946163	7.37023048086185	9.19119026511224	7.73922683479289	8.30176974231972	8.92053635287391	9.26245321226299	11.2745400173503	12.0121421165658	9.22597434310257	11.7228156812841	12.1940821491492	1.57382361338671	7.77034227298852	9.10362498175071	13.3791853221386	11.4239304523402	12.0949416952397	9.56070135193536	10.8276451985986	5.96306096282683	7.95275761674793	9.67171941509975	9.72906189371764	9.95880214072742	9.50281945022628	7.26342351345883	9.87273329187602	8.20206619954211	9.24226761498494	8.82975659436796	8.62737707094519
250	Chr1	956571	957381	8.94074015723889	7.88295015432707	7.34229324216333	4.61626999403683	0	8.07159996584285	8.22186496846973	7.46749031918142	10.6221872046658	9.95609580201744	9.30066557052355	3.16629763614463	9.01260271798666	8.17606753674109	7.61240062519172	8.20235327708818	7.42539509102664	7.96034760150126	6.66722440445366	6.40957056465755	7.00197355927024	8.984399076326	5.11327671178138	9.15066026683234	9.55664321843813	11.3811433392059	3.7771766721281	9.26649513300494	10.6208958120425	8.86572521346534	9.45428727090227	7.46116533147901	7.18700998179968	7.57935163901905	6.24701624677097	4.07105449428763	8.68256629310091	9.04740787568647	9.95880214072742	4.66502045738381	6.39181269184377	6.28264845846656	2.96670479557906	2.91861082578472	9.90003012095802	10.1758806477815
251	Chr1	957828	958452	7.7284364071048	10.7127271328035	6.46121805310373	5.9626820756309	5.87797574856215	5.91291625404767	6.62657773578158	8.84735266076929	7.37408037348702	5.32136154935415	8.08272126962166	6.33259527228926	7.51050226498889	5.78307216013394	7.36199270988936	6.95416908274868	5.56904631826998	7.70237337367483	5.11870776858055	4.42722915290779	6.61603800875928	5.75471313385587	5.51909232382753	7.07952316940116	8.02758030348803	8.47779044655131	4.72147084016013	5.01935153037768	5.6355773696552	5.80302013972277	4.82562579452304	6.51870234223956	7.12107411040703	7.85004276898402	6.34166800808568	6.15391958438828	5.38538921977145	9.2333135169677	7.34076652641248	4.57863118965448	6.10127575130542	4.39785392092659	4.4500571933686	0	9.36489335766299	6.63644390072707
252	Chr1	961255	962239	16.2145626580434	14.351011819416	8.22336843122293	12.5985701920588	12.2670798230862	14.3599394741158	13.0077266665342	14.9349806383628	13.0802139958282	19.225564307344	13.2866651007479	12.4390264277111	11.3492034226499	9.73151453153573	10.61729560882	12.1846552304571	12.2700126199282	11.0560383354184	11.8719608750272	12.6869850351984	15.4925556705113	14.7391122101819	14.2847095440242	13.1799633472894	13.5067224153926	15.5619715046284	4.09194139480544	11.2935409433498	10.0428878766932	17.3284629172277	17.4313421557261	16.8857952238736	11.4728416223224	11.2787970818736	11.4528631190801	11.5504336814672	10.44106073221	13.3852061722485	13.603518388107	12.0944974821062	9.49087339091954	11.4882714669103	10.208954737728	8.75583247735415	13.779771654847	11.5031694279269
253	Chr1	966606	967813	9.16804711038903	8.48933093542916	6.75490978279026	8.46316165573418	5.62241158558119	11.6381208809827	7.85372176092631	12.2564243282217	10.7099738757788	11.6726640437446	11.0722209172899	5.20177468795189	9.59675289415246	8.89396614972323	9.86607186291295	12.779028656333	12.3152894192637	10.798064107592	7.14038226541489	8.45799002346563	8.76625036160605	8.57334813819344	8.76561722019666	12.5774507371276	14.3349648276572	11.7295456863244	4.72147084016013	6.1294004265189	9.24812696558802	12.3314177969109	12.4087520430592	9.58170705726779	9.16508612357942	8.7523465355339	10.3170419833036	8.52081173222992	7.25378956132481	12.8894577954985	10.7801466471792	7.94781263109834	10.3624842125346	11.398519346075	6.6314577783532	8.43154238560029	11.9067929833144	10.3417917452997
254	Chr1	975380	975762	1.81845562520113	4.64891932178263	0.587383459373066	3.17368562090032	6.51688615601456	4.78664649137192	4.41771849052105	4.13958702476361	3.95040020008233	2.91816601093615	3.76455511187858	0.226164116867474	1.91935057883049	3.42996003980358	3.80620031259586	4.51723803665726	4.43712633488177	4.71724302311186	3.05401892074974	4.03076087055784	3.25288535430665	3.58201531801233	5.27560295659984	4.59415865248373	3.31296964905855	3.9485599340102	0.314764722677342	4.15061761165846	3.39579662017685	5.07764262225742	5.51500090802633	4.63377636376065	3.36272944102554	4.15059732612948	1.32512465840596	3.40832469289197	4.06651839043967	4.08992410818703	4.3633926905249	3.45557070917319	2.7116781116913	4.30810180009135	3.57749695937475	4.37791623867707	6.62231744577597	5.19854772223621
255	Chr1	981760	982569	13.7141861733919	15.1595195275521	14.9782782140132	10.0019183204131	14.9505035343863	15.01693016901	14.3575850941934	14.3668020271208	17.4695475514752	15.1058005271989	16.7190535851078	22.6164116867474	10.598153196151	12.7227587522947	11.568845686969	11.7685938323439	11.6814142285663	9.91358104075852	11.4848317160589	14.4050142587149	13.2872096675916	12.8600222072902	14.0412201767965	13.6318478049107	14.6535196016051	13.8780268268888	16.0530008565444	11.7761708981938	12.2104176342529	21.6807280220198	20.1888426097392	16.8072566414369	13.6487253782801	12.3615616017335	11.6421666417095	9.18354153362558	13.8481437079837	13.4471747193422	14.7328670844782	12.1808867498355	12.4930884431492	14.1808350919674	7.59127403574643	6.32365678920022	10.1675985026055	11.5584731270997
256	Chr1	983134	984846	33.4141221130708	23.4467235359472	35.830391021757	28.5631705881029	30.2843533132441	22.6192510670712	35.0963191191395	31.2498236183136	27.7405880716893	34.3313648345429	34.2131626344259	54.2793880481937	25.5357077009622	24.0496035349018	25.1409546963569	26.44961745148	21.4159260857049	21.2644470651214	21.9803333591988	25.0435798351053	26.9052212356211	28.6561225440986	28.8940715776853	26.1339844657681	31.0272349825291	33.3885582655274	18.5711186379632	22.5870818866996	24.5653372523432	40.298750970297	36.5368810156744	39.4263683831838	23.0775549874302	20.4822955006824	19.4036110695159	19.0298128686468	19.2335329277552	26.8323808915907	25.0510074467783	25.2256661769643	22.8555726556838	27.1051404922414	17.1894366096787	15.0794892665544	23.9473701574525	22.7298203599902
257	Chr1	995620	996344	10.6834267980566	6.46806166508888	5.87383459373066	6.73206040797037	5.75019366707167	5.81906044049136	3.06786006286184	6.65580658883562	7.1107203601482	2.91816601093615	7.97199906044876	11.7605340771086	7.42705223982234	7.41828566748216	9.06476653394541	5.58711020323398	7.06318069634241	6.33879531230656	8.73191325228447	8.12759978817401	8.60084941138706	11.391983142531	8.52212785296897	7.30546539821183	7.32675980080257	9.98753395073168	0	5.98461144006569	6.50258927267908	3.94927759508911	5.71196522617012	5.34062360569024	6.52765126787311	8.12073389894898	4.82723982705029	5.11248703933795	6.59435414665892	7.31228855706167	8.4187811911304	5.52891313467711	6.0044301044593	5.6543836126199	4.10103309977106	2.59432073403086	6.28785696871658	5.14324402306348
258	Chr1	1000253	1001194	10.6834267980566	9.29783864356527	10.2792105390287	8.94402311344635	8.94474570433371	7.03918601672342	10.9215818237882	9.6590363911151	10.9733338891176	16.3073982964079	9.30066557052355	8.594236440964	8.84570266765358	9.01361591855359	8.86444020170352	10.5204096380044	10.2778334491649	8.91853759057086	8.94698500726685	8.98661439993223	12.4602049164966	11.2158184547599	13.148425830295	10.1297432583453	9.55664321843813	9.52299748790696	5.98052973086949	9.55607310591135	9.10362498175071	15.3135253687129	12.5072342021311	11.7022487830566	10.8794187797885	7.30866050905409	7.66679266649164	7.38470350126593	10.7707784395429	11.0304013826862	9.59946391915478	7.2566984892637	8.52241692245836	8.88545996268842	9.68541859733165	7.94510724796951	10.9703036475481	8.8485918676361
259	Chr1	1008056	1008909	6.28882570382057	3.63828468661249	9.10444362028253	7.50143874030984	8.43361737837178	7.22689764383604	7.48557855338289	10.4707201214609	7.63744038682585	4.46307742849058	7.08622138706556	7.68957997349411	5.75805173649148	7.13910287354466	6.86117687928464	7.31079313827425	7.83288628504639	5.19633801764666	4.98966471559113	6.93819494112415	8.54571576131407	8.16229720006088	9.7395746891074	6.85358094059048	8.34613507743597	8.24552221513895	1.25905889070937	6.4672413949097	7.94760911105221	6.6895926610693	8.46946568018329	6.04747084761983	6.39577952508779	6.85750862577914	5.96306096282683	7.38470350126593	6.48444824421461	6.87850872740547	7.95677490625129	5.35613459921845	8.61926256930448	10.6805023793931	6.98048187195074	5.18864146806172	8.22772773566106	7.07887349410888
260	Chr1	1009158	1009546	1.59114867205099	0	1.17476691874613	1.73110124776381	0	1.59554883045731	0.981715220115789	0.568178611242065	2.01909343559764	0.514970472518143	3.32166627518698	0	0.166900050333086	2.5126451454375	2.20358965466076	1.42649622210229	0.769705588703981	1.91637997813919	1.84961709284844	0.991170705874879	2.42588060321174	2.9360781295183	0.324652489636913	2.33473636437698	1.5290629149501	2.6130176033891	0	2.31662378325124	3.25129463633954	0	0.196964318143797	0.706847241929591	0.329679356963288	0.180460753309977	0.283955283944135	0.662729801395661	0.329717707332946	0.681654018031172	1.02668063306468	0.431946338646649	1.54953034953788	1.9745466583752	0	0	2.20743914859199	2.48866646277265
261	Chr1	1009873	1010072	0.984996796983945	0	0	0.0961722915424339	0.894474570433371	0.750846508450498	0	0.405841865172903	1.9313067644847	0.514970472518143	1.55011092842059	0.678492350602421	0.166900050333086	1.23638094458036	2.40391598690265	1.66424559245267	0.814982388039509	0.921336527951535	1.29043052989426	0	1.26807395167886	1.40931750216878	0.162326244818457	1.31799633472894	0.637109547895875	0.754871752090186	0	0.675681936781611	2.16752975755969	1.04776752522772	0.689375113503291	0.706847241929591	0.527486971141261	0.992534143204876	0.56791056788827	0.0946756859136658	0.769341317110208	1.05346530059363	1.43735288629056	0.777503409563968	1.45268470269177	1.16677757085808	0	0	0.668920954118785	0.663644390072707
262	Chr1	1010840	1011722	14.2445690640755	12.3297425490757	14.9782782140132	16.2531172706713	13.4171185565006	12.6705348301022	14.9711571067658	13.0681080585675	13.8702940358446	13.217575461299	13.6188317282666	14.9268317132533	10.3478031206514	9.73151453153573	9.36525603230824	9.98547355471605	7.51594868969769	9.43448604622372	12.5601904909708	10.3081753410987	15.1617537700733	16.207151274941	14.5281989112519	11.71133886002	12.9970347770759	11.8456798020306	5.66576500819215	11.438329929803	10.4041428362865	14.104562839604	15.6586632924319	15.550639322451	3.56053705520351	6.4063567425042	4.0700257365326	3.78702743654663	5.49529512221577	5.88701197390558	4.62006284879107	7.94781263109834	9.39402774407342	8.97521208352365	8.37657824634088	7.94510724796951	12.2412534603738	10.7289176395088
263	Chr1	1017417	1018395	15.9114867205099	7.47869630025902	8.81075189059599	12.6947424836013	11.2448231711624	10.6995627454196	8.8354369810421	11.2012354787721	11.2366939024564	12.1876345162627	10.2971654530796	14.0221752457834	11.5995534981495	11.2071950137768	10.9177851071829	8.26179061967578	9.01008306777013	8.36573567379994	10.3664585901505	7.0703510352408	10.3651262137229	10.8634890792177	12.7426102182488	11.5230536693444	11.0857061333882	13.6457585954764	6.29529445354683	8.97691716009854	8.52561704640146	12.5732103027327	14.0829487472815	12.7232503547326	11.0772263939665	12.7224831083534	7.85609618912107	11.4557579955536	8.79247219554523	10.5346530059363	11.4988230903244	11.4033833402715	10.8467124467652	9.60347692937031	7.15499391874951	3.72933605516936	9.83313802554614	11.9455990213087
264	Chr1	1022092	1022416	3.78844921916902	1.21276156220417	1.46845864843267	5.3856483263763	3.70568036322396	4.22351161003405	5.64486251566579	4.87010238207484	4.38933355564704	5.83633202187229	3.76455511187858	6.10643115542179	3.50490105699481	3.23054375841965	2.90473181750737	5.40879817547119	3.62214394684226	4.64353610087574	2.88196151676384	3.03959016468296	3.96962280525557	3.69945844319306	3.1653617739599	3.76570381351125	3.24925869426897	4.76149874395348	0	3.42667267939245	4.91306745046864	5.72242263778218	5.61348306709822	5.65477793543673	5.20893384001995	4.7822099627144	2.65024931681193	2.27221646192798	2.41792985377494	4.58567248493698	5.49274138689605	4.66502045738381	3.09906069907577	3.59008483340946	2.70493672538091	2.59432073403086	4.08041782012459	4.9773329255453
265	Chr1	1023673	1024675	13.2595722670916	14.755265673484	12.3350526468344	15.3875666467894	18.1450555716484	16.4247673723546	21.5977348425474	17.8570420676077	14.3970140625223	14.5908300546807	16.8297757942807	18.3192934662654	13.7692541524796	11.2071950137768	11.8693351853318	11.9469058601067	11.9530750245795	12.3827629356686	10.6245446961294	14.008545976365	16.5952286719712	15.9135434619892	15.0151776457072	14.1590463388023	16.2462934713448	16.4329773724248	1.57382361338671	11.5348559207718	12.7161745776835	20.9553505045544	18.1207172692294	20.5771085983948	12.5937514359976	13.5345564982483	11.2635595964507	12.3078391687766	12.9688964884292	15.3062311321545	13.3981822614941	10.5394906629782	14.4300013800715	13.283313883615	8.55109029313965	9.89084779849265	12.10746926955	12.3327249155178
266	Chr1	1027916	1029746	36.5964194571727	30.9254198362062	35.243007562384	30.8713055851213	34.50116200243	29.3768696431257	35.0963191191395	28.0842570699649	33.8856550495951	36.5629035487882	31.1129407775847	49.0776133602418	21.7804565684678	24.209136560009	23.5383440384218	24.6070598312646	22.5025692697576	25.5394485548165	25.6795675448957	26.82768710568	31.8672497421905	34.9980513038581	32.3840858412821	29.2595186309824	34.595048450746	28.8012606951332	16.3677655792218	27.220329453202	21.241791624085	37.4778384023762	36.1429523793868	36.4419022505922	25.7809257145291	30.0467154261112	24.5148061805103	21.7754077601431	23.5198631230835	26.7084437974032	27.4637069344803	27.2126193347389	24.7924855926061	25.3998501963719	22.8610781306387	29.0239632119702	23.8804780620406	24.2230202376538
267	Chr1	1030602	1031059	6.13728773505381	4.04253854068055	7.92967670153639	5.3856483263763	6.64466823750504	4.97435811848455	8.71272257852763	5.11360750117858	5.44277360900233	6.86627296690858	5.75755487699077	4.52328233734947	4.00560120799407	3.94844237140179	4.55742405850294	5.52767286064638	5.38793912092786	4.82780340646604	3.74224853669335	5.55055595289932	5.40309770715341	6.87042282307282	5.84374481346444	5.00838607196997	7.51789266517133	5.51637049604366	3.46241194945076	4.92282553940888	4.19055753128207	9.75229773481188	9.84821590718987	8.24655115584522	5.73642081116122	4.24082770278447	5.58445391756799	5.77521684073361	4.50614200021693	5.01945231459318	4.26072462721843	5.26974533148912	4.55174540176754	6.73140906264274	4.88633731036552	4.05362614692322	5.81961230083343	5.30915512058166
268	Chr1	1035991	1036622	12.7291893764079	8.89358478949721	4.11168421561146	9.61722915424339	6.2613219930336	7.88388833873023	9.20358018858552	7.38632194614684	6.49621366235762	10.814379922881	9.30066557052355	11.0820417265062	6.84290206365654	6.62062054194644	7.36199270988936	6.00317160134715	7.42539509102664	6.70732992348717	8.5168414973021	8.72230221169893	7.55331006000018	9.98266564036222	6.08723418069212	8.13392023718431	9.30179939927978	9.52299748790696	1.88858833606405	6.4189783994253	7.94760911105221	8.22094519794059	8.66642999832708	8.71778265046495	7.25294585319234	7.12819975574411	4.0700257365326	4.63910860976962	3.84670658555104	5.57716923843687	6.7760921782269	8.55253750520365	7.84449739453554	5.6543836126199	3.57749695937475	2.10788559640007	8.69597240354421	6.80235499824525
269	Chr1	1042813	1043780	8.86497117285551	6.26593473805485	4.11168421561146	4.23158082786709	2.04451330384771	8.54087903362441	9.08086578607105	6.98048008097394	7.98858707127761	4.46307742849058	6.31116592285527	0	10.2643530954848	8.21595079301787	7.71256379131267	7.42966782344944	9.05535986710565	8.47629605715412	7.26942531840431	5.94702423524927	6.72630530890527	7.16403063602465	5.51909232382753	9.11300322869723	7.96386934869844	11.0327409920873	0	4.97108853489328	6.43033828076042	8.30154269988118	8.56794783925519	9.18901414508468	8.43979153826018	8.030503522294	3.78607045258846	3.40832469289197	4.2863301953283	11.7120554007174	11.2421529320583	6.39280581197041	3.58328893330636	8.07769087517129	4.62456924016736	1.62145045876929	8.22772773566106	6.52583650238162
270	Chr1	1044338	1044755	2.80345242218508	2.02126927034028	0.587383459373066	3.17368562090032	0.255564162980963	2.72181859313305	2.82243125783289	1.62336746069161	1.84352009337176	0.171656824172714	1.99299976511219	0	3.42145103182827	2.87159445192858	3.40554764811209	2.79355510161699	2.98826875614487	3.64849265068808	2.10770319882729	2.18057555292473	2.7566825036497	2.58374875397611	3.81466675323373	4.2175882711326	2.42101628200433	2.67108466124219	0	2.36488677873564	1.73402380604775	4.75525261449505	2.95446477215696	1.57077164873242	3.69240879798883	3.9701365728195	3.78607045258846	3.3136490069783	2.19811804888631	4.15189265528078	3.95272043729903	2.15973169323325	1.45268470269177	2.33355514171615	1.39609637439015	0.486435137630786	1.93987076694448	2.54397016194538
271	Chr1	1044811	1045260	3.4853732816355	2.42552312440833	0	2.50047958010328	0	2.62796277957674	3.31328886789079	3.81491353262529	3.59925351563057	1.88822506589986	3.43238848435988	0.678492350602421	2.83730085566247	2.19357909522322	2.80456865138642	2.25861901832863	2.17328636810536	2.61659573938236	1.76358839085548	2.57704383527468	4.13502375547455	4.05178781873526	5.11327671178138	3.6150756609708	4.33234492569195	3.71629170259784	0.944294168032025	1.44788986453202	3.03454166058357	3.62688758732673	4.82562579452304	2.82738896771836	3.8902164121668	3.15806318292461	3.50211516864433	4.63910860976962	2.52783575621925	3.59417573143709	5.03073510201694	1.7277853545866	2.7116781116913	2.51305938338662	2.70493672538091	2.10788559640007	3.27771267518205	3.04170345449991
272	Chr1	1049597	1050748	22.6549263306307	25.4679928062875	24.3764135639823	18.17656310152	16.8672347567436	14.2660836605595	18.0390171696276	18.1005471867115	18.3474142626046	24.3752690325255	19.1549421869116	28.0443504915667	15.4382546558105	13.1614745713393	14.4234959214159	14.3243995636105	14.6696829847112	12.6407371634951	15.571195060724	12.5548289410818	17.4222334230661	19.6130019051823	19.9661281126702	16.0795552836931	19.2407083464554	18.5814585129892	5.03623556283747	12.6931678123974	16.0397202059417	17.5702554230495	16.4465205650071	18.8492597847891	15.2311862917039	15.970776667933	13.8191571519479	14.7694070025319	13.8481437079837	15.3681996792482	16.4782241606882	14.5997862462567	11.7183232683802	16.3348859920131	8.90011438673719	11.350153211385	15.1176135630845	14.5448728824268
273	Chr1	1050845	1051612	10.6076578136733	8.48933093542916	10.2792105390287	8.17464478110688	7.28357864495745	7.22689764383604	10.3080098112158	8.84735266076929	10.0954671779882	8.06787073611758	10.5186098714254	4.97561057108442	6.92635208882308	7.89688474280359	8.0130532896755	5.64654754582158	7.33484149235558	6.37564877342462	7.48449707338669	8.39191197640731	7.49817640992718	9.21928532668747	6.98002852719364	8.17157727531942	9.17437748970061	10.4520704135564	0	6.2741894129721	4.84081645854998	9.3493102251089	9.94669806626177	6.91139525442267	9.36289373775739	7.75981239232903	8.89726556358289	3.50300037880563	7.47360136621345	6.81654018031172	7.64877071633188	7.08391995380504	8.03818868822777	7.44942602932463	4.01377707637167	4.70220633043093	8.96354078519172	7.35539198997251
274	Chr1	1056405	1057363	9.69843000107269	9.29783864356527	4.405375945298	9.23253998807365	7.66692488942889	5.91291625404767	7.60829295589737	9.17202615290762	6.58400033347056	4.46307742849058	6.53261034120107	6.33259527228926	7.00980211398963	7.53793543631252	6.81109529622417	7.84572922156261	7.65177908770428	8.5868564405083	8.21574104032677	7.5989754117074	9.20731956219	8.10357563747051	9.41492219947049	8.96237507615678	8.79211176096308	7.72291869446113	2.83288250409608	9.89391407430216	8.52561704640146	11.2030527697426	11.2269661341964	12.0949416952397	7.7804328243336	7.2184301323991	7.66679266649164	6.43794664212928	6.70426004910324	6.94047727449921	8.36744715947716	6.91114141834638	6.39181269184377	7.71868239183034	10.4707228079261	11.350153211385	8.02705144942542	6.24931800651799
275	Chr1	1059117	1059572	4.2430631254693	5.25530010288472	2.93691729686533	3.84689166169735	3.57789828173348	5.25592555915348	4.66314729555	6.89931170793936	4.38933355564704	6.69461614273587	4.53961057608888	1.80931293493979	3.75525113249444	4.94552377832144	5.05823988910766	3.44736587008054	5.16155512425022	5.45431224547309	4.25842074865105	2.97351211762464	3.80422185503659	3.58201531801233	4.70746109973524	4.14227419486238	3.82265728737525	4.52923051254111	0.314764722677342	4.68151056198687	2.67328670099029	4.51346010867326	4.43169715823544	5.02646927594376	5.27486971141261	4.60174920940442	3.69141869127375	2.55624351966898	3.84670658555104	3.40827009015586	4.77406494375077	3.45557070917319	2.42114117115294	5.38512725011419	4.01377707637167	1.62145045876929	4.74933877424337	3.59474044622716
276	Chr1	1064114	1065260	13.7141861733919	13.9467579653479	9.69182707965559	12.3100533174315	10.7336948452004	14.2660836605595	17.7935883645987	13.9609601619479	14.9237340891999	14.419173230508	15.7225537025517	0.904656467469895	11.516103472983	10.9678954761161	13.271619511025	10.9959083787052	11.228646235211	12.014228324488	10.4524872921435	11.7618923763819	15.6028229706573	16.7943669008447	18.4240287868948	12.9163640803436	13.7615662345509	15.4458373889223	0	11.0039629704434	13.5831864807074	18.859815454099	20.6812534050987	16.3360251468172	13.9784047352434	13.8052476282133	9.84378317673001	8.80483878997092	10.3311548297656	14.3147343786546	13.1928461348812	8.46614823747432	10.0719472719962	7.80843451266558	9.68541859733165	12.6473135784004	10.9703036475481	9.34632516019063
277	Chr1	1070792	1073523	44.3248558642775	53.1593818099492	36.1240827514436	39.4306395323979	40.2513556695017	40.0764323885453	52.3990498736802	40.3406813981866	44.5956289253739	44.6307742849058	47.4998277351739	46.3636439578321	33.0462099659511	33.3822855036697	35.6080055559955	38.4559606541743	37.3533594518108	33.9788911508526	32.21774889636	31.0566821174129	38.9794906016067	44.0411719427745	48.697873445537	42.0629115969207	44.2154026239738	45.234238067558	17.6268244699311	29.4404272454845	32.9464523149073	59.9645414438019	61.7483137380805	53.0135431447193	32.6382563393655	32.212244465831	28.7741354396723	24.6156783375531	30.8835585868526	42.0766434766515	40.2458808161355	32.0504183275814	29.1505397006814	36.6188653007765	22.1630299434436	19.4574055052314	38.9980916251252	36.5557451531716
278	Chr1	1080343	1081431	22.4276193774806	14.755265673484	26.1385639421014	18.2727353930624	17.506145164196	15.1107859825663	21.4750204400329	18.587557424919	19.313067644847	23.0020144391437	20.3728864878135	13.5698470120484	16.3562049326425	14.3180890033661	12.7207220973599	14.0272128506725	12.9491646099611	14.3728498360439	15.7432524647099	16.9159800469313	16.9260305724092	21.3746487828932	22.8880005194024	18.0377212667189	21.5980136736702	20.3234702485819	0	17.6642563472907	17.0512340928029	23.1314830569505	21.8630393139615	22.1478802471272	14.63776344917	12.4517919783884	13.4405501066891	13.3492717138269	14.287767317761	17.1652875449668	16.4782241606882	13.0447794271288	16.5606056106861	18.7581932545644	11.8668191823163	15.4037793583082	16.3216712804984	14.0471395898723
279	Chr1	1084305	1086352	29.474134925135	43.4572893123159	52.5708196138894	23.8507283025236	25.1730700536249	26.6550510499927	36.8143207543421	29.7887929036911	36.7826151963222	36.2195899004428	37.8669955371316	45.0066592566273	28.2061085062916	23.2120551530893	25.3913626116592	26.3901801088924	25.3550076278958	25.9448366271152	21.2921037432552	28.2153260939049	31.8121160921175	32.1794162995206	31.4912914947806	28.9959193640367	32.747430761848	29.4399983315172	23.6073542008006	21.4287699950739	20.8805366644917	35.0599133441584	33.2869697663018	38.2482896466345	28.0227453418795	27.3398041264616	26.3131896454898	25.8464622544308	26.48732248908	28.8773429456842	28.5417215991982	20.9062027904978	21.8871161872226	25.8486108005481	20.7669335690534	21.7274361475084	21.2047942455655	21.3472278806721
280	Chr1	1095772	1097143	17.8814803144778	22.4360889007771	22.3205714561765	16.1569449791289	15.0782856158768	18.3018836434809	19.0207323897434	15.1784857574666	16.4161074981199	22.6587007907983	16.0547203300704	16.9623087650605	15.0210045299778	13.8394899280447	15.4251275826253	13.9083381654974	15.4846653727507	13.3040994636202	13.3774631599038	13.2816874587234	19.0211092751829	20.0827744059052	20.1284543574886	14.4603026438832	14.3349648276572	18.3491902815768	3.46241194945076	12.2588008530378	12.7884255696022	20.0687779832079	20.9766998823144	20.6556471808314	14.63776344917	14.9782425247281	17.0373170366481	14.4853799447909	12.6391787810963	16.9174133565918	16.0675519074623	11.7489404111889	11.4277863278419	11.757527829416	9.77267462073103	12.3230234866466	10.6358431704887	8.68268077011792
281	Chr1	1103150	1103595	3.93998718793578	4.64891932178263	2.34953383749226	3.94306395323979	1.66116705937626	6.75761857605448	5.76757691818026	6.00645960455897	6.58400033347056	2.91816601093615	6.64333255037397	4.297118220482	5.00700150999259	4.38715819044644	5.20848463828907	5.289923490296	4.66351033155941	5.78599339553564	2.36578930480614	3.96468282349952	4.24529105562054	3.64073688060269	3.49001426359682	5.61089868213177	6.49851738853793	6.96804694237094	0.629529445354684	4.77803655295567	3.39579662017685	4.11047259897029	4.62866147637924	5.183546440817	3.62647292659617	6.22589598919422	4.63793630442087	3.8817031224603	4.39623609777261	4.83354667331195	5.59540945020252	2.59167803187989	5.13281928284424	3.50033271257423	3.92652105297229	2.59432073403086	5.15069134671465	3.92656264126352
282	Chr1	1103829	1104229	4.69767703176959	3.43615775957847	7.63598497184986	2.40430728856085	1.02225665192385	5.3497813727098	6.74929213829605	7.30515357311226	7.46186704459997	4.29142060431786	4.20744394857018	1.13082058433737	3.33800100666173	3.54960980863394	4.55742405850294	3.38792852749295	3.48631354883568	2.94827688944491	3.22607632473564	4.55938524702444	3.30801900437964	2.58374875397611	5.03211358937216	4.8201008812944	6.56222834332752	5.51637049604366	0	2.17183479679803	4.04605554744476	4.67465511255445	6.49982249874531	5.81185510030997	4.02208815495212	3.78967581950953	4.54328454310616	2.08286509010065	2.63774165866357	5.26732650296815	6.6220900832672	4.14668485100783	3.77698022699859	3.94909331675041	2.44316865518276	0	4.81623086965525	4.70081442968168
283	Chr1	1105959	1106733	12.9564963295581	13.5425041112798	8.81075189059599	10.7712966527526	10.094784437748	11.8258325080953	18.6525891822	11.9317508360834	9.0420271246329	13.3892322854717	10.4078876622525	15.1529958301207	10.2643530954848	9.17314894366073	10.717458774941	9.2722254436649	8.69314547242143	8.73427028498055	8.90397065627037	6.87211689406583	11.0267300145988	10.6286028288563	10.8758584028366	9.79082991512926	10.193752766334	11.0327409920873	9.44294168032025	8.44602420977013	7.65860514337758	12.4926128007921	12.2117877249154	13.5086361790988	8.11011218129689	9.5644199254288	6.05771272414154	7.38470350126593	6.04482463443735	12.7035521542173	10.8828147104856	8.29336970201566	8.52241692245836	10.7702545002284	6.45694573155443	6.32365678920022	11.3716562200193	10.5630065419906
284	Chr1	1113637	1114749	11.0622717199735	11.1169809868715	4.99275940467106	10.0980906119556	11.2448231711624	13.9845162198905	13.1304410690487	14.2044652810516	10.9733338891176	13.217575461299	13.7295539374395	10.6297134927713	10.1809030703183	10.0106973254732	11.4186009377876	11.4119697768183	9.77978865647411	10.5400898797656	12.130046981006	10.2420972940404	13.1769423674456	11.5681478303021	14.5281989112519	13.7448189193161	11.276838997757	13.7618927111826	5.03623556283747	11.5831189162562	12.0659156504156	20.7941555006733	19.3025031780921	19.4775684442821	11.5387774937151	8.66211615887892	8.42400675700933	9.94094702093491	10.7707784395429	11.8979610419986	12.3201675967762	8.9844838438503	9.00664515668895	8.70595572101795	6.80596982515197	4.70220633043093	10.8365194567243	9.51223625770881
285	Chr1	1119461	1120010	2.57614546903493	0	0	3.07751332935788	1.78894914086674	4.97435811848455	1.71800163520263	3.16556654834865	6.14506697790585	3.77645013179972	5.64683266781787	2.03547705180726	3.58835108216136	3.90855911512501	4.95807672298671	3.32849118490535	3.03354555548039	4.27500148969512	3.35511937772507	4.29507305879114	3.96962280525557	5.98959938421733	2.75954616191376	4.93307199569974	4.77832160921907	4.00662699186329	0	4.63324756650247	6.21358530500445	1.93434004657426	4.03776852194785	2.67031180284512	4.15395989773743	4.15059732612948	2.83955283944135	4.54443292385596	2.52783575621925	5.39126359715564	6.00608170342839	1.12306048048129	4.06751716753695	4.39785392092659	3.3157288891766	1.62145045876929	3.87974153388895	5.19854772223621
286	Chr1	1121133	1121567	3.25806632848536	1.61701541627222	0	2.21196270547598	0.511128325961926	3.47266510158355	2.69971685531842	3.65257678655613	2.54581346227528	2.74650918676343	4.09672173939728	1.80931293493979	3.00420090599555	3.98832562767858	3.85628189565633	2.6152430738542	3.35048315082909	3.94332033963257	2.75291846377441	4.22899501173282	3.80422185503659	3.17096437987977	3.97699299805219	4.10461715672727	5.03316542837742	4.5872975703942	0	3.08883171100165	1.01151388686119	4.19107010091089	3.44687556751645	4.24108345157754	4.21989576913009	1.53391640313481	2.55559755549721	2.74559489149631	0.769341317110208	5.32929505006189	4.31205865887167	2.24612096096257	1.54953034953788	1.52578605419902	2.18140058498461	1.45930541289236	2.34122333941575	3.26291825119081
287	Chr1	1129239	1130451	21.5941605492634	13.3403771842458	21.1458045374304	23.3698668448114	11.8837335786148	22.1499719992897	20.8614484274605	25.8927109980312	26.5993613472211	27.1217782192889	29.8949964766828	34.6031098807235	16.5231049829755	16.8307341488036	16.6270855760767	16.9396426374647	18.3371037308889	16.9894455754263	19.5285153523998	18.700087317506	22.9355984303655	25.0741072260863	24.8359154572239	21.1255983937981	25.484381915835	28.2786571744554	4.09194139480544	9.70086209236455	14.4501983837313	23.6956655705346	24.5220576089028	24.8181920499723	18.6598516041221	15.880546291278	17.1319687979628	16.4735693489779	15.0571086348712	19.2722181461541	21.0982870094792	15.2909003880914	14.9142296143021	17.3221593212007	13.6119396503039	6.97223697270793	17.9939736657953	20.6282797914267
288	Chr1	1133510	1134895	15.2295658610595	9.49996557059929	12.3350526468344	15.7722558129592	14.5671572899149	15.1107859825663	21.9658780500908	16.1525062338816	22.1222411204611	13.9042027579899	20.0407198602948	27.1396940240968	17.6914053353072	16.75096763625	16.7773303252581	17.8312027762787	17.1146301488297	15.2204794417594	16.3454533786606	18.2375409880978	18.690307374745	22.2554722217487	24.3489367227685	20.6360568980417	24.0827409104641	18.8137267444015	11.6462947390616	13.5136387356322	13.1496805291955	20.4717654929109	15.2647346561443	17.7497196306764	14.9015069347406	17.1437715644479	14.4817194811509	12.6865419124312	11.4302138542088	16.7315077153106	15.2975414326638	11.5761618757302	12.7836253836875	14.809099937814	11.5177950887187	9.080122569108	15.5189661355558	12.5539397122087
289	Chr1	1141149	1141977	17.8814803144778	9.70209249763332	16.7404285921324	12.5985701920588	11.1170410896719	11.8258325080953	16.075586729396	13.0681080585675	12.2901339558117	12.1876345162627	15.8332759117246	11.7605340771086	14.1865042783123	10.1303470943036	10.61729560882	11.1147830638804	10.2778334491649	11.1665987187726	11.7859321730342	12.6869850351984	13.2872096675916	14.2693397094589	12.4179577286119	12.0125951651009	14.1438319632884	14.9232338682444	0	9.31475812848935	10.1873898605306	15.474720372594	17.3328599966542	13.901329091282	11.4069057509298	12.9029438616634	11.7368184030242	13.2545960279132	11.6500256590974	12.5796150600298	13.3981822614941	8.9844838438503	11.0404037404574	11.8472799502512	8.11481017614273	5.02649642218479	9.9669222163699	9.78875475357243
290	Chr1	1143027	1144184	25.9129926591161	26.2765005144236	29.3691729686533	23.8507283025236	19.4228763865532	18.8650185248188	28.3470269808434	21.103776988991	24.7558412538493	32.6147965928158	26.1304413648043	27.3658581409643	23.9501572227979	21.2577755955268	21.5350807160029	24.6664971738521	18.7445949249087	19.1269463202739	18.7972713854597	18.0393068469228	21.0059206778107	19.6717234677726	23.9431211107224	17.5105227328273	21.2157479449327	22.936487851971	17.9415891926085	13.9962686904762	16.617728141291	29.0956982005544	29.2492012443539	26.4675022811413	18.0664287615882	19.5799917341326	14.103112435892	14.2013528870499	16.1561676593144	18.8384383164979	19.3529299332693	15.8956252621967	15.3984578485327	15.9758775086721	13.6119396503039	13.4580388077851	16.7899159483815	17.0335393451995
291	Chr1	1146401	1147096	8.78920218847213	13.3403771842458	2.93691729686533	7.02057728259767	10.9892590081814	8.25931159295548	10.3080098112158	7.95450055738891	8.25194708461643	13.3892322854717	5.75755487699077	6.55875938915674	2.92075088082901	6.50097077311608	6.51060579786134	5.3493608328836	6.74624310099371	7.62866645143871	5.33377952356293	5.68271204701597	8.15978021080311	6.45937188494026	8.84678034260589	5.72386979653711	7.51789266517133	6.67771165310549	6.29529445354683	9.84565107881775	8.01986010297087	12.4926128007921	13.9844665882096	16.1004093995073	8.30791979547486	10.3764933153237	7.00423033728866	5.68054115481995	6.26463643932598	8.11787966928033	7.23809846310601	7.34308775699303	6.39181269184377	9.24446844602936	4.62456924016736	2.75646577990779	9.09732497601548	7.85312528252704
292	Chr1	1148800	1148994	2.12153156273465	2.02126927034028	0.881075189059599	2.30813499701841	1.53338497788578	2.15868371179518	3.31328886789079	1.86687257979536	2.8091734756141	2.91816601093615	1.99299976511219	1.35698470120484	2.25315067949667	2.15369583894643	2.65432390220501	1.3670588795147	1.99217917076324	2.39547497267399	2.02167449683434	2.57704383527468	2.7566825036497	2.99479969210867	2.51605679468608	2.14645117370141	3.24925869426897	3.36788935547929	0	1.59267885098522	2.89003967674626	3.30449757956435	3.15142909030076	2.67031180284512	1.7143326562091	2.52645054633968	1.51442818103539	1.42013528870499	1.09905902444315	1.36330803606234	2.56670158266171	1.12306048048129	1.45268470269177	1.79504241670473	0.698048187195074	0.810725229384643	1.80608657612072	2.76518495863628
293	Chr1	1154418	1155412	18.3360942207781	18.5956772871305	19.6773458889977	14.2334991482802	16.3561064307816	14.735362728341	19.8797332073447	14.4479704001554	12.9046406536023	9.61278215367201	10.8507764989441	13.1175187783135	11.8499035736491	10.1702303505804	12.0195799345132	10.6987216657672	11.0022622385334	11.3140125632448	13.5495205638897	13.2816874587234	14.8309518696354	14.8565553353626	14.8528514008888	13.6318478049107	14.526097692026	16.0265079674532	1.25905889070937	13.1757977672414	11.4156567231477	16.0389028861782	13.6890201109939	17.7497196306764	7.25294585319234	7.57935163901905	6.24701624677097	7.00600075761127	8.79247219554523	8.86150223440524	9.39412779254184	10.0211550566023	13.4615449116104	15.5271169044959	8.46383426974027	9.72870275261572	11.3047641246075	11.4478657287542
294	Chr1	1157638	1158029	4.84921500053635	5.8616808839868	4.69906767498453	2.40430728856085	3.32233411875252	3.00338603380199	3.92686088046316	4.38309214386736	3.16032016006587	3.43313648345429	3.65383290270568	2.48780528554221	3.75525113249444	4.70622424066072	3.5557923972935	5.46823551805879	4.75406393023047	4.38556187304931	4.8606216626017	4.49330719996612	4.07989010540155	4.75644656981965	3.24652489636913	3.80336085164637	4.39605588048154	4.70343168610039	4.72147084016013	4.68151056198687	3.10679265250223	6.60899515912871	5.71196522617012	5.10500785838038	3.95615228355946	4.42128845609445	2.93420460075606	1.51481097461865	2.96745936599652	3.28433299596838	3.59338221572639	2.59167803187989	2.03375858376847	2.24380302088091	3.83926502957291	1.78359550464622	3.7459573430652	2.65457756029083
295	Chr1	1158600	1159559	6.13728773505381	4.85104624881666	0	4.32775311940952	5.87797574856215	7.50846508450498	7.60829295589737	6.89931170793936	6.84736034680938	7.20958661525401	5.53611045864497	4.07095410361453	5.67460171132493	8.93384940600002	7.01142162846606	8.67785201778895	9.32702066311882	10.0978483463488	5.59186562954178	5.68271204701597	6.83657260905126	6.16576407198843	6.57421291514749	8.66111877107588	7.32675980080257	6.90997988451785	0	7.09466033620691	6.71934224843505	8.46273770376237	10.6360731797651	8.8748598153382	7.25294585319234	7.48912126236406	5.01654334967972	5.01781135342429	5.93491873199303	7.0644143686867	8.21344506451746	6.04724874105309	6.29496704499766	5.74413573345514	3.05396081897845	0.972870275261572	7.55880678154227	7.68721418500886
296	Chr1	1162592	1162882	2.34883851588479	5.25530010288472	1.7621503781192	4.23158082786709	5.62241158558119	4.88050230492824	3.80414647794868	3.57140841352155	4.82826691121174	5.49301837352686	3.43238848435988	6.10643115542179	3.17110095632864	3.31031027097322	2.8546502344469	3.03130447196737	3.03354555548039	4.05388072298675	2.62387541078499	3.76644868232454	3.80422185503659	2.9360781295183	3.97699299805219	4.2175882711326	3.95007919695443	2.43881642982983	0	3.57146166584566	3.10679265250223	4.19107010091089	4.13625068101974	3.6913133745212	4.41770338330806	3.78967581950953	2.55559755549721	2.84027057740997	5.05567151243851	3.65614427853083	3.49071415241992	2.59167803187989	2.22744987746071	2.87206786672757	2.96670479557906	3.24290091753857	4.21420201094835	2.70988125946355
297	Chr1	1166474	1167519	13.5626482046251	11.5212348409396	7.63598497184986	10.3866074865829	8.56139945986226	9.76100460985647	10.6761530187592	9.98370988325342	10.6221872046658	9.78443897784473	13.2866651007479	13.3436828951809	12.2671536994818	9.69163127525895	12.420232598997	11.7685938323439	10.8211550411913	10.6137968020017	12.9903340009355	13.7442337881317	12.6256058667156	13.0361868950613	14.6905251560703	11.8243099744253	10.6397294498611	12.8908868433862	0	11.438329929803	10.9098997797171	11.2836502716832	11.0300018160527	13.0374046844791	12.1981362076417	14.5270906414532	13.8191571519479	10.1302983927622	7.69341317110208	12.6415836071236	12.5768377550424	12.1808867498355	11.2340950341497	11.4882714669103	7.59127403574643	9.24226761498494	12.7094981282569	9.069806664327
298	Chr1	1170428	1170900	0.606151875067043	0	0	0.192344583084868	0	1.40783720334468	1.71800163520263	3.00322980227949	7.54965371571291	5.83633202187229	4.87177720360758	2.03547705180726	3.25455098149518	3.82879260257144	4.60750564156341	4.69555006442005	4.34657273621071	4.05388072298675	4.25842074865105	5.15408767054937	6.00956785795634	5.16749750795221	7.62933350646746	5.61089868213177	5.98882975022123	5.22603520677821	0	1.35136387356322	2.38428273331566	1.3701575329901	1.18178590886278	1.96346456091553	5.01112622584198	6.67704787246916	5.6791056788827	4.35508155202863	5.60520102466008	5.82504342681184	5.95474767177516	4.75140972511314	5.71389316392095	5.83388785429038	4.18828912317044	2.91861082578472	6.48853325495222	6.35992540486345
299	Chr1	1172972	1173544	3.03075937533522	2.42552312440833	0	4.90478686866413	3.70568036322396	3.66037672869618	6.87200654081052	4.13958702476361	5.35498693788939	4.11976378014515	5.64683266781787	4.297118220482	3.6718011073279	4.90564052204465	5.60913730277285	6.77585705498589	6.29347510763843	6.08082108448013	3.31210502672859	3.89860477644119	5.40309770715341	6.45937188494026	7.79165975128592	6.40169648296913	6.81707216248587	7.02611400022403	0	2.55793876067324	3.97380455552611	0.80597501940594	3.15142909030076	2.35615747309864	6.39577952508779	6.94773900243413	5.11119511099443	2.55624351966898	4.17642429288398	6.01094906809307	6.10874976673486	2.15973169323325	3.48644328646024	3.23107635006852	1.91963251478645	0	3.34460477059393	4.0924737387817
300	Chr1	1174149	1174473	1.81845562520113	1.81914234330625	3.23060902655186	2.40430728856085	2.68342371130011	3.66037672869618	2.82243125783289	1.86687257979536	3.51146684451763	3.604793307627	3.76455511187858	2.48780528554221	2.75385083049592	2.75194468309822	3.30538448199114	2.73411775902939	3.71269754551332	3.50107880621583	2.19373190082024	2.97351211762464	2.53614790335772	2.34886250361464	3.7335036308245	3.6150756609708	3.82265728737525	4.29696228112875	0.629529445354684	3.61972466133006	3.61254959593282	2.98210757180198	5.02259011266683	3.22008187990147	3.56053705520351	2.97760242961463	4.16467749784731	2.17754077601431	3.62689478066241	4.83354667331195	4.3633926905249	2.67806729960922	1.646375996384	2.24380302088091	3.92652105297229	4.86435137630786	3.34460477059393	3.26291825119081
301	Chr1	1183603	1184026	5.00075296930311	1.01063463517014	2.05584210780573	2.50047958010328	2.81120579279059	2.06482789823887	2.08614484274605	4.30192377083278	2.72138680450116	2.05988189007257	2.21444418345799	0	4.50630135899333	4.18774190906251	4.30701614320058	2.02086964797825	3.71269754551332	3.94332033963257	3.8282772386863	4.16291696467449	4.07989010540155	4.05178781873526	4.22048236527987	4.06696011859215	4.45976683527113	2.72915171909529	0.629529445354684	4.68151056198687	3.97380455552611	2.09553505045544	3.93928636287595	2.51323463797188	3.82428054077414	4.51151883274944	2.74490107812664	3.50300037880563	4.06651839043967	3.28433299596838	4.46606075383137	1.55500681912794	0	0.897521208352366	1.30884035099076	1.94574055052314	1.8729786715326	1.71441467435449
302	Chr1	1185462	1185890	6.21305671943719	4.24466546771458	4.69906767498453	5.57799290946117	6.38910407452408	5.91291625404767	6.25843452823815	3.65257678655613	5.88170696456703	4.29142060431786	3.98599953022438	4.97561057108442	5.42425163582531	4.30739167789287	3.60587398035397	5.70598488840917	3.48631354883568	4.27500148969512	3.91430594067925	5.484477905841	6.89170625912425	7.22275219861502	5.4379292014183	4.66947272875395	4.45976683527113	5.9228399010153	5.35100028551481	4.92282553940888	4.55181249087536	3.78808259120792	5.31803658988253	4.55523778132403	6.19797191090982	5.23336184598935	4.35398102047674	5.58586546890628	4.61604790266125	4.39976684365575	4.92806703871048	1.81417462231593	1.74322164323012	2.24380302088091	1.30884035099076	0.810725229384643	1.80608657612072	1.65911097518177
303	Chr1	1188076	1189571	32.8079702380037	36.787100720193	37.5925413998762	24.2354174686933	36.6734573877682	33.0372463718219	37.6733215719434	28.0030886969303	30.9886949028681	38.1078149663426	27.569830084052	32.5676328289162	22.1977066943005	21.4571918769108	23.3380177061799	24.8448092016149	20.6462204970009	22.1120766708368	27.7442563927265	27.8188578115549	33.5763928944533	33.4125691139183	35.9552632272881	23.7992481013911	28.8610625196832	28.8593277529863	13.5348830751257	23.600604791872	24.1318313008313	36.9942533907327	40.6731316966942	43.5889132523248	28.6821040558061	27.5202648797716	27.1650554973222	24.8050297093804	24.5090162450823	24.7874188374972	25.3076776050444	18.2281354908886	17.5290620791473	18.8479453753997	15.444316141691	18.160245138216	17.1243764254409	13.1622804031087
304	Chr1	1191058	1191761	13.8657241421586	9.29783864356527	16.7404285921324	10.5789520696677	13.1615543935196	10.8872743725322	15.0938715092803	11.9317508360834	13.6069340225058	15.2774573513716	10.8507764989441	14.9268317132533	11.3492034226499	11.0875452449465	11.3184377716666	10.6987216657672	11.0928158372044	10.83491756871	11.1837312590836	10.3081753410987	10.9715963645258	10.5698812662659	13.878893931978	10.7699129066422	11.5316828169153	11.7295456863244	5.03623556283747	9.99044006527096	9.89838589285593	11.2030527697426	14.7723238607848	13.1944818493524	11.7365851078931	11.1885667052186	11.3582113577654	9.94094702093491	9.67171941509975	11.2163070239675	12.06349743851	8.63892677293298	9.29718209722731	11.5780235877455	8.63834631653904	6.97223697270793	8.16083564024918	8.51676967259974
305	Chr1	1195439	1195798	2.65191445341831	4.04253854068055	2.6432255671788	2.50047958010328	4.8557190966383	1.59554883045731	1.47257283017368	1.78570420676077	5.44277360900233	1.02994094503629	5.97899929533657	2.48780528554221	3.00420090599555	3.42996003980358	3.75611872953539	4.87386209218283	4.98044792690811	5.23319147876472	4.0003346426722	4.29507305879114	4.90689485649647	4.75644656981965	4.22048236527987	4.55650161434862	4.96945447358783	5.10990109107202	0	1.49615286001642	3.17904364442088	4.59405761061386	3.74232204473215	3.76985195695782	4.15395989773743	5.14313146933436	3.31281164601491	2.36689214784165	2.96745936599652	4.15189265528078	4.41472672217813	2.50528876415056	3.00221505222965	3.50033271257423	2.61768070198153	1.62145045876929	4.54866248800774	3.81595524291807
306	Chr1	1197519	1198679	13.7899551577752	14.755265673484	13.216127835894	12.1177087343467	16.1005422678007	13.4213813385526	16.8118731444829	15.3408225035357	12.4657072980376	11.1576935712264	19.1549421869116	20.5809346349401	9.8471029696521	13.4406573652768	12.0195799345132	12.3629672582199	15.0318973793954	14.0780221470995	14.4958362858122	15.3301069175315	17.2016988227741	16.3833159627121	17.4500713179841	15.401728597261	18.9858645272971	16.4910444302779	11.016765293707	11.5831189162562	11.4879077150664	18.2956329405148	18.9085745418045	19.5561070267187	13.3190460213168	13.2638653682833	11.3582113577654	14.5800556307045	13.7382378055394	16.1118222443732	15.1435393377041	11.1442155370835	12.6867797368414	13.9115787294617	11.6923071355175	8.59368743147722	15.5189661355558	14.710783979945
307	Chr1	1200963	1201767	4.01575617231916	4.85104624881666	4.405375945298	3.55837478707005	7.02801448197649	7.60232089806129	7.97643616344079	9.74020476414968	4.21376021342116	7.72455708777215	7.86127685127586	15.6053240638557	8.5119025669874	8.65466661206252	7.76264537437314	8.61841467520135	8.14982388039509	7.99720106261932	6.53818135146424	7.13642908229913	7.11224085941622	9.1605637640971	8.11631224092283	7.87032097023852	8.40984603222556	6.6196445952524	3.7771766721281	7.38423830911332	6.21358530500445	14.4269528473663	13.1966093156344	12.1734802776763	7.45075346737031	7.12819975574411	6.05771272414154	9.84627133502124	8.68256629310091	10.0389046291864	9.85613407742095	6.73836288288773	5.03597363599812	8.07769087517129	3.40298491257598	4.05362614692322	7.35813049530664	7.1341771932816
308	Chr1	1201810	1202410	6.51613265697072	4.24466546771458	9.69182707965559	6.34737124180064	10.094784437748	5.25592555915348	10.3080098112158	7.46749031918142	6.58400033347056	10.1277526261902	9.52210998886935	10.4035493759038	5.75805173649148	5.70330564758037	5.35872938747049	6.6569823698107	6.33875190697396	6.41250223454268	5.80693738452416	6.8060388470075	8.2700475109491	7.16403063602465	10.6323690356089	7.07952316940116	9.04695558012143	7.49065046304876	6.92482389890152	8.20470923234813	5.85233034541117	11.6060402794455	10.9315196569808	12.7232503547326	7.97824043851158	9.02303766549887	5.01654334967972	8.80483878997092	7.69341317110208	5.57716923843687	6.4680879883075	7.51586629245169	6.77919527922824	9.24446844602936	6.6314577783532	7.62081715621565	7.75948306777791	5.64097731561801
309	Chr1	1216680	1217810	11.1380407043569	4.85104624881666	0	9.04019540498878	10.2225665192385	8.91630228784966	3.80414647794868	4.95127075510942	8.07637374239055	0	7.19694359623846	3.39246175301211	10.8485032716506	10.4892964007947	10.717458774941	8.73728936037654	7.33484149235558	9.5450464295779	12.0440182790131	7.8632875999407	11.6332001654017	10.2762734533141	7.71049662887669	10.6192847541017	10.0026199019652	9.52299748790696	0	6.80508236330051	8.09211109488952	6.12541014748515	7.6816084076081	8.01093540853536	10.0881883230766	11.0983363285636	5.39515039493856	4.73378429568329	3.40708297577378	11.2782755710612	12.3201675967762	10.8850477338956	8.81295386299672	8.346947237677	5.75889754435936	4.37791623867707	8.36151192648481	8.18494747756339
310	Chr1	1226121	1226750	6.13728773505381	1.81914234330625	0.587383459373066	5.77033749254603	6.900232400486	9.1978697285186	8.8354369810421	9.82137313718426	8.07637374239055	6.69461614273587	6.75405475954687	4.97561057108442	5.17390156032568	6.4610875168393	7.16166637764748	7.9646039067378	7.33484149235558	7.03901107354973	6.96832486142899	7.40074127053243	7.00197355927024	6.10704250939807	8.68445409778743	6.85358094059048	7.83644743911927	8.41972338869822	0	4.72977355747127	7.08059720802833	8.94632271540594	7.3861619303924	7.22554958416915	6.32984365369513	9.20349841880885	5.77375744019741	6.72197369987027	4.72595380510556	7.87000548090535	7.34076652641248	5.52891313467711	3.77698022699859	6.73140906264274	6.54420175495382	5.35078651393865	6.08718068248094	6.08340690899982
311	Chr1	1230767	1231664	13.4868792202417	13.9467579653479	9.39813534996906	13.752637690568	8.56139945986226	13.515237152109	15.3393003143092	12.8246029394637	14.2214407202964	19.5688779556895	13.8402761466124	15.6053240638557	9.76365294448555	11.0476619886697	10.1164797782153	11.8280311749315	10.6853246431847	10.6875037242378	8.98999935826332	8.98661439993223	14.1693480687595	15.0327200231337	14.0412201767965	12.2008803557765	13.3793005058134	13.4715574219172	4.40670611748279	6.94987134975371	8.38111506256415	13.0567953143762	13.7875022700658	14.3725605859017	10.4838035514326	7.57935163901905	10.1277384606741	9.37289290545292	7.58350726865776	11.2163070239675	9.34279376088861	9.76198725341427	8.42557127561225	9.60347692937031	7.06773789535012	7.78296220209258	8.0939435448373	11.6137768262724
312	Chr1	1232194	1232799	11.2138096887403	13.1382502572118	11.7476691874613	10.194262903498	7.02801448197649	10.6057069318633	9.57172339612894	8.76618428773471	11.2366939024564	11.5010072195719	6.53261034120107	10.1773852590363	7.84430236565506	7.93676799908037	9.21501128312682	8.32122796226337	8.46676147574379	8.62370990162636	9.7212433252034	8.92053635287391	10.4202598637959	10.2175518907237	9.90190093392586	9.64020176258881	9.81148703759648	9.34879631434768	2.20335305874139	6.85334535878491	7.15284819994699	6.44780015524752	9.84821590718987	10.6027086289439	8.24198392408221	11.4592578351836	8.61331027963876	7.29002781535227	8.24294268332365	8.7995336873115	10.0614702040339	9.41643018249695	9.58771903776566	7.62893027099511	8.20206619954211	6.32365678920022	6.88988582742349	6.74705129907252
313	Chr1	1233080	1234261	21.2153156273465	20.8190734845048	22.02687972649	18.849769142317	20.956261364439	20.4605673552761	22.5794500626631	20.3732616316797	20.0153610137505	24.3752690325255	16.2761647484162	26.2350375566269	16.7734550584752	15.3151704102857	16.6270855760767	14.6215862765485	14.9413437807243	16.0681090474748	14.3667932328227	19.4930238822059	20.4545841770808	21.3746487828932	23.5373054986762	17.6611508853678	20.4512164874576	17.4781844137804	8.81341223496557	15.540684545977	15.3172102867552	22.4867030414257	20.5827712460268	24.5825763026624	17.7367494046249	20.1213739940625	15.7121923782421	16.6629207208052	20.1127801473097	15.2442625850608	16.1188859391155	17.4506320813246	15.9795317296094	18.0401762878825	16.6659004692824	14.4309090830467	14.9169372768489	11.6690805254451
314	Chr1	1235885	1236900	19.6999359396789	23.0424696818791	16.1530451327593	20.8693872647082	20.0617867940056	19.9912882874945	20.984162829975	19.8050830204377	22.3856011337999	27.9800623401525	23.9159971813463	24.4257246216872	16.5231049829755	16.1128355358215	15.6254539148672	16.8207679522895	17.7937821388626	16.805178269836	16.6465538356359	16.8499019998729	17.8081689735771	17.6164687771098	20.0472912350794	16.1548693599633	17.3930906575574	16.6071785459841	26.1254719822194	16.4576814601807	16.9789831008843	26.9195656481584	24.8175040861185	30.472969985409	17.8686211474102	17.6851538243778	18.9303522629423	16.7575964067188	19.6731565375324	18.7145012223104	15.9135498125026	16.3275716008433	14.6236926737638	15.4373647836607	19.1090691244651	16.8630847712006	19.7331681465042	17.8077911336176
315	Chr1	1240130	1240565	6.44036367258734	5.8616808839868	4.99275940467106	6.05885436717333	4.08902660769541	8.72859066073704	7.97643616344079	7.62982706525058	4.3015468845341	4.97804790100872	5.09322162195337	2.03547705180726	6.34220191265728	6.34143774800894	5.60913730277285	7.42966782344944	5.84070711428315	7.00215761243166	5.97899478851006	5.81486814113262	6.23010245824832	6.63553657271136	4.22048236527987	6.77826686432026	6.05254070501082	6.96804694237094	1.25905889070937	4.05409162068966	4.55181249087536	7.89855519017821	6.00741170338582	6.2830865949297	7.25294585319234	3.69944544285454	3.40746340732962	3.02962194923731	5.93491873199303	5.70110633262435	5.64674348185575	3.88751704781984	4.26120846122918	5.20562300844372	4.88633731036552	4.05362614692322	5.68582811000967	4.9773329255453
316	Chr1	1241869	1242893	11.0622717199735	8.28720400839513	6.75490978279026	12.406225608974	13.0337723120291	10.511851118307	9.08086578607105	9.09085777987304	10.8855472180047	12.5309481646082	10.0757210347338	10.1773852590363	8.42845254182086	11.8054438579286	11.2683561886062	10.8175963509424	11.0928158372044	10.83491756871	7.05435356342194	10.1760192469821	7.93924561051113	9.04312063891637	8.27863848574129	10.8828840210475	10.5123075402819	9.34879631434768	1.25905889070937	8.39776121428573	9.82613490093728	10.0746877425743	8.37098352111139	10.6027086289439	9.56070135193536	11.0983363285636	10.1277384606741	7.57405487309326	12.3094610737633	8.55165949893653	11.5501571219777	8.37975896974499	10.3624842125346	10.5907502585579	9.07462643353596	9.89084779849265	9.49867754848675	10.0652732494361
317	Chr1	1244007	1244618	7.42536046957128	8.0850770813611	4.11168421561146	4.80861457712169	3.70568036322396	4.03579998292143	6.62657773578158	4.38309214386736	4.65269356898586	6.00798884604501	3.21094406601408	7.23725173975916	4.75665143449296	5.74318890385715	6.10995313337757	6.35979565687272	5.70487671627656	6.08082108448013	4.81760731160523	4.29507305879114	6.4506370585403	6.63553657271136	5.60025544623675	5.61089868213177	6.94449407206504	6.44544342169312	1.88858833606405	4.53672157553367	5.99683232924849	6.04481264554455	6.89375113503291	7.14701100173253	6.46171539648045	6.67704787246916	4.35398102047674	3.3136490069783	5.27548331732714	5.39126359715564	6.16008379838809	4.49224192192515	4.16436281438306	6.37240057930179	1.48335239778953	0	4.3479862017721	4.14777743795442
318	Chr1	1246118	1246389	3.71268023478564	1.81914234330625	0.293691729686533	3.84689166169735	2.68342371130011	4.12965579647774	4.41771849052105	3.81491353262529	2.01909343559764	4.46307742849058	2.32516639263089	2.03547705180726	1.91935057883049	2.5126451454375	2.70440548526548	2.37749370350382	2.35439356544747	2.80086304497267	2.70990411277794	1.98234141174976	2.42588060321174	3.05352125469903	2.67838303950453	2.52302155505254	2.67586010116268	2.84528583480147	0	2.89577972906405	2.52878471715298	2.33732755627723	2.85598261308506	2.74885038528174	3.03305008406225	2.88737205295964	3.02885636207077	2.84027057740997	2.08821214644199	3.59417573143709	3.23404399415375	2.24612096096257	2.61483246484518	3.59008483340946	1.48335239778953	1.78359550464622	3.21082057977017	2.98639975532718
319	Chr1	1248624	1249477	11.0622717199735	11.5212348409396	12.9224361062075	9.71340144578582	10.094784437748	9.76100460985647	11.1670106288171	10.3083833753917	10.8855472180047	10.2994094503629	7.41838801458426	7.01108762289168	9.0960527431532	8.93384940600002	9.36525603230824	9.2722254436649	8.51203827507931	8.8816841294528	7.48449707338669	10.3742533881571	9.09705226204401	8.63206970078381	11.6063265045197	9.45191657191325	11.7228156812841	9.17459514078841	6.61005917622418	9.36302112397375	8.38111506256415	7.97915269211881	7.87857272575189	10.367092881634	8.76947089522347	11.6397185884935	10.2223902219889	10.6983525082442	10.2212489273213	8.7995336873115	8.82945344435627	9.41643018249695	10.8467124467652	10.3214938960522	11.0815149717218	11.8365883490158	12.9770665099044	10.5077028428179
320	Chr1	1258197	1258692	2.57614546903493	1.81914234330625	0.293691729686533	2.98134103781545	1.66116705937626	3.37880928802724	3.68143207543421	3.57140841352155	5.00384025343762	3.77645013179972	4.53961057608888	0.226164116867474	4.33940130866024	4.42704144672322	5.60913730277285	4.22005132371928	4.1654655388686	4.79094994534798	4.6885642586158	3.23782430585794	6.89170625912425	5.57854844608477	4.13931924287064	5.04604311010508	5.16058733795659	5.9228399010153	0	3.71625065229886	5.41882439389923	3.54629008538614	3.44687556751645	5.73331651787335	1.7143326562091	1.08276451985986	0.946517613147116	0.284027057740997	0	1.92102495990603	1.23201675967762	3.02362437052654	3.292751992768	4.57735816259706	2.09414456158522	0.486435137630786	4.95001506047901	5.25385142140893
321	Chr1	1261262	1261892	8.03151234463832	9.09571171653124	7.63598497184986	8.36698936419175	11.1170410896719	8.07159996584285	9.32629459109999	8.19800567649265	9.30538713797172	10.2994094503629	7.86127685127586	11.5343699602412	6.25875188749074	7.09921961726787	8.56395070334069	8.08347859191299	8.55731507441484	7.33383876249422	8.25875539132324	8.59014611758228	10.3099925636499	10.746045954037	10.5512059131997	7.26780836007672	8.91953367054226	9.69719866146623	10.3872358483523	8.01165725041053	8.67011903023877	11.6060402794455	12.3102698839873	11.7807873654932	5.6045490683759	5.77474410591928	6.5309715307151	4.44975723794229	5.27548331732714	7.80803693381161	6.82742620988014	5.96085947332376	6.97288657292048	6.46215270013703	7.24224994214889	7.78296220209258	8.02705144942542	8.51676967259974
322	Chr1	1274143	1274380	2.42460750026817	4.04253854068055	2.93691729686533	0.865550623881905	1.78894914086674	3.19109766091462	3.06786006286184	1.78570420676077	4.03818687119528	3.94810695597243	2.54661081097669	4.07095410361453	2.92075088082901	3.03112747703572	2.70440548526548	2.91242978679218	2.7166079601317	2.69030266161848	2.58086105978851	2.04841945880808	2.92208345386868	2.11397625325318	2.67838303950453	2.07113709743119	3.24925869426897	2.6130176033891	0	1.49615286001642	2.38428273331566	3.30449757956435	2.75750045401316	2.90592755015498	2.43962724152833	3.06783280626962	2.08233874892366	2.65091920558264	2.8575534635522	2.97449026049966	3.23404399415375	1.98695315777459	2.22744987746071	2.60281150422186	1.13432830419199	0.162145045876929	2.67568381647514	2.48866646277265
323	Chr1	1280783	1281523	6.21305671943719	10.3084732787354	5.58014286404413	5.86650978408847	5.75019366707167	6.47605113538554	4.90857610057895	5.032439128144	5.70613362234115	5.66467519769958	4.09672173939728	4.74944645421695	6.59255198815691	5.82295541641073	5.80946363501474	6.89473174016108	7.33484149235558	6.22823492895238	6.02200913950653	6.34349251759922	6.72630530890527	5.46110532090404	5.84374481346444	6.77826686432026	6.05254070501082	7.14224811593022	4.40670611748279	4.92282553940888	6.79159324035371	6.36720265330693	4.62866147637924	6.36162517736632	5.67048493976856	5.5942833526093	7.38283738254751	8.23678467448893	4.50614200021693	6.32079180356178	6.67342411492044	4.75140972511314	4.74543669545977	4.57735816259706	5.40987345076182	4.05362614692322	6.88988582742349	5.03263662471803
324	Chr1	1288118	1288634	0.909227812600565	0.80850770813611	0.293691729686533	1.63492895622138	0	5.06821393204086	1.22714402514474	3.16556654834865	0.351146684451763	0.171656824172714	0.332166627518698	0	2.25315067949667	1.9542795575625	4.10668981095869	1.78312027762787	0.679151990032924	1.58469882807664	4.6885642586158	5.484477905841	3.96962280525557	4.69772500722928	3.89582987564296	5.08370014824019	4.52347779006072	4.76149874395348	0	3.86103963875206	1.87852578988507	0.644780015524752	2.46205397679747	1.33515590142256	1.51652504203113	2.52645054633968	3.69141869127375	3.12429763515097	1.20896492688747	1.23937094187486	1.84802513951643	0.950281945022628	0.968456468461178	0.26925636250571	0.698048187195074	0.324290091753857	0.602028858706907	0.331822195036354
325	Chr1	1290883	1292581	23.6399231276147	19.8084388493347	14.9782782140132	20.4846980985384	17.1227989197245	15.2984976096789	20.8614484274605	17.2076950833311	17.732907564814	20.7704757248985	19.3763866052574	25.782709322892	15.8555047816432	20.3404607011608	20.383204305612	13.0167780266834	13.8547005966717	13.9674617637453	18.4961709284844	15.9248093410564	15.7130902708033	19.0257862792786	18.0182131748487	19.5440027921234	17.5842235219262	18.5814585129892	1.57382361338671	15.9267885098522	17.5569910362335	16.4418903958812	14.8708060198567	18.2994897077327	16.2861602339864	21.7455207738523	10.9796043125066	12.0238121110356	17.6948502935348	17.599067374623	17.094232540527	19.2648067036405	17.0448338449167	20.2839793087635	15.6188281884898	12.6473135784004	16.4554554713221	15.8168579633995
326	Chr1	1292987	1293684	6.89497757888762	1.61701541627222	7.0486015124768	6.2511989502582	7.28357864495745	4.69279067781561	5.89029132069473	6.65580658883562	7.02293368903526	2.05988189007257	5.31466604029917	0	5.50770166099185	6.14202146662501	5.90962680113568	5.76542223099677	6.38402870630949	5.74913993441758	6.83928180843956	5.28624376466602	5.89930055781036	6.63553657271136	4.62629797732601	5.46027052959132	5.16058733795659	5.98090695886839	0	4.44019558456487	7.15284819994699	2.90151006986138	4.13625068101974	1.41369448385918	7.18700998179968	7.03796937908912	5.20584687230914	4.07105449428763	6.81416595154755	7.00244582159295	5.33873929193635	3.54195997690252	4.45489975492142	3.76958907507994	4.88633731036552	0.486435137630786	5.81961230083343	4.59020703133623
327	Chr1	1298958	1299804	5.98574976628705	9.70209249763332	7.92967670153639	6.05885436717333	7.02801448197649	9.57329298274385	9.44900899361447	8.44151079559639	7.37408037348702	7.55290026359944	5.97899929533657	9.95122114216884	10.0140030199852	7.13910287354466	6.10995313337757	8.20235327708818	8.60259187375037	6.89159722907748	6.19406654349243	7.53289736464908	7.82897831036515	7.16403063602465	8.0351491185136	8.47283358040032	10.0663308567548	9.29072925649459	3.46241194945076	6.2259264174877	6.35808728884177	9.51050522899009	10.0451802253337	10.8383243762537	10.8134829083959	7.94027314563901	9.55982789278587	8.33146036040259	5.05567151243851	9.29528206406144	9.70213198246125	6.30641654424108	7.36026916030495	11.3087672252398	5.93340959115813	9.56655770673879	11.2378720291956	10.6183102411633
328	Chr1	1303008	1303569	2.87922140656846	1.81914234330625	1.46845864843267	7.11674957414011	4.47237285216685	6.85147438961079	11.2897250313316	7.22398520007768	3.24810683117881	3.604793307627	2.54661081097669	0	4.42285133382679	6.1819047229018	5.5089741366519	6.5975450272231	4.799340729566	6.92845069019554	3.61320548370392	5.08800962349104	7.38790910978119	5.8721562590366	7.14235477201209	6.96655205499582	5.98882975022123	4.81956580180657	3.46241194945076	2.99230572003285	4.26280852320073	5.23883762613861	4.53017931730734	3.92692912183106	5.67048493976856	6.58681749581418	5.39515039493856	4.35508155202863	3.40708297577378	4.70960957912446	6.21141783004133	5.09696679603046	4.64859104861365	7.80843451266558	4.9735933337649	4.540061284554	5.95339649165719	6.02810320982709
329	Chr1	1303923	1304228	2.42460750026817	3.23403083254444	0	3.26985791244275	0.638910407452408	4.03579998292143	4.29500408800658	3.16556654834865	3.42368017340469	1.88822506589986	5.42538824947207	0	2.33660070466321	3.15077724586608	2.65432390220501	2.91242978679218	3.75797434484885	3.64849265068808	3.87129158968277	2.57704383527468	4.02475645532856	5.16749750795221	3.97699299805219	4.25524530926772	2.86699296553144	3.9485599340102	0	2.55793876067324	3.54029860401417	3.06270507374257	5.21955443081063	3.06300471502823	2.57149898431365	3.15806318292461	2.65024931681193	1.04143254505032	1.86840034155336	3.47023863724961	4.31205865887167	3.62834924463185	1.84006729007624	3.41058059173899	0.436280116996921	0.324290091753857	2.40811543482763	2.5992738611181
330	Chr1	1305327	1306412	11.2138096887403	13.3403771842458	4.405375945298	14.2334991482802	12.5226439860672	18.6773068977061	20.1251620123737	16.639516472089	13.7825073647317	14.9341437030262	15.7225537025517	12.2128623108436	9.01260271798666	11.0875452449465	12.1698246836947	10.9959083787052	13.537763001323	13.5620736914466	9.7212433252034	14.4710923057732	14.1693480687595	14.7978337727722	12.4991208510212	12.2008803557765	12.6784800031279	11.5553445127651	1.57382361338671	8.92865416461414	10.9098997797171	12.1702227930297	15.0677703380005	14.922330662958	13.3190460213168	15.790315914623	11.5475148803948	6.43794664212928	7.1438836588805	13.3852061722485	14.3735288629056	14.4270077107981	10.2656385656885	11.5780235877455	11.3432830419199	13.7823288995389	13.4453111777876	12.0562064196542
331	Chr1	1307718	1308258	8.41035726655523	9.29783864356527	4.69906767498453	10.867468944295	13.6726827194815	13.0459580843274	14.7257283017368	11.4447405978759	11.2366939024564	13.5608891096444	10.5186098714254	13.7960111289159	8.92915269282012	9.33268196876788	7.86280854049408	11.3525324342307	10.8664318405268	8.66056336274443	7.35545402039727	10.4403314352154	9.70352241284694	9.3367284518682	10.307716545972	9.3012884193728	11.5953937717049	12.077948033443	7.5543533442562	7.48076430008212	9.82613490093728	14.7493428551287	13.2950914747063	16.9643338063102	9.0332143807941	7.94027314563901	7.19353385991808	7.38470350126593	9.56181351265544	10.3487473646551	12.3201675967762	7.34308775699303	9.29718209722731	7.98793875433605	7.59127403574643	13.9444739454159	8.56218821272045	8.29555487590884
332	Chr1	1312616	1313844	30.6864386752691	37.9998622823972	32.3060902655186	25.9665187164571	26.7064550315106	27.2181859313305	35.3417479241684	28.0842570699649	33.3589350229175	33.9880511861975	33.7702737977343	28.0443504915667	22.6984068452997	20.4601104699911	22.0859781296681	20.3275711649577	21.0989884903562	20.7116451483505	23.1847351871001	24.5149554586387	26.9603548856941	24.8979425383152	28.3259297208207	22.7071939954729	26.1852024185205	28.9173948108394	18.8858833606405	20.2221951079639	21.458544599841	33.3673658034059	32.105183857439	35.8921321735359	23.6050419585714	19.4897613574776	19.4982628308306	21.3967050164885	21.3217450741972	21.8748971240913	21.4576252310519	20.4742564518512	19.6596663097619	22.0790217254682	19.3708371946633	15.2416343124313	23.7466938712169	20.5176723930812
333	Chr1	1331041	1331855	13.7899551577752	9.70209249763332	7.63598497184986	9.71340144578582	10.350348600729	12.1073999487643	5.76757691818026	10.3895517484263	15.2748807736517	6.69461614273587	12.5116096365376	7.68957997349411	7.67740231532197	8.05641776791073	8.56395070334069	8.08347859191299	10.2325566498294	8.8816841294528	10.2804298881576	7.73113150582405	9.86892336306592	8.92567751373564	9.90190093392586	8.88706099988656	9.04695558012143	11.2650092234997	0	9.36302112397375	6.93609522419102	9.4299077270495	11.7193769295559	12.4090960249861	7.91230456711892	9.83511105539377	11.2635595964507	7.00600075761127	5.38538921977145	10.6585901001238	9.65079795080801	7.60225556018102	9.20033645038119	8.88545996268842	4.27554514656983	6.48580183507715	7.42502259071851	7.74251788418159
334	Chr1	1333234	1333992	12.350344454491	8.28720400839513	15.5656616733863	8.27081707264931	9.07252778582419	8.4470232200681	7.97643616344079	11.038898732703	11.7634139291341	11.5010072195719	8.74705452465906	12.6651905445785	9.51330286898592	8.1361842804643	8.96460336782446	7.78629187897501	8.82897587042801	7.62866645143871	9.33411416623513	10.1099411999238	11.7986011156207	12.3902497065672	10.8758584028366	9.56488768631858	9.11066653491102	9.52299748790696	6.61005917622418	10.5695960110838	7.65860514337758	10.2358827464554	8.76491215739898	8.56070548559171	9.16508612357942	9.65465030208379	7.09888209860337	7.1953521294386	8.13303678087934	8.30378531056155	10.1128042356871	8.20698043428633	6.48865833868989	10.231741775217	7.24224994214889	8.43154238560029	11.9067929833144	8.68268077011792
335	Chr1	1335979	1336594	12.2745754701076	1.61701541627222	3.5243007562384	5.19330374329143	0.766692488942889	6.56990694894186	6.38114893075263	4.22075539779819	7.28629370237408	5.32136154935415	4.65033278526178	4.74944645421695	5.42425163582531	5.50388936619644	8.81435861864305	3.74455258301852	5.07100152557917	6.41250223454268	8.12971233833382	6.0131022823076	7.71871101021916	9.45417157704893	6.33072354791981	7.11718020753627	6.49851738853793	6.09704107457458	0	4.10235461617406	6.35808728884177	11.3642477736238	7.6816084076081	9.2675527275213	4.87925448305667	6.4063567425042	3.59676692995904	4.26040586611496	2.74764756110788	3.28433299596838	4.72273091209754	4.40585265419582	3.87382587384471	6.37240057930179	4.88633731036552	3.72933605516936	6.82299373201161	6.63644390072707
336	Chr1	1337718	1339272	21.8972364867969	18.5956772871305	14.9782782140132	23.4660391363539	24.150813401701	24.8717905924227	29.4514566034737	21.7531239732676	26.5115746761081	30.039944230225	26.7947746198417	19.4501140506027	18.9431557128053	18.6653639375358	18.8306752307374	18.7227629150926	19.0162557209219	20.3799639982879	18.5821996304773	21.2110531057224	23.4318012810224	24.9566641009056	24.18661047795	21.3515406226088	25.1658271418871	22.4138843312932	16.3677655792218	20.3187210989327	19.0020108746066	35.2211083480396	34.961166470524	33.5359747004373	20.3741842603312	22.4673637870922	21.5806015797543	15.6214881757549	17.9146620984234	20.2637148996539	18.6855875217772	19.9559208454752	17.6259077259934	19.2967059795759	15.7060842118892	16.3766496335698	19.0642471923854	17.6971837352722
337	Chr1	1349410	1350489	17.6541733613276	12.1276156220417	19.6773458889977	14.9067051890773	16.4838885122721	14.735362728341	18.1617315721421	18.9122309170573	15.7138141292164	15.2774573513716	15.7225537025517	22.3902475698799	12.2671536994818	10.8881289635625	12.520395765118	13.4922767673842	11.0928158372044	11.8299610188977	13.2484201069144	13.612077694015	16.5952286719712	14.0344534590975	16.5572769714826	13.8577900337214	15.4180510590802	16.0265079674532	5.66576500819215	10.9074369794746	10.4041428362865	17.0866704114059	18.9085745418045	18.2209511252961	14.7036993205627	15.5196247846581	11.4528631190801	8.23678467448893	12.4193669762076	14.1907972844671	15.348875464317	12.3536652852942	11.0404037404574	12.2062884335922	10.9942589483224	8.10725229384643	14.1142321319064	10.7289176395088
338	Chr1	1355397	1356753	24.094537033915	19.8084388493347	24.0827218342957	28.8516874627302	21.5951717718914	25.8103487279859	30.065028616046	25.4057007598238	26.9505080316728	38.9660990872062	31.1129407775847	18.5454575831328	15.6886047313101	18.7451304500893	21.2846728007005	18.663325572505	20.2387293029811	17.7265147977875	20.2167449683434	21.2110531057224	27.511691386424	26.7183109786165	28.5694190880484	23.6486199488507	26.1852024185205	27.5237854223652	17.3120597472538	19.5947761666667	18.929759882688	33.4479633053465	31.12036226672	34.7140534369866	21.6269658167917	17.4144626944128	16.090799423501	16.0001909194095	16.1561676593144	21.4411172944351	18.7369215534305	11.8353296789182	16.3669143169939	16.5143902336835	12.1285872525144	9.72870275261572	14.7162609906133	12.8857619072451
339	Chr1	1358192	1358823	10.5318888292899	5.05317317585069	6.75490978279026	9.32871227961609	8.81696362284323	7.60232089806129	7.36286415086842	9.41553127201136	9.39317380908466	6.35130249439044	9.74355440721515	9.27272879156642	6.17530186232419	8.33560056184823	7.36199270988936	9.15335075848971	9.32702066311882	7.37069222361228	9.50617157022103	8.45799002346563	7.00197355927024	10.9809322043984	11.4440002597012	8.3975195041301	9.11066653491102	8.76812573581677	1.88858833606405	6.3224524084565	8.30886407064549	8.30154269988118	9.25732295275848	10.995401541127	9.23102199497207	8.39142502891395	10.506345505933	5.96456821256095	6.92407185399187	7.43622565124915	7.44343458971895	7.77503409563968	8.52241692245836	13.283313883615	6.28243368475566	4.05362614692322	7.35813049530664	7.63191048583613
340	Chr1	1361847	1362804	12.6534203920245	14.351011819416	9.39813534996906	12.2138810258891	8.68918154135275	14.0783720334468	15.3393003143092	15.7466643687087	14.2214407202964	11.5010072195719	14.1724427741311	9.49889290843389	9.51330286898592	10.5690629133482	10.5171324426991	10.8175963509424	12.5416734159413	11.2771591021268	10.5385159941364	9.51523877639884	12.5153385665696	13.9170103339167	13.0672627078858	13.1423063091543	16.8834030192407	16.549111488131	5.98052973086949	9.26649513300494	7.65860514337758	12.4926128007921	9.25732295275848	11.3095558708735	9.82444483750599	12.0006400951135	10.0330866993594	9.75159564910758	11.9797433664304	14.0668601902796	13.5521843564538	10.1075443243316	9.20033645038119	12.2960405544274	7.41676198894766	5.6750766056925	11.5054404108431	12.3327249155178
341	Chr1	1364852	1365481	8.25881929778847	5.25530010288472	3.23060902655186	4.90478686866413	7.53914280793841	6.28833950827292	5.27671930812237	6.57463821580104	7.02293368903526	7.38124343942672	7.52911022375716	5.65410292168684	7.67740231532197	6.58073728566966	6.51060579786134	5.11161146253322	4.39184953554624	6.04396762336207	7.57052577537964	6.5417266587742	7.11224085941622	6.45937188494026	5.4379292014183	5.42261349145621	9.11066653491102	7.54871752090185	1.25905889070937	6.1776634220033	4.9853184423873	5.4000326300198	4.33321499916354	5.10500785838038	7.12107411040703	6.94773900243413	4.54328454310616	4.92313566751062	5.7151069271044	7.62213129253038	7.54610265302542	7.08391995380504	5.90758445761318	7.53917815015987	4.10103309977106	6.97223697270793	4.48177039259586	7.07887349410888
342	Chr1	1368576	1369471	12.6534203920245	16.5744080167903	9.69182707965559	10.194262903498	10.7336948452004	9.47943716918754	13.3758698740776	12.2564243282217	13.0802139958282	15.7924278238897	11.4043875448086	10.1773852590363	6.67600201332345	9.33268196876788	11.2683561886062	9.98547355471605	9.96089585381622	8.84483066833473	10.1944011861646	10.4403314352154	12.3499376163507	12.8600222072902	15.0963407681165	11.2594544023986	14.6535196016051	12.4844174384146	1.88858833606405	8.97691716009854	8.30886407064549	13.0567953143762	10.8330374979089	12.9588661020425	10.6156752942179	9.5644199254288	11.0742560738213	8.04743330266159	9.01228400043386	12.2697723245611	11.6014911536309	9.33004091476762	8.61926256930448	11.0395108627341	7.94029812934396	8.59368743147722	9.09732497601548	9.18041406267245
343	Chr1	1372935	1373483	4.16729414108592	3.03190390551041	4.11168421561146	6.2511989502582	6.13353991154311	2.62796277957674	4.04957528297763	5.43828099331691	2.19466677782352	3.43313648345429	3.10022185684118	0.452328233734947	5.42425163582531	4.54669121555358	5.10832147216813	3.9823019533689	5.61432311760551	4.75409648422992	4.30143509964752	5.35232181172435	5.12742945678844	6.10704250939807	4.95095046696293	4.10461715672727	4.45976683527113	4.99376697536584	0	5.01935153037768	4.26280852320073	4.35226510479208	3.05294693122886	4.16254486914092	4.54957512609338	4.15059732612948	3.40746340732962	3.5976760647193	3.29717707332946	5.88701197390558	6.67342411492044	5.01057752830113	3.87382587384471	3.6798369542447	1.91963251478645	2.59432073403086	3.14392848435829	2.5992738611181
344	Chr1	1375556	1376149	5.60690484437015	2.02126927034028	1.7621503781192	5.19330374329143	3.32233411875252	3.56652091513986	3.92686088046316	3.24673492138323	3.42368017340469	6.35130249439044	2.65733302014959	0.678492350602421	3.58835108216136	3.78890934629465	4.55742405850294	4.22005132371928	4.75406393023047	4.01702726186869	5.11870776858055	3.10566821174129	3.47341995459862	4.63900344463892	4.3016454876891	5.04604311010508	3.95007919695443	5.57443755389675	0	3.18535770197045	3.75705157977014	3.86868009314851	3.34839340844455	3.14154329746485	6.0661001681245	7.39889088570907	4.25932925916202	4.44975723794229	2.19811804888631	6.13488616228055	6.4680879883075	3.97390631554917	2.90536940538353	4.03884543758565	1.30884035099076	1.1350153211385	3.61217315224144	3.98186634043624
345	Chr1	1377466	1377685	0	0	0	0	0	0	0	0	2.54581346227528	1.54491141755443	1.77155534676639	0	0.166900050333086	0.75778186925893	1.10179482733038	0.713248111051146	1.85634877275666	0.958189989069596	0.344114807971802	0.528624376466602	0	0.234886250361464	0.0811631224092283	0.828454838972476	0	0	0	0.144788986453202	0.650258927267908	0	0	0.0785385824366212	0.131871742785315	0.451151883274944	0.851865851832405	0	0	0.433779829656201	0.410672253225873	0.0863892677293298	0.484228234230589	0.628264845846656	0	0	0.401352572471271	1.27198508097269
346	Chr1	1391024	1391901	7.80420539148818	6.87231551915694	9.69182707965559	8.36698936419175	9.07252778582419	10.230283677638	8.09915056595526	9.74020476414968	7.81301372905173	7.20958661525401	7.41838801458426	4.74944645421695	6.34220191265728	6.54085402939287	6.56068738092181	7.01360642533627	10.0061726531517	8.10776144597351	6.45215264947129	6.14525837642425	9.09705226204401	9.27800688927783	8.6032909753782	10.054429182075	9.11066653491102	7.83905281016731	4.40670611748279	7.19118632717571	7.15284819994699	8.0597501940594	6.20437602152962	11.2310172884368	9.69257309472068	8.84257691218889	8.70796204095347	5.20716272525162	4.17642429288398	9.91496753499887	11.0881508370986	10.3667121275196	7.84449739453554	11.3087672252398	8.11481017614273	7.13438201858486	8.42840402189669	7.79782158335431
347	Chr1	1395909	1396520	7.04651554765438	2.42552312440833	6.46121805310373	4.71244228557926	3.57789828173348	6.38219532182923	4.78586169806447	4.78893400904026	6.6717870045835	3.26147965928158	5.86827708616367	1.35698470120484	6.09185183715765	6.22178797917858	6.61076896398228	6.24092097169753	6.06709111096079	6.55991607901493	4.98966471559113	4.55938524702444	6.67117165883227	6.0483209468077	6.24956042551058	6.40169648296913	6.37109547895876	6.50351047954621	2.83288250409608	4.92282553940888	6.1413343130858	7.01198266883168	6.79526897596101	5.02646927594376	6.59358713926577	6.49658711915919	4.16467749784731	6.34327095621561	3.73680068310672	6.6306345390305	7.64877071633188	6.04724874105309	5.22966492969036	4.21834967925612	4.18828912317044	1.29716036701543	5.61893601459779	5.58567361644529
348	Chr1	1398962	1399439	5.68267382875353	4.24466546771458	1.7621503781192	5.00095916020656	3.70568036322396	3.56652091513986	4.54043289303552	4.95127075510942	3.86261352896939	5.49301837352686	4.20744394857018	5.88026703855432	3.6718011073279	3.78890934629465	5.45889255359143	3.68511524043092	3.80325114418437	4.8646568675841	4.25842074865105	4.69154134114109	5.01716215664245	4.63900344463892	3.81466675323373	3.53976158470058	4.20492301611278	4.29696228112875	0	3.04056871551725	3.97380455552611	5.72242263778218	5.12107227173873	5.02646927594376	3.69240879798883	4.69197958605941	3.31281164601491	3.3136490069783	3.51698887821809	5.57716923843687	5.08206913367018	4.75140972511314	5.52020187022871	4.30810180009135	4.36280116996921	3.89148110104629	4.88312296506713	3.59474044622716
349	Chr1	1400453	1401043	7.3495914851879	4.44679239474861	2.34953383749226	4.03923624478222	1.02225665192385	3.94194416936511	4.1722896854921	4.38309214386736	3.77482685785645	5.49301837352686	4.53961057608888	7.91574409036158	6.67600201332345	5.42412285364287	6.05987155031709	3.44736587008054	4.1654655388686	4.6803895619938	4.25842074865105	4.03076087055784	4.02475645532856	5.57854844608477	3.1653617739599	5.04604311010508	4.26863397090237	5.74863872745603	0	3.42667267939245	3.17904364442088	3.14330257568317	2.16660749958177	3.06300471502823	5.73642081116122	5.05290109267937	3.40746340732962	4.82845998159696	3.18727117088515	5.94898052099932	6.57075605161397	3.80112778009051	2.61483246484518	3.85934119591517	2.35591263178337	0	6.2209648733047	4.03717003960897
350	Chr1	1407215	1408044	10.6076578136733	11.7233617679736	2.05584210780573	7.30909415722498	12.3948619045767	6.9453302031671	9.20358018858552	9.90254151021884	9.65653382242348	8.75449803280844	10.7400542897712	8.36807232409653	10.5147031709844	8.65466661206252	9.01468495088493	10.1637855824788	10.0967262518228	8.5868564405083	10.409472941147	9.84562901169046	8.93165131182503	11.6268693928925	9.09026970983357	9.3012884193728	9.36551035406937	10.9166068763811	2.83288250409608	8.54255020073894	8.23661307872684	11.122455267802	9.84821590718987	8.16801257340861	8.96727850940144	11.4592578351836	7.57214090517693	9.65691996319391	10.111343024877	9.10937642278021	7.70010474798512	8.29336970201566	8.42557127561225	10.4112460168874	7.67853005914581	11.8365883490158	8.96354078519172	9.56753995688153
351	Chr1	1410410	1411452	18.0330182832445	14.351011819416	18.2088872405651	12.3100533174315	13.6726827194815	13.6090929656653	14.7257283017368	14.5291387731899	14.3092273914093	10.6427230987083	14.0617205649582	9.49889290843389	12.3506037246484	11.8054438579286	14.0228432569321	12.1846552304571	11.7719678272374	12.3459094745506	14.839951093784	13.7442337881317	15.3271547202923	16.0897081497603	18.9110075213502	13.7824759574512	15.0994962851323	13.4715574219172	8.18388278961089	13.0310087807882	12.3549196180903	20.7941555006733	20.5827712460268	19.4775684442821	12.9234307929609	13.6247868749033	9.27587260884174	10.7930281941579	11.9797433664304	12.5796150600298	13.80885451472	14.4270077107981	12.5899340899953	14.5398435753083	11.7795631589169	9.080122569108	11.7061166970787	10.8948287370269
352	Chr1	1415977	1416652	6.970746563271	1.21276156220417	3.5243007562384	7.50143874030984	7.79470697091937	6.38219532182923	5.27671930812237	6.49346984276645	6.58400033347056	5.66467519769958	7.63983243293006	5.20177468795189	6.00840181199111	7.77723497397323	6.81109529622417	6.12204628652234	7.19901109434899	6.4862091567788	7.78559753036202	6.47564861171587	5.18256310686144	5.81343469644624	7.14235477201209	8.17157727531942	6.68965025290669	8.47779044655131	0	5.64677047167489	7.36960117570296	6.60899515912871	7.4846440894643	7.69678107878888	5.67048493976856	6.4063567425042	3.97537397521789	8.99419016179825	6.92407185399187	7.0644143686867	7.08409636814631	4.9241882605718	6.29496704499766	4.30810180009135	2.96670479557906	0	7.69259097236603	6.30462170569072
353	Chr1	1418330	1419058	14.0930310953088	10.5106002057694	17.621503781192	13.1756039413134	11.2448231711624	13.4213813385526	15.3393003143092	11.607077343945	9.91989383576231	13.5608891096444	13.2866651007479	15.6053240638557	10.0974530451517	9.21303219993752	9.36525603230824	11.0553457212928	10.1872798504939	9.17651181839729	7.22641096740784	6.14525837642425	10.3099925636499	9.63033626482003	8.11631224092283	8.28454838972476	8.15500221306721	9.75526571931932	13.849647797803	10.7626479930214	8.88687200599474	14.4269528473663	15.6586632924319	12.5661731898594	13.0553025357462	8.57188578222393	7.85609618912107	8.71016310405725	9.01228400043386	10.5346530059363	9.85613407742095	8.9844838438503	11.4277863278419	12.1165363127569	7.67853005914581	8.91797752323108	10.9034115521362	11.5584731270997
354	Chr1	1421590	1423101	37.5056472697733	42.0424008230777	49.3402105873376	37.1225045353795	44.4681643586876	30.1277161515762	40.1276096222329	37.2562832228725	42.3131754764375	45.8323720541148	41.1886618123186	42.7450180879525	28.0392084559585	24.0894867911786	26.743565354292	28.7082364698086	29.0224283740736	27.0872939217751	24.2170796110156	32.8407893879876	34.0725957451103	36.2312041182558	42.7729655096633	28.0544934106588	34.2127827220085	33.9692288440583	27.0697661502514	31.2261580784073	25.649102131123	47.6331236468911	45.695721809361	49.8719998472545	29.473334512518	29.1444116595614	25.3666720323427	28.3080300881861	29.4547818550765	30.7363993584965	26.8476985546414	25.657612515611	29.0536940538353	33.7467974340489	27.1366232772085	28.0510929367087	27.2250828326346	26.2692571070447
355	Chr1	1423829	1424185	6.66767062573748	11.9254886950076	7.0486015124768	7.21292186568254	7.66692488942889	5.16206974559717	7.60829295589737	6.24996472366271	5.88170696456703	6.69461614273587	5.75755487699077	4.97561057108442	4.92355148482605	4.26750842161608	4.75775039074483	4.57667537924486	5.20683192358575	4.6803895619938	5.3767938745594	5.15408767054937	7.05710720934323	6.87042282307282	7.79165975128592	5.79918387280733	5.6065640214837	7.20031517378331	5.66576500819215	6.2741894129721	3.90155356360745	6.04481264554455	6.40134033967341	6.51870234223956	5.47267732559059	5.5942833526093	4.63793630442087	4.54443292385596	4.83585970754988	5.94898052099932	6.7760921782269	5.61530240240644	4.64859104861365	7.62893027099511	6.02066561455751	4.70220633043093	5.88650439624531	5.47506621809984
356	Chr1	1425827	1427196	13.6384171890085	5.8616808839868	6.46121805310373	13.4641208159407	9.83922027476708	8.82244647429335	6.25843452823815	10.1460466293226	11.5878405869082	7.20958661525401	11.1829431264628	9.95122114216884	10.9319532968172	12.3638094458036	13.6722721755088	10.4015349528292	9.82506545580963	11.424572946599	14.8829654447804	10.770721670507	13.3423433176645	15.6199356490374	10.6323690356089	12.5774507371276	10.7034404046507	10.3940033557033	0	9.12170614655174	7.87535811913355	8.94632271540594	10.1436623844056	11.6237102006199	15.6268015200599	17.8656145776878	12.8726395388008	14.5800556307045	13.0788023908735	11.2163070239675	13.80885451472	14.5133969785274	14.6236926737638	16.7836465961892	7.59127403574643	7.45867211033872	10.7696273613124	12.0009027204815
357	Chr1	1430892	1431320	9.24381609477241	7.47869630025902	12.9224361062075	2.98134103781545	4.34459077067637	2.62796277957674	3.92686088046316	3.81491353262529	3.42368017340469	3.604793307627	2.98949964766828	4.52328233734947	5.00700150999259	6.58073728566966	5.85954521807521	4.22005132371928	3.80325114418437	3.64849265068808	1.93564579484139	2.77527797644966	3.80422185503659	3.93434469355452	3.81466675323373	3.16319120334945	3.37668060384814	4.64536462824729	1.88858833606405	3.47493567487685	3.03454166058357	3.70748508926732	3.15142909030076	5.34062360569024	2.50556311292099	2.79714167630465	1.89303522629423	4.35508155202863	2.96745936599652	3.28433299596838	2.05336126612936	6.47919507969974	5.81073881076707	7.53917815015987	8.46383426974027	10.8637180737542	4.74933877424337	5.03263662471803
358	Chr1	1432012	1435136	46.9010013333125	36.382846866125	53.1582030732625	41.3540853632466	45.7459851735924	41.6719812190026	49.3311898108184	43.0192377083278	47.3170157298751	47.0339698233238	45.3961057608888	45.6851516072297	39.1380618031087	35.7353976240001	36.409310884963	34.7114080711558	36.6742074617779	33.4260892340817	37.4654997179299	38.391345340887	36.553609998395	43.9824503801841	50.6457883833585	41.2721137960833	40.775011065336	46.5697803981791	45.3261200655372	38.417344405583	33.5967112421753	53.5167412885544	51.1122405583154	61.7313257951843	42.0670859485156	39.2502138449201	31.8029918017431	34.6513010444017	35.2797946846252	37.9247508213707	36.9091687586753	40.084620226409	37.9634935636782	42.4527531550669	34.5533852661561	40.3741164233552	39.8676888654796	38.2148561283534
359	Chr1	1437420	1437842	4.47037007861945	5.8616808839868	2.05584210780573	6.44354353334307	7.28357864495745	4.5989348642593	6.01300572320921	5.43828099331691	5.61834695122821	6.69461614273587	5.31466604029917	0.226164116867474	3.00420090599555	3.31031027097322	3.80620031259586	3.80398992560611	4.43712633488177	4.31185495081318	3.05401892074974	5.22016571760769	6.56090435868628	6.75297969789209	5.35676607900907	5.98746906348289	4.71461065442948	3.25175523977311	8.49864751228823	4.92282553940888	3.75705157977014	6.36720265330693	6.89375113503291	6.6757795071128	6.00016429673185	5.14313146933436	4.16467749784731	5.77521684073361	5.93491873199303	5.57716923843687	5.80074557681545	3.88751704781984	5.22966492969036	3.23107635006852	3.83926502957291	3.08075587166164	5.61893601459779	4.92202922637258
360	Chr1	1441441	1443350	9.84996796983945	8.69145786246318	6.46121805310373	1.34641208159407	1.53338497788578	1.03241394911943	0.613572012572368	0.892852103380387	0.965653382242348	0.343313648345429	1.43938871924769	2.03547705180726	9.59675289415246	8.73443312461609	11.1681930224852	2.6152430738542	2.7166079601317	3.09569073391716	6.83928180843956	6.87211689406583	6.23010245824832	6.51809344753063	6.0060710582829	1.61925263980984	1.21050814100216	0.871005867796368	8.49864751228823	15.6372105369458	6.57484026459774	1.93434004657426	1.67419670422228	1.0995401541127	20.9676071028651	23.4598979302971	23.6629403286779	19.5978669841288	20.6623096595313	3.53220718434335	8.00810893790452	0.691114141834638	1.45268470269177	1.25652969169331	1.30884035099076	0	0.602028858706907	0.718948089245433
361	Chr1	1443783	1444507	6.06151875067043	5.45742702991874	4.405375945298	0.0961722915424339	0	0.0938558135563122	0.122714402514474	0	0.0877866711129408	0.171656824172714	0	0	1.75245052849741	1.59533025107143	2.25367123772123	0.297186712937978	0	1.06875037242378	1.84961709284844	0.726858517641578	1.8745441024818	1.40931750216878	0.892794346501512	0.564855572026688	0.127421909579175	0.406469404971638	0.629529445354684	2.12357180131363	1.30051785453582	0	0	0	6.00016429673185	7.85004276898402	7.09888209860337	8.80483878997092	5.7151069271044	2.6026789779372	2.97737383588758	0	0	0	0	0	0	0
362	Chr1	1444632	1445191	2.12153156273465	2.2233961973743	0	2.11579041393355	2.81120579279059	1.97097208468256	2.331573647775	1.86687257979536	2.72138680450116	1.54491141755443	2.10372197428509	9.72505702530137	3.92215118282753	3.98832562767858	4.20685297707964	3.26905384231775	2.94299195680934	3.42737188397971	2.23674625181671	2.31273164704138	1.10267300145988	1.40931750216878	2.51605679468608	1.99582302116096	2.10246150805639	2.09041408271128	0.629529445354684	2.60620175615764	2.38428273331566	1.93434004657426	2.46205397679747	2.74885038528174	2.83524246988428	2.70691129964966	2.93420460075606	1.79883803235965	3.40708297577378	3.53220718434335	2.66936964596817	2.50528876415056	2.22744987746071	2.24380302088091	1.83237649138707	0.972870275261572	3.21082057977017	2.54397016194538
363	Chr1	1450723	1451371	7.7284364071048	5.65955395695277	2.93691729686533	5.28947603483386	6.00575783005263	6.75761857605448	6.25843452823815	4.95127075510942	7.63744038682585	7.03792979108129	8.08272126962166	4.52328233734947	6.42565193782382	6.14202146662501	7.76264537437314	6.18148362910993	6.15764470963184	6.85474376795942	7.05435356342194	7.66505345876573	7.38790910978119	7.75124626192832	9.90190093392586	6.62763871177981	9.11066653491102	7.54871752090185	0	5.16414051683088	6.64709125651639	7.81795768823762	6.30285818060151	7.53970391391563	7.7804328243336	8.030503522294	6.24701624677097	6.43794664212928	8.46275448821228	7.0644143686867	7.64877071633188	7.17030922153437	7.26342351345883	6.64165694180751	4.88633731036552	4.540061284554	5.95339649165719	6.13871060817254
364	Chr1	1454581	1454851	3.40960429725212	4.85104624881666	3.23060902655186	3.46220249552762	4.21680868918589	3.37880928802724	5.52214811315131	4.87010238207484	2.8091734756141	3.26147965928158	2.65733302014959	0	2.92075088082901	4.74610749693751	4.85791355686577	3.68511524043092	3.03354555548039	3.27995803950746	3.09703327174622	4.09683891761617	4.79662755635048	4.99133282018111	4.54513485491679	3.57741862283569	5.096876383167	2.90335289265456	0.629529445354684	3.08883171100165	2.74553769290895	3.70748508926732	4.33321499916354	4.47669919888741	3.95615228355946	5.77474410591928	4.44863278179145	3.69235175063297	5.16557741488282	4.70960957912446	4.3633926905249	3.36918144144386	4.55174540176754	5.02611876677325	2.53042467858214	0.810725229384643	3.27771267518205	3.04170345449991
365	Chr1	1455040	1455564	4.77344601615297	7.47869630025902	8.22336843122293	7.59761103185228	5.23906534110974	6.85147438961079	8.95815138355658	7.38632194614684	9.4809604801976	8.58284120863573	7.08622138706556	5.20177468795189	5.67460171132493	5.82295541641073	6.66085054704276	5.94373425875955	7.24428789368452	5.97026070112595	6.53818135146424	7.40074127053243	7.93924561051113	8.33846188783197	8.92794346501512	6.55232463550958	9.49293226364854	7.66485163660804	2.83288250409608	4.53672157553367	3.90155356360745	6.7701901630099	6.10589386245772	7.22554958416915	8.17604805268955	8.30119465225896	6.15236448545626	6.53262232804294	5.82501282954872	8.3657538576553	6.87876024153337	5.26974533148912	5.13281928284424	7.62893027099511	7.50401801234704	5.02649642218479	7.82637516318979	6.35992540486345
366	Chr1	1455716	1457166	18.6391701583116	23.2445966089132	26.1385639421014	17.4071847691805	18.4006197346293	20.0851441010508	27.6107405657566	20.0485881395414	23.5268278582681	14.7624868788534	20.4836086969864	24.8780528554221	15.0210045299778	15.1955206414554	17.2280645728023	19.4360110261437	16.797692553481	18.6478513257391	17.291769100583	16.3873556704647	17.8633026236501	19.730445030363	22.5633480297655	18.3389775717998	17.9027782958741	19.4524643807855	6.92482389890152	13.127534771757	12.7161745776835	18.2956329405148	18.7116102236607	16.2574865643806	15.8246091342378	18.3167664609627	12.8726395388008	14.0120015152225	14.0679555128724	17.6610359217167	18.4802513951643	16.5867394040313	16.6574512575323	16.6041423545188	14.7462679544959	17.6738100005852	18.1277578566191	17.8630948327904
367	Chr1	1458511	1459152	13.7141861733919	12.5318694761097	16.7404285921324	6.05885436717333	4.47237285216685	4.78664649137192	4.90857610057895	5.51944936635149	11.851200600247	13.3892322854717	14.283164983304	2.94013351927716	10.6816032213175	9.29279871249109	10.6673771918805	10.5204096380044	8.73842227175696	8.99224451280698	6.45215264947129	4.55938524702444	4.30042470569353	5.6959915712655	4.46397173250756	5.94981202534778	6.43480643374834	7.72291869446113	0	4.63324756650247	5.27432241006192	4.27166760285148	7.2876797713205	5.34062360569024	4.54957512609338	5.77474410591928	3.78607045258846	3.69235175063297	3.84670658555104	5.57716923843687	5.28740526028311	8.63892677293298	10.8467124467652	9.51372480853508	7.94029812934396	4.21577119280015	9.9669222163699	8.40616227425429
368	Chr1	1460910	1461196	0.757689843833804	0	0	3.75071937015492	4.47237285216685	3.66037672869618	0.859000817601315	3.57140841352155	1.84352009337176	3.43313648345429	1.88227755593929	0.226164116867474	1.66900050333086	1.675096763625	2.55416073608406	0.53493608328836	1.26775038139479	1.69525921143082	2.66688976178146	2.84135602350799	3.08748440408766	1.93781156548208	3.89582987564296	1.69456671608006	0.828242412264638	1.45167644632728	1.88858833606405	2.84751673357964	2.8177886848276	1.04776752522772	0.886339431647088	2.67031180284512	2.24181962735036	3.69944544285454	2.93420460075606	1.23078391687766	1.20896492688747	2.29283624246849	1.43735288629056	0.345557070917319	1.646375996384	0.987273329187602	0.698048187195074	0.972870275261572	2.20743914859199	2.5992738611181
369	Chr1	1462010	1463170	14.6991829703758	13.9467579653479	14.9782782140132	14.9067051890773	21.4673896904009	16.7063348130236	18.1617315721421	17.5323685754694	15.0993074314258	14.419173230508	13.6188317282666	12.2128623108436	10.8485032716506	13.4406573652768	11.5187641039085	13.3139647396214	12.2247358205926	11.9405214022519	10.9686595041012	14.2728581645983	15.9887585211683	15.4437709612663	19.560312500624	13.7824759574512	13.7615662345509	13.8199597690357	3.14764722677342	13.4653757401478	9.60938192518131	19.1016079599208	13.6890201109939	18.7707212023525	12.4618796932123	14.4368602647982	13.4405501066891	13.2545960279132	12.8589905859849	13.013394889686	13.9628566096797	10.7986584661662	11.1372493873035	14.5398435753083	11.1687709951212	12.8094586242774	13.5790953686113	11.6690805254451
370	Chr1	1467343	1467852	1.74268664081775	4.85104624881666	0	4.23158082786709	4.72793701514782	1.97097208468256	3.55871767291974	2.43505119103742	4.03818687119528	2.74650918676343	2.98949964766828	0	4.33940130866024	4.42704144672322	4.95807672298671	3.32849118490535	3.35048315082909	5.30689840100084	3.09703327174622	3.43605844703291	2.97721710394168	2.7599134417472	2.35373054986762	4.63181569061884	4.45976683527113	3.48402347118547	0	3.13709470648605	3.68480058785148	3.78808259120792	4.62866147637924	2.67031180284512	4.08802402634478	5.77474410591928	4.54328454310616	3.8817031224603	2.96745936599652	4.70960957912446	6.3140858933478	2.07334242550392	3.77698022699859	3.05157210839804	2.87944877217968	0	4.54866248800774	3.92656264126352
371	Chr1	1468446	1469713	13.8657241421586	12.3297425490757	9.98551880934213	12.1177087343467	13.2893364750101	17.738748762143	14.3575850941934	12.4187610742908	14.748160746974	12.7026049887809	13.9509983557853	16.9623087650605	14.1030542531458	11.4464945514375	12.0195799345132	13.0167780266834	13.1755486066387	13.193539080266	9.3771285172316	12.8191411293151	14.1693480687595	13.7408456461456	12.4179577286119	16.0418982455579	16.0551606069761	14.4586974054197	10.7020005710296	13.0792717762726	11.6324096989037	18.3762304424554	13.9844665882096	16.1004093995073	12.0662644648563	13.0834046149734	8.9919173248976	10.9823795659852	10.7707784395429	13.3852061722485	12.936175976615	11.4033833402715	10.3624842125346	12.6550490377684	10.907002924923	4.05362614692322	14.4486926089658	14.8766950774632
372	Chr1	1470252	1471221	11.8199615638073	7.47869630025902	3.5243007562384	10.9636412358375	11.7559514971243	13.7968045927779	9.44900899361447	11.6882457169796	7.1107203601482	13.9042027579899	11.2936653356357	6.55875938915674	9.0960527431532	8.9737326622768	10.7675403580014	9.09391341590212	11.6361374292308	10.7243571853559	10.3664585901505	8.12759978817401	11.7986011156207	9.45417157704893	10.4700427907905	13.7448189193161	11.276838997757	11.7876127441775	3.46241194945076	7.86686826395732	8.9591229979134	12.1702227930297	11.620894770484	9.18901414508468	10.6816111656105	9.29372879546384	9.55982789278587	8.52081173222992	8.24294268332365	10.0389046291864	11.190818900405	8.63892677293298	8.61926256930448	11.0395108627341	4.4500571933686	8.91797752323108	9.83313802554614	9.18041406267245
373	Chr1	1475929	1476369	4.01575617231916	3.23403083254444	0	2.50047958010328	2.93898787428108	2.06482789823887	1.34985842765921	3.73374515959071	3.86261352896939	1.54491141755443	2.87877743849539	4.52328233734947	3.50490105699481	4.06809214023215	3.50571081423303	4.39836335148207	3.48631354883568	3.13254419503522	3.18306197373917	3.17174625879961	2.48101425328473	1.52676062734952	1.21744683613842	3.65273269910592	3.0581258299002	4.18082816542257	0	3.81277664326766	2.96229066866491	6.44780015524752	5.21955443081063	4.47669919888741	3.09898595545491	3.06783280626962	2.93420460075606	2.36689214784165	3.29717707332946	2.97449026049966	3.85005237399256	4.40585265419582	4.64859104861365	3.05157210839804	2.96670479557906	6.16151174332329	5.81961230083343	3.81595524291807
374	Chr1	1476751	1477836	9.09227812600565	13.3403771842458	12.0413609171479	10.3866074865829	6.13353991154311	11.0749859996448	8.59000817601315	13.555118296775	14.1336540491835	16.3073982964079	13.0652206824021	7.68957997349411	9.42985284381938	10.2499968631339	9.31517444924777	9.3316627862525	12.3152894192637	8.55000297939024	8.688898901288	7.99544369405735	8.71111671153305	12.1553634562058	10.3888796683812	11.8619670125604	11.7865266360737	11.439210397059	11.3315300163843	9.45954711494255	7.08059720802833	19.262802963802	21.0751820413863	22.4620345768737	14.5718275777773	15.3391640313481	10.1277384606741	11.0770552518989	10.6608725370986	12.9514263425923	12.2174995334697	8.72531604066231	9.97510162515013	9.87273329187602	11.7795631589169	8.91797752323108	12.0405771741381	8.79328816846337
375	Chr1	1478472	1479635	11.8957305481907	5.8616808839868	9.98551880934213	8.75167853036148	6.00575783005263	15.5800650503478	10.9215818237882	15.5031592496049	15.5382407869905	18.7105938348259	16.497609166762	0	10.5147031709844	12.9221750336786	12.9210484296017	12.1252178878695	11.7719678272374	10.9823314131823	9.42014286822808	11.0350338587403	8.2700475109491	10.8047675166273	9.82073781151663	14.0084181862619	14.9083634207635	14.1102950583012	8.81341223496557	12.5001158304598	13.4386844968701	21.1971430103762	19.4994674962359	22.6191117417469	14.5718275777773	12.1811008484235	8.23470323437991	9.84627133502124	8.5726603906566	15.430168226342	13.7575204830667	10.4531013952489	6.87604092607436	11.1292629835693	9.16188245693534	5.18864146806172	13.2446348915519	12.7751545088996
376	Chr1	1482027	1482876	12.6534203920245	14.755265673484	11.4539774577748	13.1756039413134	14.5671572899149	11.731976694539	14.7257283017368	12.3375927012563	15.0115207603129	19.5688779556895	14.6153316108227	10.6297134927713	10.1809030703183	9.61186476270538	9.9662350290339	10.6392843231796	10.7758782418557	10.5400898797656	10.6675590471259	11.6297362822652	15.0514864699274	15.7961003368085	15.4209932577534	12.4644796227222	12.2325033196008	13.2392891905048	1.25905889070937	10.8109109885058	13.0774295372768	22.7284955472475	17.529824314798	19.4775684442821	11.3409698795371	11.6397185884935	8.42400675700933	8.89951447588458	7.69341317110208	11.8359924949049	12.2174995334697	9.07087311157963	13.8489274989948	11.8472799502512	11.6050511121181	13.9444739454159	12.7763902236688	9.51223625770881
377	Chr1	1483935	1484378	4.31883210985268	2.82977697847639	5.58014286404413	7.11674957414011	6.51688615601456	4.03579998292143	3.55871767291974	3.65257678655613	4.91605358232468	5.49301837352686	5.86827708616367	0.226164116867474	5.59115168615839	6.26167123545537	4.50734247544247	4.51723803665726	4.66351033155941	4.82780340646604	5.11870776858055	5.22016571760769	6.11983515810233	6.10704250939807	5.76258169105521	4.70712976688907	3.95007919695443	5.80670578530912	1.57382361338671	2.75099074261084	4.33505951511939	4.91644761837623	6.89375113503291	5.10500785838038	5.27486971141261	5.95520485922926	5.96306096282683	2.55624351966898	2.19811804888631	4.83354667331195	4.97940107036371	3.88751704781984	4.74543669545977	5.83388785429038	3.66475298277414	2.75646577990779	3.54528105682956	4.3136885354726
378	Chr1	1486763	1487477	10.4561198449065	13.7446310383139	5.87383459373066	1.92344583084868	2.17229538533819	3.8480883558088	4.90857610057895	3.89608190565987	12.1145606135858	10.6427230987083	9.30066557052355	2.26164116867474	7.26015218948926	8.4153670744018	8.11321645579644	7.66741719379982	8.05927028172403	8.99224451280698	6.66722440445366	6.73996079994918	7.99437926058413	8.51462657560307	7.30468101683055	7.11718020753627	5.98882975022123	8.82619279366986	1.25905889070937	6.2741894129721	6.21358530500445	11.4448452755644	11.7193769295559	10.8383243762537	7.91230456711892	8.48165540556894	5.30049863362385	7.1953521294386	7.69341317110208	8.61362804603027	7.28943249475924	8.20698043428633	5.52020187022871	8.346947237677	8.37657824634088	8.75583247735415	9.56556964389863	8.40616227425429
379	Chr1	1490712	1491337	7.04651554765438	9.29783864356527	4.69906767498453	9.32871227961609	6.64466823750504	6.47605113538554	6.994720943325	3.08439817531407	6.32064032013174	7.55290026359944	6.53261034120107	1.13082058433737	4.75665143449296	7.53793543631252	6.71093213010323	5.52767286064638	6.5651359036516	7.37069222361228	7.65655447737259	5.484477905841	5.89930055781036	5.81343469644624	6.0060710582829	5.12135718637531	3.82265728737525	7.14224811593022	0	5.35719249876848	5.99683232924849	5.15824012419802	3.34839340844455	6.83285667198604	6.46171539648045	4.51151883274944	6.5309715307151	6.24859527030194	7.69341317110208	5.20535795587441	7.08409636814631	7.51586629245169	7.36026916030495	6.82116118347798	5.06084935716428	5.18864146806172	6.55542535036409	5.75158471396346
380	Chr1	1494575	1495468	9.01650914162227	8.0850770813611	6.46121805310373	8.36698936419175	12.1392977415957	11.4504092538701	15.7074435218526	12.0129192091179	11.5878405869082	14.2475164063353	8.96849894300485	12.891354661446	7.9277523908216	9.13326568738395	7.36199270988936	9.21278810107731	8.9648062684346	8.73427028498055	9.63521462321045	8.72230221169893	9.37272051240898	9.86522251518149	12.5802839734304	10.054429182075	13.3155895510238	11.4972774549121	2.51811778141873	7.62555328653532	5.92458133732983	8.140347696	11.3254482932683	11.5451716181833	8.96727850940144	7.48912126236406	8.42400675700933	7.29002781535227	8.35284858576797	8.61362804603027	9.39412779254184	7.94781263109834	9.58771903776566	10.7702545002284	6.71871380175258	4.21577119280015	10.7027352659006	6.80235499824525
381	Chr1	1503380	1505356	16.6691765643437	20.4148196304368	17.3278120515055	15.0990497721621	14.4393752084244	12.6705348301022	15.9528723268816	13.7986234158787	33.4467216940304	32.2714829444703	29.2306632216455	12.891354661446	25.7026077512953	25.2062179669286	28.2960944291666	23.1805636091623	24.1325340458366	24.4338447212747	10.49550164314	15.3961849645898	14.4450163191244	14.5042259598204	15.5021563801626	11.2971114405338	13.6341443249717	14.0522280004481	2.83288250409608	10.2800180381774	10.6208958120425	13.7821728318416	17.529824314798	15.7077164873242	28.6161681844134	30.7685584393512	25.1773685097133	31.1483006655961	31.8727117088515	29.6209655108091	27.3097048395206	12.6992223562115	12.4930884431492	15.8861253878369	9.16188245693534	10.8637180737542	12.9770665099044	12.8857619072451
382	Chr1	1510044	1510513	6.06151875067043	4.44679239474861	0	3.94306395323979	3.19455203726204	2.72181859313305	2.94514566034737	2.516219564072	3.77482685785645	3.08982283510886	4.42888836691598	0.452328233734947	5.25735158549222	5.42412285364287	5.20848463828907	4.51723803665726	5.25210872292128	4.75409648422992	5.84995173552063	3.63429258820789	4.35555835576652	5.34366219572331	1.86675181541225	3.84101788978148	3.88636824216484	3.25175523977311	0	3.61972466133006	4.69631447471267	3.94927759508911	6.59830465781721	3.61277479208458	4.21989576913009	5.50405297595431	5.01654334967972	3.02962194923731	4.83585970754988	3.53220718434335	4.31205865887167	4.31946338646649	4.3580541080753	4.57735816259706	4.36280116996921	0	3.47838896141768	4.3136885354726
383	Chr1	1511452	1512012	5.90998078190367	0.202126927034028	3.23060902655186	5.6741652010036	4.47237285216685	3.00338603380199	4.1722896854921	5.11360750117858	4.56490689787292	2.74650918676343	3.87527732105148	0	5.67460171132493	4.94552377832144	4.30701614320058	6.12204628652234	4.88989432823705	4.75409648422992	6.06502349050301	4.62546329408277	5.67876595751838	3.40585063024123	4.13931924287064	4.85775791942952	4.77832160921907	5.9228399010153	4.09194139480544	5.55024448070609	5.05756943430595	6.12541014748515	6.10589386245772	7.46116533147901	4.81331861166401	5.23336184598935	4.35398102047674	4.1657301802013	4.83585970754988	4.77157812621821	5.18473719697665	3.97390631554917	4.93912798915201	6.10314421679609	4.36280116996921	5.6750766056925	5.68582811000967	4.14777743795442
384	Chr1	1519868	1520172	1.81845562520113	2.42552312440833	1.17476691874613	2.11579041393355	1.4056028963953	3.19109766091462	2.94514566034737	4.46426051690194	4.03818687119528	3.08982283510886	2.76805522932249	4.07095410361453	3.25455098149518	2.63229491426786	3.85628189565633	3.80398992560611	3.48631354883568	3.2431045783894	1.24741617889778	2.18057555292473	3.58368725474461	3.34712906765086	3.1653617739599	3.16319120334945	3.37668060384814	3.13562112406692	0	1.97878281486043	1.80627479796641	4.27166760285148	3.84080420380405	3.14154329746485	3.36272944102554	3.24829355957959	2.93420460075606	2.17754077601431	1.53868263422042	4.02795556109329	3.69605027903286	2.15973169323325	2.90536940538353	1.88479453753997	0.698048187195074	2.43217568815393	3.01014429353453	2.43336276359993
385	Chr1	1520362	1520833	4.31883210985268	1.21276156220417	4.99275940467106	3.94306395323979	4.60015493365734	5.53749299982242	5.76757691818026	3.16556654834865	5.35498693788939	7.20958661525401	3.54311069353278	5.42793880481937	5.09045153515913	4.54669121555358	4.45726089238199	4.63611272183245	4.25601913753966	4.49612225640349	2.96799021875679	3.76644868232454	5.01716215664245	5.51982688349441	3.57117738600605	5.08370014824019	3.18554773947938	4.06469404971638	0	3.42667267939245	4.55181249087536	4.83585011643564	2.16660749958177	3.92692912183106	4.81331861166401	4.87244033936939	5.30049863362385	3.5976760647193	4.72595380510556	5.32929505006189	6.00608170342839	2.59167803187989	3.77698022699859	4.6671102834323	3.05396081897845	5.6750766056925	5.41825972836216	4.25838483629987
386	Chr1	1523412	1523777	0.151537968766761	0.404253854068055	0	0	0	0.0938558135563122	0	0	3.07253348895293	1.37325459338172	2.21444418345799	0.226164116867474	2.16970065433012	3.35019352725001	2.35383440384218	2.55580573126661	3.03354555548039	2.98513035056297	0.258086105978851	0	0.055133650072994	0	0	0.0753140762702251	0.0637109547895876	0	6.29529445354683	2.60620175615764	2.52878471715298	3.30449757956435	1.57571454515038	1.96346456091553	2.90117834127694	3.06783280626962	1.70373170366481	2.27221646192798	1.75849443910905	2.97449026049966	2.72070367762141	0	0	0	0	0.162145045876929	0	0
387	Chr1	1531170	1531623	4.69767703176959	4.44679239474861	5.58014286404413	1.63492895622138	2.68342371130011	3.00338603380199	4.04957528297763	4.13958702476361	3.77482685785645	3.08982283510886	2.87877743849539	4.297118220482	4.00560120799407	3.82879260257144	3.85628189565633	3.62567789784333	3.66742074617779	4.05388072298675	3.18306197373917	2.77527797644966	3.58368725474461	3.93434469355452	1.86675181541225	4.5188445762135	3.24925869426897	5.34216932248439	0.314764722677342	3.23362069745485	3.10679265250223	2.33732755627723	0.787857272575189	1.33515590142256	3.95615228355946	4.69197958605941	4.35398102047674	3.97637880837396	5.05567151243851	3.90401846690581	4.3633926905249	2.67806729960922	4.64859104861365	2.51305938338662	3.92652105297229	1.29716036701543	4.21420201094835	4.70081442968168
388	Chr1	1534162	1534891	9.31958507915579	7.27656937322499	11.7476691874613	6.44354353334307	6.51688615601456	9.57329298274385	9.93986660367236	8.52267916863097	7.28629370237408	7.55290026359944	6.86477696871976	4.74944645421695	8.09465244115469	7.2986358986518	7.66248220825219	8.55897733261376	8.78369907109248	7.66551991255677	7.95765493434792	8.59014611758228	7.66357736014617	8.57334813819344	7.95398599610438	8.28454838972476	9.7477760828069	7.43258340519567	1.88858833606405	5.83982245361249	7.36960117570296	7.73736018629702	6.49982249874531	5.96893226518321	7.51668933876297	6.94773900243413	7.2881856212328	6.62729801395661	7.80331907354639	8.3657538576553	8.26477909617069	6.30641654424108	7.84449739453554	6.91091330431321	5.75889754435936	4.37791623867707	8.82975659436796	9.23571776184518
389	Chr1	1548417	1549455	4.69767703176959	7.27656937322499	6.1675263234172	5.3856483263763	9.83922027476708	12.4828232029895	5.76757691818026	8.19800567649265	9.39317380908466	14.0758595821626	9.74355440721515	7.23725173975916	7.84430236565506	7.81711823025002	8.66411386946163	9.80716152695326	10.5947710445136	10.7243571853559	9.16205676224923	9.31700463522386	8.43544846116808	9.3367284518682	12.0121421165658	11.1464832879933	10.193752766334	11.4972774549121	9.44294168032025	10.4248070246306	10.5486448201238	11.5254427775049	13.3935736337782	11.1524787060002	9.95631658029131	11.0983363285636	7.09888209860337	6.81664938578394	6.37454234177029	9.17134496987396	8.98345553931597	5.09696679603046	5.32651057653648	4.84661452510277	9.51090655053288	4.540061284554	6.68920954118785	9.18041406267245
390	Chr1	1550169	1550385	2.04576257835127	2.02126927034028	1.17476691874613	2.11579041393355	3.83346244471445	1.78326045756993	1.59528723268816	3.16556654834865	2.19466677782352	2.05988189007257	3.76455511187858	0	1.75245052849741	2.43287863288393	2.70440548526548	2.13974433315344	2.80716155880275	2.39547497267399	2.58086105978851	2.44488774115803	2.7566825036497	2.11397625325318	2.51605679468608	3.12553416521434	1.84761768889804	2.03234702485819	3.46241194945076	3.52319867036126	1.6617728141291	4.51346010867326	4.03776852194785	3.53423620964795	2.50556311292099	3.15806318292461	2.55559755549721	1.70416234644598	3.95661248799535	2.29283624246849	1.89935917116966	3.88751704781984	3.38959763961412	2.15405090004568	3.49024093597537	1.29716036701543	2.4750075302395	2.1568442677363
391	Chr1	1558268	1560575	25.0037648465155	28.4998967117979	19.6773458889977	13.1756039413134	21.2118255274199	12.5766790165458	12.1487258489329	13.2304448046367	25.9848546494305	36.3912467246155	26.1304413648043	31.2106481277114	28.2061085062916	26.6021319366161	26.5933206051106	28.3516124142831	27.0302492033104	27.603242377428	22.625548624146	23.3255506115888	29.5516364391248	28.714844106689	35.6306107376512	24.4017607115529	24.2738737748329	24.0397619511798	23.6073542008006	34.9906717261905	30.6344205735103	44.9734060828515	43.3321499916354	45.0026077361839	24.7918876436393	23.0989764236771	22.8110744768455	19.7872183559562	27.2566638061902	23.3001737072473	24.5376671302459	24.620941302859	23.2429552430683	24.7715853505253	22.5120540370411	24.970337065047	25.6865646381614	23.780590644272
392	Chr1	1563885	1564694	9.84996796983945	4.24466546771458	9.39813534996906	8.94402311344635	9.83922027476708	6.56990694894186	5.52214811315131	8.92852103380387	9.0420271246329	5.83633202187229	5.97899929533657	8.36807232409653	13.9361542028127	12.7227587522947	12.420232598997	12.6007166285703	8.19510067973062	11.97737486337	6.79626745744309	6.93819494112415	6.4506370585403	7.75124626192832	6.65537603755672	7.23015132194161	6.43480643374834	8.07132104157968	12.5905889070937	12.3553268440066	12.3549196180903	21.2777405123168	19.2040210190202	19.6346456091553	7.18700998179968	7.94027314563901	5.48980215625328	5.30183841116528	4.2863301953283	5.76307487971809	8.16211103286423	6.04724874105309	7.36026916030495	6.37240057930179	6.98048187195074	5.02649642218479	5.81961230083343	6.35992540486345
393	Chr1	1568753	1571053	51.1440644587818	53.9678895180854	61.675263234172	46.9320782727077	43.5736897882542	41.2027021512211	43.0727552825802	42.8569009622586	40.7330153964045	56.3034383286504	46.3926056434449	45.4589874903622	35.800060796447	32.9036864283483	35.1572713084512	38.0993365986487	38.6211098332056	32.2467784783037	32.5618637043317	36.4750819761955	40.6886337538696	40.6353213125333	39.2017881236573	40.4060019189758	40.1379015174402	41.9244157699318	48.4737672923106	41.2648611391626	35.2584840563044	55.6928738409505	57.7105452161326	54.113083298832	34.9460118381086	35.8214595320305	30.4778671433371	31.1483006655961	37.2581009286229	37.9247508213707	32.1864378465778	34.2965392885439	34.6707415709102	30.6054732048157	33.8553370789611	36.320490276432	36.7906524765332	30.4723382441718
394	Chr1	1575852	1576133	3.03075937533522	3.63828468661249	2.34953383749226	3.07751332935788	2.17229538533819	3.56652091513986	3.31328886789079	5.19477587421316	3.16032016006587	3.26147965928158	2.54661081097669	2.48780528554221	3.58835108216136	3.27042701469644	3.00489498362831	3.26905384231775	3.62214394684226	3.53793226733389	1.50550228487663	2.37880969409971	2.7566825036497	1.82036844030135	2.67838303950453	3.08787712707923	3.69523537779608	3.71629170259784	0.944294168032025	2.12357180131363	2.31203174139701	4.99704512031683	3.84080420380405	3.14154329746485	3.4286653124182	2.79714167630465	2.27164227155308	2.74559489149631	3.95661248799535	4.15189265528078	4.62006284879107	1.90056389004526	4.3580541080753	2.33355514171615	1.83237649138707	2.91861082578472	3.54528105682956	3.92656264126352
395	Chr1	1576219	1577024	11.3653476575071	12.1276156220417	6.1675263234172	7.88612790647958	11.3726052526529	11.2626976267575	10.5534386162447	11.2012354787721	11.1489072313435	11.5010072195719	8.74705452465906	14.0221752457834	6.34220191265728	7.2986358986518	8.21337962191738	7.31079313827425	8.6478686730859	10.6137968020017	8.5168414973021	9.18484854110721	10.4753935138689	9.10184220150673	8.44096473055975	10.054429182075	9.2380884444902	10.5101374714095	4.40670611748279	7.57729029105092	9.17587597366937	12.3314177969109	13.7875022700658	10.7597857938171	9.69257309472068	10.5569540686337	9.65447965410059	7.57405487309326	7.47360136621345	7.74606838671787	8.67545134939657	8.120591166557	10.1687929188424	8.97521208352365	6.36968970815505	4.70220633043093	8.69597240354421	9.62284365605426
396	Chr1	1583546	1584226	11.8957305481907	10.5106002057694	11.4539774577748	14.1373268567378	14.5671572899149	11.731976694539	14.4802994967079	12.58109782036	11.4122672446823	14.419173230508	15.390387075033	10.8558776096387	7.76085234048851	8.01653451163394	10.4670508596386	9.21278810107731	11.3191998338821	9.91358104075852	8.47382714630562	10.2420972940404	12.1294030160587	11.8030340806636	12.093305238975	8.58580469480566	11.9139485456529	10.7424057028219	7.86911806693354	9.99044006527096	10.4041428362865	14.7493428551287	16.1510740877914	15.550639322451	10.022252451684	12.4517919783884	9.65447965410059	10.5090011364169	11.4302138542088	7.4981941983429	7.75143877963835	8.9844838438503	10.5561755062268	9.69322905020555	9.33639450373411	7.45867211033872	11.5054404108431	9.62284365605426
397	Chr1	1587486	1588650	17.5026353925609	18.9999311411986	15.8593534030728	15.964600396044	13.0337723120291	15.5800650503478	20.1251620123737	16.8018532181582	15.0115207603129	22.3153871424529	23.6945527630005	21.0332628686751	15.9389548068097	14.8365713349643	15.7256170809882	16.3452692115888	15.3941117740796	16.805178269836	16.0443529216853	14.6032483998899	17.2568324728471	16.5007590878929	18.0993762972579	15.4393856353961	18.9858645272971	19.5685984964917	13.849647797803	11.8726968891626	13.4386844968701	19.7463879754455	19.6964318143797	20.3414928510849	16.6158395909497	17.0535411877929	14.3870677198362	15.4321368039275	15.0571086348712	18.4046584868417	19.1989278383096	14.2542291753394	16.6574512575323	18.7581932545644	11.1687709951212	12.1608784407697	16.4554554713221	13.6600136956632
398	Chr1	1591296	1591466	0.227306953150141	0.202126927034028	0	1.63492895622138	1.91673122235722	3.37880928802724	2.331573647775	1.46103071462245	1.9313067644847	2.05988189007257	1.21794430090189	0	1.08485032716506	1.99416281383929	1.6026106579351	1.54537090727748	2.12800956876983	1.84267305590307	1.37645923188721	0.859014611758228	1.15780665153287	0.939545001445856	0.568141856864598	1.54393856353961	1.59277386973969	1.74201173559274	0	1.78573083292283	1.30051785453582	3.14330257568317	2.36357181772557	2.19908030822539	1.7143326562091	1.71437715644479	1.70373170366481	1.60948666053232	0.549529512221577	1.54921367734357	1.07801466471792	1.20944974821062	1.45268470269177	1.52578605419902	1.04707228079261	1.29716036701543	2.4750075302395	1.99093317021812
399	Chr1	1593947	1594184	3.25806632848536	4.44679239474861	2.05584210780573	1.73110124776381	2.42785954831915	2.53410696602043	3.19057446537631	2.59738793710658	3.07253348895293	2.23153871424529	3.10022185684118	0.226164116867474	1.83590055366395	2.5126451454375	2.50407915302359	2.25861901832863	3.07882235481592	2.24806112820174	2.23674625181671	1.85018531763311	2.31561330306575	3.17096437987977	2.02907806023071	2.89959193640367	2.67586010116268	3.42595641333238	0	2.89577972906405	3.25129463633954	2.82091256792079	3.74232204473215	1.41369448385918	2.43962724152833	3.06783280626962	2.65024931681193	2.74559489149631	2.41792985377494	2.78858461921843	2.2586973927423	3.11001363825587	1.0653021153073	2.06429877921044	1.57060842118892	1.1350153211385	3.81284943847708	2.48866646277265
400	Chr1	1595519	1596309	10.4561198449065	12.3297425490757	13.8035112952671	12.1177087343467	11.1170410896719	9.01015810140597	11.412439433846	9.33436289897678	11.0611205602305	14.0758595821626	10.961498708117	3.84478998674705	9.17950276831975	9.65174801898216	8.91452178476399	9.86659886954086	10.458940646507	9.5450464295779	11.0977025570906	9.38308268228218	10.9715963645258	9.21928532668747	8.84678034260589	8.02094912277897	8.15500221306721	9.69719866146623	9.44294168032025	7.67381628201972	7.36960117570296	8.86572521346534	7.78009056667999	9.50316847483117	9.89038070889865	7.85004276898402	8.42400675700933	6.24859527030194	6.70426004910324	8.11787966928033	8.8807874760095	8.120591166557	8.23187998192001	7.3596739084894	9.77267462073103	8.91797752323108	9.49867754848675	9.51223625770881
401	Chr1	1597797	1598276	5.00075296930311	3.43615775957847	7.34229324216333	5.86650978408847	5.62241158558119	6.1006278811603	8.46729377349868	5.27594424724774	5.26720026677645	5.66467519769958	4.42888836691598	8.594236440964	4.17250125832716	4.7859907532143	5.00815830604719	4.75498740700764	5.11627832491469	4.53297571752155	4.81760731160523	4.55938524702444	6.61603800875928	5.10877594536184	8.27863848574129	5.42261349145621	5.6065640214837	5.51637049604366	0	0.193051981937603	0.216752975755969	0	0.0984821590718987	0	4.81331861166401	5.50405297595431	4.82723982705029	5.30183841116528	5.7151069271044	4.77157812621821	5.44140735524282	0	0.193691293692236	0	0.610792163795689	0	0.200676286235636	0
402	Chr1	1599471	1600170	4.2430631254693	4.24466546771458	5.58014286404413	4.32775311940952	2.93898787428108	4.78664649137192	3.68143207543421	5.43828099331691	6.23285364901879	4.97804790100872	7.41838801458426	2.03547705180726	3.25455098149518	5.58365587875001	6.10995313337757	4.99273677735802	6.06709111096079	7.11271799578585	5.16172211957703	4.82369743525774	3.25288535430665	4.11050938132562	4.3016454876891	5.72386979653711	5.54285306669412	3.60015758689165	0	1.93051981937603	1.87852578988507	2.7403150659802	2.16660749958177	1.0995401541127	5.6045490683759	6.04543523588424	7.00423033728866	5.01781135342429	4.39623609777261	7.25032000996792	6.3140858933478	2.3325102286919	1.84006729007624	2.24380302088091	2.44316865518276	0	2.94325219812265	2.32275536525448
403	Chr1	1604857	1605469	4.54613906300283	5.8616808839868	1.17476691874613	3.55837478707005	2.93898787428108	6.28833950827292	6.38114893075263	4.70776563600568	4.47712022675998	6.35130249439044	5.64683266781787	2.48780528554221	5.84150176165802	6.26167123545537	5.95970838419615	6.89473174016108	6.74624310099371	9.25021874063341	5.84995173552063	7.3346632234741	6.06470150802934	7.28147376120539	4.78862422214447	7.23015132194161	7.96386934869844	6.96804694237094	0	4.72977355747127	5.85233034541117	7.09258017077227	7.97705488482379	7.53970391391563	5.86829255394653	5.41382259929932	6.81492681465924	2.84027057740997	4.06651839043967	8.05591112218658	7.59743668467865	7.08391995380504	5.13281928284424	6.10314421679609	2.53042467858214	2.75646577990779	7.29123839989476	6.63644390072707
404	Chr1	1605828	1608739	32.1260493785533	30.7232929091722	19.3836541593112	36.35312620304	19.9340047125151	38.8563068123133	46.1406153454421	36.9316097307342	34.2368017340469	42.9142060431786	32.995218333524	26.9135299072294	28.7902586824574	29.6731426699286	32.5029474062462	34.4736587008054	33.6406619062975	34.5316930676235	28.9916725716243	29.8011992233047	38.2076195005848	36.2312041182558	32.8710645757375	37.5440670207072	43.8331368952362	39.7759346293675	1.88858833606405	24.083234746716	23.1203174139701	31.1106357490693	33.3854519253737	30.0802770732259	28.7480399271987	29.4151027895263	28.3008766330988	25.3730838248624	16.8156030739803	34.1446694486524	32.2891059098843	31.4456934534761	32.055909106065	32.4005156215204	27.485647370806	24.1596118356624	31.9075295114661	29.8086938540991
405	Chr1	1611504	1611945	5.00075296930311	6.06380781102083	4.11168421561146	6.34737124180064	3.57789828173348	5.91291625404767	6.38114893075263	6.33113309669729	6.05728030679291	7.03792979108129	8.19344347879456	5.65410292168684	5.50770166099185	5.6235391350268	5.25856622134954	6.53810768463551	6.97262709767135	7.18642491802197	6.62421005345719	6.07918032936592	6.3955034084673	5.16749750795221	4.3016454876891	6.55232463550958	7.07191598164422	8.47779044655131	1.88858833606405	2.94404272454845	4.76856546663133	7.09258017077227	7.4846440894643	4.55523778132403	3.75834466938149	5.32359222264433	3.31281164601491	1.89351371827332	2.30802395133062	3.84204991981206	3.64471624737962	6.47919507969974	5.22966492969036	4.93636664593801	4.01377707637167	3.56719100929243	5.75272020542155	6.63644390072707
406	Chr1	1612586	1613515	4.09152515670254	0.606380781102083	2.34953383749226	7.69378332339471	9.58365611178612	7.97774415228654	7.73100735841184	7.30515357311226	4.82826691121174	3.604793307627	7.19694359623846	7.23725173975916	8.92915269282012	9.93093081291966	10.6673771918805	9.80716152695326	8.42148467640826	7.62866645143871	6.62421005345719	8.85445830581558	8.60084941138706	9.10184220150673	8.68445409778743	7.87032097023852	7.83644743911927	7.43258340519567	8.18388278961089	7.33597531362891	5.34657340198058	7.25377517465346	9.94669806626177	6.51870234223956	5.47267732559059	7.03796937908912	6.34166800808568	4.07105449428763	4.39623609777261	7.25032000996792	6.41675395665427	9.15726237930896	9.68456468461178	12.6550490377684	12.3030992993132	10.7015730278773	8.89664868977984	6.63644390072707
407	Chr1	1614443	1614843	1.28807273451747	1.41488848923819	1.46845864843267	2.69282416318815	1.91673122235722	2.15868371179518	0.981715220115789	0.487010238207484	2.28245344893646	0.858284120863573	1.66083313759349	0.678492350602421	5.17390156032568	3.54960980863394	4.00652664483775	2.13974433315344	1.17719678272373	1.99008690037532	1.89263144384491	1.51979508234148	2.15021235284677	2.81863500433757	1.37977308095688	1.8075378304854	2.16617246284598	1.27747527276801	4.09194139480544	2.94404272454845	1.37276884645447	1.3701575329901	1.18178590886278	0.942462989239454	1.78026852760176	1.6241467797898	1.98768698760894	1.32545960279132	0.989153121998838	1.92102495990603	1.79669110786319	2.85084583506788	2.32429552430683	2.42330726255139	2.61768070198153	1.1350153211385	2.14054705318011	2.54397016194538
408	Chr1	1616252	1617600	10.3803508605231	8.48933093542916	2.93691729686533	9.80957373732826	8.17805321539082	13.515237152109	13.1304410690487	11.607077343945	11.5000539157952	14.7624868788534	13.2866651007479	9.95122114216884	9.26295279348629	10.9678954761161	10.3668876935177	9.56941215660288	10.5947710445136	11.97737486337	6.88229615943604	8.72230221169893	11.0818636646718	7.57508157415722	9.33375907706126	12.9916781566138	12.4873471387592	12.0198809755899	0	7.81860526847292	8.52561704640146	14.2657578434851	14.4768773835691	8.95339839777482	13.4509177641022	9.47418954877381	9.55982789278587	8.99419016179825	9.56181351265544	12.8274892484048	10.7288126155259	8.81170530839164	8.90979950984283	11.6677757085808	7.32950596554827	7.62081715621565	12.10746926955	11.5584731270997
409	Chr1	1618141	1618403	2.34883851588479	0.606380781102083	1.46845864843267	2.78899645473058	1.02225665192385	2.90953022024568	1.96343044023158	2.84089305621032	2.54581346227528	1.88822506589986	2.43588860180379	1.80931293493979	0.751050226498889	2.55252840171429	2.60424231914454	1.96143230539065	3.03354555548039	2.91142342832685	2.66688976178146	1.65195117645813	1.70914315226281	2.17269781584354	2.59721991709531	2.44770747878231	2.61214914637309	2.78721877694838	0	2.50967576518884	2.02302777372238	2.49852256015841	2.95446477215696	2.04200314335215	3.09898595545491	2.52645054633968	2.55559755549721	2.27221646192798	1.64858853666473	2.29283624246849	3.59338221572639	2.59167803187989	1.84006729007624	3.14132422923328	2.70493672538091	1.45930541289236	2.14054705318011	2.98639975532718
410	Chr1	1630650	1631006	3.40960429725212	0	0	2.40430728856085	5.62241158558119	3.47266510158355	2.69971685531842	3.16556654834865	2.28245344893646	1.02994094503629	2.98949964766828	0	2.58695078016284	3.31031027097322	3.9063634787168	2.97186712937978	2.399670364783	3.64849265068808	3.57019113270744	2.57704383527468	1.59887585211683	3.2884075050605	2.27256742745839	2.67364970759299	1.78390673410845	3.83242581830402	0	3.33014668842365	2.38428273331566	2.49852256015841	4.13625068101974	3.22008187990147	2.70337072709896	2.4362201696847	3.50211516864433	1.79883803235965	2.08821214644199	2.23086769537475	3.49071415241992	2.07334242550392	3.58328893330636	4.03884543758565	1.57060842118892	0.810725229384643	2.4750075302395	2.43336276359993
411	Chr1	1635664	1636143	2.34883851588479	4.44679239474861	2.6432255671788	3.07751332935788	3.83346244471445	4.03579998292143	5.03129050309342	3.00322980227949	4.12597354230822	2.57485236259072	1.55011092842059	0	4.50630135899333	4.06809214023215	4.75775039074483	4.81442474959524	4.02963514086202	3.94332033963257	3.44114807971802	3.70037063526621	3.19775170423365	4.69772500722928	2.35373054986762	4.06696011859215	3.37668060384814	4.41309639683493	0	2.60620175615764	3.3235456282582	2.17613255239604	4.53017931730734	3.61277479208458	4.21989576913009	4.7822099627144	3.97537397521789	2.74559489149631	2.74764756110788	3.47023863724961	4.77406494375077	3.11001363825587	3.48644328646024	3.6798369542447	2.09414456158522	1.1350153211385	4.54866248800774	3.87125894209079
412	Chr1	1638854	1639559	6.13728773505381	5.45742702991874	7.63598497184986	4.52009770249439	2.55564162980963	7.88388833873023	5.52214811315131	7.22398520007768	5.44277360900233	5.14970472518144	2.54661081097669	6.55875938915674	8.59535259215395	7.2986358986518	6.66085054704276	6.6569823698107	8.14982388039509	7.48125260696646	6.06502349050301	5.68271204701597	6.17496880817533	7.28147376120539	6.41188667032904	8.05860616091408	6.94449407206504	8.01325398372659	1.57382361338671	5.16414051683088	8.16436208680818	5.4000326300198	6.89375113503291	5.89039368274659	6.79139475344374	7.2184301323991	7.00423033728866	7.29002781535227	6.37454234177029	7.68409983962412	7.44343458971895	5.52891313467711	5.32651057653648	7.62893027099511	5.58438549756059	3.89148110104629	8.22772773566106	7.79782158335431
413	Chr1	1642611	1643246	7.95574336025494	5.45742702991874	4.99275940467106	6.15502665871577	3.57789828173348	8.35316740651179	7.11743534583947	9.2531945259422	11.6756272580211	9.09781168115387	8.52561010631326	7.46341585662663	7.84430236565506	7.37840241120537	6.61076896398228	7.78629187897501	7.19901109434899	7.40754568473034	6.45215264947129	7.26858517641578	7.82897831036515	6.81170126048246	7.46700726164901	6.85358094059048	8.34613507743597	8.18745515728586	4.72147084016013	5.74329646264369	4.84081645854998	8.30154269988118	5.90892954431392	8.56070548559171	7.45075346737031	8.48165540556894	8.51865851832405	5.96456821256095	7.25378956132481	7.87000548090535	8.93212150766274	6.82475215061705	8.90979950984283	4.30810180009135	5.67164152095997	4.86435137630786	6.48853325495222	5.30915512058166
414	Chr1	1644051	1644547	3.4853732816355	0	1.46845864843267	0.384689166169736	0	6.00677206760398	3.55871767291974	4.87010238207484	5.44277360900233	2.74650918676343	3.32166627518698	4.07095410361453	3.0876509311621	5.82295541641073	4.70766880768435	5.11161146253322	3.93908154219096	4.27500148969512	3.31210502672859	1.51979508234148	2.03994505270078	2.58374875397611	0.162326244818457	4.93307199569974	5.16058733795659	4.52923051254111	0	2.17183479679803	2.60103570907163	1.20896252910891	0	0.785385824366212	4.74738274027135	1.6241467797898	2.08233874892366	3.21897332106464	2.52783575621925	6.13488616228055	6.6220900832672	2.41889949642123	3.77698022699859	3.41058059173899	0.174512046798768	0	4.6824466788315	5.14324402306348
415	Chr1	1645199	1645940	13.6384171890085	11.5212348409396	6.1675263234172	6.15502665871577	5.23906534110974	9.29172554207491	10.1852954087013	9.2531945259422	12.1145606135858	7.89621391194487	11.2936653356357	3.39246175301211	9.93055299481864	8.01653451163394	9.71582711373154	7.90516656415021	8.10454708105956	7.51810606808452	8.43081279530915	7.5989754117074	9.64838876277395	11.0983753295792	11.6063265045197	9.86614399139948	10.0663308567548	11.0908080499404	3.46241194945076	7.52902729556652	8.88687200599474	5.48063013196039	7.6816084076081	8.48216690315509	10.4178676800399	10.9178755752536	8.1400514730652	6.24859527030194	6.81416595154755	8.86150223440524	8.7267853810498	11.0578262693542	9.97510162515013	6.01339209596085	8.2893222229415	9.56655770673879	10.0338143117818	8.73798446929065
416	Chr1	1647039	1648134	16.2145626580434	16.9786618708583	12.6287443765209	16.1569449791289	19.4228763865532	14.0783720334468	10.9215818237882	13.2304448046367	12.1145606135858	17.5089960656169	13.175942891575	10.8558776096387	12.7678538504811	10.608946169625	11.8192536022714	12.3035299156323	8.78369907109248	13.4883667692105	12.216075682999	11.6297362822652	13.5077442678835	13.0361868950613	12.9860995854765	10.7699129066422	10.0663308567548	11.6134115706182	1.57382361338671	10.8591739839902	11.4879077150664	11.122455267802	10.0451802253337	12.016403112803	14.835571063348	13.8052476282133	15.1442818103539	11.9291364251219	6.04482463443735	11.6500868536237	11.9608293752035	11.2306048048129	14.817383967456	12.8345532794388	13.7864516971027	12.3230234866466	10.435166884253	10.7842213386815
417	Chr1	1659244	1662704	43.0367831297601	45.4785585826562	26.432255671788	48.4708349373867	62.613219930336	48.8988788628387	44.9134713202973	56.6555243781373	47.404802400988	59.9082316362774	44.8424947150243	47.4944645421695	36.9683611487786	38.6468753322054	40.6662454451031	41.7250144964921	42.3790841780545	38.6592807128464	40.003346426722	47.9065841172858	53.8655761213151	54.6697747716308	59.736058093192	42.7783953214878	42.3677849350757	47.092383918857	29.5878839316701	51.1105122179804	43.4228461431125	66.895926610693	63.1270639650871	70.6061856105225	38.2428054077414	42.0473555212247	40.037695036123	35.3140308457973	39.1265012701763	37.119159709152	40.9645572592808	38.1840563363638	35.8328893330636	43.260522242584	39.0906984829241	49.2920939465863	46.8913588837268	43.5240112489351
418	Chr1	1663078	1663579	6.44036367258734	2.62765005144236	7.0486015124768	3.84689166169735	5.23906534110974	5.06821393204086	7.24014974835394	7.30515357311226	3.68704018674351	3.08982283510886	3.54311069353278	7.91574409036158	4.08905123316061	5.0651735471518	5.30864780441002	5.70598488840917	5.25210872292128	5.49116570659115	6.96832486142899	6.87211689406583	7.99437926058413	7.10530907343429	9.33375907706126	6.70295278805003	8.47355698701514	8.18745515728586	3.46241194945076	5.11587752134648	6.35808728884177	7.97915269211881	7.5831262485362	10.2885542991974	4.35176751191541	4.7822099627144	4.44863278179145	5.01781135342429	4.50614200021693	6.38276035065552	5.69807751350899	6.39280581197041	6.10127575130542	6.73140906264274	5.67164152095997	3.72933605516936	7.89326725860166	5.41976251892711
419	Chr1	1671440	1672228	8.71343320408875	5.05317317585069	2.6432255671788	7.11674957414011	7.79470697091937	4.5989348642593	5.64486251566579	6.57463821580104	7.19850703126114	5.49301837352686	9.30066557052355	2.94013351927716	4.50630135899333	8.81419963716966	7.91289012355455	5.23048614770841	8.0139934823885	6.22823492895238	8.94698500726685	5.94702423524927	5.40309770715341	6.57681501012099	5.76258169105521	7.60672170329273	7.45418171038174	8.94232690937604	4.09194139480544	5.74329646264369	6.93609522419102	7.25377517465346	6.49982249874531	9.03193698021144	8.83540676661613	7.2184301323991	5.20584687230914	6.43794664212928	2.74764756110788	7.18835146287418	8.16211103286423	8.46614823747432	5.81073881076707	8.61620360018271	4.62456924016736	3.08075587166164	7.42502259071851	5.64097731561801
420	Chr1	1678676	1679130	3.40960429725212	5.8616808839868	1.7621503781192	3.65454707861249	1.15003873341433	2.90953022024568	3.80414647794868	2.19154607193368	2.54581346227528	2.91816601093615	2.87877743849539	1.58314881807232	4.92355148482605	4.46692470300001	4.05660822789822	3.15017915714256	4.4824031342173	4.75409648422992	3.61320548370392	3.23782430585794	2.09507870277377	3.52329375542196	2.11024118263994	4.06696011859215	4.84203256400865	4.47116345468802	0	3.28188369293925	4.40731050703804	2.82091256792079	2.65901829494126	4.86939211107051	2.63743485570631	3.42875431288957	2.83955283944135	3.12429763515097	4.2863301953283	5.76307487971809	3.95272043729903	3.36918144144386	4.93912798915201	4.39785392092659	5.58438549756059	5.18864146806172	4.74933877424337	5.75158471396346
421	Chr1	1680271	1680656	2.19730054711803	0	4.405375945298	2.78899645473058	0.638910407452408	0.187711627112624	0	1.05518884944955	4.3015468845341	2.23153871424529	3.43238848435988	1.58314881807232	3.58835108216136	2.95136096448215	3.60587398035397	2.49636838867901	2.85243835813828	3.09569073391716	3.14004762274269	2.18057555292473	2.31561330306575	3.17096437987977	4.22048236527987	3.50210454656547	5.096876383167	4.18082816542257	0	1.59267885098522	1.73402380604775	0.80597501940594	1.18178590886278	2.90592755015498	2.96711421266959	1.89483790975476	1.79838346497952	3.40832469289197	3.62689478066241	4.33779829656201	2.87470577258111	1.81417462231593	2.7116781116913	4.03884543758565	3.92652105297229	2.59432073403086	4.21420201094835	3.48413304788171
422	Chr1	1681313	1682508	9.39535406353917	8.69145786246318	12.3350526468344	9.42488457115852	8.05027113390034	8.25931159295548	7.48557855338289	11.4447405978759	12.8168539824894	9.09781168115387	14.7260538199956	1.58314881807232	11.683003523316	11.925093626759	11.1681930224852	10.5204096380044	11.0928158372044	10.3926760352933	9.29109981523865	10.9028777646237	8.71111671153305	8.86695595114527	9.65841156669817	9.67785880072392	8.91953367054226	9.81333277717241	9.44294168032025	10.3765440291462	9.03137398983206	18.6986204502178	17.7267886329418	21.5981101700708	9.95631658029131	9.83511105539377	10.7903007898771	6.53262232804294	10.8806843419872	11.340244118155	9.65079795080801	11.6625511434595	12.4930884431492	12.6550490377684	8.2893222229415	7.45867211033872	12.10746926955	11.2266509320633
423	Chr1	1687435	1687638	1.43961070328423	1.81914234330625	1.7621503781192	1.73110124776381	1.15003873341433	0	0	0.649346984276646	1.75573342225882	0.171656824172714	0.332166627518698	1.58314881807232	1.66900050333086	1.71498001990179	2.35383440384218	2.25861901832863	1.81107197342113	1.87952651702113	2.92497586776032	1.25548289410818	1.37834125182485	2.11397625325318	1.21744683613842	1.65690967794495	0.955664321843813	2.20654819841747	0	0.723944932266011	0.867011903023877	2.82091256792079	3.05294693122886	1.0995401541127	1.18684568506784	0.902303766549887	1.23047289709125	0.473378429568329	0.659435414665892	1.3013394889686	1.79669110786319	1.03667121275196	1.45268470269177	1.25652969169331	0.610792163795689	0	0.668920954118785	1.32728878014541
424	Chr1	1689696	1690316	6.06151875067043	2.82977697847639	7.63598497184986	4.90478686866413	5.11128325961926	7.60232089806129	7.60829295589737	5.19477587421316	4.21376021342116	11.3293503953992	6.31116592285527	0	4.2559512834937	5.0651735471518	5.85954521807521	6.24092097169753	7.06318069634241	6.19138146783431	3.01100456975327	5.35232181172435	3.85935550510958	4.16923094391599	6.57421291514749	5.12135718637531	3.5678134682169	5.51637049604366	5.03623556283747	4.72977355747127	4.91306745046864	7.57616518241584	8.17401920296759	8.8748598153382	7.318881724585	7.03796937908912	6.05771272414154	4.26040586611496	5.27548331732714	5.20535795587441	4.72273091209754	6.22002727651175	5.71389316392095	7.62893027099511	3.83926502957291	9.72870275261572	5.88650439624531	6.35992540486345
425	Chr1	1693468	1693895	2.50037648465155	4.85104624881666	1.46845864843267	4.23158082786709	3.450116200243	5.63134881337873	5.03129050309342	4.87010238207484	4.47712022675998	3.94810695597243	1.99299976511219	2.71396940240968	2.25315067949667	3.15077724586608	3.30538448199114	3.32849118490535	4.30129593687519	4.64353610087574	2.45181800679909	3.23782430585794	3.6388209048176	2.87735656692794	3.1653617739599	3.87867492791659	5.79769688585247	5.34216932248439	0	2.22009779228243	4.4795614989567	3.86868009314851	2.36357181772557	6.36162517736632	3.8902164121668	4.87244033936939	2.65024931681193	3.3136490069783	3.18727117088515	3.96598701399955	3.79871834233932	2.50528876415056	4.64859104861365	3.14132422923328	2.44316865518276	1.62145045876929	4.41487829718398	4.64551073050895
426	Chr1	1700838	1701524	8.1072813290217	7.88295015432707	0.881075189059599	6.44354353334307	5.75019366707167	8.25931159295548	6.87200654081052	8.27917404952723	8.16416041350349	7.20958661525401	7.52911022375716	12.6651905445785	5.25735158549222	6.22178797917858	7.96297170661502	5.82485957358436	6.42930550564501	6.19138146783431	8.04368363634087	6.14525837642425	7.60844371007317	6.98786594825356	6.81770228237518	7.07952316940116	6.43480643374834	6.73577871095858	9.12817695764291	6.80508236330051	5.85233034541117	7.73736018629702	10.5375910206932	8.08947399097198	7.7804328243336	7.94027314563901	7.76144442780635	3.69235175063297	6.26463643932598	7.43622565124915	7.28943249475924	4.75140972511314	3.87382587384471	6.55190482097227	5.23536140396305	3.4050459634155	6.62231744577597	7.52130308749068
427	Chr1	1704559	1705385	14.7749519547592	17.9892965060284	18.5025789702516	12.0215364428042	12.9059902305386	6.47605113538554	9.32629459109999	9.6590363911151	10.7977605468917	17.5089960656169	12.8437762640563	16.2838164144581	10.0974530451517	9.61186476270538	9.86607186291295	11.174220406468	10.0967262518228	7.37069222361228	10.3664585901505	11.0350338587403	9.81378971299293	11.8617556432539	10.1453903011535	7.53140762702251	11.3405499525466	7.83905281016731	11.016765293707	8.54255020073894	8.88687200599474	14.7493428551287	12.9011628384187	15.8647936521975	12.132200336249	11.8201793418035	12.2100772095978	10.6036768223306	12.6391787810963	12.765520701311	10.9341487421389	9.58920871795561	9.39402774407342	11.3087672252398	12.4776113461119	9.89084779849265	11.8399008879025	9.78875475357243
428	Chr1	1706501	1707250	8.33458828217185	6.87231551915694	12.9224361062075	9.71340144578582	12.3948619045767	12.3889673894332	9.08086578607105	9.00968940683846	9.30538713797172	7.55290026359944	8.19344347879456	0.678492350602421	6.34220191265728	7.33851915492859	7.21174796070795	7.72685453638742	7.60650228836875	6.81789030684136	7.65655447737259	11.167189952857	10.3099925636499	8.74951282596454	9.65841156669817	9.71551583885903	7.90015839390886	8.07132104157968	1.57382361338671	5.26066650779968	5.12982042622461	7.01198266883168	6.10589386245772	5.96893226518321	9.23102199497207	9.11326804215386	8.89726556358289	7.7634062449206	7.58350726865776	7.37425710415541	6.82742620988014	7.2566984892637	7.94134304138166	9.96248541271126	6.45694573155443	7.13438201858486	9.49867754848675	7.52130308749068
429	Chr1	1713117	1715311	28.7922140656846	39.8190046257034	30.837631617086	36.9301599522946	40.7624839954636	35.8529207785113	37.9187503769723	31.2498236183136	36.9581885385481	38.7944422630335	36.2061623995381	46.1374798409646	30.7930592864544	29.3141933634376	30.5497656668878	28.8865484975714	30.9240539461658	30.2935450390465	29.3788017305926	33.6998039997459	39.3102925020447	40.752764437714	39.2017881236573	36.1884136478431	37.5257523710671	35.3047711746794	25.810707259542	28.5716933267652	27.96113387252	40.70173848	35.8475059021711	38.2482896466345	35.1438194522865	35.8214595320305	34.0746340732962	28.3080300881861	29.0151582452993	33.8967952602774	28.9010598207708	29.4587402957015	29.0536940538353	27.5539010964176	27.0493672538091	29.9968334872318	27.8271116913415	28.2601902772628
430	Chr1	1718718	1719172	5.22805992245325	1.61701541627222	2.6432255671788	4.71244228557926	1.15003873341433	4.31736742359036	4.90857610057895	4.05841865172903	4.38933355564704	3.77645013179972	5.09322162195337	0	5.09045153515913	4.58657447183037	4.55742405850294	4.27948866630688	4.02963514086202	5.45431224547309	6.45215264947129	5.22016571760769	5.40309770715341	4.58028188204855	4.38280861009833	4.70712976688907	4.0775011065336	4.93569991751275	0	3.37840968390805	4.91306745046864	2.7403150659802	2.46205397679747	3.61277479208458	4.94519035444932	3.24829355957959	3.40746340732962	2.46156783375531	2.41792985377494	3.40827009015586	3.49071415241992	4.9241882605718	3.87382587384471	4.48760604176183	1.91963251478645	2.91861082578472	5.75272020542155	5.58567361644529
431	Chr1	1721233	1721612	3.1065283597186	2.02126927034028	0	2.50047958010328	2.17229538533819	4.41122323714668	3.06786006286184	2.84089305621032	2.72138680450116	4.29142060431786	1.88227755593929	0.226164116867474	2.92075088082901	2.79182793937501	3.85628189565633	4.10117663854409	3.48631354883568	3.94332033963257	3.8282772386863	3.23782430585794	3.30801900437964	4.05178781873526	2.75954616191376	4.40587346180817	2.99441487511061	5.2841022646313	0	3.37840968390805	3.68480058785148	1.85374254463366	1.47723238607848	2.04200314335215	3.29679356963288	3.06783280626962	2.74490107812664	3.12429763515097	4.2863301953283	2.85055316631218	3.43938012076669	3.11001363825587	4.55174540176754	4.84661452510277	1.83237649138707	0.486435137630786	3.34460477059393	4.03717003960897
432	Chr1	1724289	1724999	2.87922140656846	0	0	3.84689166169735	4.34459077067637	2.25253952535149	3.06786006286184	5.43828099331691	3.24810683117881	1.37325459338172	0.996499882556095	0	3.75525113249444	4.18774190906251	5.30864780441002	4.57667537924486	5.02572472624364	5.01207071205635	2.36578930480614	2.24665359998306	3.30801900437964	3.64073688060269	2.67838303950453	4.63181569061884	4.96945447358783	3.01948700836074	0	2.50967576518884	3.75705157977014	1.3701575329901	3.05294693122886	2.5917732204085	3.56053705520351	2.07529866306474	2.55559755549721	1.23078391687766	0.879247219554523	4.77157812621821	5.33873929193635	1.98695315777459	1.84006729007624	0.987273329187602	1.83237649138707	3.4050459634155	2.8094680072989	4.42429593381805
433	Chr1	1725184	1725577	1.96999359396789	1.21276156220417	0.293691729686533	2.11579041393355	2.55564162980963	1.03241394911943	1.96343044023158	3.81491353262529	3.16032016006587	1.37325459338172	3.21094406601408	0	3.58835108216136	3.94844237140179	3.15513973280973	2.49636838867901	2.89771515747381	2.91142342832685	1.84961709284844	2.70919992939133	1.54374220204383	3.22968594247013	2.19140430504916	4.10461715672727	4.5871887448503	4.52923051254111	0	2.70272774712644	1.87852578988507	0	0.492410795359493	0.157077164873242	2.30775549874302	2.88737205295964	1.51442818103539	0	0	2.10693060118726	3.49071415241992	1.90056389004526	0.677919527922824	1.34628181252855	1.57060842118892	0	1.67230238529696	2.87579235698173
434	Chr1	1725879	1726647	3.18229734410198	0	0	3.46220249552762	2.55564162980963	5.63134881337873	4.54043289303552	7.548658692216	3.16032016006587	3.604793307627	4.98249941278047	1.35698470120484	3.83870115766099	5.66342239130358	4.75775039074483	6.30035831428513	6.11236791029632	5.19633801764666	3.31210502672859	4.03076087055784	4.46582565591251	7.16403063602465	5.51909232382753	8.32220542785987	8.53726794180473	7.02611400022403	0	4.44019558456487	3.75705157977014	4.11047259897029	3.54535772658835	2.82738896771836	2.50556311292099	3.51898468954456	3.59676692995904	2.74559489149631	2.30802395133062	4.46173539074949	6.3140858933478	6.30641654424108	6.68234963238213	6.37240057930179	2.70493672538091	4.70220633043093	5.41825972836216	5.80688841313619
435	Chr1	1728957	1730092	11.3653476575071	10.1063463517014	5.58014286404413	9.42488457115852	11.7559514971243	10.230283677638	9.69443779864342	11.2824038518067	5.70613362234115	9.4411253294993	8.74705452465906	4.74944645421695	11.1823033723168	10.4494131445179	11.1681930224852	8.67785201778895	8.91952946909907	8.51314951827218	11.0116738550977	9.31700463522386	11.2472646148908	11.7443125180732	12.3367946062027	8.54814765667054	6.49851738853793	10.6843386449688	10.7020005710296	11.438329929803	12.4271706100089	9.99409024063366	11.2269661341964	11.9378645303664	9.09915025218676	11.3690274585286	9.46517613147116	7.00600075761127	9.67171941509975	9.10937642278021	8.98345553931597	7.86142336336901	11.6214776215341	11.3087672252398	13.6991956737033	11.1880081655081	9.23110916683923	12.1115101188269
436	Chr1	1732385	1732891	6.13728773505381	4.04253854068055	2.93691729686533	2.40430728856085	1.78894914086674	3.75423254225249	4.54043289303552	3.49024004048697	5.53056028011527	4.46307742849058	5.20394383112627	3.16629763614463	3.83870115766099	3.27042701469644	5.10832147216813	5.94373425875955	4.61823353222388	4.34870841193124	3.14004762274269	3.76644868232454	4.24529105562054	4.63900344463892	4.62629797732601	5.12135718637531	4.45976683527113	4.47116345468802	0	2.84751673357964	1.80627479796641	3.62688758732673	3.15142909030076	2.51323463797188	3.23085769824023	2.61668092299467	3.2181598847002	3.40832469289197	2.30802395133062	2.54071043084346	2.51536755100847	4.49224192192515	3.48644328646024	4.30810180009135	4.10103309977106	4.70220633043093	4.48177039259586	3.48413304788171
437	Chr1	1739304	1739526	0.833458828217185	3.23403083254444	0	0.769378332339471	1.91673122235722	2.72181859313305	4.66314729555	3.40907166745239	2.3702401200494	3.94810695597243	1.88227755593929	0	1.91935057883049	2.15369583894643	1.85301857323746	1.06987216657672	1.81107197342113	1.84267305590307	1.24741617889778	1.58587312939981	0.937272051240898	2.23141937843391	1.05512059131997	1.69456671608006	1.33793005058134	1.91621290915201	1.88858833606405	2.22009779228243	1.37276884645447	2.49852256015841	3.24991124937266	2.74885038528174	2.83524246988428	2.25575941637472	1.79838346497952	1.70416234644598	2.96745936599652	2.85055316631218	3.02870786754081	2.50528876415056	1.35583905584565	2.06429877921044	0.174512046798768	0.324290091753857	3.21082057977017	2.1568442677363
438	Chr1	1744336	1745105	10.9107337512068	10.3084732787354	9.98551880934213	8.27081707264931	10.60591276371	8.25931159295548	9.81715220115789	10.7953936135992	10.6221872046658	10.9860367470537	10.1864432439067	11.5343699602412	10.6816032213175	9.2529154562143	10.4169692765781	9.50997481401528	9.2817438637833	10.4295294964114	10.1083724841717	11.167189952857	11.2472646148908	11.5681478303021	10.1453903011535	11.1464832879933	12.4873471387592	12.5424844962677	6.92482389890152	9.31475812848935	9.24812696558802	13.298587820198	13.4920557928501	12.4876346074228	9.23102199497207	12.6322527316984	8.80261380226818	9.18354153362558	7.69341317110208	12.3937094187486	10.8314806788324	6.30641654424108	6.19812139815154	6.64165694180751	5.23536140396305	8.26939733972336	8.29461983107293	8.35085857508157
439	Chr1	1745132	1746459	27.5799103155505	22.4360889007771	47.2843684795318	21.6387655970476	20.445133038477	23.0885301348528	23.070307672721	30.1134663958294	27.6528014005763	30.3832578785705	28.7877743849538	33.2461251795186	21.8639065936343	19.5826788319018	18.7805936476769	19.6143230539065	18.42765732956	16.4734971197734	19.6145440543927	24.581033505697	25.6371472839422	24.6630562879537	26.9461566398638	22.3682806522568	24.9109833227287	24.2720301825921	8.18388278961089	17.0851004014779	17.5569910362335	32.0778057723564	32.5975946527985	28.5095054244935	21.2313505884358	18.6776879675827	19.5929145921453	17.1362991503735	22.9703336108619	21.1932431060601	21.6116273260116	20.6470349873098	18.4975185476085	25.040841713031	16.3168763756848	17.9981000923391	20.2683049097992	18.747954019554
440	Chr1	1747708	1748321	6.06151875067043	5.25530010288472	2.93691729686533	4.71244228557926	8.43361737837178	8.07159996584285	10.4307242137303	8.44151079559639	8.07637374239055	9.61278215367201	7.75055464210296	7.23725173975916	5.17390156032568	5.02529029087501	4.95807672298671	6.24092097169753	6.15764470963184	6.3019418511885	5.11870776858055	7.8632875999407	9.20731956219	9.1605637640971	9.65841156669817	7.26780836007672	7.00820502685463	5.9228399010153	1.57382361338671	7.09466033620691	7.15284819994699	14.5881478512475	16.4465205650071	12.644711772296	6.19797191090982	4.69197958605941	5.48980215625328	4.73378429568329	7.58350726865776	8.24181676346781	6.67342411492044	6.04724874105309	5.71389316392095	9.69322905020555	4.18828912317044	5.99936669744636	7.55880678154227	8.29555487590884
441	Chr1	1753713	1754362	6.28882570382057	7.27656937322499	5.2864511343576	5.48182061791873	3.70568036322396	5.3497813727098	5.03129050309342	4.46426051690194	4.7404802400988	8.23952756029029	7.08622138706556	4.52328233734947	6.75945203849	6.70038705450001	6.96134004540559	5.58711020323398	5.75015351561209	6.4862091567788	5.50583692754883	6.2774144705409	4.74149390627748	6.75297969789209	6.08723418069212	5.91215498721267	5.92511879543164	6.56157753739931	0	5.06761452586208	3.68480058785148	7.89855519017821	8.17401920296759	5.5762393530001	7.38481759597766	8.39142502891395	7.47748914386222	5.86989252664728	4.72595380510556	4.15189265528078	5.90341364012192	4.57863118965448	6.87604092607436	7.3596739084894	4.9735933337649	5.6750766056925	6.68920954118785	7.02356979493615
442	Chr1	1761548	1762889	19.2453220333786	11.7233617679736	10.2792105390287	13.5602931074832	9.07252778582419	14.4537952876721	11.9032970439039	12.7434345664292	15.4504541158776	18.3672801864804	18.0477200951826	18.0931293493979	13.6858041273131	15.3550536665625	13.7724353416298	10.5204096380044	12.9944414092966	14.4465567582801	16.0873672726817	10.3742533881571	16.1541594713872	18.0862412778327	17.4500713179841	13.4435626142352	16.5011372905032	19.2201961493732	0	9.79738808333335	10.2596408524492	12.4926128007921	14.0829487472815	11.6237102006199	14.5058917063847	18.3167664609627	12.3047289709125	9.56224427728025	6.92407185399187	15.8639480559982	15.1435393377041	10.7122691984369	14.7205383206099	13.283313883615	7.41676198894766	3.08075587166164	11.8399008879025	13.3834951997996
443	Chr1	1766126	1767143	19.321091017762	13.9467579653479	14.3908947546401	13.6564653990256	11.3726052526529	15.3923534232352	15.5847291193381	14.8538122653283	12.8168539824894	18.5389370106532	18.71205335022	12.6651905445785	15.6051547061436	12.842408521125	12.0195799345132	11.9469058601067	13.1302718073032	12.1984956300783	12.947319649939	11.4975801881486	13.2320760175186	15.9135434619892	12.0121421165658	14.0084181862619	16.0551606069761	15.8523067938939	0	9.36302112397375	13.0774295372768	22.9702880530693	17.7267886329418	18.9277983672257	13.9784047352434	12.2713312250785	10.8849525511918	10.6036768223306	10.3311548297656	13.1373319838735	13.6548524197603	8.9844838438503	12.5899340899953	11.2190151044046	8.2893222229415	7.94510724796951	8.36151192648481	13.2175841022814
444	Chr1	1768439	1769118	18.6391701583116	18.5956772871305	19.6773458889977	12.7909147751437	15.2060676973673	14.6415069147847	15.9528723268816	12.4187610742908	15.1870941025388	21.8004166699347	19.4871088144303	18.3192934662654	12.4340537498149	10.9678954761161	12.8208852634808	10.282660267654	11.998351823915	11.424572946599	14.9259797957769	13.5459996469567	15.2168874201463	15.3263278360855	16.6384400938918	13.0293351947489	16.373715380924	14.8070997525383	9.44294168032025	11.4865929252874	13.0051785453582	19.1016079599208	18.4161637464451	17.6711810482398	12.527815564605	12.0908704717685	11.168907835136	9.94094702093491	13.0788023908735	12.0218981361861	11.6014911536309	9.8483765211436	9.87825597830401	12.0267841919217	11.7795631589169	13.4580388077851	11.7730087924906	9.89936215191788
445	Chr1	1771378	1771614	3.40960429725212	4.85104624881666	0	2.11579041393355	1.66116705937626	3.00338603380199	2.45428805028947	2.02920932586452	2.54581346227528	1.201597769209	2.43588860180379	2.48780528554221	2.16970065433012	2.75194468309822	2.55416073608406	2.97186712937978	2.44494716411853	2.50603535602817	3.69923418569687	2.37880969409971	2.92208345386868	2.87735656692794	2.92187240673222	4.17993123299749	3.69523537779608	4.52923051254111	0	1.88225682389163	1.44501983837313	2.09553505045544	2.75750045401316	1.41369448385918	3.09898595545491	4.24082770278447	3.12350812338548	2.17754077601431	1.86840034155336	2.78858461921843	3.43938012076669	1.20944974821062	1.45268470269177	2.06429877921044	1.6578644445883	1.29716036701543	0.802705144942542	2.32275536525448
446	Chr1	1773210	1774982	30.6106696908857	41.8402738960437	37.5925413998762	29.3325489204423	36.8012394692587	26.5611952364364	32.64203106885	30.2758031418986	32.9200016673528	29.1816601093615	27.6805522932249	31.4368122445788	25.6191577261288	22.6935728214911	25.1910362794173	24.1909984331514	26.4416508119485	22.4437578208994	17.5928695575584	21.1449750586641	23.7626031814604	20.6699900318088	23.456142376267	19.8829161353394	24.71985045836	22.936487851971	15.4234714111897	25.289809633826	23.2648193978074	34.5763283325148	38.7034885152562	38.0126738993247	20.4401201317239	23.0087460470221	19.68756635346	16.2842179771505	22.640615903529	22.5565511421224	20.5336126612936	23.6706593578364	22.7587270088377	23.3355514171615	19.2835811712639	15.2416343124313	25.1514278748663	24.6654498310356
447	Chr1	1778844	1779657	5.15229093806987	9.09571171653124	6.1675263234172	5.097131451749	10.2225665192385	6.75761857605448	8.59000817601315	6.41230146973187	3.68704018674351	7.20958661525401	7.19694359623846	3.39246175301211	5.25735158549222	6.4610875168393	5.95970838419615	6.5975450272231	6.97262709767135	7.11271799578585	7.39846837139374	6.87211689406583	8.93165131182503	6.75297969789209	8.27863848574129	6.66529574991492	6.75336120769628	4.76149874395348	1.57382361338671	9.36302112397375	8.67011903023877	7.01198266883168	6.89375113503291	5.34062360569024	7.64856108154829	7.2184301323991	7.47748914386222	5.96456821256095	6.26463643932598	7.18835146287418	7.13543039979954	6.13363800878242	6.39181269184377	6.10314421679609	5.32261742736244	5.6750766056925	8.62908030813233	8.95919926598155
448	Chr1	1784385	1784694	2.19730054711803	0	2.34953383749226	0.769378332339471	0.383346244471445	1.12626976267575	1.96343044023158	2.35388281800284	2.3702401200494	3.604793307627	2.54661081097669	0.452328233734947	1.83590055366395	1.71498001990179	1.70277382405604	2.13974433315344	2.53550076278958	3.42737188397971	3.22607632473564	1.51979508234148	2.31561330306575	1.76164687771098	2.11024118263994	2.1087941355663	1.33793005058134	2.90335289265456	0	3.18535770197045	2.52878471715298	2.17613255239604	1.67419670422228	1.80638739604229	3.23085769824023	1.89483790975476	2.27164227155308	0.473378429568329	0.329717707332946	2.168899148281	2.82337174092788	0	0.387382587384471	2.06429877921044	1.48335239778953	0.162145045876929	2.00676286235636	1.54850357683632
449	Chr1	1786060	1786899	6.66767062573748	4.44679239474861	8.22336843122293	7.30909415722498	4.98350117812878	3.47266510158355	4.66314729555	6.98048008097394	6.6717870045835	4.97804790100872	5.97899929533657	2.03547705180726	6.00840181199111	6.4610875168393	6.4104426317404	5.58711020323398	5.9312607129542	6.55991607901493	6.10803784149948	6.14525837642425	6.34036975839431	5.51982688349441	7.71049662887669	5.98746906348289	5.73398593106288	6.15510813242767	1.88858833606405	11.438329929803	10.5486448201238	14.9105378590099	12.605716361203	15.8647936521975	5.80235668255387	6.76727824912415	7.2881856212328	6.05924389847461	5.49529512221577	6.94047727449921	6.51942201996073	6.47919507969974	4.3580541080753	5.6543836126199	6.6314577783532	4.70220633043093	5.08379925130277	5.58567361644529
450	Chr1	1788909	1789194	0.984996796983945	0	0	0.769378332339471	0.255564162980963	0	0	0.811683730345807	1.05344005335529	0	0.553611045864497	0	0.417250125832716	1.51556373851786	1.85301857323746	1.42649622210229	1.53941117740796	1.21616421689603	2.53784670879204	0	0.882138401167904	0.939545001445856	0	1.12971114405338	1.08308623142299	0	0	1.93051981937603	1.80627479796641	0	0	0	2.24181962735036	2.34598979302971	1.89303522629423	0	1.31887082933178	0.929528206406144	0.87267853810498	0	0.774765174768942	1.79504241670473	0.261768070198153	0.648580183507715	1.47162609906133	1.38259247931814
451	Chr1	1789276	1790316	9.84996796983945	8.69145786246318	5.58014286404413	8.94402311344635	10.350348600729	7.41460927094867	8.09915056595526	9.74020476414968	10.5344005335529	5.83633202187229	8.52561010631326	8.14190820722905	8.84570266765358	9.21303219993752	10.3668876935177	10.4015349528292	10.368387047836	10.0241414241127	9.42014286822808	10.3742533881571	9.70352241284694	10.6286028288563	8.68445409778743	9.9038010295346	11.9776595004425	7.43258340519567	2.51811778141873	9.65259909688015	9.03137398983206	10.3970777503366	11.4239304523402	10.367092881634	10.7475470370032	11.8201793418035	8.42400675700933	5.96456821256095	5.93491873199303	8.86150223440524	9.90746810907418	7.17030922153437	7.6508061008433	8.70595572101795	10.2962107611273	10.2151378902465	9.0304328806036	8.07434007921794
452	Chr1	1798822	1799223	3.03075937533522	3.43615775957847	1.46845864843267	3.46220249552762	1.66116705937626	5.25592555915348	1.96343044023158	6.16879635062813	3.86261352896939	3.77645013179972	4.20744394857018	0	2.33660070466321	3.90855911512501	3.00489498362831	3.74455258301852	3.53159034817121	4.8646568675841	3.69923418569687	3.89860477644119	3.36315265445263	4.16923094391599	1.78558869300302	3.27616231775479	3.75894633258567	2.96141995050765	0	2.26836078776684	3.46804761209551	3.38509508150495	2.16660749958177	3.37715904477471	3.75834466938149	2.79714167630465	2.17699051023837	3.3136490069783	2.52783575621925	4.21386120237452	4.31205865887167	2.85084583506788	2.7116781116913	2.78231574589233	2.70493672538091	0	3.4114968660058	2.32275536525448
453	Chr1	1803862	1804501	9.24381609477241	7.47869630025902	6.75490978279026	6.73206040797037	6.51688615601456	5.91291625404767	6.74929213829605	5.11360750117858	5.26720026677645	7.55290026359944	7.63983243293006	11.5343699602412	3.83870115766099	6.14202146662501	6.56068738092181	5.76542223099677	6.38402870630949	6.70732992348717	6.62421005345719	6.67388275289085	7.00197355927024	8.33846188783197	6.16839730310135	7.68203577956296	5.98882975022123	8.24552221513895	0	4.87456254392448	6.21358530500445	5.72242263778218	7.5831262485362	6.36162517736632	7.45075346737031	7.66958201567404	8.1400514730652	4.92313566751062	6.26463643932598	4.70960957912446	6.3140858933478	5.35613459921845	5.61704751707483	5.92363997512561	2.61768070198153	2.10788559640007	5.2844755375384	3.98186634043624
454	Chr1	1807473	1808517	18.7907081270783	20.4148196304368	20.5584210780573	15.6760835214167	13.800464800972	13.3275255249963	12.8850122640197	13.6362866698096	14.3970140625223	18.7105938348259	15.7225537025517	14.2483393626508	14.2699543034789	12.483459214634	11.7190904361504	10.6987216657672	11.7266910279018	11.8668144800158	11.6138747690483	12.8852191763734	14.8860855197084	17.8513550274713	18.4240287868948	13.6318478049107	14.5898086468155	17.9427208766052	6.61005917622418	10.5695960110838	12.6439235857649	18.456827944396	19.4994674962359	21.0483400930145	13.1212384071389	13.5345564982483	12.0207736869684	11.0770552518989	10.5509666346543	14.3147343786546	11.6014911536309	9.58920871795561	12.3962427963031	13.3730660044502	9.33639450373411	7.13438201858486	11.1040878383718	11.1160435337178
455	Chr1	1815345	1816300	16.5934075799603	11.3191079139055	9.10444362028253	12.9832593582286	13.1615543935196	9.10401391496229	11.0442962263026	13.1492764316021	14.0458673780705	19.225564307344	14.1724427741311	17.8669652325304	11.0154033219837	11.6857940890982	10.2166429443363	10.579846980592	10.6853246431847	11.0191848743004	12.4311474379813	12.5548289410818	14.5001499691974	14.5629475224108	16.8007663387103	13.5188766905054	15.2269181947114	14.2264291740073	3.7771766721281	11.6313819117406	9.46487994134399	19.8269854773861	18.0222351101575	19.1634141145356	11.8684568506784	13.2638653682833	7.85609618912107	11.0770552518989	14.3976732202053	14.2527658315609	11.2421529320583	8.55253750520365	12.2025515026108	9.87273329187602	10.3834667845267	8.59368743147722	12.642606032845	10.6183102411633
456	Chr1	1817163	1817441	3.40960429725212	3.43615775957847	5.87383459373066	3.07751332935788	6.38910407452408	2.72181859313305	2.69971685531842	4.78893400904026	4.65269356898586	3.26147965928158	5.42538824947207	2.48780528554221	4.17250125832716	3.66925957746429	3.2052213158702	3.62567789784333	3.75797434484885	3.64849265068808	2.49483235779556	2.37880969409971	3.03235075401467	3.2884075050605	3.40885114118759	3.57741862283569	4.77832160921907	3.36788935547929	1.25905889070937	4.29540659811167	3.25129463633954	4.43286260673267	2.85598261308506	4.47669919888741	3.56053705520351	3.33852393623458	4.73258806573558	4.26040586611496	3.18727117088515	4.33779829656201	3.23404399415375	3.71473851236118	3.87382587384471	3.6798369542447	1.83237649138707	0.810725229384643	3.54528105682956	4.3136885354726
457	Chr1	1819670	1820902	15.9114867205099	17.3829157249264	20.8521128077439	16.6378064368411	20.445133038477	18.7711627112624	19.1434467922579	19.155736036161	20.2787210270893	20.9421325490712	18.71205335022	16.2838164144581	18.1921054863064	13.5204238778304	14.0729248399926	15.6914584431252	14.9413437807243	15.4047467473497	14.839951093784	12.8191411293151	16.3746940716792	14.2693397094589	12.4179577286119	15.740641940477	17.5205125671366	17.7685197030459	9.12817695764291	15.8302625188834	14.2334454079753	21.1971430103762	21.6660749958177	22.4620345768737	14.0443406066361	18.7679183442377	11.5475148803948	10.5090011364169	13.0788023908735	17.4751302804355	15.9135498125026	14.9453433171741	15.3016122016866	17.7709199253768	13.0884035099076	12.4851685325235	12.10746926955	15.1532135733268
458	Chr1	1821558	1822698	19.927242892829	25.2658658792534	19.9710376186843	16.2531172706713	15.9727601863102	15.2046417961226	17.6708739620842	15.5843276226395	22.0344544493481	23.8602985600073	17.4941090493181	27.1396940240968	14.7706544544781	13.1215913150625	12.8709668465413	15.7508957857128	17.4315677441784	15.1467725195232	10.7105733981223	12.2244387057902	16.8157632722632	15.3263278360855	18.0993762972579	14.9121871015046	20.387505532668	16.549111488131	14.7939419658351	11.2452779478654	11.3434057312291	21.6807280220198	17.2343778375823	19.8702613564652	14.2421482208141	12.4517919783884	13.8191571519479	11.4557579955536	12.3094610737633	14.4386714728421	14.681533052825	14.5997862462567	15.1079209079944	15.3476126628255	13.2629155567064	12.9716036701543	14.9169372768489	13.8812284923541
459	Chr1	1827995	1828853	11.6684235950406	7.27656937322499	15.8593534030728	7.50143874030984	5.62241158558119	8.16545577939916	8.71272257852763	7.30515357311226	8.07637374239055	6.00798884604501	10.5186098714254	7.46341585662663	6.09185183715765	9.49221499387502	10.4670508596386	7.54854250862463	8.05927028172403	7.22327837914003	9.2050711132457	9.97778510580711	8.93165131182503	10.100108765543	9.65841156669817	9.45191657191325	11.0857061333882	11.1488751077935	0	4.34366959359607	7.00834621610968	5.80302013972277	8.66642999832708	7.93239682609874	10.4178676800399	12.6322527316984	8.32935499569462	6.81664938578394	7.25378956132481	10.4726844588426	9.70213198246125	8.03420189882767	8.42557127561225	7.3596739084894	5.40987345076182	1.78359550464622	8.22772773566106	5.91749581148164
460	Chr1	1829583	1830880	33.5656600818375	33.5530698876486	41.4105338858012	23.273694553269	26.8342371130011	25.5287812873169	27.1198829556987	26.0550477441004	22.6489611471387	32.9581102411612	27.0162190381875	36.8647510493982	20.8625062916358	16.6313178674197	20.0326332241887	20.8030699056584	21.2348188883628	16.8420317309541	24.0020078560332	26.1669066350968	26.5192856851101	26.307260040484	26.7026672726361	23.6486199488507	25.2295380966767	26.0721089760379	11.6462947390616	19.9326171350575	19.5800188099559	31.1106357490693	29.2492012443539	32.4364345463246	20.1104407747606	24.001280190227	19.4982628308306	15.6214881757549	19.7830624399768	24.4156075549347	24.7430032568588	19.6103637745579	19.8533576034541	21.989269604633	23.5591263178337	24.970337065047	20.4020891006229	20.9047982872903
461	Chr1	1837431	1838746	22.5791573462474	36.787100720193	31.425015076459	24.3315897602358	27.2175833574726	24.6840789653101	26.8744541506697	24.9998588946508	25.2825612805269	29.8682874060523	27.2376634565333	39.3525563349404	19.6107559141376	19.0641965003036	18.8306752307374	18.663325572505	20.1934525036456	17.4685405699611	16.0873672726817	21.4092872468974	21.6675244786866	23.3124603483753	26.8649935174546	19.1297753726372	23.2544984981995	22.3558172734401	12.905353629771	19.3051981937603	17.2679870685589	31.2718307529505	29.2492012443539	33.8501290301837	18.7257874755148	21.2041385139223	19.3089593082012	18.1777316954238	19.3434388301995	21.5650543886225	19.301595901616	19.0920281681819	18.4975185476085	20.6429877921044	17.6257167266756	15.5659244041852	21.0041179593299	15.6509468658813
462	Chr1	1854716	1855434	6.44036367258734	4.04253854068055	2.6432255671788	3.17368562090032	3.32233411875252	7.50846508450498	4.41771849052105	5.032439128144	4.3015468845341	4.97804790100872	5.42538824947207	5.42793880481937	4.58975138415987	5.02529029087501	6.4104426317404	5.11161146253322	4.70878713089494	5.45431224547309	5.3767938745594	5.02193157643272	4.52095930598551	5.51982688349441	3.89582987564296	7.23015132194161	7.26304884601298	4.87763285965966	0	4.24714360262727	5.49107538581789	2.6597175640396	3.34839340844455	4.63377636376065	7.12107411040703	5.23336184598935	6.15236448545626	2.65091920558264	2.63774165866357	5.63913778553061	6.98142830483984	4.9241882605718	6.10127575130542	5.6543836126199	2.18140058498461	2.270030642277	5.68582811000967	5.97279951065437
463	Chr1	1860435	1861393	5.68267382875353	4.64891932178263	5.58014286404413	7.11674957414011	12.2670798230862	8.63473484718073	14.4802994967079	11.4447405978759	10.0954671779882	10.814379922881	10.0757210347338	8.82040055783147	7.51050226498889	8.21595079301787	8.56395070334069	8.73728936037654	9.68923505780305	9.32392566286953	7.48449707338669	10.8367997175653	10.6407944640878	9.21928532668747	9.00910658742434	8.66111877107588	11.0857061333882	9.17459514078841	7.23958862157886	9.02518015558294	7.65860514337758	6.20600764942574	6.40134033967341	9.89586138701427	10.1541241944693	11.0081059519086	10.6009972672477	5.39651409707895	10.44106073221	9.79103044081139	9.80480004576772	7.17030922153437	8.03818868822777	10.0522375335465	7.50401801234704	5.18864146806172	10.5020589796649	8.40616227425429
464	Chr1	1861574	1862114	2.42460750026817	0	0	3.07751332935788	6.51688615601456	5.06821393204086	2.331573647775	2.84089305621032	4.12597354230822	2.74650918676343	5.42538824947207	0	2.08625062916358	4.42704144672322	5.35872938747049	4.81442474959524	3.75797434484885	3.50107880621583	4.55952120562637	4.36115110584947	3.91448915518257	3.40585063024123	6.65537603755672	4.10461715672727	3.31296964905855	4.00662699186329	0	6.3707154039409	7.15284819994699	7.73736018629702	7.3861619303924	8.63924406802833	4.94519035444932	4.51151883274944	4.54328454310616	0.757405487309326	2.52783575621925	4.52370393784323	3.85005237399256	2.85084583506788	5.13281928284424	4.21834967925612	3.05396081897845	2.270030642277	4.48177039259586	5.08794032389076
465	Chr1	1868527	1869540	14.9264899235259	8.48933093542916	9.98551880934213	13.6564653990256	13.6726827194815	13.3275255249963	14.6030138992224	9.90254151021884	12.5534939691505	14.9341437030262	15.1689426566872	0	13.2685540014804	11.4066112951607	14.4234959214159	11.2336577490556	11.9077982252439	12.7144440857312	13.7645923188721	10.5064094822737	13.3974769677375	13.3297947080131	11.362837137292	12.2761944320467	10.5123075402819	11.2069421656466	1.88858833606405	9.70086209236455	10.0428878766932	13.1373928163168	13.590537951922	15.1579464102679	12.1981362076417	11.4592578351836	10.6956490285624	6.9113250716976	11.8698374639861	13.013394889686	12.8848419449618	7.60225556018102	11.9120145620725	11.757527829416	7.85304210594458	7.62081715621565	10.8365194567243	10.286488046127
466	Chr1	1873577	1875130	25.7614546903493	24.4573581711173	27.6070225905341	25.7741741333723	31.051045802187	26.8427626771053	28.5924557858724	26.9478998474808	26.2482146627693	28.6666896368433	27.569830084052	12.891354661446	18.275555511473	18.5855974249822	17.4283909050442	20.0303844520197	21.1895420890272	19.7534551592809	21.8512903062094	20.8145848233725	25.3614790335772	28.068906918195	25.6475466813162	23.0461073386889	23.2544984981995	23.4010243147958	23.2925894781233	21.1391920221675	23.0480664220514	28.8539056947327	26.6886651084845	33.6930518653105	21.5610299453991	18.0460753309977	21.9592086250131	20.8286509010065	20.3325919521983	20.8214318234976	20.6362807246001	20.0423101132045	23.824029124145	21.5405090004568	19.3708371946633	24.4839019274162	23.2784492033337	20.1858501980448
467	Chr1	1876963	1877490	8.71343320408875	7.07444244619096	8.51706016090946	5.19330374329143	7.79470697091937	3.66037672869618	6.13572012572368	4.38309214386736	3.95040020008233	5.32136154935415	5.53611045864497	5.65410292168684	7.67740231532197	6.02237169779466	5.5089741366519	6.00317160134715	6.2481983083029	4.82780340646604	6.15105219249596	5.68271204701597	6.23010245824832	5.93087782162697	6.57421291514749	4.48118753807839	6.43480643374834	5.34216932248439	2.83288250409608	7.48076430008212	7.08059720802833	8.54333520570296	6.99223329410481	7.69678107878888	5.73642081116122	5.77474410591928	4.73258806573558	4.92313566751062	4.50614200021693	4.15189265528078	5.85207960846869	6.30641654424108	6.10127575130542	9.06496420435889	5.67164152095997	9.72870275261572	4.95001506047901	5.69628101479074
468	Chr1	1878672	1880428	16.6691765643437	21.0212004115389	22.6142631858631	22.600488512472	21.8507359348723	25.4349254737606	26.3835965406118	31.4933287374173	29.3207481517222	37.4211876696518	30.6700519408931	21.48559110241	23.9501572227979	21.3774253643572	19.7321437258259	21.8135047296476	23.7250428518168	21.596128215184	16.9906686436077	25.2418139762802	29.6619037392708	25.2502719138574	27.1896460070915	22.5565658429324	28.6699296553144	25.1430360503885	20.7744716967046	24.2280237331692	20.0135247614678	33.5285608072871	33.1884876072299	33.9286676126204	24.3962724152833	22.5575941637472	23.6629403286779	24.4263269657258	24.9486398548596	27.6999405509031	23.5109864971812	21.1653705936858	21.2091966592998	22.3482780879739	21.0287016392516	22.70030642277	22.6095282492149	23.2828573517175
469	Chr1	1880433	1881358	11.0622717199735	4.85104624881666	5.2864511343576	13.2717762328559	11.5003873341433	12.1073999487643	13.744013081621	18.5063890518844	20.2787210270893	26.0918372742526	20.3728864878135	9.49889290843389	11.516103472983	9.5320982501518	9.16492970006635	9.74772418436567	9.91561905448069	9.61875335181402	10.3664585901505	13.612077694015	16.4298277217522	13.2710731454227	16.8007663387103	11.1841403261284	13.5704333701821	12.716685669827	9.12817695764291	14.575424636289	14.305696399894	19.3434004657426	18.6131280645888	22.2264188295638	12.2640720790343	14.8880121480731	9.84378317673001	11.0770552518989	13.5184260006508	12.6415836071236	13.9628566096797	9.93476578887293	9.10349080353507	11.4882714669103	8.98737041013657	7.45867211033872	12.5757139374332	10.1205769486088
470	Chr1	1882498	1882894	5.22805992245325	10.3084732787354	6.1675263234172	4.71244228557926	5.36684742260022	5.72520462693505	5.15400490560789	5.19477587421316	7.1107203601482	5.83633202187229	6.31116592285527	2.71396940240968	4.8401014596595	4.62645772810715	4.8078319738053	4.51723803665726	4.84461752890152	4.16444110634094	5.76392303352768	7.13642908229913	6.67117165883227	5.57854844608477	5.76258169105521	5.19667126264553	5.47914211190453	8.30358927299204	6.61005917622418	6.1294004265189	4.76856546663133	6.52839765718812	7.87857272575189	7.06847241929591	7.05513823901437	6.76727824912415	5.11119511099443	4.63910860976962	6.59435414665892	6.13488616228055	6.16008379838809	6.47919507969974	6.48865833868989	7.89818663350082	4.36280116996921	5.51293155981558	4.6824466788315	5.58567361644529
471	Chr1	1887768	1889536	37.9602611760736	36.584973793159	45.8159098310992	36.8339876607522	35.5234186543539	29.5645812702384	38.9004655970881	31.4121603643827	37.3971218941128	40.6826673289333	30.6700519408931	38.2217357506031	25.6191577261288	25.0865681980983	29.3478076734365	25.9146813681917	24.8116860358695	24.3601377990386	27.0560267767829	32.312165011521	36.2228080979571	38.0515725585572	40.6627243270234	29.2218615928473	35.7418456369586	32.2852841663187	11.3315300163843	26.9307514802956	25.5046001472857	36.1882783713267	38.9004528334	38.562443976381	31.3195389115124	27.2495737498066	28.5848319170429	29.0654355754954	22.310898196196	32.6574243184025	28.2337174092788	28.6812368861375	24.69563994576	32.2210113798499	26.6130871368122	32.2668641295088	32.3088820839373	24.4995387335174
472	Chr1	1890116	1890623	6.21305671943719	8.0850770813611	8.22336843122293	5.9626820756309	6.900232400486	5.3497813727098	3.68143207543421	5.35711262028232	5.53056028011527	5.49301837352686	5.64683266781787	11.9866981939761	6.00840181199111	7.0194531047143	6.26019788255898	6.89473174016108	4.39184953554624	7.66551991255677	4.5165068546299	3.30390235291626	4.68636025620449	5.63727000867514	5.84374481346444	4.44353049994328	4.52347779006072	5.57443755389675	0	2.84751673357964	3.54029860401417	4.43286260673267	2.95446477215696	4.0840062867043	4.02208815495212	4.51151883274944	3.02885636207077	3.02962194923731	4.39623609777261	3.53220718434335	3.38804608911345	3.36918144144386	4.64859104861365	2.78231574589233	2.87944877217968	1.94574055052314	3.61217315224144	2.76518495863628
473	Chr1	1891025	1891337	6.44036367258734	9.29783864356527	3.5243007562384	4.23158082786709	2.55564162980963	5.91291625404767	8.71272257852763	6.7369749618702	4.38933355564704	4.63473425266329	2.76805522932249	5.65410292168684	4.50630135899333	4.58657447183037	4.40717930932152	3.86342726819371	3.75797434484885	4.93836378982023	4.43047815263695	4.55938524702444	4.46582565591251	5.81343469644624	6.33072354791981	4.02930308045704	4.45976683527113	5.45830343819057	4.72147084016013	5.16414051683088	3.03454166058357	5.31943512807921	3.64383988566025	6.2830865949297	4.61551099748604	4.7822099627144	3.02885636207077	1.79883803235965	4.06651839043967	4.27582974946826	4.56872881713784	3.45557070917319	4.55174540176754	3.50033271257423	4.71182526356675	3.72933605516936	5.08379925130277	4.5349033321635
474	Chr1	1893866	1894607	10.2288128917564	12.3297425490757	11.4539774577748	10.5789520696677	10.8614769266909	12.5766790165458	11.412439433846	12.9057713124983	10.5344005335529	11.1576935712264	14.8367760291685	14.7006675963858	11.3492034226499	10.1702303505804	10.5672140257596	9.21278810107731	10.0967262518228	9.32392566286953	11.0977025570906	10.8367997175653	10.9164627144528	10.1588303281333	11.4440002597012	10.4686566015613	13.1881676414446	11.4972774549121	3.7771766721281	9.84565107881775	9.53713093326265	11.0418577658614	12.8026806793468	12.0949416952397	9.16508612357942	11.0983363285636	6.24701624677097	8.89951447588458	11.3203079517645	11.4022126652487	8.98345553931597	7.60225556018102	7.55396045399719	12.5652969169331	8.11481017614273	7.45867211033872	8.89664868977984	9.51223625770881
475	Chr1	1896692	1897454	11.2138096887403	6.87231551915694	8.22336843122293	9.04019540498878	9.07252778582419	11.5442650674264	8.34457937098421	10.6330568675301	9.21760046685878	6.35130249439044	9.85427661638805	4.07095410361453	9.26295279348629	9.81128104408931	9.81599027985248	7.48910516603704	10.1420030511583	9.02909797392504	11.7859321730342	10.3081753410987	9.48298781255497	12.1553634562058	9.65841156669817	10.694598830372	10.9582842238091	12.8908868433862	2.20335305874139	9.36302112397375	8.74237002215743	11.122455267802	11.1284839751246	11.7022487830566	9.16508612357942	6.94773900243413	8.04539971175049	9.18354153362558	10.111343024877	9.41921915824893	9.44546182419508	6.47919507969974	8.13503433507389	10.8600066210636	5.75889754435936	5.35078651393865	9.0304328806036	9.2910214610179
476	Chr1	1899072	1900180	13.941493126542	15.1595195275521	8.51706016090946	11.7330195681769	11.6281694156338	13.7968045927779	13.2531554715632	15.5031592496049	15.2748807736517	12.1876345162627	13.175942891575	8.36807232409653	13.1016539511473	11.8054438579286	12.2199062667551	11.6497191471687	10.5494942451781	10.9823314131823	14.0656927758474	12.0922826116735	13.6731452181025	13.9170103339167	13.4730783199319	13.7824759574512	13.1881676414446	14.7490326946852	0	11.6313819117406	9.53713093326265	12.4926128007921	11.1284839751246	16.1004093995073	12.132200336249	12.4517919783884	8.04539971175049	10.0356227068486	7.36369546376913	11.6500868536237	13.5521843564538	9.8483765211436	9.97510162515013	13.7320744877912	11.1687709951212	6.97223697270793	10.9703036475481	9.89936215191788
477	Chr1	1904597	1905221	4.92498398491973	2.62765005144236	0	3.46220249552762	3.57789828173348	2.62796277957674	4.29500408800658	4.05841865172903	5.53056028011527	4.29142060431786	7.41838801458426	6.33259527228926	4.08905123316061	5.46400610991965	5.20848463828907	4.10117663854409	4.70878713089494	5.45431224547309	4.81760731160523	4.49330719996612	3.58368725474461	5.05005438277148	3.57117738600605	5.04604311010508	5.22429829274618	6.44544342169312	0	4.68151056198687	4.91306745046864	5.96421514360396	4.23473284009164	5.26208502325362	5.73642081116122	5.50405297595431	5.96306096282683	5.68054115481995	3.84670658555104	6.25882325646804	5.64674348185575	4.49224192192515	6.19812139815154	5.74413573345514	0.610792163795689	0	4.95001506047901	4.70081442968168
478	Chr1	1906982	1907240	2.42460750026817	3.63828468661249	1.7621503781192	2.78899645473058	2.30007746682867	3.00338603380199	2.20885924526053	3.81491353262529	2.54581346227528	2.23153871424529	3.32166627518698	0	2.75385083049592	2.91147770820536	2.60424231914454	2.79355510161699	2.26383996677641	2.5797422782643	2.75291846377441	2.64312188233301	3.08748440408766	2.99479969210867	3.24652489636913	3.80336085164637	4.39605588048154	3.19368818192002	3.46241194945076	1.59267885098522	1.01151388686119	2.90151006986138	4.43169715823544	3.6913133745212	2.43962724152833	3.51898468954456	3.31281164601491	1.60948666053232	1.4287767317761	3.09842735468715	3.59338221572639	2.85084583506788	3.38959763961412	2.33355514171615	3.83926502957291	1.62145045876929	2.8094680072989	3.15231085284536
479	Chr1	1910252	1911307	17.1995594550274	7.27656937322499	12.0413609171479	11.0598135273799	10.4781306822195	15.01693016901	13.6212986791066	12.2564243282217	13.4313606802799	13.217575461299	12.068720799846	2.94013351927716	9.59675289415246	10.8083624510089	11.6189272700295	8.79672670296414	9.10063666644118	11.387719485481	12.3451187359884	7.53289736464908	12.9564077671536	13.3885162706035	13.7165676871596	11.9749381269658	12.6784800031279	15.271636215363	3.46241194945076	9.84565107881775	8.9591229979134	11.5254427775049	8.37098352111139	11.6237102006199	11.5387774937151	8.21096427560397	9.27587260884174	9.84627133502124	10.111343024877	9.60512479953016	12.7308398500021	10.7122691984369	9.00664515668895	10.6805023793931	6.80596982515197	0.486435137630786	8.49529611730857	9.18041406267245
480	Chr1	1919625	1919981	3.63691125040226	4.24466546771458	2.6432255671788	1.15406749850921	0.766692488942889	4.03579998292143	2.331573647775	3.40907166745239	2.63360013338822	3.43313648345429	1.21794430090189	0	3.00420090599555	2.31322886405358	3.85628189565633	3.56624055525573	3.93908154219096	4.27500148969512	2.66688976178146	3.56821454114956	3.36315265445263	3.52329375542196	3.1653617739599	3.35147639402502	2.99441487511061	4.29696228112875	0	2.36488677873564	2.96229066866491	2.82091256792079	2.26508965865367	3.92692912183106	3.8902164121668	3.60921506619955	1.89303522629423	2.74559489149631	0.989153121998838	4.08992410818703	2.56670158266171	3.11001363825587	2.7116781116913	1.9745466583752	2.53042467858214	0.810725229384643	2.4750075302395	3.48413304788171
481	Chr1	1921727	1922535	12.0472685169575	11.1169809868715	11.4539774577748	10.7712966527526	10.8614769266909	12.1073999487643	15.3393003143092	12.8246029394637	12.0267739424729	12.5309481646082	12.4008874273647	9.72505702530137	7.42705223982234	8.77431638089288	10.6673771918805	10.8175963509424	10.1420030511583	9.36077912398759	9.50617157022103	10.7046436234487	11.9088684157667	12.0966418936154	12.5802839734304	9.94145806766971	12.9333238222863	11.9618139177368	6.29529445354683	11.4865929252874	8.88687200599474	14.8299403570693	13.7875022700658	15.0794078278313	12.0003285934637	12.9029438616634	8.42400675700933	6.53262232804294	8.24294268332365	10.6585901001238	10.4208084256065	9.58920871795561	11.7183232683802	11.5780235877455	5.4971294741612	7.62081715621565	11.2378720291956	11.0607398345451
482	Chr1	1925908	1926800	9.09227812600565	6.46806166508888	7.63598497184986	1.05789520696677	1.15003873341433	1.03241394911943	0.736286415086842	1.21752559551871	10.0954671779882	11.5010072195719	10.5186098714254	0	8.09465244115469	7.53793543631252	7.96297170661502	6.6569823698107	7.60650228836875	6.70732992348717	5.93598043751358	8.98661439993223	9.92405701313892	11.0396537669888	12.3367946062027	7.75734985583318	9.30179939927978	10.161735124291	6.61005917622418	8.68733918719214	7.2973501837843	9.59110273093069	8.56794783925519	11.3880944533101	8.70353502383081	9.20349841880885	7.19353385991808	6.62729801395661	7.03397775643618	10.7205586472175	8.21344506451746	10.2803228597902	11.524631974688	8.43669935851224	6.54420175495382	10.2151378902465	8.69597240354421	8.18494747756339
483	Chr1	1932544	1932744	1.43961070328423	1.61701541627222	0	0	0.255564162980963	0.563134881337873	0	0	1.31680006669411	0.686627296690858	1.10722209172899	0	2.08625062916358	1.79474653245536	1.55252907487463	1.54537090727748	1.58468797674349	1.73211267254889	0.860287019929505	1.71802922351646	1.76427680233581	3.1122428172894	2.02907806023071	2.1087941355663	1.14679718621258	0.929072925649459	0	1.49615286001642	1.6617728141291	1.69254754075247	2.26508965865367	1.57077164873242	1.91214027038707	0.541382259929932	1.41977641972067	0.852081173222992	2.41792985377494	1.48724513024983	1.64268901290349	1.46861755139861	0.968456468461178	0.359008483340946	0	0	1.40473400364945	1.60380727600904
484	Chr1	1932768	1933417	6.28882570382057	2.2233961973743	0	4.23158082786709	4.72793701514782	3.8480883558088	5.89029132069473	3.89608190565987	5.61834695122821	6.35130249439044	4.20744394857018	4.07095410361453	5.00700150999259	4.58657447183037	4.30701614320058	4.69555006442005	5.34266232159234	6.15452800671625	4.94665036459465	5.94702423524927	5.4582313572264	6.45937188494026	6.89886540478441	6.66529574991492	7.26304884601298	7.83905281016731	0	4.10235461617406	5.41882439389923	8.62393270764356	7.4846440894643	8.01093540853536	6.79139475344374	5.14313146933436	5.11119511099443	4.92313566751062	4.2863301953283	5.88701197390558	6.05741573508163	4.14668485100783	2.42114117115294	2.24380302088091	1.83237649138707	0	3.94663362930083	4.36899223464532
485	Chr1	1941579	1941902	4.01575617231916	1.01063463517014	4.405375945298	2.11579041393355	1.66116705937626	2.06482789823887	5.15400490560789	3.57140841352155	3.68704018674351	2.74650918676343	3.76455511187858	6.33259527228926	2.33660070466321	3.58949306491072	3.00489498362831	4.16061398113169	4.1654655388686	3.86961341739645	3.44114807971802	3.63429258820789	4.79662755635048	3.75818000578343	4.3016454876891	4.29290234740283	4.52347779006072	5.86477284316221	0	2.46141276970444	3.61254959593282	4.75525261449505	5.31803658988253	4.79085352863389	3.4286653124182	3.60921506619955	2.4609457941825	2.65091920558264	4.2863301953283	4.77157812621821	4.92806703871048	5.01057752830113	3.68013458015248	5.56463149178467	1.30884035099076	1.29716036701543	3.47838896141768	2.82048865780901
486	Chr1	1942493	1943419	16.13879367366	7.47869630025902	20.5584210780573	10.4827797781253	6.00575783005263	6.19448369471661	8.22186496846973	8.68501591470013	13.0802139958282	9.26946850532658	14.7260538199956	18.3192934662654	11.2657533974833	12.6429922397411	10.2166429443363	8.61841467520135	11.228646235211	6.22823492895238	13.8936353718615	12.0262045646152	14.4450163191244	15.7373787742181	16.1514613594364	11.2971114405338	14.6535196016051	12.8908868433862	3.14764722677342	6.75681936781611	9.60938192518131	14.9105378590099	12.9011628384187	13.9798676737186	12.9234307929609	12.0006400951135	9.37052437015645	8.04743330266159	12.9688964884292	12.8274892484048	12.3201675967762	10.0211550566023	11.4277863278419	10.8600066210636	11.0815149717218	10.2151378902465	9.16421707142736	10.7289176395088
487	Chr1	1946101	1947018	17.5026353925609	18.3935503600965	9.98551880934213	12.8870870666861	12.3948619045767	13.7029487792216	11.2897250313316	10.7142252405646	16.0649608136682	16.4790551205806	16.0547203300704	18.9977858168678	12.7678538504811	10.7285959384554	12.7207220973599	11.7685938323439	13.7188701986651	11.6825471744255	11.5708604180518	14.6693264469482	15.3271547202923	16.0309865871699	15.4209932577534	14.4979596820183	15.0357853303427	15.7942397360408	4.40670611748279	11.5831189162562	11.9214136665783	17.0060729094653	12.3102698839873	14.3725605859017	13.1871742785315	11.0983363285636	6.62562329202981	12.4025148546902	14.287767317761	14.6245771141233	12.9875100082682	10.5394906629782	9.20033645038119	13.8218266086264	12.6521233929107	16.3766496335698	15.7865345172033	13.1622804031087
488	Chr1	1950470	1951115	10.9107337512068	5.65955395695277	9.10444362028253	11.8291918597194	13.0337723120291	10.230283677638	9.69443779864342	10.7953936135992	12.0267739424729	11.8443208679173	14.6153316108227	16.7361446481931	10.8485032716506	9.01361591855359	8.66411386946163	7.31079313827425	6.74624310099371	8.36573567379994	12.3451187359884	9.11877049404888	10.9715963645258	12.9774653324709	11.5251633821104	10.3180284490208	11.4042609073362	12.2521492070022	7.5543533442562	8.30123522331693	9.39262894942534	15.474720372594	12.7041985202749	13.0374046844791	11.2090981367518	8.30119465225896	4.25932925916202	12.8758932842586	10.2212489273213	9.10937642278021	8.26477909617069	8.9844838438503	10.1687929188424	9.69322905020555	7.50401801234704	3.56719100929243	10.3013826934293	11.0607398345451
489	Chr1	1953272	1954427	26.9737584404834	40.8296392608736	30.837631617086	31.8330285005456	36.4178932247872	27.7813208126684	30.310457421075	28.4089305621032	31.6032016006587	39.3094127355516	29.0092188032996	42.5188539710851	20.6956062413027	20.6994100076518	20.1327963903097	19.3171363409685	21.6423100823825	18.8689720924474	26.4968402138287	26.2990627292134	27.62195868657	31.8858084865688	39.8510931029311	24.3641036734178	29.1796172936311	27.5818524802183	34.9388842171849	28.1373263674056	26.5161140341469	44.0062360595643	40.771613855766	44.1386833293811	26.3743485570631	23.640358683607	23.8522438513073	19.9765697277835	24.8387339524153	25.0972615729659	23.9216587504071	19.9559208454752	20.7249684250692	26.3871235255595	21.6394938030473	23.1867415604008	23.14466501251	18.8585614178994
490	Chr1	1958134	1959162	12.9564963295581	12.5318694761097	15.5656616733863	18.5612522676897	14.8227214528959	13.1398138978837	16.6891587419684	13.9609601619479	12.1145606135858	18.023966538135	17.7155534676639	23.5210681542173	11.9333535988157	12.842408521125	11.8192536022714	11.2930950916432	10.0061726531517	11.1665987187726	14.5388506368086	12.7530630822568	18.194104524088	16.7943669008447	14.1223832992057	11.9372810888307	12.1050814100216	13.4715574219172	17.6268244699311	13.0792717762726	11.9214136665783	29.6598807141386	23.6357181772557	22.383495994437	12.7256231787829	14.3466298881432	12.3047289709125	16.1895422912369	10.5509666346543	15.7400109618107	13.3981822614941	13.1311686948581	13.3646992647643	15.168108421155	7.24224994214889	9.56655770673879	11.3047641246075	13.4387988989723
491	Chr1	1959563	1960111	3.18229734410198	3.63828468661249	0	5.86650978408847	6.2613219930336	3.19109766091462	2.08614484274605	3.40907166745239	5.09162692455056	4.46307742849058	7.52911022375716	6.55875938915674	5.17390156032568	5.58365587875001	5.20848463828907	5.17104880512081	4.02963514086202	5.08577763429247	6.66722440445366	5.94702423524927	4.19015740554754	5.05005438277148	9.57724844428894	5.94981202534778	4.45976683527113	5.10990109107202	1.57382361338671	3.61972466133006	4.55181249087536	4.59405761061386	5.31803658988253	4.00546770426768	5.80235668255387	6.67704787246916	5.11119511099443	1.89351371827332	4.94576560999419	4.27582974946826	4.46606075383137	5.18335606375979	4.45489975492142	5.29537512927896	2.79219274878029	0	4.14730991553647	3.81595524291807
492	Chr1	1962918	1963434	2.80345242218508	2.42552312440833	0.587383459373066	5.19330374329143	8.17805321539082	5.3497813727098	6.994720943325	4.54542888993652	5.00384025343762	6.00798884604501	5.09322162195337	9.04656467469895	5.67460171132493	5.22470657225894	6.4104426317404	4.99273677735802	4.34657273621071	6.22823492895238	5.89296608651711	5.61663399995765	7.3327754597082	5.57854844608477	7.95398599610438	6.25106833042868	7.90015839390886	5.63250461174985	10.7020005710296	5.98461144006569	6.21358530500445	3.70748508926732	6.30285818060151	5.73331651787335	5.93422842533919	6.76727824912415	6.5309715307151	6.62729801395661	4.72595380510556	5.51520069134312	5.64674348185575	5.01057752830113	4.64859104861365	4.75686240426754	4.01377707637167	6.16151174332329	8.62908030813233	5.86219211230891
493	Chr1	1964838	1965347	3.56114226601888	1.41488848923819	1.7621503781192	3.36603020398519	3.450116200243	6.19448369471661	6.13572012572368	4.6265972629711	3.95040020008233	1.88822506589986	4.65033278526178	4.74944645421695	3.92215118282753	3.74902609001786	5.25856622134954	5.46823551805879	4.61823353222388	6.85474376795942	5.41980822555588	3.96468282349952	6.3955034084673	4.93261125759075	5.11327671178138	4.5188445762135	5.41543115711494	4.87763285965966	1.88858833606405	4.92282553940888	3.39579662017685	2.82091256792079	3.54535772658835	2.19908030822539	5.73642081116122	6.13566561253923	4.54328454310616	4.92313566751062	3.84670658555104	5.20535795587441	5.85207960846869	4.75140972511314	3.87382587384471	2.96181998756281	4.27554514656983	2.59432073403086	4.88312296506713	6.24931800651799
494	Chr1	1969259	1969896	9.01650914162227	3.23403083254444	6.75490978279026	9.23253998807365	8.56139945986226	6.47605113538554	8.34457937098421	6.98048008097394	4.47712022675998	3.604793307627	6.42188813202817	11.9866981939761	6.75945203849	7.65758520514287	7.01142162846606	8.55897733261376	5.61432311760551	6.92845069019554	8.43081279530915	8.39191197640731	8.04951291065712	8.51462657560307	8.19747536333206	7.26780836007672	8.34613507743597	8.01325398372659	1.25905889070937	5.59850747619049	5.56332637773655	6.44780015524752	8.27250136203949	7.85385824366212	6.46171539648045	7.2184301323991	8.89726556358289	5.39651409707895	4.2863301953283	7.74606838671787	7.70010474798512	4.75140972511314	7.74765174768942	9.06496420435889	5.06084935716428	6.32365678920022	6.82299373201161	6.41522910403617
495	Chr1	1973649	1975029	21.5941605492634	17.7871695789944	19.9710376186843	18.3689076846049	22.8729925867962	21.9622603721771	23.31573647775	22.1589658384405	18.0840542492658	18.3672801864804	19.3763866052574	21.48559110241	14.5203043789785	16.6313178674197	18.7305120646165	16.1075198412384	15.7110493694283	15.9944021252386	11.1407169080871	9.58131682345716	11.9640020658397	16.5007590878929	11.4440002597012	12.2385373939116	13.3793005058134	14.2844962318604	6.92482389890152	13.2723237582102	14.9559553271619	25.3076156093465	21.1736642004582	20.105877103775	10.6156752942179	10.0155718087037	8.61331027963876	8.52081173222992	11.9797433664304	15.430168226342	13.7061864514135	13.1311686948581	15.1079209079944	14.809099937814	11.2560270185206	7.29652706446179	14.850045181437	16.8676282476813
496	Chr1	1975918	1976190	1.28807273451747	0.202126927034028	2.93691729686533	0.865550623881905	0.383346244471445	0.281567440668937	0	0.0811683730345807	0.438933355564704	0	0	0	2.00280060399704	1.19649768830357	1.40228432569321	0	0.0905535986710565	0.626508839007044	0.344114807971802	0.13215609411665	0.385935550510958	0.29360781295183	0	0.338913343216013	0	0.174201173559274	0.314764722677342	2.02704581034483	0.867011903023877	0.725377517465346	0.590892954431392	0	1.2527815564605	1.17299489651485	0.851865851832405	0.662729801395661	1.86840034155336	0.371811282562458	0.87267853810498	1.38222828366928	1.45268470269177	1.34628181252855	2.53042467858214	1.45930541289236	0.602028858706907	0.663644390072707
497	Chr1	1977232	1978495	14.3961070328423	18.9999311411986	14.6845864843267	15.5799112298743	20.956261364439	15.01693016901	20.0024476098592	16.071337860847	14.748160746974	15.4491141755443	16.8297757942807	16.0576522975906	12.3506037246484	12.1643931644197	13.371782677146	12.779028656333	11.7266910279018	12.7144440857312	11.6568891200448	14.8675605881232	15.6028229706573	15.561214086447	16.0702982370272	12.2385373939116	15.5454729686594	16.3168432567186	16.3677655792218	15.4441585550082	11.4879077150664	21.1971430103762	20.5827712460268	21.0483400930145	14.9674428061333	13.0834046149734	11.831470164339	9.84627133502124	10.6608725370986	15.1203254908733	13.2955141981876	11.6625511434595	12.6867797368414	13.8218266086264	10.3834667845267	8.26939733972336	12.7094981282569	12.0562064196542
498	Chr1	1989097	1990072	8.1072813290217	5.25530010288472	1.46845864843267	5.3856483263763	5.23906534110974	4.50507905070299	0	3.97725027869445	8.33973375572937	9.78443897784473	10.8507764989441	0.678492350602421	8.92915269282012	8.17606753674109	8.3636243710988	7.66741719379982	6.79151990032924	9.0659514350431	9.76425767619988	7.13642908229913	8.60084941138706	7.75124626192832	7.71049662887669	9.15066026683234	8.91953367054226	10.161735124291	0	7.72207927750412	7.8031071272149	6.7701901630099	8.37098352111139	7.85385824366212	8.50572740965284	9.02303766549887	9.27587260884174	4.92313566751062	4.72595380510556	9.79103044081139	11.5501571219777	5.61530240240644	6.77919527922824	5.29537512927896	4.10103309977106	1.62145045876929	8.0939435448373	8.57207337177247
499	Chr1	1991746	1992579	9.54689203230593	5.25530010288472	4.99275940467106	6.5397158248855	7.28357864495745	6.47605113538554	5.15400490560789	6.49346984276645	6.05728030679291	8.06787073611758	7.41838801458426	13.3436828951809	7.84430236565506	9.2529154562143	9.36525603230824	7.25135579568665	7.19901109434899	7.51810606808452	8.43081279530915	7.53289736464908	9.97919066321191	10.2762734533141	10.7946952804274	8.02094912277897	9.87519799238607	9.05846102508223	0	6.1294004265189	8.01986010297087	7.49556768047524	8.56794783925519	8.32508973828185	10.8134829083959	10.6471844452887	8.23470323437991	5.01781135342429	7.36369546376913	7.9319740279991	9.0347895709692	6.91114141834638	7.94134304138166	7.98793875433605	5.93340959115813	4.05362614692322	8.42840402189669	7.74251788418159
500	Chr1	2006934	2007790	19.4726289865288	15.1595195275521	17.0341203218189	17.4071847691805	14.3115931269339	15.2046417961226	16.075586729396	13.4739499237404	17.1184008670235	20.0838484282076	17.3833868401452	16.5099805313256	13.4354540518135	13.8394899280447	12.8208852634808	12.3629672582199	12.5416734159413	10.9086244909462	16.6465538356359	13.612077694015	16.2092931214602	18.4972922159653	19.3979862558056	13.4812196523703	17.9027782958741	20.4396043642881	0	11.0039629704434	11.7046606908223	20.4717654929109	18.0222351101575	20.8127243457046	14.7036993205627	12.7224831083534	10.506345505933	9.46756859136658	11.6500256590974	14.4386714728421	12.4228356600827	12.6128330884822	12.1057058557647	12.8345532794388	8.46383426974027	9.40441266086186	11.6392246016669	11.0054361353724
501	Chr1	2013361	2014531	13.4868792202417	17.3829157249264	21.7331879968035	15.3875666467894	14.056028963953	13.3275255249963	20.6160196224316	15.6654959956741	18.0840542492658	13.5608891096444	12.7330540548834	18.5454575831328	11.683003523316	13.400774109	14.2732511722345	12.4224046008075	11.3644766332176	11.0191848743004	12.9903340009355	16.1230434822314	15.1066201200004	17.6164687771098	20.0472912350794	13.4812196523703	14.7172305563947	17.0717150088088	4.09194139480544	12.2105378575534	11.7046606908223	13.6209778279604	14.6738417017129	17.5141038833665	13.6487253782801	14.5270906414532	15.9014959008716	12.0238121110356	14.0679555128724	14.6865456612171	14.3221948312523	12.5264438207528	10.5561755062268	15.0783563003197	10.2962107611273	9.72870275261572	11.3047641246075	10.7289176395088
502	Chr1	2015881	2016550	6.28882570382057	3.43615775957847	6.46121805310373	4.42392541095196	3.83346244471445	5.72520462693505	3.80414647794868	5.35711262028232	5.88170696456703	6.86627296690858	7.97199906044876	2.26164116867474	4.08905123316061	6.78015356705358	5.5089741366519	5.52767286064638	4.66351033155941	6.33879531230656	6.45215264947129	6.0131022823076	7.44304275985419	4.05178781873526	5.60025544623675	7.38077947448206	4.77832160921907	6.6196445952524	3.14764722677342	5.40545549425288	5.99683232924849	6.04481264554455	8.27250136203949	3.45569762721133	6.46171539648045	5.41382259929932	4.35398102047674	4.44975723794229	5.7151069271044	7.31228855706167	6.67342411492044	4.83779899284247	7.6508061008433	4.39785392092659	4.10103309977106	3.24290091753857	5.55204391918592	6.63644390072707
[truncated: 30,793 more rows]
[truncated: 112 more columns]
