# Supplementary material for: Canalization of genome-wide transcriptional activity in Arabidopsis thaliana accessions by MET1-dependent CG methylation
Source: Genome Biol. 2022 Dec 20;23:263. doi: 10.1186/s13059-022-02833-5 (PMC9768921; doi:10.1186/s13059-022-02833-5)
Supplement: Supplementary file 13 — Additional file 13: Dataset S10. Positional coordinates and TMM values of highly variable (HV) dACRs. [file 13059_2022_2833_MOESM13_ESM.bed]

CHR	START	END	Tscha_T4_P1_1	Tscha_T4_P1_2	Tscha_T4_P1_3	Ste0_P1_1	Ste0_P1_3	Ste0_WT_1	Ste0_WT_2	Ste0_WT_3	Aa0_WT_1	Aa0_WT_2	Aa0_WT_3	CviC3_P2_2	Col_P1_1	Col_P1_2	Col_P1_3	Col_WT_1	Col_WT_2	Col_WT_3	Pi0_P1_1	Pi0_P1_3	Pi0_P2_1	Pi0_P2_2	Pi0_P2_3	Pi0_WT_1	Pi0_WT_2	Pi0_WT_3	Bu0_P2_1	Bu0_P2_2	Bu0_P2_3	Bu_WT_1	Bu_WT_2	Bu_WT_3	Uk1_P1_1	Uk1_P1_2	Uk1_P1_3	Uk1_P2_1	Uk1_P2_2	Uk1_WT_1	Uk1_WT_2	Ei2_P1_1	Ei2_P1_2	Ei2_P1_3	Ei2_P2_1	Ei2_P2_2	Ei2_WT_1	Ei2_WT_2	Ei2_WT_3
Chr1	14678	15114	3.18229734410198	2.42552312440833	0	2.50047958010328	1.91673122235722	3.8480883558088	2.69971685531842	3.65257678655613	3.95040020008233	3.77645013179972	3.32166627518698	0	3.25455098149518	3.58949306491072	4.75775039074483	3.62567789784333	2.80716155880275	2.28491458931981	1.84961709284844	2.97351211762464	2.20534600291976	2.81863500433757	3.49001426359682	4.48118753807839	4.01379015174402	4.18082816542257	0	3.23362069745485	3.82930257168879	4.75525261449505	3.44687556751645	3.22008187990147	3.75834466938149	3.69944544285454	1.23047289709125	2.17754077601431	0.219811804888631	2.97449026049966	4.00405446895226	1.98695315777459	2.90536940538353	3.05157210839804	0	0	3.94663362930083	2.98639975532718	4.19541053209762
Chr1	32920	33936	12.8807273451747	15.5637733816201	15.8593534030728	10.0980906119556	14.4393752084244	13.6090929656653	15.4620147168237	13.7986234158787	15.4504541158776	14.7624868788534	14.0617205649582	16.2838164144581	10.0140030199852	11.2470782700536	11.5187641039085	10.3420976102416	10.5947710445136	10.83491756871	9.8933007291893	12.6869850351984	13.1218087173726	15.9135434619892	18.1805394196671	13.4812196523703	17.0745358836095	19.104062033667	4.72147084016013	12.3553268440066	12.0659156504156	21.9225205278416	24.6205397679747	20.734185763268	12.1981362076417	9.74488067873878	6.34166800808568	5.68054115481995	6.92407185399187	12.0838666832799	11.5501571219777	9.07087311157963	11.9120145620725	12.1165363127569	3.92652105297229	1.62145045876929	8.62908030813233	8.95919926598155	8.07298693297573
Chr1	37785	38658	19.321091017762	14.1488848923819	19.3836541593112	12.5023979005164	13.800464800972	15.7677766774605	19.5115899998013	14.0421285349825	17.3817608803623	21.1137893732439	19.7085532327761	16.7361446481931	14.2699543034789	11.1274285012232	11.8693351853318	10.282660267654	9.91561905448069	10.4663829575294	11.4418173650624	13.8763898822483	16.7606296221902	17.5577472145194	21.0212487039901	13.1799633472894	15.6728948782385	18.2911232237237	0.314764722677342	12.1140118665846	12.2826686261716	24.018055578297	24.0296468135433	21.0483400930145	12.6596873073903	12.0908704717685	6.34166800808568	8.61548741814359	9.45190761021112	11.340244118155	12.1148314701633	9.50281945022628	9.10349080353507	9.78298117104078	7.50401801234704	2.91861082578472	10.435166884253	8.57207337177247	11.2513282451709
Chr1	44925	45374	4.84921500053635	4.64891932178263	0	1.44258437313651	0.383346244471445	4.5989348642593	6.01300572320921	4.38309214386736	5.35498693788939	3.604793307627	4.98249941278047	0	3.0876509311621	3.42996003980358	5.00815830604719	4.0417392959565	4.21074233820413	3.57478572845196	3.09703327174622	3.30390235291626	4.90689485649647	4.69772500722928	6.49304979273827	5.61089868213177	4.96945447358783	5.40023638033748	0	2.07530880582923	3.75705157977014	5.23883762613861	4.13625068101974	3.53423620964795	4.48363925470072	4.60174920940442	4.73258806573558	1.98818940418698	3.73680068310672	5.82504342681184	5.44140735524282	4.0602955832785	3.00221505222965	3.23107635006852	1.22158432759138	0	3.14392848435829	3.26291825119081	3.94114322712201
Chr1	46778	47292	7.19805351642114	2.2233961973743	1.46845864843267	6.73206040797037	5.62241158558119	4.88050230492824	4.41771849052105	7.62982706525058	6.84736034680938	5.66467519769958	4.53961057608888	10.8558776096387	5.00700150999259	5.30447308481251	5.5089741366519	4.93329943477043	4.07491194019754	5.23319147876472	3.95732029167572	4.88977548231607	5.95443420788335	6.0483209468077	6.65537603755672	6.025126101618	7.70902552954009	7.54871752090185	0	4.48845858004927	4.40731050703804	5.56122763390099	6.10589386245772	4.24108345157754	6.59358713926577	7.30866050905409	2.83955283944135	2.36689214784165	3.40708297577378	4.95748376749944	7.95677490625129	3.54195997690252	3.68013458015248	4.39785392092659	1.6578644445883	0	4.6824466788315	4.64551073050895	4.44967783707324
Chr1	51058	52180	17.729942345711	20.2126927034028	18.2088872405651	7.98230019802201	5.62241158558119	12.5766790165458	14.3575850941934	11.7694140900142	21.1565877382187	21.1137893732439	18.71205335022	26.6873657903619	14.9375545048112	14.2383224908125	14.9743933350811	12.7195913137454	13.4472094026519	13.5620736914466	11.8289465240307	15.4622630116481	16.3195604216062	18.7909000289171	21.5893905608547	17.7741219997731	23.636764226937	18.3491902815768	4.40670611748279	11.679644907225	10.6931468039612	24.824030597703	27.5750045401316	26.2318865338315	16.6158395909497	14.7977817714181	10.1277384606741	11.5504336814672	10.44106073221	14.2527658315609	15.7082136858896	12.3536652852942	11.524631974688	15.6168690253312	8.72560233993842	8.43154238560029	13.9135558456707	12.1115101188269	17.2266099120978
Chr1	63592	64800	23.109540236931	9.09571171653124	8.81075189059599	11.5406749850921	14.3115931269339	15.9554883045731	16.5664443394539	21.671955600233	14.2214407202964	26.9501213951162	24.3588860180379	16.7361446481931	16.1058548571428	12.9620582899554	13.3217010940855	11.7091564897563	9.41757426178988	11.2771591021268	18.4101422264914	14.008545976365	19.3519111756209	24.3694484750019	21.9952061729009	18.3766346099349	21.8528574928285	21.7751466949092	6.29529445354683	13.610164726601	11.4879077150664	41.8301035071683	35.1581307886678	36.913133745212	19.1214027038707	17.4144626944128	7.66679266649164	8.23678467448893	9.45190761021112	19.2722181461541	22.3816378008101	11.0578262693542	12.2025515026108	13.642322366956	8.8128583633378	8.75583247735415	21.6730389134486	23.0616425550266	25.9988319337565
Chr1	65276	65520	4.31883210985268	0	0	2.78899645473058	2.42785954831915	3.0972418473583	2.331573647775	1.46103071462245	0.965653382242348	1.71656824172715	2.54661081097669	0	2.92075088082901	2.15369583894643	2.70440548526548	1.06987216657672	0.905535986710565	1.17931075577796	4.1723920466581	1.32156094116651	2.03994505270078	3.81690156837379	1.54209932577534	3.27616231775479	4.52347779006072	3.3098222976262	0	2.12357180131363	2.60103570907163	5.96421514360396	4.33321499916354	5.10500785838038	3.49460118381086	2.70691129964966	1.89303522629423	1.70416234644598	1.86840034155336	5.88701197390558	3.54204818407315	2.59167803187989	2.61483246484518	3.59008483340946	0.959816257393226	0	5.2844755375384	5.30915512058166	5.5938807094635
Chr1	81658	82280	2.80345242218508	3.23403083254444	0.293691729686533	1.92344583084868	5.23906534110974	4.31736742359036	3.68143207543421	4.87010238207484	6.49621366235762	5.14970472518144	5.20394383112627	0	4.17250125832716	4.54669121555358	6.21011629949851	5.3493608328836	5.02572472624364	5.01207071205635	4.55952120562637	2.97351211762464	6.06470150802934	4.69772500722928	6.57421291514749	6.21341129229357	5.67027497627329	8.41972338869822	0	4.63324756650247	6.21358530500445	6.7701901630099	4.72714363545114	5.10500785838038	5.47267732559059	7.30866050905409	4.54328454310616	4.35508155202863	4.17642429288398	6.32079180356178	6.98142830483984	3.28279217371453	4.45489975492142	4.30810180009135	3.40298491257598	0	5.88650439624531	4.7561181288544	5.84814801443911
Chr1	95425	96129	13.8657241421586	11.7233617679736	4.405375945298	9.90574602887069	4.47237285216685	9.9487162369691	10.6761530187592	13.3116131776712	12.4657072980376	14.2475164063353	13.0652206824021	11.9866981939761	9.0960527431532	9.09338243110716	8.7141954525221	7.90516656415021	7.87816308438192	9.39763258510566	9.7212433252034	10.8367997175653	14.7206845694894	15.7373787742181	16.9630925835287	11.8619670125604	12.041370455232	16.2007091410124	0	6.90160835426931	8.30886407064549	14.6687453531881	13.590537951922	15.9433322346341	10.2200600658619	12.7224831083534	3.78607045258846	5.49118978299262	6.15473053688166	8.61362804603027	10.7288126155259	6.47919507969974	6.48865833868989	7.89818663350082	6.19517766135628	5.35078651393865	9.83313802554614	7.46599938831796	9.53502393658551
Chr1	139908	140938	12.0472685169575	13.3403771842458	8.81075189059599	12.6947424836013	8.3058352968813	12.5766790165458	17.7935883645987	17.613536948504	11.3244805735694	14.2475164063353	12.1794430090189	13.7960111289159	11.683003523316	10.9678954761161	10.7675403580014	11.4119697768183	13.0849950079677	9.80302065740433	8.55985584829857	10.1760192469821	12.0191357159127	13.5646809583746	12.5802839734304	12.2761944320467	14.9720743755531	14.4006303475666	4.72147084016013	10.9074369794746	13.2219315211141	15.6359153764752	15.56018113336	17.5926424658031	14.1102764780287	15.700085537968	10.1277384606741	6.81664938578394	6.92407185399187	14.6245771141233	14.6301990211717	10.3667121275196	6.97288657292048	12.3857926752626	4.36280116996921	6.48580183507715	9.09732497601548	9.12511036349973	10.3613926777562
Chr1	145699	146675	12.2745754701076	19.4041849952666	6.46121805310373	10.7712966527526	7.92248905240986	10.8872743725322	12.3941546539618	11.607077343945	12.5534939691505	9.95609580201744	11.9579985906731	12.4390264277111	9.8471029696521	9.73151453153573	10.4670508596386	9.45053747142769	9.05535986710565	9.13965835727923	8.8609563052739	10.2420972940404	12.6256058667156	12.3315281439769	14.5281989112519	11.372425516804	15.4817620138698	11.4972774549121	0	8.88039116912974	9.46487994134399	17.0866704114059	17.1358956785104	16.6501794765637	12.4618796932123	12.4517919783884	7.2881856212328	9.46756859136658	9.67171941509975	11.9599295890924	13.5521843564538	7.94781263109834	9.97510162515013	11.5780235877455	8.90011438673719	8.59368743147722	11.5054404108431	9.18041406267245	12.3319642913173
Chr1	149088	149502	0.909227812600565	0	0	2.01961812239111	1.02225665192385	4.31736742359036	3.06786006286184	2.19154607193368	4.3015468845341	6.00798884604501	5.20394383112627	2.03547705180726	3.33800100666173	4.02820888395537	3.05497656668878	3.62567789784333	3.48631354883568	3.20625111727134	1.67755968886253	1.71802922351646	1.92967775255479	2.58374875397611	1.86675181541225	1.99582302116096	1.84761768889804	1.80007879344583	1.25905889070937	2.55793876067324	4.33505951511939	4.91644761837623	5.12107227173873	3.29862046233809	3.82428054077414	3.9701365728195	2.93420460075606	3.40832469289197	2.96745936599652	3.28433299596838	4.41472672217813	2.3325102286919	3.97067152069083	3.94909331675041	0	0	2.14054705318011	1.16137768262724	1.14420287239026
Chr1	171328	172087	3.8642182035524	2.2233961973743	0	3.07751332935788	3.32233411875252	7.03918601672342	7.60829295589737	6.41230146973187	3.95040020008233	7.03792979108129	6.64333255037397	8.82040055783147	7.09325213915617	5.70330564758037	6.61076896398228	8.32122796226337	9.19119026511224	8.10776144597351	4.47349250363342	4.88977548231607	5.34796405708042	3.52329375542196	4.95095046696293	5.91215498721267	5.54285306669412	4.47116345468802	1.25905889070937	7.96339425492612	9.53713093326265	13.9433678357228	12.1133055658435	11.9378645303664	8.04417630990423	6.94773900243413	7.38283738254751	3.50300037880563	3.84670658555104	8.11787966928033	9.08612360262244	0.345557070917319	2.61483246484518	4.48760604176183	2.44316865518276	1.62145045876929	6.2209648733047	4.70081442968168	4.38611101082933
Chr1	212613	213025	3.18229734410198	0.202126927034028	0	2.78899645473058	1.27782081490482	4.5989348642593	3.06786006286184	3.32790329441781	5.26720026677645	3.604793307627	4.76105499443468	2.03547705180726	2.83730085566247	3.62937632118751	3.25530289893067	3.26905384231775	4.43712633488177	2.87456996720879	1.37645923188721	2.64312188233301	3.6388209048176	3.93434469355452	3.49001426359682	3.65273269910592	4.39605588048154	3.42595641333238	0	3.76451364778326	3.68480058785148	4.91644761837623	4.62866147637924	4.39816061645079	3.36272944102554	4.51151883274944	1.98768698760894	2.36689214784165	1.75849443910905	3.53220718434335	5.49274138689605	2.24612096096257	2.32429552430683	5.20562300844372	3.14121684237783	2.10788559640007	4.21420201094835	4.20308113712715	5.33961340448788
Chr1	292803	293638	12.6534203920245	14.1488848923819	13.5098195655805	9.61722915424339	12.6504260675577	16.1431999316857	15.8301579243671	16.2336746069161	14.3970140625223	16.4790551205806	12.1794430090189	18.7716217000003	12.5175037749815	9.37256522504466	9.71582711373154	12.1846552304571	9.55340465979647	11.1297452576545	6.32310959648186	8.12759978817401	11.7434674655477	10.5698812662659	12.8237733406581	9.33894545750791	11.5316828169153	10.9166068763811	4.09194139480544	10.8591739839902	10.1873898605306	16.3612928939406	18.8100923827326	16.6501794765637	12.6596873073903	14.5270906414532	8.61331027963876	7.95275761674793	11.3203079517645	10.9064642884988	11.2421529320583	7.94781263109834	10.0719472719962	10.4112460168874	6.36968970815505	2.59432073403086	11.03719574296	10.1205769486088	11.6327292026343
Chr1	319384	319999	3.63691125040226	2.02126927034028	1.17476691874613	3.65454707861249	2.30007746682867	3.8480883558088	3.68143207543421	4.87010238207484	6.40842699124468	4.29142060431786	5.75755487699077	0.452328233734947	4.42285133382679	4.58657447183037	4.00652664483775	4.33892600889447	4.12018873953307	4.8646568675841	1.11837312590836	3.89860477644119	5.40309770715341	4.28667406909672	6.49304979273827	4.74478680502418	6.05254070501082	4.99376697536584	0	3.66798765681446	4.62406348279401	2.98210757180198	3.34839340844455	3.22008187990147	6.52765126787311	3.60921506619955	1.51442818103539	0.284027057740997	1.64858853666473	5.39126359715564	4.92806703871048	2.59167803187989	2.51798681799906	3.23107635006852	1.30884035099076	1.62145045876929	3.81284943847708	3.65004414539989	4.13184370585372
Chr1	344263	345852	14.4718760172257	16.9786618708583	9.10444362028253	9.90574602887069	11.3726052526529	17.1756138808051	19.6343044023158	13.0681080585675	20.3665076982023	18.5389370106532	19.0442199777387	2.48780528554221	15.1044545551443	13.9192564405982	14.7740670028392	15.0376476746617	15.1224509780664	15.6995744362942	9.7212433252034	11.8940484704985	14.3347490189784	14.2106181468686	15.5021563801626	16.9456671608006	17.2019577931886	18.1749891080175	0.944294168032025	13.5136387356322	11.1989037473918	21.035948006495	18.4161637464451	18.6136440374792	15.7586732628452	17.2340019411028	11.831470164339	9.18354153362558	9.56181351265544	17.4751302804355	18.2235812368981	16.241182333114	17.8195990196857	14.3603393336378	6.45694573155443	2.59432073403086	17.7932973795597	15.2638209716723	15.0017709935612
Chr1	367766	368896	15.4568728142096	14.55313874645	6.75490978279026	11.5406749850921	13.1615543935196	13.6090929656653	15.3393003143092	14.7726438922937	15.7138141292164	25.9201804500799	16.2761647484162	14.2483393626508	10.5147031709844	11.366728038884	11.1181114394248	14.7404609617237	11.6814142285663	12.8987113913215	12.8612909479461	14.2728581645983	14.4450163191244	15.9722650245796	18.2617025420764	12.728078889668	18.2850440246116	17.187849124515	6.92482389890152	12.8379567988506	14.8837043352432	23.7762630724752	20.5827712460268	28.5880440069301	9.69257309472068	12.0006400951135	8.04539971175049	6.05924389847461	8.79247219554523	13.3232376251547	13.9115225780264	8.46614823747432	7.0697322197666	9.69322905020555	2.87944877217968	0	13.779771654847	11.9455990213087	12.522664770049
Chr1	369202	369533	4.2430631254693	2.02126927034028	0	3.46220249552762	3.06676995577156	4.88050230492824	7.24014974835394	5.43828099331691	5.35498693788939	5.83633202187229	4.65033278526178	4.07095410361453	2.33660070466321	3.19066050214286	3.15513973280973	3.68511524043092	4.07491194019754	4.71724302311186	3.05401892074974	3.76644868232454	3.52855360467162	4.11050938132562	4.13931924287064	3.9163319660517	4.20492301611278	5.86477284316221	1.88858833606405	2.94404272454845	4.04605554744476	5.15824012419802	3.74232204473215	5.183546440817	4.02208815495212	1.26322527316984	2.08233874892366	1.51481097461865	2.52783575621925	4.46173539074949	3.90138640564579	2.93723510279721	3.292751992768	2.6925636250571	0	0.162145045876929	4.41487829718398	3.53943674705444	3.36904179092688
Chr1	372898	373696	10.153043907373	7.47869630025902	7.34229324216333	7.78995561493714	5.36684742260022	9.38558135563122	11.1670106288171	9.41553127201136	8.69088044018114	11.1576935712264	11.4043875448086	5.65410292168684	7.3436022146558	7.97665125535716	9.16492970006635	8.49953999002616	8.78369907109248	9.02909797392504	8.34478409331619	8.98661439993223	8.82138401167904	10.2762734533141	8.6032909753782	10.1297432583453	10.7671513594403	13.2392891905048	3.7771766721281	6.99813434523811	8.9591229979134	16.8448779055841	15.0677703380005	12.7232503547326	8.24198392408221	7.2184301323991	5.77375744019741	7.4793791871796	9.89153121998838	12.8274892484048	9.70213198246125	7.42947702472236	7.6508061008433	9.69322905020555	5.4971294741612	3.24290091753857	7.29123839989476	6.58114020155435	6.99235088682937
Chr1	417992	418942	12.8807273451747	13.1382502572118	11.7476691874613	5.00095916020656	1.91673122235722	5.44363718626611	6.994720943325	8.03566893042349	12.7290673113764	10.6427230987083	9.96499882556095	14.0221752457834	6.84290206365654	9.33268196876788	7.86280854049408	9.50997481401528	7.42539509102664	8.66056336274443	9.80727202719635	4.95585352937439	8.38031481109509	8.8082343885549	10.4700427907905	9.52723064818347	10.3848856307028	8.41972338869822	0	7.52902729556652	8.88687200599474	8.62393270764356	5.41651874895443	10.2100157167608	9.23102199497207	9.83511105539377	5.58445391756799	5.39651409707895	4.61604790266125	10.4107159117488	10.1128042356871	5.09696679603046	6.68234963238213	7.80843451266558	0	0	5.61893601459779	8.35085857508157	4.51324466331714
Chr1	428458	428753	0.0757689843833804	0.202126927034028	0	1.63492895622138	2.42785954831915	1.78326045756993	1.59528723268816	2.67855631014116	2.72138680450116	0	0	0	2.00280060399704	2.91147770820536	2.65432390220501	1.96143230539065	2.03745597009877	2.17435420596562	0	0	0.055133650072994	0	0	0	0	0	0	3.04056871551725	3.10679265250223	2.41792505821782	2.95446477215696	2.74885038528174	2.24181962735036	2.88737205295964	1.89303522629423	1.51481097461865	3.07736526844083	1.7351193186248	4.2093905955652	0.863892677293298	0.0968456468461178	0.179504241670473	0.349024093597537	0	1.67230238529696	2.3780590644272	2.28840574478052
Chr1	431810	432212	0	0	0	3.75071937015492	5.11128325961926	0.281567440668937	0.613572012572368	0.405841865172903	0.877866711129408	0	0.110722209172899	0	2.42005072982975	3.23054375841965	2.55416073608406	0.118874685175191	0.498044792690811	1.06875037242378	0	0	0	0	0	0	0	0	1.57382361338671	3.37840968390805	0.722509919186565	0	0	0	2.10994788456505	3.69944544285454	2.08233874892366	1.42013528870499	3.29717707332946	0.185905641281229	0.975346601411448	0.950281945022628	1.45268470269177	1.61553817503426	0.785304210594458	0	0.334460477059393	0.497733292554531	0.254267304975613
Chr1	432737	432920	0	0	0	0.192344583084868	0.766692488942889	1.22012557623206	0.245428805028947	0.811683730345807	0	0	0	0	1.1683003523316	1.79474653245536	2.00326332241887	0	0.135830398006585	0.515948455652859	0.0430143509964752	0	0	0.058721562590366	0	0	0	0	0.629529445354684	2.22009779228243	1.30051785453582	0.483585011643564	0.393928636287595	0.157077164873242	1.38465329924581	1.44368602647982	0.851865851832405	1.42013528870499	1.31887082933178	0.309842735468715	0.975346601411448	2.3325102286919	2.13060423061459	2.78231574589233	1.22158432759138	0.486435137630786	3.47838896141768	3.20761455201809	3.49617544341469
Chr1	433932	435437	0.984996796983945	0	0	15.1952220637046	19.8062226310246	15.01693016901	12.1487258489329	14.2856336540862	16.7672541825717	19.225564307344	9.85427661638805	0	10.598153196151	11.8453271142054	11.6189272700295	13.076215369271	11.998351823915	14.999358675051	1.72057403985901	1.45371703528316	0.771871101021916	0.88082343885549	0.243489367227685	1.28033929659383	1.46535196016051	1.3355423306211	12.5905889070937	19.7395651531199	16.2564731816977	17.6508529249901	18.4161637464451	18.5351054550426	14.1102764780287	14.7977817714181	13.3458983453743	14.5800556307045	15.2769204397598	13.8189860019047	15.5028775592767	12.0944974821062	12.9773166773798	15.7066211461664	10.4707228079261	11.9987333948927	14.314908418142	13.7706210940087	14.0482685999026
Chr1	447813	448408	7.27382250080452	7.88295015432707	0	8.46316165573418	5.36684742260022	5.63134881337873	9.32629459109999	6.89931170793936	6.6717870045835	6.69461614273587	8.52561010631326	0	5.50770166099185	5.6235391350268	5.45889255359143	5.3493608328836	5.70487671627656	6.37564877342462	7.31243966940079	5.484477905841	7.93924561051113	7.80996782451868	7.30468101683055	7.83266393210341	6.81707216248587	8.88425985152295	0	3.90930263423646	5.41882439389923	5.80302013972277	8.46946568018329	5.41916218812686	6.98920236762171	6.31612636584921	6.5309715307151	4.07105449428763	4.72595380510556	7.87000548090535	7.23809846310601	4.66502045738381	6.48865833868989	4.48760604176183	0.785304210594458	0.972870275261572	6.02028858706907	6.19401430734527	4.06827687960982
Chr1	510991	511450	4.69767703176959	9.49996557059929	6.75490978279026	4.90478686866413	4.34459077067637	5.91291625404767	5.39943371063684	6.16879635062813	5.35498693788939	7.55290026359944	5.09322162195337	1.35698470120484	3.83870115766099	4.86575726576787	4.95807672298671	5.52767286064638	5.02572472624364	6.19138146783431	3.01100456975327	4.49330719996612	4.5760929560585	3.99306625614489	6.33072354791981	5.46027052959132	5.22429829274618	7.8971198680204	0	3.28188369293925	5.99683232924849	6.93138516689109	5.02259011266683	6.44016375980294	5.47267732559059	4.42128845609445	2.55559755549721	1.42013528870499	4.72595380510556	5.70110633262435	5.03073510201694	3.45557070917319	5.71389316392095	4.6671102834323	3.57749695937475	3.24290091753857	5.08379925130277	5.03263662471803	4.89464562078056
Chr1	559614	560419	9.77419898545607	16.9786618708583	20.8521128077439	10.3866074865829	8.43361737837178	14.1722278470031	16.321015534425	11.5259089709105	15.3626674447646	24.5469258566982	16.9404980034536	12.2128623108436	10.0974530451517	9.69163127525895	13.6722721755088	11.3525324342307	11.7719678272374	12.7512975468492	9.07602806025628	12.4226728469651	14.0039471185405	14.1518965842782	14.934014523298	15.4770426735313	16.7559811096615	12.9489539012393	6.92482389890152	8.10818324137933	8.38111506256415	19.6657904735049	20.385806927883	19.2419526969722	11.8684568506784	11.3690274585286	12.9672913001155	10.8877038800716	10.7707784395429	11.09236992978	12.1148314701633	9.93476578887293	11.9120145620725	16.4246381128483	9.85993064413042	6.16151174332329	17.057484330029	11.0607398345451	15.9552733872197
Chr1	571857	572400	5.60690484437015	10.1063463517014	2.93691729686533	7.02057728259767	9.20030986731467	8.91630228784966	6.5038633332671	9.2531945259422	8.16416041350349	15.2774573513716	12.4008874273647	8.594236440964	4.2559512834937	5.6235391350268	3.30538448199114	7.07304376792387	5.75015351561209	6.33879531230656	4.47349250363342	8.12759978817401	6.94683990919724	8.10357563747051	8.0351491185136	8.81174692361633	9.87519799238607	8.82619279366986	4.72147084016013	7.81860526847292	7.58635415145893	23.0508855550099	19.1055388599483	16.7287180590003	5.93422842533919	6.13566561253923	3.78607045258846	5.11248703933795	5.93491873199303	8.3657538576553	8.4187811911304	5.61530240240644	6.39181269184377	7.89818663350082	4.62456924016736	6.16151174332329	9.90003012095802	8.07434007921794	10.1706921990245
Chr1	588085	588617	1.89422460958451	0	0.587383459373066	0	0.894474570433371	0.656990694894186	0.736286415086842	0.487010238207484	1.40458673780705	0	1.43938871924769	0	3.75525113249444	2.99124422075893	3.30538448199114	1.78312027762787	3.44103674950015	3.90646687851451	3.01100456975327	2.51096578821636	2.20534600291976	3.05352125469903	2.84070928432299	2.37239340251209	1.33793005058134	2.20654819841747	0	0.820470923234813	0.939262894942534	0	0.393928636287595	0	1.58246091342378	1.71437715644479	1.41977641972067	1.13610823096399	0.549529512221577	0.557716923843686	1.43735288629056	6.99753068607571	9.29718209722731	7.62893027099511	8.63834631653904	6.64794688095408	10.5020589796649	9.40162885936335	10.2978258515123
Chr1	592995	594635	11.6684235950406	8.48933093542916	9.39813534996906	10.3866074865829	9.58365611178612	10.3241394911943	8.95815138355658	11.9317508360834	8.6030937690682	3.604793307627	8.96849894300485	1.35698470120484	11.8499035736491	11.7655606016518	15.4251275826253	11.8874685175191	10.2325566498294	13.3409529247382	13.2484201069144	7.53289736464908	7.60844371007317	10.1588303281333	10.3888796683812	12.5774507371276	13.443011460603	14.8651668103913	0	9.41128411945815	7.73085613529624	10.8806627619802	11.620894770484	11.7807873654932	13.3849818927095	11.4592578351836	5.86840920151212	7.1953521294386	1.75849443910905	12.2078037774674	13.4495162931473	23.325102286919	21.0155053656076	26.4768756463948	6.36968970815505	3.72933605516936	24.3487227299238	25.2184868227629	23.6468593627321
Chr1	607109	608511	20.306087814746	12.9361233301778	11.1602857280883	19.2344583084868	18.5284018161198	20.2728557281634	26.1381677355829	21.1849453620256	22.1222411204611	23.8602985600073	20.1514420694677	17.188472881928	17.5245052849741	17.508749505509	16.2765144946534	15.869770470888	13.2661022053098	14.9625052139329	15.3561233057417	15.3301069175315	19.0762429252559	19.0257862792786	23.2126530090393	16.7950390082602	20.8334822161951	21.659012579203	8.18388278961089	12.9344827898194	14.088943424138	23.9374580763564	19.9918782915954	23.5615747309864	14.9674428061333	14.0759387581782	11.4528631190801	10.8877038800716	15.3868263422042	18.4666270339354	17.9155770469787	11.0578262693542	14.3331557332254	16.1553817503426	10.2962107611273	7.78296220209258	16.522347566734	15.927465361745	16.2731075184393
Chr1	625589	626057	8.78920218847213	8.28720400839513	9.69182707965559	5.86650978408847	7.53914280793841	5.91291625404767	5.03129050309342	5.27594424724774	7.28629370237408	10.4710662745356	8.74705452465906	3.84478998674705	7.59395229015543	5.18482331598215	7.46215587601031	6.00317160134715	5.20683192358575	5.74913993441758	1.50550228487663	1.71802922351646	1.8745441024818	1.52676062734952	2.02907806023071	1.5062815254045	1.27421909579175	1.39360938847419	0	5.50198148522169	5.85233034541117	7.49556768047524	7.5831262485362	7.30408816660577	1.7143326562091	1.53391640313481	1.70373170366481	1.04143254505032	0.989153121998838	1.7351193186248	1.64268901290349	5.01057752830113	6.39181269184377	6.28264845846656	3.92652105297229	0.648580183507715	7.09056211365912	5.86219211230891	7.37375184429279
Chr1	633315	634022	4.31883210985268	5.65955395695277	0	5.57799290946117	5.11128325961926	5.91291625404767	4.1722896854921	5.032439128144	4.21376021342116	3.43313648345429	3.76455511187858	1.35698470120484	4.17250125832716	5.26458982853573	5.60913730277285	5.3493608328836	7.10845749567794	7.96034760150126	5.50583692754883	3.03959016468296	4.35555835576652	4.87388969500038	3.1653617739599	7.98329208464386	5.03316542837742	6.56157753739931	0	6.5637673858785	7.58635415145893	11.0418577658614	10.9315196569808	7.61824249635226	4.35176751191541	6.04543523588424	3.2181598847002	5.01781135342429	3.73680068310672	4.70960957912446	5.54407541854929	3.71473851236118	4.26120846122918	5.47487937094943	5.23536140396305	5.02649642218479	6.88988582742349	5.64097731561801	8.00942010673182
Chr1	638550	639021	2.42460750026817	3.43615775957847	0	3.65454707861249	0.894474570433371	4.12965579647774	5.89029132069473	2.9220614292449	4.65269356898586	6.35130249439044	3.76455511187858	1.13082058433737	4.08905123316061	4.50680795927679	5.30864780441002	3.26905384231775	4.4824031342173	4.93836378982023	3.78526288768982	2.84135602350799	4.13502375547455	4.16923094391599	3.89582987564296	3.69038973724103	5.03316542837742	3.89049287615711	0.629529445354684	2.55793876067324	3.75705157977014	5.4000326300198	6.10589386245772	5.26208502325362	5.01112622584198	4.42128845609445	3.50211516864433	5.30183841116528	1.86840034155336	4.77157812621821	5.80074557681545	2.76445656733855	3.292751992768	2.33355514171615	5.06084935716428	2.75646577990779	4.48177039259586	4.7561181288544	3.94114322712201
Chr1	659759	660387	2.12153156273465	0.404253854068055	0	2.30813499701841	5.75019366707167	2.06482789823887	0.490857610057894	2.19154607193368	3.33589350229175	9.26946850532658	3.21094406601408	0	3.58835108216136	4.06809214023215	4.35709772626105	3.26905384231775	4.07491194019754	3.35366496174359	4.30143509964752	3.70037063526621	2.81181615372269	4.40411719427745	3.08419865155068	2.59833563132276	1.65648482452928	3.48402347118547	0	10.8591739839902	9.75388390901862	7.65676268435643	8.66642999832708	12.8017889371693	5.07706209723464	5.32359222264433	4.0700257365326	0.473378429568329	4.17642429288398	2.66464752503095	3.85005237399256	2.67806729960922	4.3580541080753	4.57735816259706	4.10103309977106	4.540061284554	3.47838896141768	3.04170345449991	2.60623987600004
Chr1	768434	768958	3.71268023478564	0	3.5243007562384	2.50047958010328	1.91673122235722	4.78664649137192	4.29500408800658	4.38309214386736	5.53056028011527	2.403195538418	5.53611045864497	3.16629763614463	6.00840181199111	6.58073728566966	7.21174796070795	5.94373425875955	4.21074233820413	5.45431224547309	2.02167449683434	2.84135602350799	3.08748440408766	2.64247031656647	3.1653617739599	4.33055938553794	4.01379015174402	3.71629170259784	0	2.89577972906405	3.3235456282582	2.7403150659802	5.41651874895443	2.04200314335215	5.67048493976856	4.42128845609445	4.92189158836501	5.30183841116528	6.26463643932598	6.07291761518681	7.28943249475924	2.85084583506788	5.61704751707483	4.57735816259706	4.36280116996921	3.08075587166164	6.28785696871658	5.03263662471803	6.61094992936595
Chr1	789437	789664	0.757689843833804	1.81914234330625	0	2.59665187164571	3.70568036322396	3.00338603380199	2.08614484274605	4.05841865172903	2.72138680450116	3.43313648345429	1.77155534676639	2.48780528554221	0.917950276831975	2.27334560777679	1.70277382405604	2.79355510161699	2.89771515747381	2.24806112820174	0.645215264947129	1.51979508234148	2.26047965299275	1.11570968921695	2.19140430504916	1.65690967794495	1.59277386973969	0.98713998350255	0	2.07530880582923	2.31203174139701	2.6597175640396	3.34839340844455	1.33515590142256	1.51652504203113	2.07529866306474	1.32512465840596	0.946756859136658	0.659435414665892	2.04496205409352	2.1046952977826	1.12306048048129	3.38959763961412	1.88479453753997	1.6578644445883	0.162145045876929	3.61217315224144	1.65911097518177	2.79694035473175
Chr1	842482	842845	0.909227812600565	0	0	1.25023979005164	4.72793701514782	0.938558135563122	0.981715220115789	2.02920932586452	2.3702401200494	2.403195538418	1.55011092842059	2.71396940240968	2.58695078016284	1.3959139696875	2.55416073608406	1.90199496280306	1.40358077940138	2.28491458931981	2.79593281477089	1.18940484704985	1.43347490189784	1.93781156548208	3.00303552914145	2.48536451691743	2.16617246284598	1.62587761988655	0	2.60620175615764	1.73402380604775	4.11047259897029	5.41651874895443	5.26208502325362	2.76930659849162	2.97760242961463	1.41977641972067	2.93494626332364	2.41792985377494	0.867559659312401	1.74535707620996	0.345557070917319	0	2.33355514171615	2.26865660838399	0.162145045876929	1.33784190823757	1.49319987766359	1.970571613561
Chr1	940995	941170	0.227306953150141	0	0	1.15406749850921	0.255564162980963	1.501693016901	0	0.892852103380387	0.965653382242348	0.686627296690858	0.442888836691598	3.84478998674705	0.166900050333086	1.31614745713393	0.901468495088493	1.3076215369271	0.860259187375037	1.54784536695858	1.29043052989426	0	0.330801900437964	0.822101876265124	0.405815612046142	1.76988079235029	0.764531457475051	0	0	1.20657488711002	1.44501983837313	0	0.492410795359493	0	2.24181962735036	0.902303766549887	0.189303522629423	0	0.219811804888631	1.05346530059363	0.87267853810498	0.691114141834638	0.484228234230589	1.07702545002284	0	0	1.00338143117818	0.718948089245433	0.57210143619513
Chr1	956571	957381	8.94074015723889	7.88295015432707	7.34229324216333	4.61626999403683	0	8.07159996584285	8.22186496846973	7.46749031918142	10.6221872046658	9.95609580201744	9.30066557052355	3.16629763614463	9.01260271798666	8.17606753674109	7.61240062519172	8.20235327708818	7.42539509102664	7.96034760150126	6.66722440445366	6.40957056465755	7.00197355927024	8.984399076326	5.11327671178138	9.15066026683234	9.55664321843813	11.3811433392059	3.7771766721281	9.26649513300494	10.6208958120425	8.86572521346534	9.45428727090227	7.46116533147901	7.18700998179968	7.57935163901905	6.24701624677097	4.07105449428763	8.68256629310091	9.04740787568647	9.95880214072742	4.66502045738381	6.39181269184377	6.28264845846656	2.96670479557906	2.91861082578472	9.90003012095802	10.1758806477815	10.9334941139514
Chr1	966606	967813	9.16804711038903	8.48933093542916	6.75490978279026	8.46316165573418	5.62241158558119	11.6381208809827	7.85372176092631	12.2564243282217	10.7099738757788	11.6726640437446	11.0722209172899	5.20177468795189	9.59675289415246	8.89396614972323	9.86607186291295	12.779028656333	12.3152894192637	10.798064107592	7.14038226541489	8.45799002346563	8.76625036160605	8.57334813819344	8.76561722019666	12.5774507371276	14.3349648276572	11.7295456863244	4.72147084016013	6.1294004265189	9.24812696558802	12.3314177969109	12.4087520430592	9.58170705726779	9.16508612357942	8.7523465355339	10.3170419833036	8.52081173222992	7.25378956132481	12.8894577954985	10.7801466471792	7.94781263109834	10.3624842125346	11.398519346075	6.6314577783532	8.43154238560029	11.9067929833144	10.3417917452997	12.8404989012685
Chr1	1009158	1009546	1.59114867205099	0	1.17476691874613	1.73110124776381	0	1.59554883045731	0.981715220115789	0.568178611242065	2.01909343559764	0.514970472518143	3.32166627518698	0	0.166900050333086	2.5126451454375	2.20358965466076	1.42649622210229	0.769705588703981	1.91637997813919	1.84961709284844	0.991170705874879	2.42588060321174	2.9360781295183	0.324652489636913	2.33473636437698	1.5290629149501	2.6130176033891	0	2.31662378325124	3.25129463633954	0	0.196964318143797	0.706847241929591	0.329679356963288	0.180460753309977	0.283955283944135	0.662729801395661	0.329717707332946	0.681654018031172	1.02668063306468	0.431946338646649	1.54953034953788	1.9745466583752	0	0	2.20743914859199	2.48866646277265	1.52560382985368
Chr1	1009873	1010072	0.984996796983945	0	0	0.0961722915424339	0.894474570433371	0.750846508450498	0	0.405841865172903	1.9313067644847	0.514970472518143	1.55011092842059	0.678492350602421	0.166900050333086	1.23638094458036	2.40391598690265	1.66424559245267	0.814982388039509	0.921336527951535	1.29043052989426	0	1.26807395167886	1.40931750216878	0.162326244818457	1.31799633472894	0.637109547895875	0.754871752090186	0	0.675681936781611	2.16752975755969	1.04776752522772	0.689375113503291	0.706847241929591	0.527486971141261	0.992534143204876	0.56791056788827	0.0946756859136658	0.769341317110208	1.05346530059363	1.43735288629056	0.777503409563968	1.45268470269177	1.16677757085808	0	0	0.668920954118785	0.663644390072707	0.699235088682937
Chr1	1042813	1043780	8.86497117285551	6.26593473805485	4.11168421561146	4.23158082786709	2.04451330384771	8.54087903362441	9.08086578607105	6.98048008097394	7.98858707127761	4.46307742849058	6.31116592285527	0	10.2643530954848	8.21595079301787	7.71256379131267	7.42966782344944	9.05535986710565	8.47629605715412	7.26942531840431	5.94702423524927	6.72630530890527	7.16403063602465	5.51909232382753	9.11300322869723	7.96386934869844	11.0327409920873	0	4.97108853489328	6.43033828076042	8.30154269988118	8.56794783925519	9.18901414508468	8.43979153826018	8.030503522294	3.78607045258846	3.40832469289197	4.2863301953283	11.7120554007174	11.2421529320583	6.39280581197041	3.58328893330636	8.07769087517129	4.62456924016736	1.62145045876929	8.22772773566106	6.52583650238162	5.5938807094635
Chr1	1044811	1045260	3.4853732816355	2.42552312440833	0	2.50047958010328	0	2.62796277957674	3.31328886789079	3.81491353262529	3.59925351563057	1.88822506589986	3.43238848435988	0.678492350602421	2.83730085566247	2.19357909522322	2.80456865138642	2.25861901832863	2.17328636810536	2.61659573938236	1.76358839085548	2.57704383527468	4.13502375547455	4.05178781873526	5.11327671178138	3.6150756609708	4.33234492569195	3.71629170259784	0.944294168032025	1.44788986453202	3.03454166058357	3.62688758732673	4.82562579452304	2.82738896771836	3.8902164121668	3.15806318292461	3.50211516864433	4.63910860976962	2.52783575621925	3.59417573143709	5.03073510201694	1.7277853545866	2.7116781116913	2.51305938338662	2.70493672538091	2.10788559640007	3.27771267518205	3.04170345449991	3.62330909590249
Chr1	1103150	1103595	3.93998718793578	4.64891932178263	2.34953383749226	3.94306395323979	1.66116705937626	6.75761857605448	5.76757691818026	6.00645960455897	6.58400033347056	2.91816601093615	6.64333255037397	4.297118220482	5.00700150999259	4.38715819044644	5.20848463828907	5.289923490296	4.66351033155941	5.78599339553564	2.36578930480614	3.96468282349952	4.24529105562054	3.64073688060269	3.49001426359682	5.61089868213177	6.49851738853793	6.96804694237094	0.629529445354684	4.77803655295567	3.39579662017685	4.11047259897029	4.62866147637924	5.183546440817	3.62647292659617	6.22589598919422	4.63793630442087	3.8817031224603	4.39623609777261	4.83354667331195	5.59540945020252	2.59167803187989	5.13281928284424	3.50033271257423	3.92652105297229	2.59432073403086	5.15069134671465	3.92656264126352	5.5938807094635
Chr1	1103829	1104229	4.69767703176959	3.43615775957847	7.63598497184986	2.40430728856085	1.02225665192385	5.3497813727098	6.74929213829605	7.30515357311226	7.46186704459997	4.29142060431786	4.20744394857018	1.13082058433737	3.33800100666173	3.54960980863394	4.55742405850294	3.38792852749295	3.48631354883568	2.94827688944491	3.22607632473564	4.55938524702444	3.30801900437964	2.58374875397611	5.03211358937216	4.8201008812944	6.56222834332752	5.51637049604366	0	2.17183479679803	4.04605554744476	4.67465511255445	6.49982249874531	5.81185510030997	4.02208815495212	3.78967581950953	4.54328454310616	2.08286509010065	2.63774165866357	5.26732650296815	6.6220900832672	4.14668485100783	3.77698022699859	3.94909331675041	2.44316865518276	0	4.81623086965525	4.70081442968168	4.38611101082933
Chr1	1121133	1121567	3.25806632848536	1.61701541627222	0	2.21196270547598	0.511128325961926	3.47266510158355	2.69971685531842	3.65257678655613	2.54581346227528	2.74650918676343	4.09672173939728	1.80931293493979	3.00420090599555	3.98832562767858	3.85628189565633	2.6152430738542	3.35048315082909	3.94332033963257	2.75291846377441	4.22899501173282	3.80422185503659	3.17096437987977	3.97699299805219	4.10461715672727	5.03316542837742	4.5872975703942	0	3.08883171100165	1.01151388686119	4.19107010091089	3.44687556751645	4.24108345157754	4.21989576913009	1.53391640313481	2.55559755549721	2.74559489149631	0.769341317110208	5.32929505006189	4.31205865887167	2.24612096096257	1.54953034953788	1.52578605419902	2.18140058498461	1.45930541289236	2.34122333941575	3.26291825119081	4.25897735834153
Chr1	1129239	1130451	21.5941605492634	13.3403771842458	21.1458045374304	23.3698668448114	11.8837335786148	22.1499719992897	20.8614484274605	25.8927109980312	26.5993613472211	27.1217782192889	29.8949964766828	34.6031098807235	16.5231049829755	16.8307341488036	16.6270855760767	16.9396426374647	18.3371037308889	16.9894455754263	19.5285153523998	18.700087317506	22.9355984303655	25.0741072260863	24.8359154572239	21.1255983937981	25.484381915835	28.2786571744554	4.09194139480544	9.70086209236455	14.4501983837313	23.6956655705346	24.5220576089028	24.8181920499723	18.6598516041221	15.880546291278	17.1319687979628	16.4735693489779	15.0571086348712	19.2722181461541	21.0982870094792	15.2909003880914	14.9142296143021	17.3221593212007	13.6119396503039	6.97223697270793	17.9939736657953	20.6282797914267	24.6003617563906
Chr1	1158600	1159559	6.13728773505381	4.85104624881666	0	4.32775311940952	5.87797574856215	7.50846508450498	7.60829295589737	6.89931170793936	6.84736034680938	7.20958661525401	5.53611045864497	4.07095410361453	5.67460171132493	8.93384940600002	7.01142162846606	8.67785201778895	9.32702066311882	10.0978483463488	5.59186562954178	5.68271204701597	6.83657260905126	6.16576407198843	6.57421291514749	8.66111877107588	7.32675980080257	6.90997988451785	0	7.09466033620691	6.71934224843505	8.46273770376237	10.6360731797651	8.8748598153382	7.25294585319234	7.48912126236406	5.01654334967972	5.01781135342429	5.93491873199303	7.0644143686867	8.21344506451746	6.04724874105309	6.29496704499766	5.74413573345514	3.05396081897845	0.972870275261572	7.55880678154227	7.68721418500886	6.54738310312205
Chr1	1172972	1173544	3.03075937533522	2.42552312440833	0	4.90478686866413	3.70568036322396	3.66037672869618	6.87200654081052	4.13958702476361	5.35498693788939	4.11976378014515	5.64683266781787	4.297118220482	3.6718011073279	4.90564052204465	5.60913730277285	6.77585705498589	6.29347510763843	6.08082108448013	3.31210502672859	3.89860477644119	5.40309770715341	6.45937188494026	7.79165975128592	6.40169648296913	6.81707216248587	7.02611400022403	0	2.55793876067324	3.97380455552611	0.80597501940594	3.15142909030076	2.35615747309864	6.39577952508779	6.94773900243413	5.11119511099443	2.55624351966898	4.17642429288398	6.01094906809307	6.10874976673486	2.15973169323325	3.48644328646024	3.23107635006852	1.91963251478645	0	3.34460477059393	4.0924737387817	3.62330909590249
Chr1	1258197	1258692	2.57614546903493	1.81914234330625	0.293691729686533	2.98134103781545	1.66116705937626	3.37880928802724	3.68143207543421	3.57140841352155	5.00384025343762	3.77645013179972	4.53961057608888	0.226164116867474	4.33940130866024	4.42704144672322	5.60913730277285	4.22005132371928	4.1654655388686	4.79094994534798	4.6885642586158	3.23782430585794	6.89170625912425	5.57854844608477	4.13931924287064	5.04604311010508	5.16058733795659	5.9228399010153	0	3.71625065229886	5.41882439389923	3.54629008538614	3.44687556751645	5.73331651787335	1.7143326562091	1.08276451985986	0.946517613147116	0.284027057740997	0	1.92102495990603	1.23201675967762	3.02362437052654	3.292751992768	4.57735816259706	2.09414456158522	0.486435137630786	4.95001506047901	5.25385142140893	5.7210143619513
Chr1	1288118	1288634	0.909227812600565	0.80850770813611	0.293691729686533	1.63492895622138	0	5.06821393204086	1.22714402514474	3.16556654834865	0.351146684451763	0.171656824172714	0.332166627518698	0	2.25315067949667	1.9542795575625	4.10668981095869	1.78312027762787	0.679151990032924	1.58469882807664	4.6885642586158	5.484477905841	3.96962280525557	4.69772500722928	3.89582987564296	5.08370014824019	4.52347779006072	4.76149874395348	0	3.86103963875206	1.87852578988507	0.644780015524752	2.46205397679747	1.33515590142256	1.51652504203113	2.52645054633968	3.69141869127375	3.12429763515097	1.20896492688747	1.23937094187486	1.84802513951643	0.950281945022628	0.968456468461178	0.26925636250571	0.698048187195074	0.324290091753857	0.602028858706907	0.331822195036354	0.508534609951227
Chr1	1303923	1304228	2.42460750026817	3.23403083254444	0	3.26985791244275	0.638910407452408	4.03579998292143	4.29500408800658	3.16556654834865	3.42368017340469	1.88822506589986	5.42538824947207	0	2.33660070466321	3.15077724586608	2.65432390220501	2.91242978679218	3.75797434484885	3.64849265068808	3.87129158968277	2.57704383527468	4.02475645532856	5.16749750795221	3.97699299805219	4.25524530926772	2.86699296553144	3.9485599340102	0	2.55793876067324	3.54029860401417	3.06270507374257	5.21955443081063	3.06300471502823	2.57149898431365	3.15806318292461	2.65024931681193	1.04143254505032	1.86840034155336	3.47023863724961	4.31205865887167	3.62834924463185	1.84006729007624	3.41058059173899	0.436280116996921	0.324290091753857	2.40811543482763	2.5992738611181	2.41553939726833
Chr1	1377466	1377685	0	0	0	0	0	0	0	0	2.54581346227528	1.54491141755443	1.77155534676639	0	0.166900050333086	0.75778186925893	1.10179482733038	0.713248111051146	1.85634877275666	0.958189989069596	0.344114807971802	0.528624376466602	0	0.234886250361464	0.0811631224092283	0.828454838972476	0	0	0	0.144788986453202	0.650258927267908	0	0	0.0785385824366212	0.131871742785315	0.451151883274944	0.851865851832405	0	0	0.433779829656201	0.410672253225873	0.0863892677293298	0.484228234230589	0.628264845846656	0	0	0.401352572471271	1.27198508097269	0.76280191492684
Chr1	1441441	1443350	9.84996796983945	8.69145786246318	6.46121805310373	1.34641208159407	1.53338497788578	1.03241394911943	0.613572012572368	0.892852103380387	0.965653382242348	0.343313648345429	1.43938871924769	2.03547705180726	9.59675289415246	8.73443312461609	11.1681930224852	2.6152430738542	2.7166079601317	3.09569073391716	6.83928180843956	6.87211689406583	6.23010245824832	6.51809344753063	6.0060710582829	1.61925263980984	1.21050814100216	0.871005867796368	8.49864751228823	15.6372105369458	6.57484026459774	1.93434004657426	1.67419670422228	1.0995401541127	20.9676071028651	23.4598979302971	23.6629403286779	19.5978669841288	20.6623096595313	3.53220718434335	8.00810893790452	0.691114141834638	1.45268470269177	1.25652969169331	1.30884035099076	0	0.602028858706907	0.718948089245433	1.27133652487807
Chr1	1443783	1444507	6.06151875067043	5.45742702991874	4.405375945298	0.0961722915424339	0	0.0938558135563122	0.122714402514474	0	0.0877866711129408	0.171656824172714	0	0	1.75245052849741	1.59533025107143	2.25367123772123	0.297186712937978	0	1.06875037242378	1.84961709284844	0.726858517641578	1.8745441024818	1.40931750216878	0.892794346501512	0.564855572026688	0.127421909579175	0.406469404971638	0.629529445354684	2.12357180131363	1.30051785453582	0	0	0	6.00016429673185	7.85004276898402	7.09888209860337	8.80483878997092	5.7151069271044	2.6026789779372	2.97737383588758	0	0	0	0	0	0	0	0
Chr1	1467343	1467852	1.74268664081775	4.85104624881666	0	4.23158082786709	4.72793701514782	1.97097208468256	3.55871767291974	2.43505119103742	4.03818687119528	2.74650918676343	2.98949964766828	0	4.33940130866024	4.42704144672322	4.95807672298671	3.32849118490535	3.35048315082909	5.30689840100084	3.09703327174622	3.43605844703291	2.97721710394168	2.7599134417472	2.35373054986762	4.63181569061884	4.45976683527113	3.48402347118547	0	3.13709470648605	3.68480058785148	3.78808259120792	4.62866147637924	2.67031180284512	4.08802402634478	5.77474410591928	4.54328454310616	3.8817031224603	2.96745936599652	4.70960957912446	6.3140858933478	2.07334242550392	3.77698022699859	3.05157210839804	2.87944877217968	0	4.54866248800774	3.92656264126352	2.60623987600004
Chr1	1478472	1479635	11.8957305481907	5.8616808839868	9.98551880934213	8.75167853036148	6.00575783005263	15.5800650503478	10.9215818237882	15.5031592496049	15.5382407869905	18.7105938348259	16.497609166762	0	10.5147031709844	12.9221750336786	12.9210484296017	12.1252178878695	11.7719678272374	10.9823314131823	9.42014286822808	11.0350338587403	8.2700475109491	10.8047675166273	9.82073781151663	14.0084181862619	14.9083634207635	14.1102950583012	8.81341223496557	12.5001158304598	13.4386844968701	21.1971430103762	19.4994674962359	22.6191117417469	14.5718275777773	12.1811008484235	8.23470323437991	9.84627133502124	8.5726603906566	15.430168226342	13.7575204830667	10.4531013952489	6.87604092607436	11.1292629835693	9.16188245693534	5.18864146806172	13.2446348915519	12.7751545088996	12.6497984225368
Chr1	1519868	1520172	1.81845562520113	2.42552312440833	1.17476691874613	2.11579041393355	1.4056028963953	3.19109766091462	2.94514566034737	4.46426051690194	4.03818687119528	3.08982283510886	2.76805522932249	4.07095410361453	3.25455098149518	2.63229491426786	3.85628189565633	3.80398992560611	3.48631354883568	3.2431045783894	1.24741617889778	2.18057555292473	3.58368725474461	3.34712906765086	3.1653617739599	3.16319120334945	3.37668060384814	3.13562112406692	0	1.97878281486043	1.80627479796641	4.27166760285148	3.84080420380405	3.14154329746485	3.36272944102554	3.24829355957959	2.93420460075606	2.17754077601431	1.53868263422042	4.02795556109329	3.69605027903286	2.15973169323325	2.90536940538353	1.88479453753997	0.698048187195074	2.43217568815393	3.01014429353453	2.43336276359993	2.73337352848784
Chr1	1523412	1523777	0.151537968766761	0.404253854068055	0	0	0	0.0938558135563122	0	0	3.07253348895293	1.37325459338172	2.21444418345799	0.226164116867474	2.16970065433012	3.35019352725001	2.35383440384218	2.55580573126661	3.03354555548039	2.98513035056297	0.258086105978851	0	0.055133650072994	0	0	0.0753140762702251	0.0637109547895876	0	6.29529445354683	2.60620175615764	2.52878471715298	3.30449757956435	1.57571454515038	1.96346456091553	2.90117834127694	3.06783280626962	1.70373170366481	2.27221646192798	1.75849443910905	2.97449026049966	2.72070367762141	0	0	0	0	0.162145045876929	0	0	0.0635668262439034
Chr1	1591296	1591466	0.227306953150141	0.202126927034028	0	1.63492895622138	1.91673122235722	3.37880928802724	2.331573647775	1.46103071462245	1.9313067644847	2.05988189007257	1.21794430090189	0	1.08485032716506	1.99416281383929	1.6026106579351	1.54537090727748	2.12800956876983	1.84267305590307	1.37645923188721	0.859014611758228	1.15780665153287	0.939545001445856	0.568141856864598	1.54393856353961	1.59277386973969	1.74201173559274	0	1.78573083292283	1.30051785453582	3.14330257568317	2.36357181772557	2.19908030822539	1.7143326562091	1.71437715644479	1.70373170366481	1.60948666053232	0.549529512221577	1.54921367734357	1.07801466471792	1.20944974821062	1.45268470269177	1.52578605419902	1.04707228079261	1.29716036701543	2.4750075302395	1.99093317021812	2.54267304975613
Chr1	1597797	1598276	5.00075296930311	3.43615775957847	7.34229324216333	5.86650978408847	5.62241158558119	6.1006278811603	8.46729377349868	5.27594424724774	5.26720026677645	5.66467519769958	4.42888836691598	8.594236440964	4.17250125832716	4.7859907532143	5.00815830604719	4.75498740700764	5.11627832491469	4.53297571752155	4.81760731160523	4.55938524702444	6.61603800875928	5.10877594536184	8.27863848574129	5.42261349145621	5.6065640214837	5.51637049604366	0	0.193051981937603	0.216752975755969	0	0.0984821590718987	0	4.81331861166401	5.50405297595431	4.82723982705029	5.30183841116528	5.7151069271044	4.77157812621821	5.44140735524282	0	0.193691293692236	0	0.610792163795689	0	0.200676286235636	0	0.19070047873171
Chr1	1616252	1617600	10.3803508605231	8.48933093542916	2.93691729686533	9.80957373732826	8.17805321539082	13.515237152109	13.1304410690487	11.607077343945	11.5000539157952	14.7624868788534	13.2866651007479	9.95122114216884	9.26295279348629	10.9678954761161	10.3668876935177	9.56941215660288	10.5947710445136	11.97737486337	6.88229615943604	8.72230221169893	11.0818636646718	7.57508157415722	9.33375907706126	12.9916781566138	12.4873471387592	12.0198809755899	0	7.81860526847292	8.52561704640146	14.2657578434851	14.4768773835691	8.95339839777482	13.4509177641022	9.47418954877381	9.55982789278587	8.99419016179825	9.56181351265544	12.8274892484048	10.7288126155259	8.81170530839164	8.90979950984283	11.6677757085808	7.32950596554827	7.62081715621565	12.10746926955	11.5584731270997	12.0776969863416
Chr1	1644051	1644547	3.4853732816355	0	1.46845864843267	0.384689166169736	0	6.00677206760398	3.55871767291974	4.87010238207484	5.44277360900233	2.74650918676343	3.32166627518698	4.07095410361453	3.0876509311621	5.82295541641073	4.70766880768435	5.11161146253322	3.93908154219096	4.27500148969512	3.31210502672859	1.51979508234148	2.03994505270078	2.58374875397611	0.162326244818457	4.93307199569974	5.16058733795659	4.52923051254111	0	2.17183479679803	2.60103570907163	1.20896252910891	0	0.785385824366212	4.74738274027135	1.6241467797898	2.08233874892366	3.21897332106464	2.52783575621925	6.13488616228055	6.6220900832672	2.41889949642123	3.77698022699859	3.41058059173899	0.174512046798768	0	4.6824466788315	5.14324402306348	5.5938807094635
Chr1	1687435	1687638	1.43961070328423	1.81914234330625	1.7621503781192	1.73110124776381	1.15003873341433	0	0	0.649346984276646	1.75573342225882	0.171656824172714	0.332166627518698	1.58314881807232	1.66900050333086	1.71498001990179	2.35383440384218	2.25861901832863	1.81107197342113	1.87952651702113	2.92497586776032	1.25548289410818	1.37834125182485	2.11397625325318	1.21744683613842	1.65690967794495	0.955664321843813	2.20654819841747	0	0.723944932266011	0.867011903023877	2.82091256792079	3.05294693122886	1.0995401541127	1.18684568506784	0.902303766549887	1.23047289709125	0.473378429568329	0.659435414665892	1.3013394889686	1.79669110786319	1.03667121275196	1.45268470269177	1.25652969169331	0.610792163795689	0	0.668920954118785	1.32728878014541	0.889935567414647
Chr1	1693468	1693895	2.50037648465155	4.85104624881666	1.46845864843267	4.23158082786709	3.450116200243	5.63134881337873	5.03129050309342	4.87010238207484	4.47712022675998	3.94810695597243	1.99299976511219	2.71396940240968	2.25315067949667	3.15077724586608	3.30538448199114	3.32849118490535	4.30129593687519	4.64353610087574	2.45181800679909	3.23782430585794	3.6388209048176	2.87735656692794	3.1653617739599	3.87867492791659	5.79769688585247	5.34216932248439	0	2.22009779228243	4.4795614989567	3.86868009314851	2.36357181772557	6.36162517736632	3.8902164121668	4.87244033936939	2.65024931681193	3.3136490069783	3.18727117088515	3.96598701399955	3.79871834233932	2.50528876415056	4.64859104861365	3.14132422923328	2.44316865518276	1.62145045876929	4.41487829718398	4.64551073050895	4.57681148956104
Chr1	1724289	1724999	2.87922140656846	0	0	3.84689166169735	4.34459077067637	2.25253952535149	3.06786006286184	5.43828099331691	3.24810683117881	1.37325459338172	0.996499882556095	0	3.75525113249444	4.18774190906251	5.30864780441002	4.57667537924486	5.02572472624364	5.01207071205635	2.36578930480614	2.24665359998306	3.30801900437964	3.64073688060269	2.67838303950453	4.63181569061884	4.96945447358783	3.01948700836074	0	2.50967576518884	3.75705157977014	1.3701575329901	3.05294693122886	2.5917732204085	3.56053705520351	2.07529866306474	2.55559755549721	1.23078391687766	0.879247219554523	4.77157812621821	5.33873929193635	1.98695315777459	1.84006729007624	0.987273329187602	1.83237649138707	3.4050459634155	2.8094680072989	4.42429593381805	4.19541053209762
Chr1	1725184	1725577	1.96999359396789	1.21276156220417	0.293691729686533	2.11579041393355	2.55564162980963	1.03241394911943	1.96343044023158	3.81491353262529	3.16032016006587	1.37325459338172	3.21094406601408	0	3.58835108216136	3.94844237140179	3.15513973280973	2.49636838867901	2.89771515747381	2.91142342832685	1.84961709284844	2.70919992939133	1.54374220204383	3.22968594247013	2.19140430504916	4.10461715672727	4.5871887448503	4.52923051254111	0	2.70272774712644	1.87852578988507	0	0.492410795359493	0.157077164873242	2.30775549874302	2.88737205295964	1.51442818103539	0	0	2.10693060118726	3.49071415241992	1.90056389004526	0.677919527922824	1.34628181252855	1.57060842118892	0	1.67230238529696	2.87579235698173	2.98764083346346
Chr1	1725879	1726647	3.18229734410198	0	0	3.46220249552762	2.55564162980963	5.63134881337873	4.54043289303552	7.548658692216	3.16032016006587	3.604793307627	4.98249941278047	1.35698470120484	3.83870115766099	5.66342239130358	4.75775039074483	6.30035831428513	6.11236791029632	5.19633801764666	3.31210502672859	4.03076087055784	4.46582565591251	7.16403063602465	5.51909232382753	8.32220542785987	8.53726794180473	7.02611400022403	0	4.44019558456487	3.75705157977014	4.11047259897029	3.54535772658835	2.82738896771836	2.50556311292099	3.51898468954456	3.59676692995904	2.74559489149631	2.30802395133062	4.46173539074949	6.3140858933478	6.30641654424108	6.68234963238213	6.37240057930179	2.70493672538091	4.70220633043093	5.41825972836216	5.80688841313619	7.6280191492684
Chr1	1739304	1739526	0.833458828217185	3.23403083254444	0	0.769378332339471	1.91673122235722	2.72181859313305	4.66314729555	3.40907166745239	2.3702401200494	3.94810695597243	1.88227755593929	0	1.91935057883049	2.15369583894643	1.85301857323746	1.06987216657672	1.81107197342113	1.84267305590307	1.24741617889778	1.58587312939981	0.937272051240898	2.23141937843391	1.05512059131997	1.69456671608006	1.33793005058134	1.91621290915201	1.88858833606405	2.22009779228243	1.37276884645447	2.49852256015841	3.24991124937266	2.74885038528174	2.83524246988428	2.25575941637472	1.79838346497952	1.70416234644598	2.96745936599652	2.85055316631218	3.02870786754081	2.50528876415056	1.35583905584565	2.06429877921044	0.174512046798768	0.324290091753857	3.21082057977017	2.1568442677363	2.54267304975613
Chr1	1788909	1789194	0.984996796983945	0	0	0.769378332339471	0.255564162980963	0	0	0.811683730345807	1.05344005335529	0	0.553611045864497	0	0.417250125832716	1.51556373851786	1.85301857323746	1.42649622210229	1.53941117740796	1.21616421689603	2.53784670879204	0	0.882138401167904	0.939545001445856	0	1.12971114405338	1.08308623142299	0	0	1.93051981937603	1.80627479796641	0	0	0	2.24181962735036	2.34598979302971	1.89303522629423	0	1.31887082933178	0.929528206406144	0.87267853810498	0	0.774765174768942	1.79504241670473	0.261768070198153	0.648580183507715	1.47162609906133	1.38259247931814	1.20776969863416
Chr1	1975918	1976190	1.28807273451747	0.202126927034028	2.93691729686533	0.865550623881905	0.383346244471445	0.281567440668937	0	0.0811683730345807	0.438933355564704	0	0	0	2.00280060399704	1.19649768830357	1.40228432569321	0	0.0905535986710565	0.626508839007044	0.344114807971802	0.13215609411665	0.385935550510958	0.29360781295183	0	0.338913343216013	0	0.174201173559274	0.314764722677342	2.02704581034483	0.867011903023877	0.725377517465346	0.590892954431392	0	1.2527815564605	1.17299489651485	0.851865851832405	0.662729801395661	1.86840034155336	0.371811282562458	0.87267853810498	1.38222828366928	1.45268470269177	1.34628181252855	2.53042467858214	1.45930541289236	0.602028858706907	0.663644390072707	0.57210143619513
Chr1	2027136	2027912	5.83421179752029	1.61701541627222	1.46845864843267	4.80861457712169	5.87797574856215	9.66714879630016	13.0077266665342	10.2272150023572	9.21760046685878	11.6726640437446	7.41838801458426	1.80931293493979	5.59115168615839	7.49805218003573	6.86117687928464	7.54854250862463	9.2817438637833	9.13965835727923	8.04368363634087	8.92053635287391	8.93165131182503	8.04485407488015	9.90190093392586	9.56488768631858	11.4042609073362	7.54871752090185	7.86911806693354	8.30123522331693	9.46487994134399	12.6538078046733	16.7419670422228	11.1524787060002	7.45075346737031	7.03796937908912	10.0330866993594	6.24859527030194	6.81416595154755	8.7995336873115	9.95880214072742	7.08391995380504	8.03818868822777	7.09041754598369	7.15499391874951	5.51293155981558	8.22772773566106	7.41069568914523	9.91642489404893
Chr1	2029765	2030788	0.227306953150141	0.202126927034028	0.293691729686533	10.2904351950404	14.1838110454435	15.2046417961226	11.9032970439039	15.1784857574666	0	0	0.110722209172899	0.452328233734947	7.09325213915617	9.73151453153573	7.71256379131267	8.97503873072692	4.66351033155941	10.798064107592	10.0223437821787	6.93819494112415	5.62363230744539	6.57681501012099	6.24956042551058	2.18410821183653	1.5290629149501	1.50974350418037	8.18388278961089	9.99044006527096	8.38111506256415	9.10751771928712	8.17401920296759	8.08947399097198	0	0.0902303766549887	0	0.0946756859136658	0	0.0619685470937429	0.0513340316532341	0.518335606375979	0.387382587384471	0.0897521208352366	1.22158432759138	1.1350153211385	0.869597240354421	1.60380727600904	0.76280191492684
Chr1	2030939	2031640	0	0	0	9.80957373732826	10.7336948452004	13.4213813385526	6.994720943325	14.0421285349825	0	0	0	0	4.75665143449296	6.06225495407144	5.75938205195426	5.40879817547119	3.12409915415145	5.56487262882727	6.79626745744309	7.79720955288238	4.35555835576652	4.93261125759075	4.13931924287064	3.99164604232193	2.99441487511061	1.9742799670051	9.12817695764291	6.3707154039409	7.36960117570296	5.72242263778218	4.82562579452304	6.04747084761983	0	0	0	0	0	0	0	0	0	0	0.174512046798768	0.162145045876929	0	0	0
Chr1	2031938	2032441	2.87922140656846	5.8616808839868	2.6432255671788	0.769378332339471	0	1.22012557623206	0.859000817601315	0.324673492138323	5.17941359566351	5.32136154935415	6.31116592285527	0	5.34080161065876	7.8570014865268	5.85954521807521	8.26179061967578	5.79543031494762	7.22327837914003	3.8282772386863	3.89860477644119	4.79662755635048	5.28494063313294	3.24652489636913	5.91215498721267	6.62593929811711	4.87763285965966	0	4.19888060714287	4.69631447471267	6.44780015524752	6.79526897596101	5.10500785838038	5.27486971141261	5.23336184598935	3.69141869127375	2.36689214784165	3.51698887821809	5.39126359715564	4.87673300705724	3.54195997690252	2.7116781116913	3.05157210839804	3.22847286577722	0.162145045876929	3.54528105682956	5.69628101479074	4.25897735834153
Chr1	2141105	2142757	9.92573695422283	9.49996557059929	12.0413609171479	4.71244228557926	1.27782081490482	14.1722278470031	18.0390171696276	18.4252206788498	17.2061875381364	13.7325459338172	15.1689426566872	7.46341585662663	12.8513038756476	12.8822917774018	15.8758618301696	14.1460875358477	13.628316599994	10.9086244909462	8.64588455029152	13.2816874587234	12.7910068169346	12.6838575195191	13.9600570543873	16.1172123218282	19.8778178943513	13.5296244797702	0	6.99813434523811	9.75388390901862	11.3642477736238	10.5375910206932	11.1524787060002	12.7915590501756	14.2563995114882	11.5475148803948	10.8877038800716	9.56181351265544	18.9004068635916	19.3529299332693	13.1311686948581	12.4930884431492	13.9115787294617	3.57749695937475	0	15.0507214676727	12.1115101188269	20.404951224293
Chr1	2143711	2144393	6.89497757888762	4.04253854068055	3.81799248592493	2.69282416318815	0	7.88388833873023	6.01300572320921	8.76618428773471	7.37408037348702	5.83633202187229	6.42188813202817	2.03547705180726	6.17530186232419	6.85992007960716	7.66248220825219	6.41923299946032	7.01790389700688	6.59676954013299	4.6885642586158	5.88094618819095	5.18256310686144	5.81343469644624	4.13931924287064	7.75734985583318	9.68406512801731	5.9228399010153	0	3.71625065229886	7.22509919186565	6.44780015524752	5.71196522617012	8.8748598153382	7.91230456711892	6.94773900243413	6.81492681465924	3.97637880837396	6.26463643932598	7.18835146287418	7.80277281129159	4.66502045738381	5.81073881076707	4.84661452510277	2.61768070198153	0	7.55880678154227	7.41069568914523	8.51795471668305
Chr1	2148163	2148361	2.80345242218508	3.43615775957847	0.293691729686533	2.40430728856085	2.17229538533819	1.68940464401362	2.69971685531842	2.43505119103742	2.8091734756141	3.26147965928158	2.21444418345799	0	2.58695078016284	2.87159445192858	2.55416073608406	2.08030699056584	2.85243835813828	2.98513035056297	1.97866014583786	1.25548289410818	1.76427680233581	2.58374875397611	1.78558869300302	3.46444750843035	3.0581258299002	3.77435876045093	0	2.31662378325124	2.52878471715298	3.30449757956435	2.65901829494126	2.74885038528174	2.37369137013568	2.25575941637472	2.08233874892366	1.89351371827332	3.07736526844083	2.78858461921843	2.97737383588758	2.41889949642123	3.48644328646024	3.32082847090375	1.48335239778953	0.162145045876929	2.4750075302395	2.54397016194538	3.36904179092688
Chr1	2149919	2150950	4.01575617231916	0	0	8.36698936419175	14.6949393714054	7.97774415228654	4.66314729555	11.4447405978759	2.8091734756141	9.95609580201744	2.32516639263089	0.226164116867474	3.6718011073279	5.82295541641073	6.81109529622417	5.88429691617196	7.15373429501347	6.22823492895238	4.90363601359818	7.99544369405735	5.29283040700742	6.45937188494026	6.73653915996595	8.20923431345453	4.90574351879824	8.36165633084513	4.09194139480544	11.1004889614122	8.23661307872684	21.6807280220198	18.9085745418045	21.8337259173807	4.68144686887869	7.2184301323991	4.54328454310616	5.01781135342429	8.13303678087934	6.56866599193675	6.67342411492044	2.76445656733855	8.13503433507389	6.37240057930179	3.05396081897845	0.324290091753857	9.16421707142736	7.46599938831796	6.86521723434157
Chr1	2229320	2229819	5.45536687560339	4.24466546771458	0.293691729686533	2.98134103781545	2.17229538533819	5.3497813727098	6.01300572320921	3.32790329441781	4.47712022675998	5.83633202187229	7.41838801458426	2.94013351927716	6.09185183715765	5.26458982853573	5.20848463828907	6.5975450272231	4.57295673288835	7.07586453466779	4.98966471559113	4.16291696467449	5.29283040700742	7.34019532379575	4.70746109973524	6.47701055923936	5.41543115711494	6.90997988451785	0	3.86103963875206	3.03454166058357	7.57616518241584	6.79526897596101	5.02646927594376	5.47267732559059	4.69197958605941	2.55559755549721	1.98818940418698	3.51698887821809	4.27582974946826	5.18473719697665	3.54195997690252	6.19812139815154	4.39785392092659	1.13432830419199	0	5.01690715589089	5.53036991727256	5.53031388321959
Chr1	2284012	2285553	28.5649071125344	28.4998967117979	28.7817895092802	12.9832593582286	9.96700235625756	21.7745487450644	30.9240294336474	22.4024709575443	26.1604279916564	23.1736712633165	19.7085532327761	22.1640834530124	15.7720547564767	16.7908508925268	18.4300225662536	20.0898217946073	17.7937821388626	20.5273778427602	16.0013385706888	15.5283410587064	19.7929803762048	18.7909000289171	22.0763692953101	23.6862769869858	25.484381915835	25.8398407446256	5.35100028551481	13.3205867536946	15.6062142544298	22.1643130336634	22.7493787456086	20.0273385213384	18.3301722471588	18.8581487208926	16.3747547074451	12.4971905406039	16.1561676593144	21.8129285769975	20.6362807246001	7.68864482791035	11.7183232683802	10.5907502585579	8.8128583633378	0	14.4486926089658	13.6047099964905	11.5691623763904
Chr1	2301999	2302168	2.50037648465155	0.404253854068055	0.881075189059599	1.73110124776381	1.4056028963953	2.62796277957674	4.78586169806447	2.27271444496826	3.24810683117881	2.23153871424529	1.66083313759349	1.80931293493979	3.25455098149518	2.39299537660715	2.75448706832595	2.49636838867901	2.98826875614487	2.39547497267399	2.06468884783081	2.97351211762464	2.97721710394168	2.87735656692794	3.65234050841527	2.7113067457281	4.5871887448503	4.12276110756947	0	1.59267885098522	2.8177886848276	2.7403150659802	1.77267886329418	2.74885038528174	3.03305008406225	3.78967581950953	1.70373170366481	2.17754077601431	2.96745936599652	4.08992410818703	1.89935917116966	1.90056389004526	3.97067152069083	2.24380302088091	0.610792163795689	0.162145045876929	3.14392848435829	2.43336276359993	2.98764083346346
Chr1	2302703	2303121	3.03075937533522	1.81914234330625	0.293691729686533	3.65454707861249	1.78894914086674	6.66376276249817	6.25843452823815	6.65580658883562	7.98858707127761	4.63473425266329	5.53611045864497	7.68957997349411	6.34220191265728	5.10505680342858	5.30864780441002	3.50680321266814	4.34657273621071	3.46422534509777	3.01100456975327	3.23782430585794	3.47341995459862	4.11050938132562	3.81466675323373	4.74478680502418	6.56222834332752	5.40023638033748	0	2.07530880582923	1.95077678180372	2.41792505821782	3.34839340844455	3.14154329746485	3.36272944102554	4.60174920940442	2.55559755549721	2.65091920558264	1.86840034155336	4.39976684365575	4.72273091209754	4.57863118965448	4.74543669545977	4.48760604176183	2.53042467858214	1.1350153211385	5.08379925130277	6.35992540486345	4.89464562078056
Chr1	2321570	2322882	5.45536687560339	3.84041161364652	2.34953383749226	2.40430728856085	0.511128325961926	3.0972418473583	2.45428805028947	3.08439817531407	2.8091734756141	0.858284120863573	2.65733302014959	6.78492350602421	16.6065550081421	14.0787894657054	14.6739038367183	12.5412792859827	7.92343988371745	14.0043152248633	3.91430594067925	2.24665359998306	2.97721710394168	3.2884075050605	3.49001426359682	2.48536451691743	3.24925869426897	4.12276110756947	0	9.70086209236455	9.97063688477459	16.9254754075247	16.4465205650071	19.3204912794088	4.35176751191541	3.69944544285454	3.40746340732962	1.70416234644598	2.74764756110788	3.78008137271832	3.02870786754081	1.81417462231593	3.00221505222965	2.60281150422186	0.436280116996921	0	3.61217315224144	4.36899223464532	3.17834131219517
Chr1	2375653	2375891	0.530382890683663	0	0	0.0961722915424339	0	1.87711627112624	1.8407160377171	1.94804095282994	2.8091734756141	1.37325459338172	2.54661081097669	0.452328233734947	2.5035007549963	2.67217817054465	2.90473181750737	2.02086964797825	1.81107197342113	2.46918189491011	1.89263144384491	1.51979508234148	2.92208345386868	2.34886250361464	1.46093620336611	3.42679047029524	4.26863397090237	3.9485599340102	0	1.73746783743843	3.03454166058357	0.967170023287128	4.33321499916354	2.67031180284512	1.38465329924581	2.25575941637472	0.757214090517693	1.23078391687766	0.439623609777262	2.41677333665598	2.61803561431494	1.7277853545866	2.03375858376847	1.34628181252855	1.91963251478645	0	1.40473400364945	2.21214796690902	1.39847017736587
Chr1	2388564	2389081	2.50037648465155	3.63828468661249	4.69906767498453	3.46220249552762	2.04451330384771	4.97435811848455	4.90857610057895	5.92529123152439	4.21376021342116	4.29142060431786	4.87177720360758	0.678492350602421	3.0876509311621	4.94552377832144	4.75775039074483	5.40879817547119	4.84461752890152	4.09073418410481	4.25842074865105	3.70037063526621	4.46582565591251	4.58028188204855	6.0060710582829	6.21341129229357	4.45976683527113	2.6130176033891	1.57382361338671	3.33014668842365	1.80627479796641	5.4000326300198	2.26508965865367	3.14154329746485	5.34080558280527	4.06036694947449	2.36629403286779	3.97637880837396	2.8575534635522	5.76307487971809	5.90341364012192	3.36918144144386	2.90536940538353	3.59008483340946	2.00688853818584	2.270030642277	4.54866248800774	3.26291825119081	4.13184370585372
Chr1	2410100	2410328	0	0	0	0	0	0	0	0	0.0877866711129408	0	0	0	0	0	0	0	0.0905535986710565	0	0	0	0	0	0	0	0	0	0	0	0	0	0	0	0	0	0.0946517613147116	0	0	0	0	0	0	0	0	0	0	0	0
Chr1	2429519	2430018	5.22805992245325	0.606380781102083	1.17476691874613	3.75071937015492	3.06676995577156	7.50846508450498	6.25843452823815	5.84412285848981	3.42368017340469	4.46307742849058	6.53261034120107	7.91574409036158	5.84150176165802	5.02529029087501	6.16003471643804	5.76542223099677	4.61823353222388	5.67543301218145	4.77459296060875	3.76644868232454	4.02475645532856	5.34366219572331	4.8697873445537	5.98746906348289	3.5678134682169	4.00662699186329	4.72147084016013	5.79155945812809	5.6355773696552	7.97915269211881	7.4846440894643	8.48216690315509	4.35176751191541	4.24082770278447	4.16467749784731	3.02962194923731	2.41792985377494	5.51520069134312	5.74941154516222	3.97390631554917	4.06751716753695	2.96181998756281	1.6578644445883	3.89148110104629	4.74933877424337	5.75158471396346	5.53031388321959
Chr1	2439113	2440566	18.6391701583116	19.6063119223007	9.39813534996906	27.697619964221	24.406377564682	29.9400045244636	32.2738878613066	28.9771091733453	23.9657612138328	29.3533169335342	31.9987184509679	28.0443504915667	18.8597056876388	19.9017448821161	22.7370387094542	21.2191313037716	21.5517564837115	21.3750074484756	23.7009073990579	16.651667858698	25.1409444332853	24.2520053498212	24.9170785796331	24.4017607115529	21.4068808093014	23.8074937197674	24.2368836461553	24.9519686654352	21.6030465836783	63.6720265330693	52.6879551034658	45.6309163956769	18.0664287615882	13.7150172515583	11.7368184030242	13.8226501433952	14.287767317761	17.0413504507793	21.8682974842777	21.1653705936858	16.7542969043784	20.8224920337749	15.444316141691	15.7280694500621	25.0845357794544	22.3979981649539	25.7445646287809
Chr1	2573217	2574515	9.47112304792255	10.7127271328035	5.58014286404413	9.52105686270095	7.02801448197649	15.4862092367915	15.9528723268816	13.3116131776712	14.9237340891999	10.6427230987083	20.0407198602948	12.4390264277111	14.2699543034789	12.4435759583572	12.1698246836947	14.8593356468989	12.4963966166058	12.4933233190228	10.49550164314	10.1760192469821	10.5856608140148	13.4472378331938	10.5512059131997	14.7992159870992	13.8889881441301	12.1360150912961	0	6.2741894129721	8.4533660544828	19.7463879754455	14.575359542641	14.1369448385918	11.2750340081445	8.57188578222393	7.2881856212328	5.68054115481995	6.26463643932598	11.2782755710612	13.1415121032279	7.77503409563968	7.74765174768942	7.98793875433605	8.2893222229415	6.97223697270793	10.8365194567243	11.6690805254451	10.9334941139514
Chr1	2576380	2577276	12.5776514076411	10.9148540598375	4.99275940467106	8.36698936419175	5.23906534110974	11.5442650674264	16.075586729396	11.8505824630488	12.5534939691505	10.814379922881	14.5046094016498	5.88026703855432	7.51050226498889	10.8083624510089	9.9662350290339	11.8874685175191	12.9944414092966	11.387719485481	9.46315721922455	9.31700463522386	11.6332001654017	11.6855909554828	8.11631224092283	13.4435626142352	10.8308623142299	12.9489539012393	0	6.5637673858785	10.8376487877985	12.0090277891485	12.8026806793468	7.7753196612255	11.3409698795371	10.7374148219437	9.27587260884174	6.34327095621561	6.37454234177029	12.9514263425923	11.6014911536309	7.2566984892637	9.49087339091954	9.51372480853508	9.33639450373411	2.270030642277	11.9736850787263	11.0607398345451	12.7769320750246
Chr1	2627655	2628306	4.84921500053635	6.06380781102083	1.46845864843267	3.65454707861249	1.53338497788578	9.10401391496229	10.1852954087013	4.13958702476361	6.40842699124468	5.32136154935415	7.41838801458426	4.297118220482	4.2559512834937	5.74318890385715	6.71093213010323	6.18148362910993	8.42148467640826	8.36573567379994	4.55952120562637	4.95585352937439	5.34796405708042	4.52156031945818	2.84070928432299	5.76152683467222	4.20492301611278	4.47116345468802	1.57382361338671	4.77803655295567	6.57484026459774	7.33437267659406	7.78009056667999	6.36162517736632	6.26390778230248	4.06036694947449	5.58445391756799	1.70416234644598	2.63774165866357	4.08992410818703	5.13340316532341	3.36918144144386	3.00221505222965	4.21834967925612	3.40298491257598	2.43217568815393	4.74933877424337	4.81142182802713	3.24190813843907
Chr1	2661573	2661859	0.378844921916902	0.404253854068055	0	0.673206040797037	0	1.68940464401362	1.59528723268816	1.29869396855329	0.965653382242348	0.686627296690858	1.77155534676639	0	0.751050226498889	2.19357909522322	1.9531817393584	1.54537090727748	2.0827327694343	1.84267305590307	1.20440182790131	1.71802922351646	1.43347490189784	1.64420375253025	1.21744683613842	2.44770747878231	1.84761768889804	2.43881642982983	0	1.88225682389163	1.22826686261716	5.31943512807921	3.84080420380405	2.90592755015498	1.58246091342378	1.6241467797898	0.56791056788827	0.946756859136658	2.19811804888631	2.04496205409352	2.66936964596817	1.12306048048129	0.193691293692236	1.70529029586949	0	0	2.4750075302395	2.26745166608175	0.699235088682937
Chr1	2762061	2762782	6.28882570382057	4.04253854068055	5.58014286404413	3.94306395323979	6.00575783005263	7.41460927094867	4.66314729555	7.79216381131974	6.84736034680938	6.17964567021772	7.97199906044876	2.03547705180726	4.33940130866024	5.10505680342858	6.96134004540559	8.14291593450059	9.2817438637833	7.81293375702901	4.64554990761933	3.96468282349952	6.83657260905126	6.92914438566319	5.60025544623675	5.64855572026688	4.90574351879824	6.09704107457458	0.944294168032025	4.97108853489328	6.21358530500445	5.72242263778218	5.21955443081063	4.79085352863389	5.01112622584198	6.13566561253923	5.30049863362385	5.86989252664728	4.39623609777261	7.80803693381161	7.44343458971895	6.73836288288773	4.84228234230589	6.01339209596085	4.53731321676798	3.89148110104629	7.49191468613039	6.19401430734527	5.40318023073179
Chr1	2779105	2779446	1.74268664081775	0	1.7621503781192	2.88516874627302	4.98350117812878	0.938558135563122	0.613572012572368	2.02920932586452	3.51146684451763	4.29142060431786	3.76455511187858	0	2.75385083049592	2.71206142682143	2.35383440384218	2.43693104609142	3.16937595348698	3.83275995627839	3.31210502672859	2.18057555292473	2.7566825036497	2.58374875397611	2.43489367227685	3.23850527961968	2.42101628200433	3.54209052903856	0.629529445354684	3.08883171100165	2.09527876564104	2.82091256792079	2.16660749958177	2.04200314335215	2.37369137013568	4.42128845609445	2.17699051023837	0.473378429568329	0.659435414665892	3.65614427853083	4.0553885006055	2.59167803187989	2.13060423061459	1.9745466583752	0.174512046798768	0	2.74257591188702	3.53943674705444	3.7504427483903
Chr1	2860971	2862298	10.0772749229896	6.06380781102083	0	6.92440499105524	1.15003873341433	12.4828232029895	11.7805826413895	13.555118296775	14.835947418087	11.6726640437446	12.9544984732292	5.65410292168684	10.598153196151	11.2470782700536	10.61729560882	13.0167780266834	13.3113790046453	14.0780221470995	9.2050711132457	7.20250712935745	10.9715963645258	13.3297947080131	11.0381846476551	17.0962953133411	14.207542918078	14.2264291740073	0	9.70086209236455	8.81462101407609	15.474720372594	10.0451802253337	9.81732280457765	11.0772263939665	9.83511105539377	12.1154254482831	9.65691996319391	4.50614200021693	10.844495741405	12.268833565123	8.120591166557	10.8467124467652	10.8600066210636	7.24224994214889	4.05362614692322	10.435166884253	11.0054361353724	7.88228645424402
Chr1	2862695	2863112	3.93998718793578	6.87231551915694	0.881075189059599	3.07751332935788	0.511128325961926	6.75761857605448	10.1852954087013	5.60061773938607	7.46186704459997	7.89621391194487	7.97199906044876	0	4.50630135899333	4.90564052204465	3.50571081423303	5.88429691617196	5.84070711428315	5.45431224547309	3.35511937772507	2.37880969409971	3.36315265445263	5.10877594536184	3.1653617739599	5.46027052959132	5.86140784064206	5.2841022646313	0	3.08883171100165	2.89003967674626	7.17317767271287	6.49982249874531	4.31962203401417	5.6045490683759	5.23336184598935	4.16467749784731	3.78702743654663	3.18727117088515	5.76307487971809	5.49274138689605	2.41889949642123	3.87382587384471	5.56463149178467	2.87944877217968	2.270030642277	4.08041782012459	6.58114020155435	4.00471005336591
Chr1	2864137	2864420	1.13653476575071	1.81914234330625	1.17476691874613	1.73110124776381	1.66116705937626	3.56652091513986	5.64486251566579	3.49024004048697	3.42368017340469	1.54491141755443	4.31816615774308	0.452328233734947	1.1683003523316	2.31322886405358	2.50407915302359	4.0417392959565	3.75797434484885	4.12758764522288	3.05401892074974	2.44488774115803	3.30801900437964	2.05525469066281	2.67838303950453	4.93307199569974	3.31296964905855	3.25175523977311	0	2.41314977422004	2.16752975755969	4.99704512031683	3.44687556751645	1.64931023116905	2.63743485570631	3.42875431288957	1.79838346497952	1.04143254505032	1.20896492688747	4.08992410818703	3.43938012076669	1.98695315777459	1.646375996384	3.14132422923328	1.91963251478645	0	3.81284943847708	3.87125894209079	5.21247975200008
Chr1	2955565	2956725	10.0015059386062	11.1169809868715	4.11168421561146	10.3866074865829	10.7336948452004	12.8582464572148	13.2531554715632	12.6622661933946	14.3970140625223	17.5089960656169	11.2936653356357	8.82040055783147	12.0168036239822	11.8453271142054	11.7691720192109	11.5902818045811	12.2700126199282	12.2353490911964	8.77492760328095	10.770721670507	11.9088684157667	12.3902497065672	11.5251633821104	11.6360247837498	14.9083634207635	13.8780268268888	2.51811778141873	11.0522259659278	13.6554374726261	19.0210104579802	15.56018113336	14.2940220034651	15.1652504203113	12.6322527316984	11.7368184030242	11.0770552518989	10.111343024877	15.9878851501857	13.0901780715747	10.1075443243316	10.653021153073	13.5525702461207	10.3834667845267	7.45867211033872	13.779771654847	12.3327249155178	13.8575681211709
Chr1	2983804	2984133	0.984996796983945	1.21276156220417	0	1.34641208159407	3.83346244471445	0.563134881337873	0.981715220115789	2.1103776988991	1.05344005335529	1.201597769209	1.32866651007479	0	3.33800100666173	3.15077724586608	3.25530289893067	2.79355510161699	1.72051837475007	2.02694036149338	2.06468884783081	3.83252672938286	3.36315265445263	1.99653312807244	3.57117738600605	2.14645117370141	1.72019577931886	0.696804694237094	2.51811778141873	6.0811374310345	4.19055753128207	3.38509508150495	3.84080420380405	1.33515590142256	4.08802402634478	3.9701365728195	3.40746340732962	4.1657301802013	3.95661248799535	3.78008137271832	3.23404399415375	2.50528876415056	2.13060423061459	2.42330726255139	1.91963251478645	4.05362614692322	3.61217315224144	1.99093317021812	3.11477448595127
Chr1	3047348	3048145	5.83421179752029	2.2233961973743	2.34953383749226	3.75071937015492	4.08902660769541	5.72520462693505	5.52214811315131	5.43828099331691	9.21760046685878	7.38124343942672	3.98599953022438	0	7.3436022146558	5.66342239130358	6.46052421480087	6.83529439757349	7.87816308438192	7.81293375702901	4.94665036459465	7.13642908229913	4.74149390627748	6.28320719716916	9.41492219947049	6.32638240669891	4.33234492569195	8.24552221513895	0	4.53672157553367	5.05756943430595	5.56122763390099	4.92410795359493	3.76985195695782	6.92326649622905	6.58681749581418	4.63793630442087	6.24859527030194	4.2863301953283	6.75457163321798	9.85613407742095	6.73836288288773	6.39181269184377	8.07769087517129	7.41676198894766	2.10788559640007	7.69259097236603	7.46599938831796	7.81871962800011
Chr1	3053156	3053912	3.63691125040226	0	0	5.86650978408847	0	4.97435811848455	7.48557855338289	4.38309214386736	3.16032016006587	1.37325459338172	3.21094406601408	0	2.08625062916358	4.18774190906251	4.00652664483775	4.10117663854409	4.4824031342173	6.81789030684136	5.24775082156998	3.96468282349952	3.96962280525557	5.40238375831367	2.67838303950453	5.91215498721267	5.98882975022123	8.24552221513895	0	2.02704581034483	4.40731050703804	7.73736018629702	6.59830465781721	5.5762393530001	3.75834466938149	3.42875431288957	1.98768698760894	3.50300037880563	1.64858853666473	3.65614427853083	3.28537802580698	1.81417462231593	1.93691293692236	2.78231574589233	0	0	6.08718068248094	6.13871060817254	5.91171484068301
Chr1	3081323	3081557	1.51537968766761	0.404253854068055	0	0.288516874627302	1.4056028963953	0.750846508450498	1.34985842765921	1.05518884944955	0.702293368903526	0	1.66083313759349	1.35698470120484	0.917950276831975	1.43579722596429	1.80293699017699	0.772685453638742	1.53941117740796	1.40043152248633	1.29043052989426	1.71802922351646	1.8194104524088	1.05698812662659	1.54209932577534	2.33473636437698	2.61214914637309	1.50974350418037	0	1.44788986453202	1.22826686261716	0.564182513584158	1.57571454515038	1.33515590142256	1.58246091342378	2.25575941637472	2.36629403286779	1.60948666053232	1.4287767317761	1.17740239478112	1.79669110786319	1.46861755139861	1.0653021153073	1.52578605419902	1.57060842118892	1.45930541289236	2.60879172106326	1.54850357683632	2.54267304975613
Chr1	3185839	3186415	4.62190804738621	7.88295015432707	4.405375945298	3.46220249552762	3.83346244471445	10.1364278640817	8.71272257852763	7.71099543828517	7.81301372905173	7.03792979108129	6.42188813202817	3.39246175301211	5.17390156032568	6.85992007960716	7.06150321152653	6.83529439757349	7.74233268637533	7.59181299032065	3.31210502672859	4.03076087055784	5.84416690773736	6.92914438566319	5.84374481346444	9.26363138123768	6.56222834332752	7.54871752090185	0	2.84751673357964	4.62406348279401	5.72242263778218	5.90892954431392	4.55523778132403	6.32984365369513	6.13566561253923	6.5309715307151	5.58586546890628	2.19811804888631	6.38276035065552	5.95474767177516	2.41889949642123	1.93691293692236	3.23107635006852	1.22158432759138	0	5.55204391918592	4.47959963299077	4.38611101082933
Chr1	3186675	3187407	9.84996796983945	7.88295015432707	4.99275940467106	4.71244228557926	3.83346244471445	8.07159996584285	8.59000817601315	6.89931170793936	9.74432049353643	8.23952756029029	12.7330540548834	6.78492350602421	8.17810246632123	8.6945498683393	8.41370595415927	8.85616404555173	9.19119026511224	10.4295294964114	8.77492760328095	5.484477905841	9.42785416248197	9.21928532668747	6.41188667032904	10.4309995634262	10.9582842238091	11.2069421656466	0.314764722677342	5.01935153037768	8.01986010297087	10.719467758099	8.86339431647088	8.63924406802833	6.79139475344374	6.85750862577914	6.81492681465924	7.1953521294386	6.04482463443735	9.48118770534267	9.34279376088861	4.57863118965448	5.13281928284424	3.85934119591517	4.10103309977106	4.540061284554	6.88988582742349	5.80688841313619	6.99235088682937
Chr1	3188836	3189525	8.18305031340508	7.68082322729305	8.51706016090946	6.5397158248855	3.57789828173348	6.38219532182923	9.57172339612894	8.84735266076929	7.46186704459997	9.4411253294993	10.8507764989441	9.72505702530137	8.34500251665432	8.61478335578573	7.81272695743361	7.9646039067378	8.24037747906615	10.1715552685849	4.73157860961228	5.28624376466602	7.49817640992718	7.92741094969941	6.65537603755672	6.32638240669891	7.19933789122339	7.31644928948949	1.57382361338671	6.4672413949097	8.01986010297087	13.0567953143762	10.9315196569808	11.7022487830566	9.42882960915005	8.12073389894898	6.24701624677097	8.04743330266159	3.84670658555104	8.55165949893653	9.59946391915478	3.45557070917319	4.3580541080753	4.21834967925612	4.18828912317044	3.08075587166164	7.29123839989476	7.07887349410888	7.37375184429279
Chr1	3230582	3230898	0.606151875067043	0.202126927034028	0	0.288516874627302	1.91673122235722	1.40783720334468	0.490857610057894	1.62336746069161	0	0.343313648345429	1.32866651007479	0	1.25175037749815	1.99416281383929	1.20195799345132	2.55580573126661	2.17328636810536	2.17435420596562	0.430143509964752	1.51979508234148	0.937272051240898	1.23315281439769	0.405815612046142	1.43096744913428	0.891953367054226	0.290335289265456	0	2.65446475164204	3.10679265250223	6.60899515912871	3.54535772658835	6.75431808954942	1.78026852760176	0.270691129964966	0	0.473378429568329	1.86840034155336	1.7351193186248	2.51536755100847	1.20944974821062	1.93691293692236	1.9745466583752	0.0872560233993842	0.162145045876929	0.401352572471271	0.497733292554531	0.254267304975613
Chr1	3231318	3232256	3.40960429725212	0	0	0.288516874627302	3.83346244471445	4.88050230492824	2.94514566034737	6.00645960455897	6.23285364901879	11.1576935712264	6.75405475954687	0	4.75665143449296	6.58073728566966	5.55905571971238	4.39836335148207	5.56904631826998	4.93836378982023	4.73157860961228	4.88977548231607	2.59128155343072	5.05005438277148	4.13931924287064	6.70295278805003	7.39047075559216	4.64536462824729	0	7.91513125944172	7.51410315954027	18.5374254463366	17.1358956785104	14.922330662958	4.48363925470072	6.31612636584921	2.93420460075606	2.74559489149631	5.60520102466008	2.91252171340592	5.59540945020252	5.96085947332376	6.97288657292048	7.53917815015987	1.91963251478645	0	6.28785696871658	5.64097731561801	5.40318023073179
Chr1	3243903	3244259	5.07652195368649	8.89358478949721	5.87383459373066	2.78899645473058	3.32233411875252	3.75423254225249	4.41771849052105	3.81491353262529	4.7404802400988	7.72455708777215	5.75755487699077	4.97561057108442	4.8401014596595	4.82587400949108	4.95807672298671	6.12204628652234	6.29347510763843	5.78599339553564	5.41980822555588	4.42722915290779	5.73389960759137	6.4006503223499	6.33072354791981	6.43935352110424	4.96945447358783	6.32930930598694	0.314764722677342	4.87456254392448	5.85233034541117	7.01198266883168	8.66642999832708	7.46116533147901	5.86829255394653	6.31612636584921	6.05771272414154	5.30183841116528	2.52783575621925	4.95748376749944	5.13340316532341	3.97390631554917	2.7116781116913	2.96181998756281	2.35591263178337	0	3.21082057977017	3.65004414539989	4.44967783707324
Chr1	3254661	3256699	19.0937840646119	19.4041849952666	11.4539774577748	24.1392451771509	22.7452105053057	32.0048324227025	37.6733215719434	36.4445994925267	30.4619748761904	34.1597080103702	50.2678829644963	9.72505702530137	15.3548046306439	17.0700336864643	17.2781461558628	23.2994382943374	24.8116860358695	18.7215582479752	24.4321513659979	18.5018531763311	18.138970874015	18.4972922159653	21.7517168056732	26.774154114065	25.6118038254142	24.3881642982983	12.2758241844163	27.1720664577176	22.8313134462954	43.4420535459802	46.3850969228643	42.8035274279586	15.7586732628452	21.6552903971973	18.9303522629423	13.1599203419995	18.6840034155336	24.6015131962159	22.4843058641165	15.722846726738	13.4615449116104	16.4246381128483	15.444316141691	11.1880081655081	24.8169673978069	22.1214796690902	21.1677531392198
Chr1	3290106	3290488	2.19730054711803	0.404253854068055	0	3.26985791244275	2.30007746682867	3.8480883558088	5.39943371063684	4.6265972629711	1.58016008003293	2.05988189007257	3.87527732105148	0	3.42145103182827	3.07101073331251	3.00489498362831	5.05217411994562	4.799340729566	4.60668263975767	4.8606216626017	2.90743407056631	2.48101425328473	2.99479969210867	2.35373054986762	4.36821642367305	3.5678134682169	3.19368818192002	0	2.94404272454845	3.39579662017685	2.57912006209901	3.64383988566025	2.82738896771836	3.49460118381086	1.26322527316984	2.83955283944135	1.13610823096399	1.31887082933178	3.47023863724961	3.90138640564579	0.950281945022628	2.51798681799906	3.6798369542447	0.0872560233993842	0	3.14392848435829	2.10154056856357	2.66980670224394
Chr1	3369761	3370457	1.51537968766761	2.62765005144236	0	1.25023979005164	2.42785954831915	1.59554883045731	2.08614484274605	1.86687257979536	3.42368017340469	2.23153871424529	2.98949964766828	2.94013351927716	4.58975138415987	6.1819047229018	6.36036104867993	5.64654754582158	4.799340729566	5.85970031777176	3.6562198347004	5.41839985878267	6.78143895897826	5.22621907054258	7.62933350646746	7.07952316940116	6.94449407206504	6.6196445952524	2.83288250409608	2.94404272454845	2.09527876564104	3.38509508150495	3.84080420380405	3.6913133745212	1.64839678481644	1.71437715644479	1.79838346497952	2.55624351966898	2.08821214644199	1.48724513024983	1.9506932028229	1.64139608685727	1.84006729007624	2.6925636250571	0.785304210594458	1.62145045876929	1.07027352659006	2.26745166608175	1.9070047873171
Chr1	3392450	3393346	10.6834267980566	7.07444244619096	4.11168421561146	1.05789520696677	0.638910407452408	0.84470232200681	1.22714402514474	1.21752559551871	0.263360013338822	0	0.775055464210296	1.80931293493979	7.3436022146558	8.49513358695537	9.31517444924777	8.79672670296414	5.11627832491469	9.80302065740433	13.5065062128932	14.3389362116566	12.4050712664236	12.4489712691576	16.4761138490734	9.64020176258881	6.24367356937958	10.6843386449688	0	0.579155945812809	0.867011903023877	0.322390007762376	0.0984821590718987	0.392692912183106	8.5716632810455	12.4517919783884	7.00423033728866	9.27821721953925	13.4085200982065	8.42772240474904	10.0614702040339	0.0863892677293298	0.484228234230589	0.448760604176183	0	0.810725229384643	0.133784190823757	0.387125894209079	0.19070047873171
Chr1	3422471	3423187	4.54613906300283	8.69145786246318	0	4.23158082786709	6.00575783005263	7.60232089806129	9.44900899361447	6.24996472366271	4.21376021342116	7.38124343942672	7.41838801458426	2.26164116867474	5.00700150999259	5.58365587875001	6.05987155031709	9.50997481401528	8.24037747906615	10.2452621908211	4.81760731160523	5.88094618819095	6.78143895897826	4.58028188204855	3.7335036308245	9.71551583885903	7.19933789122339	8.65199162011059	3.14764722677342	6.5155043903941	6.79159324035371	10.1552852445148	9.65125158904607	6.51870234223956	3.4286653124182	4.7822099627144	3.78607045258846	3.97637880837396	1.86840034155336	7.12638291578044	6.98142830483984	3.45557070917319	4.64859104861365	3.94909331675041	2.87944877217968	0.324290091753857	9.23110916683923	7.52130308749068	7.69158597551231
Chr1	3446228	3446837	5.68267382875353	6.46806166508888	7.34229324216333	8.55933394727662	7.92248905240986	10.7934185589759	13.4985842765921	8.60384754166555	9.39317380908466	9.26946850532658	11.2936653356357	4.297118220482	7.09325213915617	6.82003682333037	8.06313487273597	8.67785201778895	8.05927028172403	8.43944259603606	5.3767938745594	5.61663399995765	8.65598306146006	8.27974032524161	6.73653915996595	9.86614399139948	9.04695558012143	8.24552221513895	5.03623556283747	7.62555328653532	5.92458133732983	11.5254427775049	10.734555338837	9.58170705726779	7.12107411040703	7.85004276898402	5.96306096282683	7.38470350126593	9.01228400043386	8.98543932859273	8.05944296955776	6.04724874105309	8.7161082161506	6.91091330431321	6.89322584855135	4.21577119280015	8.96354078519172	8.29555487590884	9.4714571103416
Chr1	3472547	3473078	2.12153156273465	2.62765005144236	0	2.40430728856085	3.450116200243	5.16206974559717	6.87200654081052	3.49024004048697	4.21376021342116	4.63473425266329	5.31466604029917	0	1.00140030199852	3.94844237140179	3.5557923972935	5.289923490296	5.61432311760551	5.89655377888982	2.32277495380966	4.62546329408277	4.74149390627748	3.58201531801233	4.8697873445537	5.12135718637531	4.65089969963989	4.5872975703942	0	3.42667267939245	4.19055753128207	3.22390007762376	4.13625068101974	1.64931023116905	3.69240879798883	3.42875431288957	4.16467749784731	5.11248703933795	2.74764756110788	4.39976684365575	5.69807751350899	2.93723510279721	4.3580541080753	2.42330726255139	2.18140058498461	2.10788559640007	4.3479862017721	4.9773329255453	4.25897735834153
Chr1	3498191	3498495	0.378844921916902	0.80850770813611	0.293691729686533	0.577033749254603	0.127782081490482	1.31398138978837	0.859000817601315	1.29869396855329	0.438933355564704	0	0.332166627518698	0	1.25175037749815	1.11673117575	1.65269224099557	0.356624055525573	0.996089585381622	0.810776144597351	0.258086105978851	1.51979508234148	0.771871101021916	0.58721562590366	1.46093620336611	1.2050252203236	1.84761768889804	1.3355423306211	2.51811778141873	4.19888060714287	5.20207141814327	2.09553505045544	2.75750045401316	1.72784881360567	3.62647292659617	4.06036694947449	5.77375744019741	4.44975723794229	3.40708297577378	2.29283624246849	3.28537802580698	2.07334242550392	2.90536940538353	2.6925636250571	2.79219274878029	2.59432073403086	2.4750075302395	2.54397016194538	2.03413843980491
Chr1	3517988	3518792	15.0780278922927	10.3084732787354	16.7404285921324	9.42488457115852	0	8.91630228784966	10.9215818237882	11.607077343945	12.1145606135858	12.5309481646082	8.08272126962166	16.7361446481931	11.683003523316	10.4095298882411	10.1665613612758	9.50997481401528	9.10063666644118	9.69246027405014	11.1407169080871	9.11877049404888	11.0267300145988	13.0949084576516	11.5251633821104	9.45191657191325	13.5704333701821	14.2844962318604	0	4.82629954844008	6.93609522419102	5.48063013196039	6.10589386245772	6.98993383685929	10.4178676800399	9.83511105539377	11.2635595964507	10.5090011364169	3.95661248799535	12.0838666832799	13.2955141981876	6.6519736151584	8.7161082161506	10.1419896543817	6.36968970815505	0.810725229384643	9.63246173931051	7.79782158335431	11.9505633338538
Chr1	3520933	3521234	5.37959789122001	4.04253854068055	5.2864511343576	4.03923624478222	1.02225665192385	4.12965579647774	5.15400490560789	5.11360750117858	5.35498693788939	3.43313648345429	5.20394383112627	3.39246175301211	4.08905123316061	4.30739167789287	4.8078319738053	4.57667537924486	3.48631354883568	3.61163918957002	4.8606216626017	4.29507305879114	4.13502375547455	4.81516813241001	3.65234050841527	4.33055938553794	6.68965025290669	6.79384576881167	3.46241194945076	2.55793876067324	3.54029860401417	3.30449757956435	3.24991124937266	2.35615747309864	5.20893384001995	5.5942833526093	3.2181598847002	4.54443292385596	5.49529512221577	4.52370393784323	4.3633926905249	2.50528876415056	3.77698022699859	1.9745466583752	3.22847286577722	0	3.7459573430652	5.97279951065437	4.64037831580495
Chr1	3545360	3546008	4.92498398491973	7.07444244619096	2.05584210780573	2.88516874627302	4.8557190966383	5.81906044049136	10.3080098112158	5.76295448545523	6.49621366235762	4.63473425266329	5.31466604029917	2.71396940240968	5.59115168615839	4.66634098438394	4.95807672298671	6.5975450272231	5.79543031494762	6.33879531230656	3.78526288768982	5.22016571760769	5.01716215664245	3.75818000578343	4.13931924287064	6.43935352110424	5.22429829274618	6.15510813242767	4.72147084016013	6.1294004265189	6.21358530500445	7.01198266883168	6.89375113503291	7.14701100173253	5.34080558280527	3.87990619616451	5.20584687230914	2.74559489149631	3.95661248799535	5.70110633262435	6.51942201996073	6.39280581197041	6.39181269184377	5.38512725011419	3.83926502957291	4.05362614692322	8.0939435448373	6.96826609576343	7.18305136556108
Chr1	3552735	3553342	3.1065283597186	5.45742702991874	3.23060902655186	3.75071937015492	4.08902660769541	7.97774415228654	7.97643616344079	8.76618428773471	7.02293368903526	5.14970472518144	5.75755487699077	12.6651905445785	6.92635208882308	5.50388936619644	6.21011629949851	7.25135579568665	7.28956469302005	6.41250223454268	4.30143509964752	5.81486814113262	5.40309770715341	5.81343469644624	6.81770228237518	8.17157727531942	8.28242412264638	7.31644928948949	3.46241194945076	5.74329646264369	5.41882439389923	5.72242263778218	3.24991124937266	6.91139525442267	6.72545888205108	6.22589598919422	5.48980215625328	6.15391958438828	6.48444824421461	7.12638291578044	6.87876024153337	4.66502045738381	7.36026916030495	4.21834967925612	8.55109029313965	3.4050459634155	7.96015935401354	6.41522910403617	8.32725423795134
Chr1	3576457	3576753	2.04576257835127	0	0	2.69282416318815	2.04451330384771	2.72181859313305	4.41771849052105	1.54219908765703	1.9313067644847	2.74650918676343	3.43238848435988	4.74944645421695	1.33520040266469	2.55252840171429	3.10505814974925	3.15017915714256	3.21465275282251	3.16939765615328	1.76358839085548	1.65195117645813	1.32320760175186	1.23315281439769	1.78558869300302	3.80336085164637	3.50410251342731	4.23889522327566	0.629529445354684	3.04056871551725	2.67328670099029	3.46569258344554	3.34839340844455	3.06300471502823	3.95615228355946	5.5942833526093	3.02885636207077	4.54443292385596	2.63774165866357	3.71811282562458	4.15805656391196	1.7277853545866	0.290536940538353	3.23107635006852	2.00688853818584	0	4.61555458341962	5.08794032389076	4.32254418458543
Chr1	3696768	3697043	3.18229734410198	1.21276156220417	1.46845864843267	0.577033749254603	0	1.87711627112624	2.331573647775	2.516219564072	1.75573342225882	1.201597769209	3.10022185684118	0	1.58555047816432	1.9542795575625	1.90310015629793	3.32849118490535	3.39575995016462	2.83771650609073	2.02167449683434	0.991170705874879	1.76427680233581	1.70292531512061	0.162326244818457	2.78662082199833	1.91132864368763	2.55495054553601	0	1.39962686904762	2.23978074947835	2.09553505045544	1.47723238607848	1.17807873654932	2.43962724152833	2.88737205295964	1.98768698760894	1.13610823096399	0.879247219554523	1.42527658315609	2.61803561431494	2.41889949642123	1.84006729007624	2.24380302088091	1.13432830419199	2.75646577990779	2.60879172106326	3.20761455201809	3.24190813843907
Chr1	3729048	3729434	1.13653476575071	1.01063463517014	0	2.40430728856085	0.511128325961926	1.59554883045731	0.859000817601315	0.974020476414968	0	0	0	0	2.5035007549963	2.2334623515	3.95644506177728	1.72368293504027	1.85634877275666	2.21120766708368	4.98966471559113	0	0	0.117443125180732	0	0	0	0	0	0	0	0	0	0	1.45058917063847	4.69197958605941	0.662562329202981	1.70416234644598	0	0.805591112218658	3.38804608911345	0.345557070917319	0	0	0	0	0	0	0
Chr1	3729668	3730197	0	0	0	0	0	0.0938558135563122	0	0	0	0	0	0	2.67040080532938	3.23054375841965	3.2052213158702	1.12930950916432	1.4488575787369	1.36357806136827	6.06502349050301	0	0	0	0	0.15062815254045	0	0	0	0	0	0	0	0	2.37369137013568	2.34598979302971	0.757214090517693	0	0.659435414665892	1.11543384768737	3.02870786754081	0	0	0.718016966681892	0	0	0.535136763295028	0.442429593381805	0
Chr1	3748347	3749147	7.87997437587156	9.09571171653124	6.75490978279026	8.75167853036148	7.28357864495745	11.4504092538701	14.4802994967079	8.36034242256181	9.65653382242348	7.89621391194487	9.52210998886935	8.594236440964	7.3436022146558	8.49513358695537	8.0130532896755	10.0449108973036	10.9569854391978	8.29202875156381	7.26942531840431	5.88094618819095	7.55331006000018	5.8721562590366	4.62629797732601	10.7322558685071	9.2380884444902	8.41972338869822	7.23958862157886	7.33597531362891	7.36960117570296	11.0418577658614	10.9315196569808	7.7753196612255	7.91230456711892	9.11326804215386	8.89726556358289	7.1953521294386	5.27548331732714	10.5346530059363	10.9341487421389	5.70169167013577	8.61926256930448	8.97521208352365	6.6314577783532	5.02649642218479	8.89664868977984	9.51223625770881	9.53502393658551
Chr1	3765352	3766724	13.7141861733919	14.957392600518	14.9782782140132	0.288516874627302	0.127782081490482	0.375423254225249	0.122714402514474	0.324673492138323	16.328320827007	12.7026049887809	13.2866651007479	19.2239499337353	15.0210045299778	14.9163378475179	16.7773303252581	11.5308444619935	12.5869502152769	11.9405214022519	6.40913829847481	7.46681931759075	6.72630530890527	6.34192875975953	7.38584413923978	7.19249428380649	7.64531457475051	5.40023638033748	13.2201183524484	15.4441585550082	13.2219315211141	12.7344053066139	12.3102698839873	15.0008692453947	0.263743485570631	0.180460753309977	0.283955283944135	0.284027057740997	0	0.123937094187486	0.256670158266171	13.5631150335048	11.524631974688	12.3857926752626	12.1285872525144	11.5122982572619	12.642606032845	13.3834951997996	14.0482685999026
Chr1	3774981	3775144	0	0	0	0	0	0	0	0	0	0	0	0	4.67320140932642	4.38715819044644	4.40717930932152	4.99273677735802	2.7166079601317	3.98017380075063	0	0	0	0	0	0	0	0	5.66576500819215	4.44019558456487	3.82930257168879	5.4000326300198	6.30285818060151	6.36162517736632	0	0	0	0	0	0	0	4.9241882605718	5.03597363599812	6.28264845846656	3.75200900617352	2.59432073403086	4.28109410636022	4.47959963299077	4.89464562078056
Chr1	3786889	3787654	1.28807273451747	0	0	5.097131451749	2.93898787428108	6.47605113538554	3.19057446537631	5.35711262028232	3.16032016006587	2.74650918676343	0.996499882556095	0	6.34220191265728	6.22178797917858	6.36036104867993	5.46823551805879	5.38793912092786	6.33879531230656	5.80693738452416	5.81486814113262	4.24529105562054	5.93087782162697	2.67838303950453	6.06278313975312	5.47914211190453	5.63250461174985	0.629529445354684	4.44019558456487	5.92458133732983	4.51346010867326	6.99223329410481	5.49770077056348	1.84620439899441	1.6241467797898	2.08233874892366	1.98818940418698	0.879247219554523	1.42527658315609	2.20736336108907	4.14668485100783	3.48644328646024	5.29537512927896	6.71871380175258	2.59432073403086	5.75272020542155	6.63644390072707	5.27604657824398
Chr1	3790297	3791422	2.80345242218508	0	0	14.61818831445	8.43361737837178	9.9487162369691	10.5534386162447	12.6622661933946	3.59925351563057	2.74650918676343	2.98949964766828	6.78492350602421	12.6844038253146	11.7655606016518	13.6722721755088	9.15335075848971	8.82897587042801	10.2821156519391	14.6678936897981	15.2640288704731	13.3423433176645	14.0931750216878	11.6063265045197	13.2929344616947	13.2518785962342	14.2264291740073	3.46241194945076	11.0039629704434	9.89838589285593	12.5732103027327	12.3102698839873	11.7022487830566	3.8902164121668	3.78967581950953	3.59676692995904	1.32545960279132	0.219811804888631	3.34630154306212	4.26072462721843	11.0578262693542	10.0719472719962	9.69322905020555	8.63834631653904	9.080122569108	11.3716562200193	13.715317394836	13.3490335112197
Chr1	3806184	3807144	3.03075937533522	5.25530010288472	1.7621503781192	2.30813499701841	4.72793701514782	2.25253952535149	2.69971685531842	2.02920932586452	3.33589350229175	6.00798884604501	3.43238848435988	1.35698470120484	14.6872044293116	12.483459214634	13.5220274263274	13.9677755080849	9.14591346577671	13.4883667692105	13.4204775109003	17.0481361410479	16.6503623220442	16.7356453382543	19.0733337661687	13.1046492710192	15.4817620138698	14.8651668103913	21.0892364193819	20.5600360763547	15.3172102867552	21.9225205278416	21.8630393139615	24.5040377202258	2.24181962735036	2.88737205295964	1.70373170366481	3.12429763515097	3.29717707332946	2.91252171340592	2.51536755100847	16.0684037976553	16.6574512575323	15.7066211461664	16.2296203522855	19.6195505511084	15.7865345172033	11.8349916229633	13.794001294927
Chr1	3827993	3828244	0.606151875067043	3.43615775957847	0	0.961722915424339	0	0.84470232200681	1.10442962263026	1.37986234158787	2.10688010671058	1.54491141755443	1.10722209172899	2.03547705180726	0.333800100666173	0.997081406919645	1.35220274263274	1.06987216657672	1.94690237142772	1.65840575031276	0.946315721922455	0.330390235291626	0	0.29360781295183	0	1.2050252203236	0.891953367054226	0.46453646282473	0	1.30310087807882	1.95077678180372	0	0	0	1.05497394228252	1.89483790975476	1.32512465840596	0.378702743654663	0.659435414665892	0.619685470937429	1.33468482298409	1.55500681912794	2.03375858376847	2.33355514171615	1.91963251478645	0.810725229384643	2.00676286235636	2.26745166608175	2.22483891853662
Chr1	3894882	3895175	0.984996796983945	0	0	1.34641208159407	0.766692488942889	2.25253952535149	1.10442962263026	1.29869396855329	0.790080040016467	0.514970472518143	1.21794430090189	0.678492350602421	1.41865042783123	1.31614745713393	1.20195799345132	1.42649622210229	1.35830398006585	1.91637997813919	1.03234442391541	0.13215609411665	0.771871101021916	0.88082343885549	0.730468101683055	1.01674002964804	1.08308623142299	1.16134115706182	0	0.62741894129721	1.44501983837313	0.564182513584158	0.590892954431392	0	0.725294585319234	0.451151883274944	0.851865851832405	0.378702743654663	0	1.67315077153106	1.43735288629056	0.345557070917319	0.581073881076707	0.179504241670473	0	0	0.869597240354421	1.32728878014541	0.953502393658551
Chr1	3903117	3904636	10.8349647668234	16.3722810897562	0	8.36698936419175	4.72793701514782	8.82244647429335	6.62657773578158	9.98370988325342	11.2366939024564	15.2774573513716	13.5081095190937	2.71396940240968	10.9319532968172	12.842408521125	12.3200694328761	8.61841467520135	12.9038878106256	13.1566856191479	9.63521462321045	8.52406807052396	10.2548589135769	12.037920331025	10.0642271787443	15.1004722921801	15.290629149501	16.7813797195434	0	6.6602933768473	9.17587597366937	9.67170023287128	11.0300018160527	5.26208502325362	10.022252451684	12.1811008484235	14.5763712424656	9.18354153362558	6.48444824421461	14.8104827554046	15.7595477175429	11.2306048048129	13.2678536179181	10.7702545002284	7.59127403574643	12.1608784407697	14.2480163227301	14.9873024758086	11.5055955501465
Chr1	4002847	4003982	9.77419898545607	2.02126927034028	7.0486015124768	17.503357060723	13.4171185565006	13.8906604063342	11.2897250313316	9.49669964504594	14.6603740758611	15.7924278238897	15.6118314933788	5.88026703855432	17.6079553101406	14.9562211037947	15.174719667323	11.9469058601067	12.0436286232505	13.1566856191479	20.2597593193398	16.453433717523	18.9659756251099	17.7339119022905	17.6935606852118	14.4603026438832	14.7809415111843	18.3491902815768	0	10.3282810336618	10.4763938282052	9.02692021734653	9.25732295275848	12.7232503547326	6.39577952508779	6.67704787246916	7.2881856212328	3.21897332106464	2.8575534635522	5.82504342681184	7.44343458971895	6.6519736151584	6.48865833868989	5.74413573345514	6.02066561455751	1.78359550464622	5.21758344212652	3.81595524291807	5.40318023073179
Chr1	4006671	4007719	0.757689843833804	1.01063463517014	1.17476691874613	18.2727353930624	13.800464800972	14.6415069147847	19.0207323897434	16.5583480990545	19.4886409870729	23.5169849116619	19.4871088144303	0.452328233734947	9.8471029696521	12.8822917774018	13.6221905924483	10.4015349528292	12.768057412619	12.4933233190228	13.850621020865	15.6604971528231	17.3670997729931	17.0879747137965	18.9921706437594	15.9665841692877	15.9914496521865	19.3363302650794	14.1644125204804	12.162274862069	11.560158706985	21.035948006495	18.6131280645888	21.7551873349441	1.45058917063847	1.53391640313481	0.946517613147116	0.946756859136658	0.219811804888631	1.36330803606234	1.12934869637115	0.518335606375979	0.290536940538353	0.179504241670473	0.872560233993842	0.810725229384643	0.535136763295028	0.940162885936335	0.444967783707324
Chr1	4007728	4008178	1.51537968766761	0	0	2.11579041393355	1.15003873341433	3.28495347447093	1.8407160377171	3.57140841352155	2.63360013338822	2.23153871424529	1.99299976511219	0	2.16970065433012	3.50972655235715	4.40717930932152	2.31805636091623	1.7657951740856	2.39547497267399	5.59186562954178	2.97351211762464	2.64641520350371	3.58201531801233	2.75954616191376	3.72804677537614	3.82265728737525	3.54209052903856	0	1.68920484195403	1.44501983837313	0	0	0	1.2527815564605	1.80460753309977	1.04116937446183	0	0.329717707332946	1.92102495990603	1.74535707620996	0.691114141834638	1.16214776215341	1.07702545002284	0.610792163795689	0	0.668920954118785	1.05077028428179	0
Chr1	4144134	4144472	3.25806632848536	4.64891932178263	4.405375945298	0	0.127782081490482	0	0	0.0811683730345807	4.3015468845341	4.97804790100872	4.42888836691598	3.16629763614463	4.67320140932642	4.06809214023215	5.55905571971238	4.10117663854409	4.30129593687519	3.35366496174359	0	0	0	0	0	0.0753140762702251	0	0	0	0	0	0	0	0	4.68144686887869	3.33852393623458	5.01654334967972	5.39651409707895	5.60520102466008	4.64764103203072	4.77406494375077	0	0	0	0	0	0	0	0
Chr1	4144645	4145083	1.28807273451747	0.80850770813611	1.7621503781192	0	0.127782081490482	0	0.122714402514474	0	4.82826691121174	8.92615485698115	4.42888836691598	0	4.33940130866024	3.35019352725001	4.60750564156341	3.92286461078131	4.30129593687519	3.42737188397971	0.0430143509964752	0	0	0	0	0	0	0	0	0	0	0	0	0	3.16492182684757	6.85750862577914	4.73258806573558	3.97637880837396	3.95661248799535	6.07291761518681	4.97940107036371	0	0	0	0	0.486435137630786	0	0	0
Chr1	4197857	4198708	4.62190804738621	5.45742702991874	3.5243007562384	2.40430728856085	4.98350117812878	3.00338603380199	2.69971685531842	3.49024004048697	0	0.171656824172714	0	10.1773852590363	5.17390156032568	6.38132100428573	5.35872938747049	4.69555006442005	1.4488575787369	4.27500148969512	0	0	0	0	0	0	0.0637109547895876	0	4.09194139480544	4.97108853489328	4.33505951511939	4.43286260673267	4.82562579452304	6.44016375980294	0	0	0.0946517613147116	0.0946756859136658	0	0.123937094187486	0	0	0	0.359008483340946	0	0.162145045876929	0	0	0
Chr1	4213039	4213794	7.65266742272142	10.9148540598375	0	7.21292186568254	5.36684742260022	11.4504092538701	12.2714402514474	8.60384754166555	11.6756272580211	12.1876345162627	12.2901652181918	0	6.17530186232419	7.81711823025002	8.81435861864305	9.56941215660288	9.68923505780305	11.2034521798907	4.8606216626017	6.60780470583252	7.27764180963521	10.5111597036755	8.6032909753782	10.5816277159666	11.1494170881778	10.0456010085848	5.98052973086949	5.88808544909689	5.41882439389923	9.99409024063366	12.9996449974906	9.42462989239454	7.7804328243336	7.57935163901905	7.66679266649164	8.52081173222992	6.92407185399187	10.1628417233738	9.18879166592891	6.22002727651175	6.0044301044593	7.44942602932463	7.06773789535012	4.37791623867707	8.36151192648481	10.4523991436451	7.81871962800011
Chr1	4214035	4214392	4.54613906300283	5.65955395695277	1.7621503781192	2.40430728856085	2.42785954831915	5.25592555915348	6.13572012572368	4.95127075510942	6.14506697790585	3.604793307627	5.97899929533657	4.52328233734947	4.2559512834937	4.10797539650894	4.75775039074483	5.76542223099677	5.20683192358575	5.12263109541053	4.08636334466515	4.09683891761617	3.6388209048176	4.46283875686782	3.81466675323373	5.04604311010508	4.5871887448503	6.09704107457458	3.46241194945076	3.86103963875206	3.54029860401417	6.60899515912871	4.33321499916354	4.47669919888741	5.1429979686273	4.60174920940442	3.88072221390318	4.1657301802013	4.2863301953283	6.07291761518681	5.18473719697665	4.49224192192515	4.64859104861365	3.50033271257423	3.40298491257598	0.648580183507715	4.54866248800774	5.58567361644529	4.13184370585372
Chr1	4218627	4218984	0.681920859450424	3.03190390551041	0	1.25023979005164	4.21680868918589	5.81906044049136	2.94514566034737	2.9220614292449	5.53056028011527	5.49301837352686	6.31116592285527	0.904656467469895	3.25455098149518	3.94844237140179	3.80620031259586	5.64654754582158	4.12018873953307	6.08082108448013	4.64554990761933	4.16291696467449	4.5760929560585	3.4645721928316	6.24956042551058	6.66529574991492	5.79769688585247	5.51637049604366	0	2.55793876067324	3.39579662017685	3.14330257568317	5.21955443081063	4.16254486914092	3.23085769824023	3.06783280626962	3.78607045258846	2.74559489149631	1.31887082933178	4.58567248493698	4.3633926905249	2.67806729960922	3.77698022699859	5.6543836126199	0.523536140396305	0	3.94663362930083	4.59020703133623	3.30547496468298
Chr1	4260285	4260558	2.57614546903493	1.61701541627222	2.6432255671788	2.78899645473058	2.17229538533819	1.97097208468256	2.45428805028947	3.24673492138323	3.68704018674351	2.23153871424529	2.65733302014959	0	2.25315067949667	2.71206142682143	3.45562923117256	2.08030699056584	2.98826875614487	3.2431045783894	2.75291846377441	3.10566821174129	2.97721710394168	2.7599134417472	2.84070928432299	3.42679047029524	2.22988341763556	3.42595641333238	0	0	0	0	0	0	2.63743485570631	3.9701365728195	4.16467749784731	2.17754077601431	3.07736526844083	4.08992410818703	3.23404399415375	3.97390631554917	3.68013458015248	3.14132422923328	0.174512046798768	2.75646577990779	2.8094680072989	3.76065154374534	2.73337352848784
Chr1	4290882	4291286	0	0.202126927034028	0.587383459373066	3.26985791244275	1.66116705937626	5.25592555915348	6.38114893075263	5.92529123152439	0	0	0	0	4.50630135899333	4.14785865278572	3.80620031259586	4.75498740700764	2.399670364783	4.34870841193124	0	0	0	0	0	0.0753140762702251	0	0	4.72147084016013	4.68151056198687	4.40731050703804	8.46273770376237	7.78009056667999	6.91139525442267	0	0	0	0	0	0	0	0	0	0	0	0	0	0.0553036991727256	0
Chr1	4291850	4292929	0	0	0.293691729686533	8.17464478110688	8.3058352968813	13.7968045927779	17.1800163520263	13.7174550428441	0	0	0	0	10.9319532968172	12.0048601393125	9.71582711373154	14.3243995636105	8.24037747906615	12.1984956300783	0	0	0	0	0	0	0	0.116134115706182	2.20335305874139	8.15644623686373	9.68163291709996	14.104562839604	10.734555338837	10.5241700465072	0	0	0	0	0	0	0	0.0863892677293298	0	0	0	0	0	0	0
Chr1	4296942	4297342	0.303075937533522	0.404253854068055	0	4.61626999403683	3.450116200243	3.19109766091462	3.68143207543421	3.32790329441781	0.526720026677645	0.686627296690858	0.110722209172899	2.03547705180726	4.33940130866024	4.74610749693751	3.65595556341445	4.10117663854409	2.0827327694343	4.12758764522288	0.344114807971802	0.594702423524927	0.496202850656946	0.469772500722928	0.162326244818457	0.45188445762135	0.318554773947938	0.290335289265456	0	0.772207927750412	0.216752975755969	0.644780015524752	1.08330374979089	0.706847241929591	0.461551099748604	0.541382259929932	0.473258806573558	0.378702743654663	0.439623609777262	0.247874188374972	0.205336126612936	0.691114141834638	0.484228234230589	0.897521208352366	0.436280116996921	0	0.334460477059393	0.331822195036354	0.953502393658551
Chr1	4326202	4326448	0.984996796983945	0.202126927034028	0	2.30813499701841	2.55564162980963	2.81567440668937	1.34985842765921	2.1103776988991	2.72138680450116	1.54491141755443	1.10722209172899	2.48780528554221	2.92075088082901	3.70914283374108	3.95644506177728	3.9823019533689	3.57686714750673	2.65344920050042	1.07535877491188	1.0572487529332	0.606470150802934	0.939545001445856	0.97395746891074	1.24268225845871	0.891953367054226	0.812938809943277	0	2.17183479679803	2.09527876564104	2.7403150659802	1.18178590886278	2.27761889066201	1.31871742785315	0.360921506619955	0.946517613147116	0.662729801395661	0.329717707332946	1.85905641281229	1.43735288629056	2.59167803187989	2.13060423061459	2.33355514171615	1.22158432759138	0.810725229384643	1.80608657612072	2.65457756029083	2.35197257102443
Chr1	4329279	4331767	23.0337712525476	18.3935503600965	13.8035112952671	10.194262903498	9.96700235625756	4.97435811848455	1.10442962263026	4.38309214386736	7.02293368903526	2.57485236259072	10.961498708117	0	16.2727549074759	17.9873485808304	17.728880403407	5.94373425875955	7.10845749567794	7.66551991255677	19.8296158093751	16.3212776234063	14.4450163191244	11.391983142531	12.9049364630673	11.0711692117231	9.11066653491102	5.51637049604366	1.25905889070937	26.8824884848112	24.9265922119365	5.4000326300198	8.27250136203949	2.04200314335215	16.8795830765204	21.5650600205423	19.025004024257	20.2605967855245	19.3434388301995	11.09236992978	14.7328670844782	6.22002727651175	7.6508061008433	7.71868239183034	5.93340959115813	7.13438201858486	6.95677792283536	7.57660678666341	9.4714571103416
Chr1	4332498	4334726	20.3818567991293	7.88295015432707	16.4467368624459	9.23253998807365	5.36684742260022	2.90953022024568	2.45428805028947	3.08439817531407	4.21376021342116	0	4.65033278526178	21.7117552192775	18.0252054359733	18.8647802189197	18.9308383968584	6.6569823698107	4.34657273621071	7.9234941403832	25.6795675448957	17.3124483292812	17.2568324728471	14.2106181468686	12.0121421165658	6.62763871177981	5.16058733795659	4.81956580180657	3.46241194945076	29.7782682138753	26.8051180018215	2.49852256015841	4.53017931730734	1.41369448385918	9.56070135193536	11.4592578351836	9.55982789278587	11.7397850532946	11.6500256590974	4.21386120237452	5.54407541854929	3.54195997690252	3.19590634592189	3.59008483340946	3.66475298277414	4.70220633043093	1.60541028988508	2.26745166608175	2.92407400721956
Chr1	4340931	4341554	3.93998718793578	2.2233961973743	1.7621503781192	2.11579041393355	0	2.72181859313305	1.47257283017368	2.84089305621032	5.96949363567997	1.37325459338172	4.20744394857018	4.297118220482	3.58835108216136	4.82587400949108	4.50734247544247	7.84572922156261	6.11236791029632	6.26508839007044	4.60253555662285	3.50213649409124	5.67876595751838	5.40238375831367	3.97699299805219	6.96655205499582	7.39047075559216	8.76812573581677	0.314764722677342	5.06761452586208	5.56332637773655	5.96421514360396	5.61348306709822	5.02646927594376	4.15395989773743	6.67704787246916	4.16467749784731	3.02962194923731	4.61604790266125	7.74606838671787	6.51942201996073	4.14668485100783	4.74543669545977	4.6671102834323	2.09414456158522	0.162145045876929	7.49191468613039	8.35085857508157	5.27604657824398
Chr1	4426714	4427230	3.1065283597186	2.82977697847639	0	3.84689166169735	0.766692488942889	6.00677206760398	6.5038633332671	4.38309214386736	3.95040020008233	2.57485236259072	3.54311069353278	4.297118220482	3.6718011073279	4.46692470300001	4.90799513992624	4.22005132371928	5.9312607129542	6.11767454559819	1.72057403985901	3.03959016468296	3.30801900437964	4.69772500722928	2.19140430504916	5.61089868213177	5.79769688585247	3.54209052903856	3.46241194945076	4.39193258908047	3.82930257168879	4.91644761837623	3.24991124937266	2.74885038528174	4.21989576913009	5.5942833526093	3.88072221390318	2.55624351966898	3.18727117088515	6.07291761518681	4.62006284879107	4.31946338646649	4.3580541080753	3.59008483340946	3.22847286577722	3.56719100929243	5.88650439624531	4.20308113712715	3.7504427483903
Chr1	4511091	4511375	0.227306953150141	0	0	1.63492895622138	0.894474570433371	1.97097208468256	0.736286415086842	3.00322980227949	0.614506697790585	2.74650918676343	1.43938871924769	0	0.751050226498889	1.3959139696875	1.90310015629793	1.3670588795147	1.72051837475007	1.36357806136827	2.70990411277794	1.91626336469143	0.220534600291976	0.822101876265124	0.97395746891074	1.95816598302585	1.59277386973969	1.39360938847419	0	2.26836078776684	3.82930257168879	2.82091256792079	2.36357181772557	1.72784881360567	1.84620439899441	1.6241467797898	1.23047289709125	2.27221646192798	2.8575534635522	1.92102495990603	2.412699487702	0.17277853545866	1.54953034953788	0.897521208352366	0	0	2.74257591188702	1.99093317021812	1.65273748234149
Chr1	4569155	4569693	0.909227812600565	0	0	0.577033749254603	7.15579656346697	0	0	0	0.790080040016467	0	0.442888836691598	0	2.83730085566247	3.15077724586608	3.50571081423303	1.01043482398912	1.17719678272373	2.54288881714624	4.1723920466581	3.17174625879961	2.70154885357671	2.23141937843391	0.568141856864598	2.14645117370141	1.27421909579175	0	2.20335305874139	8.34949821880133	3.39579662017685	3.06270507374257	1.08330374979089	1.88492597847891	2.57149898431365	2.4362201696847	3.50211516864433	0.378702743654663	3.73680068310672	3.28433299596838	3.33671205746022	0.431946338646649	1.74322164323012	1.79504241670473	1.13432830419199	0	1.47162609906133	2.26745166608175	1.20776969863416
Chr1	4570901	4572176	8.78920218847213	8.48933093542916	0	10.194262903498	26.1953267055487	8.91630228784966	4.04957528297763	7.30515357311226	5.53056028011527	7.38124343942672	6.64333255037397	0	6.92635208882308	8.9737326622768	10.8176219410619	9.98547355471605	6.20292150896737	9.50819296845984	12.7322478949567	11.1011119057986	11.6883338154747	10.746045954037	11.2005108924735	9.52723064818347	6.37109547895876	7.60678457875495	24.2368836461553	24.1314977422004	14.2334454079753	9.26871272316831	4.13625068101974	10.6812472113805	11.3409698795371	11.4592578351836	9.46517613147116	8.61548741814359	11.1004961468759	9.04740787568647	9.34279376088861	8.37975896974499	11.3309406809958	7.3596739084894	8.11481017614273	9.72870275261572	8.22772773566106	10.7842213386815	8.70865519541476
Chr1	4587392	4587810	7.7284364071048	5.25530010288472	6.1675263234172	1.25023979005164	1.15003873341433	1.501693016901	2.69971685531842	1.29869396855329	1.66794675114587	1.71656824172715	1.32866651007479	9.49889290843389	6.25875188749074	6.30155449173215	7.06150321152653	8.20235327708818	3.62214394684226	6.37564877342462	2.53784670879204	2.18057555292473	1.70914315226281	2.17269781584354	2.43489367227685	1.92050894489074	1.84761768889804	2.14848114056437	2.20335305874139	1.83399382840723	1.37276884645447	1.69254754075247	0.689375113503291	1.0995401541127	2.43962724152833	3.06783280626962	2.27164227155308	2.93494626332364	2.52783575621925	1.36330803606234	1.02668063306468	8.20698043428633	6.77919527922824	6.82116118347798	9.51090655053288	8.59368743147722	7.82637516318979	7.18948089245433	7.05591771307327
Chr1	4666425	4666943	3.8642182035524	3.23403083254444	4.69906767498453	1.25023979005164	1.53338497788578	6.66376276249817	5.76757691818026	3.24673492138323	4.47712022675998	2.74650918676343	3.87527732105148	3.16629763614463	4.92355148482605	4.22762516533929	4.50734247544247	3.86342726819371	5.70487671627656	6.08082108448013	3.01100456975327	2.24665359998306	3.25288535430665	1.52676062734952	2.02907806023071	4.02930308045704	4.5871887448503	4.18082816542257	2.51811778141873	4.24714360262727	4.69631447471267	4.51346010867326	3.64383988566025	4.31962203401417	4.35176751191541	2.70691129964966	2.65024931681193	3.5976760647193	6.59435414665892	4.77157812621821	4.82539897540401	2.76445656733855	3.68013458015248	4.39785392092659	5.14810538056367	4.21577119280015	4.6824466788315	4.59020703133623	6.22954897190253
Chr1	4686368	4686792	2.80345242218508	2.62765005144236	0	2.98134103781545	0	1.501693016901	0.122714402514474	1.86687257979536	1.58016008003293	1.54491141755443	2.98949964766828	0	2.08625062916358	2.31322886405358	3.60587398035397	3.56624055525573	3.21465275282251	4.71724302311186	3.22607632473564	2.37880969409971	2.53614790335772	3.2884075050605	1.86675181541225	2.97490601267389	3.88636824216484	4.06469404971638	0	2.65446475164204	1.30051785453582	2.90151006986138	2.75750045401316	2.67031180284512	1.91214027038707	1.71437715644479	1.13582113577654	1.13610823096399	0.659435414665892	1.67315077153106	2.412699487702	0.691114141834638	1.646375996384	0.987273329187602	0.872560233993842	0	2.34122333941575	2.98639975532718	2.54267304975613
Chr1	4686905	4687359	1.59114867205099	1.01063463517014	0.587383459373066	3.26985791244275	0.127782081490482	4.78664649137192	3.43600327040526	3.24673492138323	2.01909343559764	2.05988189007257	2.32516639263089	0	2.92075088082901	3.98832562767858	4.60750564156341	2.13974433315344	3.75797434484885	3.98017380075063	4.08636334466515	3.76644868232454	2.97721710394168	3.64073688060269	2.43489367227685	4.66947272875395	3.82265728737525	4.12276110756947	0	3.52319867036126	3.39579662017685	2.49852256015841	4.82562579452304	1.57077164873242	4.68144686887869	2.70691129964966	4.25932925916202	2.55624351966898	2.30802395133062	2.6026789779372	4.00405446895226	2.24612096096257	4.06751716753695	2.33355514171615	1.74512046798768	2.43217568815393	2.74257591188702	2.87579235698173	3.24190813843907
Chr1	4687709	4688209	1.59114867205099	3.63828468661249	0.881075189059599	1.73110124776381	1.15003873341433	5.44363718626611	4.54043289303552	1.54219908765703	1.75573342225882	1.201597769209	0.553611045864497	0	4.33940130866024	3.27042701469644	3.15513973280973	3.62567789784333	4.88989432823705	4.90151032870217	2.88196151676384	3.36998039997459	3.08748440408766	2.58374875397611	3.40885114118759	6.21341129229357	5.35172020232535	5.63250461174985	0	3.13709470648605	2.8177886848276	5.80302013972277	4.82562579452304	2.74885038528174	3.49460118381086	3.24829355957959	1.6090799423501	2.93494626332364	0.109905902444315	3.53220718434335	3.90138640564579	2.24612096096257	2.80852375853742	1.16677757085808	0.872560233993842	1.1350153211385	4.21420201094835	2.93109605615446	3.30547496468298
Chr1	4705774	4706537	4.2430631254693	8.0850770813611	0	6.05885436717333	2.55564162980963	6.66376276249817	2.57700245280395	6.33113309669729	7.37408037348702	5.14970472518144	5.75755487699077	0	6.84290206365654	7.53793543631252	7.111584794587	5.52767286064638	6.33875190697396	9.25021874063341	2.40880365580261	2.57704383527468	5.62363230744539	4.05178781873526	2.67838303950453	6.74060982618514	7.07191598164422	8.30358927299204	0.629529445354684	5.88808544909689	5.92458133732983	8.70453020958415	8.86339431647088	7.30408816660577	6.65952301065842	6.22589598919422	4.44863278179145	6.9113250716976	2.63774165866357	6.81654018031172	8.47011522278363	3.62834924463185	5.4233562233826	4.84661452510277	4.71182526356675	5.6750766056925	7.89326725860166	7.74251788418159	3.8140095746342
Chr1	4810123	4810456	0.151537968766761	0.606380781102083	0	2.40430728856085	1.91673122235722	2.34639533890781	2.82243125783289	3.16556654834865	3.07253348895293	5.49301837352686	2.65733302014959	6.55875938915674	2.42005072982975	2.35311212033036	2.90473181750737	2.97186712937978	3.71269754551332	3.13254419503522	1.59153098686958	2.24665359998306	3.74908820496359	3.1122428172894	2.84070928432299	3.46444750843035	3.0581258299002	2.6130176033891	0.314764722677342	3.04056871551725	3.10679265250223	3.62688758732673	4.82562579452304	4.94793069350714	0.85716632810455	0.541382259929932	0.946517613147116	0.662729801395661	0.879247219554523	1.05346530059363	0.924012569758214	2.85084583506788	3.77698022699859	2.96181998756281	4.18828912317044	0.810725229384643	3.47838896141768	3.65004414539989	3.36904179092688
Chr1	4827273	4828053	1.06076578136733	0.202126927034028	0.293691729686533	0.961722915424339	0.766692488942889	0.656990694894186	0.368143207543421	0.811683730345807	7.46186704459997	6.00798884604501	6.08972150450947	0	7.09325213915617	6.70038705450001	6.10995313337757	7.90516656415021	7.10845749567794	5.27004493988278	6.71023875545014	6.8060388470075	7.77384466029215	6.81170126048246	6.73653915996595	7.53140762702251	10.8945732690195	8.30358927299204	8.49864751228823	5.35719249876848	4.84081645854998	6.6895926610693	8.56794783925519	7.61824249635226	0.725294585319234	0.360921506619955	0.473258806573558	0	0.659435414665892	0.495748376749944	0.667342411492044	0.691114141834638	0.774765174768942	0.538512725011419	0.349024093597537	1.1350153211385	0.401352572471271	0.553036991727256	0.254267304975613
Chr1	4867954	4868456	0.530382890683663	0	0	0.0961722915424339	0	2.44025115246412	3.06786006286184	3.65257678655613	3.51146684451763	2.23153871424529	3.76455511187858	0	1.08485032716506	2.83171119565179	4.35709772626105	3.44736587008054	2.76188475946722	3.39051842286165	2.15071754982376	1.91626336469143	0.220534600291976	0	0	3.9163319660517	4.84203256400865	5.05183403321893	0	1.88225682389163	2.74553769290895	0.564182513584158	0.295446477215696	0.942462989239454	2.96711421266959	3.9701365728195	2.08233874892366	1.70416234644598	2.41792985377494	4.21386120237452	4.10672253225873	0.17277853545866	0.677919527922824	0.807769087517129	0.872560233993842	0	2.20743914859199	2.76518495863628	2.86050718097565
Chr1	4904506	4905585	10.5318888292899	16.5744080167903	5.58014286404413	8.84785082190392	9.7114381932766	13.8906604063342	15.5847291193381	17.0453583372619	13.7825073647317	16.3073982964079	11.8472763815002	18.9977858168678	12.1002536491488	11.925093626759	10.9678666902433	13.1950900544462	13.2208254059743	14.7413844472246	10.2374155371611	10.572487529332	12.5153385665696	14.44550439723	12.093305238975	16.0418982455579	15.6728948782385	18.4072573394299	8.49864751228823	12.5001158304598	14.7392023514059	21.5195330181386	19.400985337164	19.6346456091553	12.8574949215682	12.5420223550434	10.3170419833036	11.9291364251219	6.48444824421461	14.6865456612171	14.2708607995991	7.60225556018102	8.32872562876613	7.09041754598369	6.80596982515197	6.810091926831	11.7061166970787	11.9455990213087	13.0947662062441
Chr1	4990939	4993142	50.2348366461812	41.4360200419756	69.8986316653949	42.123463695586	46.0015493365734	4.88050230492824	4.1722896854921	9.82137313718426	12.4657072980376	5.14970472518144	9.74355440721515	60.6119833204829	34.715210469282	31.3881226898304	30.7500919991297	8.73728936037654	8.69314547242143	10.1715552685849	37.2074136119511	33.8980381409209	40.0270299529936	39.2260038103645	44.3150648354387	13.4435626142352	12.9333238222863	13.8780268268888	32.1060017130889	29.3921642500001	10.4763938282052	4.27166760285148	2.85598261308506	5.96893226518321	31.8470258826536	34.7386950121707	28.9634389623018	29.9175167487184	30.7736526844083	14.8104827554046	14.2708607995991	36.1971031785892	37.1887283889092	36.798369542447	28.5327196515986	30.6454136707395	12.7094981282569	13.6047099964905	11.823429681366
Chr1	5044052	5044955	1.66691765643437	1.81914234330625	3.81799248592493	6.73206040797037	5.49462950409071	6.00677206760398	6.87200654081052	6.41230146973187	1.22901339558117	2.05988189007257	1.32866651007479	0.904656467469895	11.4326534478164	8.49513358695537	7.91289012355455	8.0240412493254	4.43712633488177	10.0978483463488	1.29043052989426	0.660780470583253	1.65400950218982	1.52676062734952	0.892794346501512	1.01674002964804	1.65648482452928	1.56781056203346	0	1.30310087807882	1.51727083029179	0.967170023287128	0.886339431647088	1.57077164873242	6.92326649622905	8.30119465225896	6.15236448545626	6.15391958438828	7.1438836588805	7.9319740279991	6.21141783004133	3.1964029059852	4.93912798915201	2.96181998756281	2.70493672538091	2.270030642277	4.14730991553647	4.86672552719985	5.21247975200008
Chr1	5045115	5045467	0	0	0.293691729686533	2.30813499701841	2.42785954831915	2.44025115246412	3.43600327040526	3.08439817531407	0	0	0	0	2.33660070466321	2.71206142682143	2.50407915302359	3.50680321266814	0.814982388039509	3.09569073391716	0	0	0	0	0	0	0	0	0	0	0	0	0	0	2.10994788456505	1.80460753309977	2.93420460075606	3.02962194923731	0.769341317110208	1.7351193186248	2.92603980423434	1.98695315777459	2.13060423061459	2.06429877921044	1.6578644445883	2.10788559640007	1.33784190823757	1.60380727600904	1.08063604614636
Chr1	5047124	5049490	13.335341251475	21.0212004115389	9.69182707965559	16.8301510199259	9.83922027476708	20.4605673552761	22.2113068551197	21.0226086159564	24.7558412538493	25.233553153389	29.2306632216455	14.9268317132533	17.2741552094744	19.6624453444554	17.9292067356489	25.2608705997281	25.4455612265669	24.6549654879831	16.0443529216853	17.2463702822229	21.9431927290516	17.0292531512061	17.8558869300302	23.083764376824	25.1658271418871	19.742799670051	3.14764722677342	15.299369568555	17.9904969877455	23.3732755627723	22.355450109321	14.8437920805214	20.2423125175459	21.7455207738523	17.6998793658511	19.0298128686468	14.8372968299826	24.0437962723723	24.4349990669394	17.018685742678	16.8511425512245	17.4119114420359	14.5717559076972	9.56655770673879	19.8669523373279	20.7941908889448	19.3243151781466
Chr1	5056945	5057308	1.96999359396789	1.21276156220417	0	6.44354353334307	6.38910407452408	5.16206974559717	6.25843452823815	5.11360750117858	3.86261352896939	2.57485236259072	1.99299976511219	2.26164116867474	3.00420090599555	3.35019352725001	4.35709772626105	3.92286461078131	3.21465275282251	5.30689840100084	2.66688976178146	1.51979508234148	1.98481140262778	2.23141937843391	1.86675181541225	3.87867492791659	3.18554773947938	3.60015758689165	2.51811778141873	1.73746783743843	2.09527876564104	4.51346010867326	2.56053613586937	3.29862046233809	4.08802402634478	3.9701365728195	2.93420460075606	0	1.64858853666473	5.76307487971809	5.85207960846869	3.45557070917319	1.25899340899953	3.6798369542447	2.61768070198153	4.05362614692322	5.21758344212652	4.7561181288544	5.40318023073179
Chr1	5060319	5062097	35.3841157070387	35.1700853039208	37.0051579405032	32.3138899582578	14.6949393714054	32.8495347447093	46.5087585529855	40.1783446521174	32.3932816406751	33.9880511861975	32.8844961243511	45.2328233734947	27.6219583301258	26.6021319366161	25.792015276143	26.6279294792428	25.1739004305537	24.618112026865	26.066696703864	28.0831699997882	31.2056459413146	34.175949427593	33.6015326774205	31.782540186035	39.8193467434922	35.1886370589733	9.44294168032025	19.4982501756979	26.082608082635	35.543498355802	36.4383988566025	40.2902927899867	30.6601801975858	30.4978673093862	23.8522438513073	32.6631116402147	22.4208040986403	32.0997073945588	31.8784336566584	24.102605696483	22.2744987746071	30.6054732048157	12.3030992993132	15.2416343124313	24.5493990161594	27.1541162938083	31.4020121644883
Chr1	5092663	5093357	5.00075296930311	1.81914234330625	1.46845864843267	3.55837478707005	4.60015493365734	7.50846508450498	4.29500408800658	7.06164845400852	6.84736034680938	4.46307742849058	6.20044371368237	0	4.00560120799407	5.50388936619644	5.30864780441002	6.30035831428513	5.88598391361868	7.26013184025809	7.52751142438317	5.61663399995765	5.34796405708042	4.05178781873526	7.14235477201209	7.38077947448206	9.42922130885896	10.8585398185281	0	6.0811374310345	6.43033828076042	5.72242263778218	4.53017931730734	6.59724092467618	5.86829255394653	6.58681749581418	4.35398102047674	3.12429763515097	3.84670658555104	8.86150223440524	9.29145972923538	4.23307411873716	4.45489975492142	2.51305938338662	3.40298491257598	3.08075587166164	5.55204391918592	7.30008829079978	5.84814801443911
Chr1	5097752	5099497	24.3218439870651	29.712658274002	21.4394962671169	20.9655595562506	19.6784405495342	16.4247673723546	18.407160377171	18.0193788136769	7.02293368903526	5.32136154935415	8.19344347879456	18.5454575831328	18.8597056876388	20.3803439574375	17.3783093219837	7.25135579568665	6.42930550564501	8.21832182932769	14.4958362858122	13.2816874587234	19.0211092751829	16.6769237756639	16.3949507266641	7.53140762702251	7.58160361996092	8.12938809943277	11.6462947390616	15.9750515053366	6.57484026459774	6.36720265330693	6.10589386245772	4.24108345157754	15.1652504203113	17.3242323177578	17.3212723205922	12.2131634828629	12.6391787810963	5.32929505006189	5.49274138689605	14.0814506398808	14.6236926737638	18.4889368920587	13.6991956737033	12.1608784407697	5.75272020542155	7.35539198997251	4.51324466331714
Chr1	5100542	5100930	0	0	0	0.961722915424339	0.383346244471445	0.938558135563122	0.859000817601315	1.37986234158787	0	0	0	0.678492350602421	1.00140030199852	1.71498001990179	1.6026106579351	0.475498740700764	0.181107197342113	0.331681150062553	0.645215264947129	0.396468282349951	0.771871101021916	0.528494063313294	0.162326244818457	0.0376570381351125	0	0	0	0.723944932266011	0.361254959593282	0	0	0	0.659358713926577	1.35345564982483	0.662562329202981	1.23078391687766	0.989153121998838	0.0619685470937429	0.308004189919405	1.03667121275196	0.0968456468461178	0.448760604176183	0.0872560233993842	0	0.200676286235636	0.497733292554531	0.38140095746342
Chr1	5190572	5191331	10.75919578244	16.1701541627222	6.75490978279026	8.65550623881905	4.72793701514782	9.66714879630016	11.5351538363605	9.00968940683846	9.56874715131054	8.06787073611758	10.2971654530796	2.94013351927716	9.8471029696521	7.5778186925893	11.2182746055457	10.9959083787052	9.96089585381622	10.3558225741753	7.39846837139374	7.66505345876573	9.20731956219	10.4524381410852	9.7395746891074	10.7699129066422	8.98324462533184	9.2326621986415	0	8.01165725041053	9.24812696558802	16.0389028861782	15.4616989742881	8.95339839777482	9.0332143807941	7.85004276898402	8.1400514730652	7.85808193083426	3.18727117088515	9.2333135169677	9.44546182419508	9.07087311157963	8.90979950984283	8.61620360018271	4.01377707637167	5.35078651393865	9.83313802554614	9.67814735522698	10.2342590252684
Chr1	5283043	5283304	0.909227812600565	0	0	0.288516874627302	0	2.34639533890781	1.10442962263026	1.29869396855329	1.75573342225882	0.686627296690858	1.99299976511219	0	1.41865042783123	1.99416281383929	1.30212115957227	1.24818419433951	0.679151990032924	1.6215522891947	2.23674625181671	0.330390235291626	0.661603800875928	0.234886250361464	0	2.07113709743119	1.21050814100216	0.812938809943277	0	0.820470923234813	2.31203174139701	0	0	0.549770077056348	1.78026852760176	1.71437715644479	1.04116937446183	0	0	2.04496205409352	2.51536755100847	0.0863892677293298	0	1.34628181252855	0	0	0.936489335766299	1.27198508097269	1.08063604614636
Chr1	5290005	5290515	4.54613906300283	3.63828468661249	0.881075189059599	2.50047958010328	2.68342371130011	5.16206974559717	6.62657773578158	4.87010238207484	4.12597354230822	5.14970472518144	3.65383290270568	0	3.50490105699481	3.42996003980358	5.35872938747049	4.33892600889447	5.34266232159234	5.78599339553564	2.88196151676384	4.03076087055784	4.35555835576652	2.46630562879537	1.46093620336611	4.97072903383485	5.35172020232535	7.14224811593022	7.5543533442562	6.75681936781611	6.50258927267908	6.12541014748515	7.6816084076081	8.32508973828185	6.19797191090982	5.50405297595431	3.97537397521789	2.55624351966898	3.29717707332946	4.27582974946826	4.46606075383137	3.02362437052654	3.00221505222965	2.96181998756281	3.40298491257598	2.75646577990779	7.89326725860166	5.19854772223621	7.43731867053669
Chr1	5351850	5352655	5.75844281313691	6.26593473805485	3.23060902655186	0.0961722915424339	0.255564162980963	0.281567440668937	0	0	0	0	0.221444418345799	0	3.0876509311621	4.62645772810715	5.5089741366519	3.26905384231775	1.85634877275666	5.45431224547309	7.31243966940079	5.68271204701597	3.41828630452563	3.64073688060269	3.65234050841527	6.55232463550958	5.16058733795659	5.51637049604366	0.314764722677342	0	0	0	0.196964318143797	0.157077164873242	6.39577952508779	7.30866050905409	5.30049863362385	6.81664938578394	7.36369546376913	4.64764103203072	5.74941154516222	2.76445656733855	3.48644328646024	2.87206786672757	1.83237649138707	0.648580183507715	3.54528105682956	4.59020703133623	2.92407400721956
Chr1	5366324	5367242	13.6384171890085	9.29783864356527	5.87383459373066	7.78995561493714	5.49462950409071	9.57329298274385	13.1304410690487	10.064878256288	13.0802139958282	13.217575461299	14.0617205649582	13.1175187783135	8.42845254182086	9.45233173759823	9.01468495088493	9.2722254436649	9.37229746245435	9.0659514350431	8.73191325228447	9.84562901169046	9.59325511270095	10.6873243914466	8.84678034260589	10.2050573346155	11.5953937717049	11.0908080499404	2.51811778141873	5.40545549425288	10.1151388686119	7.81795768823762	8.46946568018329	8.16801257340861	11.0112905225738	9.74488067873878	8.04539971175049	9.46756859136658	6.81416595154755	10.9684328355925	9.80480004576772	6.13363800878242	7.45711480715107	8.88545996268842	6.10792163795689	4.70220633043093	12.5088218420213	10.2311843469542	11.3148950714148
Chr1	5369835	5370492	0	0	0	6.34737124180064	10.9892590081814	5.16206974559717	9.08086578607105	6.7369749618702	0	0	0	0	7.67740231532197	6.30155449173215	7.01142162846606	6.83529439757349	3.53159034817121	6.4862091567788	4.8606216626017	7.0703510352408	5.95443420788335	6.28320719716916	7.62933350646746	5.87449794907756	7.70902552954009	7.43258340519567	0	0.0965259909688015	0	0	0	0	0	0	0	0	0	0	0	0	0	0	0	0	0	0	0
Chr1	5425186	5425719	8.18305031340508	9.09571171653124	6.1675263234172	8.17464478110688	5.36684742260022	9.01015810140597	9.32629459109999	5.60061773938607	10.5344005335529	8.92615485698115	11.2936653356357	8.36807232409653	5.75805173649148	6.4610875168393	8.56395070334069	9.68828684177807	10.458940646507	8.8816841294528	6.71023875545014	5.55055595289932	8.82138401167904	9.80650095259113	8.76561722019666	9.71551583885903	11.4679718621258	11.7876127441775	0	6.75681936781611	6.06908332116714	9.59110273093069	9.55276942997417	8.8748598153382	6.46171539648045	7.57935163901905	8.51865851832405	6.53262232804294	5.38538921977145	6.69260308612424	7.34076652641248	5.26974533148912	8.13503433507389	6.10314421679609	4.88633731036552	4.86435137630786	5.55204391918592	6.4705328032089	7.43731867053669
Chr1	5460282	5460721	0	0	0	8.65550623881905	10.8614769266909	8.25931159295548	9.44900899361447	8.60384754166555	0	0	0	0	9.0960527431532	6.7402703107768	7.96297170661502	7.42966782344944	2.58077756212511	6.9653041513136	0	0	0	0.117443125180732	0	0	0	0	0	0	0	0	0	0	8.90134263800879	7.03796937908912	6.43631976940039	5.86989252664728	5.7151069271044	7.56016274543664	8.4187811911304	0	0	0	0	0	0	0	0
Chr1	5464858	5465445	1.59114867205099	0.606380781102083	1.17476691874613	7.11674957414011	9.20030986731467	6.56990694894186	7.85372176092631	9.17202615290762	2.89696014672705	3.77645013179972	3.10022185684118	2.03547705180726	7.17670216432271	6.93968659216073	7.26182954376842	7.01360642533627	4.75406393023047	6.89159722907748	2.23674625181671	2.11449750586641	2.37074695313874	3.17096437987977	2.11024118263994	2.63599266945788	2.48472723679391	2.26461525627056	1.57382361338671	2.94404272454845	3.03454166058357	2.82091256792079	2.75750045401316	2.51323463797188	7.97824043851158	6.85750862577914	4.44863278179145	6.05924389847461	7.91322497599071	6.56866599193675	7.23809846310601	1.90056389004526	1.93691293692236	1.79504241670473	1.83237649138707	0	1.73919448070884	1.49319987766359	1.77987113482929
Chr1	5545814	5546206	2.95499039095184	0	4.11168421561146	5.00095916020656	3.32233411875252	3.28495347447093	0	3.89608190565987	5.53056028011527	4.11976378014515	6.31116592285527	0	2.92075088082901	3.03112747703572	4.25693456014011	3.32849118490535	3.25992955215804	3.35366496174359	3.57019113270744	2.31273164704138	4.02475645532856	4.52156031945818	4.22048236527987	5.15901422451042	6.1162516598004	5.69057166960294	0	3.42667267939245	1.73402380604775	5.15824012419802	5.12107227173873	4.47669919888741	2.96711421266959	4.15059732612948	2.36629403286779	1.32545960279132	2.63774165866357	4.39976684365575	4.92806703871048	2.24612096096257	3.87382587384471	2.51305938338662	0.959816257393226	0	3.21082057977017	3.87125894209079	3.49617544341469
Chr1	5577557	5578360	6.21305671943719	9.90421942466735	0.587383459373066	7.40526644876741	6.00575783005263	8.63473484718073	10.1852954087013	5.43828099331691	7.98858707127761	6.00798884604501	10.5186098714254	9.27272879156642	5.50770166099185	7.77723497397323	7.51223745907078	8.44010264743857	9.77978865647411	9.28707220175147	6.32310959648186	5.28624376466602	8.21491386087611	5.98959938421733	6.08723418069212	10.9958551354529	7.70902552954009	12.077948033443	0	4.82629954844008	5.99683232924849	10.4776752522772	10.734555338837	6.83285667198604	7.38481759597766	7.12819975574411	6.5309715307151	4.35508155202863	5.16557741488282	7.31228855706167	8.21344506451746	4.75140972511314	4.55174540176754	6.01339209596085	4.10103309977106	5.02649642218479	5.55204391918592	7.18948089245433	7.88228645424402
Chr1	5596192	5597104	2.7276834378017	2.02126927034028	0.293691729686533	1.53875666467894	0	2.81567440668937	1.59528723268816	5.68178611242065	3.24810683117881	1.54491141755443	5.31466604029917	0	5.25735158549222	7.09921961726787	6.46052421480087	8.91560138813933	7.92343988371745	9.47133950734178	2.88196151676384	3.03959016468296	2.37074695313874	2.58374875397611	3.40885114118759	5.53558460586154	4.20492301611278	3.60015758689165	0	2.99230572003285	1.80627479796641	5.48063013196039	3.24991124937266	1.64931023116905	3.23085769824023	3.60921506619955	2.83955283944135	1.60948666053232	0.769341317110208	3.0364588075934	3.49071415241992	3.11001363825587	4.55174540176754	3.05157210839804	0.872560233993842	0.324290091753857	4.01352572471271	4.3136885354726	5.14891292575617
Chr1	5607374	5607658	0.227306953150141	2.02126927034028	0.881075189059599	1.15406749850921	1.4056028963953	3.94194416936511	4.04957528297763	1.78570420676077	1.49237340891999	0	1.66083313759349	0	1.75245052849741	2.19357909522322	2.30375282078171	3.03130447196737	2.67133116079617	2.32176805043787	1.50550228487663	0.925092658816553	1.98481140262778	1.29187437698805	1.70442557059379	3.50210454656547	2.61214914637309	2.32268231412365	0	1.30310087807882	1.22826686261716	1.3701575329901	0.590892954431392	1.33515590142256	1.31871742785315	1.6241467797898	2.55559755549721	0.284027057740997	0	2.66464752503095	2.412699487702	1.64139608685727	1.54953034953788	1.25652969169331	0.959816257393226	0.648580183507715	2.67568381647514	2.1568442677363	1.8434379610732
Chr1	5608694	5609078	3.25806632848536	3.43615775957847	4.405375945298	0.865550623881905	0	4.31736742359036	2.57700245280395	1.94804095282994	3.51146684451763	0	3.32166627518698	1.80931293493979	1.50210045299778	1.63521350734822	2.20358965466076	3.62567789784333	2.98826875614487	3.75905303404226	3.09703327174622	1.12332679999153	1.21294030160587	1.58548218993988	0	4.55650161434862	3.24925869426897	4.70343168610039	0	1.06178590065682	2.38428273331566	3.94927759508911	2.36357181772557	0.785385824366212	1.18684568506784	0.541382259929932	0.378607045258847	1.79883803235965	0	3.16039590178089	3.59338221572639	1.29583901593995	0.290536940538353	0.26925636250571	0.698048187195074	0	3.94663362930083	3.76065154374534	4.06827687960982
Chr1	5631630	5632141	0.984996796983945	0.202126927034028	0	2.98134103781545	1.91673122235722	7.13304183027973	4.66314729555	5.35711262028232	4.91605358232468	2.23153871424529	3.10022185684118	1.58314881807232	1.50210045299778	5.14494005970537	3.75611872953539	4.45780069406966	5.56904631826998	5.89655377888982	1.46248793388016	2.31273164704138	2.64641520350371	1.99653312807244	3.24652489636913	3.72804677537614	3.18554773947938	3.07755406621383	2.51811778141873	2.46141276970444	3.17904364442088	3.70748508926732	5.21955443081063	2.82738896771836	2.57149898431365	2.52645054633968	3.40746340732962	3.78702743654663	1.4287767317761	3.16039590178089	4.00405446895226	2.76445656733855	1.93691293692236	2.96181998756281	2.35591263178337	0	5.75272020542155	4.25838483629987	6.10241531941472
Chr1	5635058	5635295	0.303075937533522	2.82977697847639	0.587383459373066	0.384689166169736	2.30007746682867	2.81567440668937	1.22714402514474	2.27271444496826	3.59925351563057	0.171656824172714	2.43588860180379	0	2.5035007549963	2.59241165799108	2.50407915302359	2.55580573126661	3.07882235481592	2.69030266161848	2.79593281477089	2.77527797644966	1.76427680233581	2.40758406620501	1.1362837137292	2.7113067457281	2.35730532721474	3.07755406621383	1.57382361338671	2.17183479679803	3.61254959593282	3.22390007762376	2.75750045401316	2.51323463797188	2.57149898431365	2.52645054633968	3.02885636207077	1.70416234644598	1.86840034155336	3.53220718434335	4.31205865887167	2.41889949642123	2.51798681799906	3.05157210839804	0.872560233993842	1.1350153211385	3.81284943847708	3.09700715367263	2.60623987600004
Chr1	5652034	5653512	9.47112304792255	15.7659003086541	6.46121805310373	12.5985701920588	11.1170410896719	14.4537952876721	16.9345875469974	10.6330568675301	12.9924273247152	15.1058005271989	14.8367760291685	1.13082058433737	14.9375545048112	14.4776220284732	13.6221905924483	13.5517141099718	15.258281376073	15.6627209751761	8.98999935826332	9.05269244699056	11.6883338154747	13.2710731454227	10.9570215252458	15.6276708260717	14.4623867372364	17.8846538187521	5.66576500819215	12.886219794335	10.7653977958798	16.5224878978218	15.6586632924319	14.1369448385918	15.0993145489186	15.2489336546931	9.93843493804472	10.3196497645896	8.24294268332365	18.7145012223104	17.0428985088737	10.6258799307076	12.299397149457	10.9497587418989	9.33639450373411	11.8365883490158	13.9804479410826	15.8168579633995	12.522664770049
Chr1	5673464	5674022	1.13653476575071	0.606380781102083	0	1.15406749850921	0	0.938558135563122	0	0.892852103380387	1.14122672446823	0	1.55011092842059	0	7.42705223982234	7.45816892375894	6.81109529622417	6.24092097169753	4.07491194019754	6.59676954013299	1.07535877491188	0.991170705874879	1.15780665153287	0.704658751084392	0.730468101683055	1.16736818218849	0.700820502685463	0.406469404971638	0	0.868733918719214	0.794760911105221	0.40298750970297	1.18178590886278	0.863924406802833	1.91214027038707	1.26322527316984	1.04116937446183	0.852081173222992	0.769341317110208	0.0619685470937429	1.48868691794379	0.863892677293298	0.774765174768942	1.43603393336378	0	0	0.200676286235636	1.16137768262724	1.14420287239026
Chr1	5700995	5701218	0.909227812600565	2.42552312440833	1.46845864843267	1.63492895622138	2.30007746682867	0.656990694894186	0.613572012572368	0	0.877866711129408	0	0.885777673383195	1.58314881807232	1.25175037749815	1.55544699479465	1.00163166120944	0.416061398113169	0.226383996677641	0.147413844472246	1.41947358288368	1.78410727057478	1.54374220204383	1.70292531512061	1.1362837137292	0.640169648296913	0.637109547895875	1.39360938847419	1.57382361338671	2.07530880582923	0.0722509919186564	0.564182513584158	0	0.314154329746485	1.91214027038707	2.16552903971973	0.662562329202981	1.60948666053232	2.41792985377494	0.433779829656201	0.205336126612936	1.81417462231593	2.32429552430683	1.16677757085808	2.26865660838399	2.43217568815393	0.602028858706907	0.497733292554531	0.444967783707324
Chr1	5701672	5702429	5.75844281313691	6.06380781102083	6.46121805310373	4.71244228557926	3.32233411875252	3.37880928802724	2.94514566034737	3.81491353262529	3.16032016006587	0	2.32516639263089	3.61862586987958	5.59115168615839	6.38132100428573	6.61076896398228	3.92286461078131	4.25601913753966	3.61163918957002	5.24775082156998	5.15408767054937	7.38790910978119	5.81343469644624	4.8697873445537	3.76570381351125	5.35172020232535	4.00662699186329	0.629529445354684	4.10235461617406	3.39579662017685	2.17613255239604	0.886339431647088	1.25661731898594	5.01112622584198	6.13566561253923	3.78607045258846	2.74559489149631	5.38538921977145	4.02795556109329	3.95272043729903	5.35613459921845	6.48865833868989	6.91091330431321	4.36280116996921	3.72933605516936	3.7459573430652	2.76518495863628	2.22483891853662
Chr1	5903472	5903767	0.378844921916902	0	0	1.53875666467894	2.55564162980963	1.40783720334468	1.22714402514474	2.516219564072	2.28245344893646	2.403195538418	1.66083313759349	0.226164116867474	1.08485032716506	1.55544699479465	1.90310015629793	0.832122796226337	1.67524157541455	2.02694036149338	2.66688976178146	2.57704383527468	1.43347490189784	1.93781156548208	2.11024118263994	2.82427786013344	1.78390673410845	3.3098222976262	1.57382361338671	3.37840968390805	3.61254959593282	4.91644761837623	4.03776852194785	4.94793069350714	1.45058917063847	2.61668092299467	1.41977641972067	0.378702743654663	0.879247219554523	2.35480478956223	2.15602932943583	1.90056389004526	0.581073881076707	2.78231574589233	0.610792163795689	0	2.20743914859199	2.10154056856357	1.46203700360978
Chr1	5911521	5912091	4.09152515670254	5.65955395695277	3.5243007562384	5.097131451749	7.79470697091937	1.501693016901	0.122714402514474	1.05518884944955	0.351146684451763	0	0.775055464210296	1.58314881807232	6.92635208882308	5.74318890385715	6.21011629949851	1.48593356468989	1.13191998338821	2.72715612273654	2.79593281477089	3.30390235291626	2.15021235284677	2.7599134417472	2.11024118263994	1.12971114405338	0.764531457475051	0.638737636384003	0.629529445354684	2.70272774712644	0.867011903023877	0	0.590892954431392	0.235615747309864	6.8573306248364	8.57188578222393	5.30049863362385	5.68054115481995	7.58350726865776	1.7351193186248	2.00202723447613	3.02362437052654	3.38959763961412	4.30810180009135	3.75200900617352	2.75646577990779	1.27094981282569	0.940162885936335	0.254267304975613
Chr1	5915216	5915397	1.51537968766761	0.80850770813611	1.17476691874613	1.92344583084868	1.15003873341433	0	0	0	0	0	0	0	1.83590055366395	1.55544699479465	1.65269224099557	0	0.0905535986710565	0.25797422782643	0.774258317936554	1.25548289410818	1.04753935138689	1.17443125180732	1.29860995854765	0.225942228810675	0.127421909579175	0.232268231412365	0	0.868733918719214	0	0	0	0	1.97807614177973	2.16552903971973	0.851865851832405	1.23078391687766	1.4287767317761	0.371811282562458	0.564674348185575	2.24612096096257	1.25899340899953	2.33355514171615	2.35591263178337	1.62145045876929	0.200676286235636	0.553036991727256	0
Chr1	5915976	5917207	17.8057113300944	22.233961973743	26.1385639421014	23.7545560109812	26.5786729500202	7.6961767116176	7.48557855338289	11.607077343945	7.72522705793879	3.26147965928158	7.97199906044876	13.5698470120484	17.4410552598075	13.6400736466607	16.5269224099557	7.72685453638742	8.05927028172403	8.66056336274443	13.6785636168791	14.2067801175399	16.5952286719712	18.0862412778327	16.8819294611195	9.11300322869723	8.98324462533184	10.5682045292626	5.35100028551481	15.058054591133	9.97063688477459	9.3493102251089	6.10589386245772	11.7807873654932	19.5170179322267	21.2041385139223	15.6175406169274	14.3907042588772	16.2660735617587	8.48969095184278	12.3201675967762	15.722846726738	15.6889947890711	16.1553817503426	12.6521233929107	17.3495199088314	9.63246173931051	8.24025117673611	9.15362297912209
Chr1	5938535	5939156	6.28882570382057	4.44679239474861	0.587383459373066	5.3856483263763	6.13353991154311	7.13304183027973	9.57172339612894	8.36034242256181	4.12597354230822	3.77645013179972	6.53261034120107	0	5.25735158549222	4.54669121555358	4.40717930932152	7.01360642533627	5.9312607129542	5.89655377888982	4.73157860961228	3.56821454114956	5.67876595751838	6.2244856345788	9.00910658742434	5.76152683467222	6.94449407206504	7.02611400022403	0.314764722677342	5.35719249876848	5.20207141814327	7.73736018629702	7.09071545317671	7.61824249635226	6.0661001681245	7.12819975574411	4.54328454310616	3.3136490069783	5.05567151243851	5.82504342681184	5.54407541854929	5.44252386694778	3.38959763961412	4.84661452510277	3.92652105297229	1.78359550464622	7.02367001824724	6.08340690899982	5.5938807094635
Chr1	5941193	5941910	7.04651554765438	5.65955395695277	11.1602857280883	8.36698936419175	5.87797574856215	15.1107859825663	12.7622978615053	12.9869396855329	10.0954671779882	10.1277526261902	10.6293320805983	0	8.67880261732049	8.6945498683393	9.81599027985248	9.98547355471605	9.64395825846752	10.0609948852308	8.55985584829857	6.40957056465755	7.49817640992718	7.98613251228978	10.6323690356089	12.2008803557765	11.0857061333882	10.9746739342342	5.98052973086949	6.4189783994253	9.75388390901862	13.4597828240792	14.6738417017129	12.0949416952397	8.83540676661613	6.85750862577914	10.1277384606741	5.96456821256095	4.72595380510556	11.6500868536237	10.8828147104856	6.56558434742907	9.20033645038119	8.61620360018271	5.75889754435936	5.51293155981558	9.9669222163699	8.68268077011792	8.70865519541476
Chr1	5954810	5958557	58.3421179752029	59.8295704020721	45.2285263717261	65.2048136657702	60.6964887079787	102.208980962824	124.432404149676	101.785139785364	69.1758968369973	107.800485580465	125.337540783722	71.0155326963867	52.239715754256	48.6176894014019	48.3287276533553	79.5866017247904	72.4881557361808	64.7146777233158	46.5845421291827	47.2458036467025	63.6242321842351	53.0255710191005	53.8111501573184	78.5149245117096	96.076119822698	83.9649656555699	69.8777684343699	57.5294906174057	61.6300961066139	130.406758139881	110.49698247867	100.372308354002	51.7596590432363	51.6117754466535	47.6098359412999	45.5390049244733	46.710008538834	69.7146154804608	63.0895249018247	48.205211392966	49.1007429509817	49.0944100968744	52.8771501800268	47.9949335795709	76.9928018190722	72.0607200220615	77.5515280175621
Chr1	5970491	5971038	6.28882570382057	7.47869630025902	3.81799248592493	5.00095916020656	5.23906534110974	3.8480883558088	1.8407160377171	1.78570420676077	0.263360013338822	0	1.55011092842059	0	4.50630135899333	5.6235391350268	4.25693456014011	2.91242978679218	1.67524157541455	1.6215522891947	3.6562198347004	5.484477905841	6.78143895897826	6.51809344753063	7.14235477201209	1.58159560167473	0.828242412264638	1.74201173559274	3.46241194945076	5.59850747619049	0.505756943430595	0	0	0	5.07706209723464	4.60174920940442	3.50211516864433	3.50300037880563	5.27548331732714	1.92102495990603	2.51536755100847	4.40585265419582	6.10127575130542	4.57735816259706	4.9735933337649	5.83722165156943	1.20405771741381	2.3780590644272	2.86050718097565
Chr1	5974735	5975846	23.4883851588479	26.8828812955257	31.7187068061456	32.8909237075124	32.2010845356014	3.66037672869618	0	2.59738793710658	3.33589350229175	1.88822506589986	3.10022185684118	28.2705146084342	17.8583053856402	17.5885160180625	17.9292067356489	3.44736587008054	3.30520635149356	4.27500148969512	22.4965055711565	24.8453456939303	27.456557736351	24.7804994131345	26.0533622933623	5.53558460586154	3.44039155863773	3.3098222976262	17.9415891926085	15.0097915956486	7.36960117570296	4.51346010867326	1.67419670422228	2.19908030822539	19.648889675012	21.1139081372674	16.8480135140187	18.9351371827332	17.6948502935348	3.09842735468715	4.82539897540401	22.0292632709791	21.9839618340687	25.040841713031	22.7738221072393	28.3753830284625	6.2209648733047	7.74251788418159	7.81871962800011
Chr1	5978177	5980037	26.8979894561	14.1488848923819	13.8035112952671	36.7378153692097	31.6899562096394	51.2452742017465	53.0126218862526	53.7334629488924	27.4772280583505	49.0938517133963	53.3681048213375	25.3303810891571	24.7846574744633	25.325867735759	25.8921784422639	31.5612289140132	30.426009153475	25.0235000991637	26.9269837237935	18.1053848939811	29.7170373893438	29.8892753584963	18.6675181541225	38.3725218596797	48.1654818209282	37.5113193730969	55.3985911912121	35.1837237081282	33.235456282582	85.3527545550891	62.3392066925119	68.1714895549872	22.3522604021109	22.0162119038172	18.6463969789982	15.6214881757549	22.4208040986403	32.1616759416526	31.365093340126	20.2150886486632	22.7587270088377	23.156047175491	19.7198612882608	24.6460469732932	35.5197026637075	38.1042487300079	42.2083726259518
Chr1	6100377	6101083	6.51613265697072	10.3084732787354	4.405375945298	12.9832593582286	9.7114381932766	11.4504092538701	16.9345875469974	11.6882457169796	9.0420271246329	12.3592913404354	8.63633231548616	6.33259527228926	6.92635208882308	7.13910287354466	6.05987155031709	8.44010264743857	10.1872798504939	9.83987411852239	5.41980822555588	7.20250712935745	6.72630530890527	6.45937188494026	6.65537603755672	10.2803714108857	9.30179939927978	9.52299748790696	11.3315300163843	9.60433610139575	9.03137398983206	12.5732103027327	10.5375910206932	11.5451716181833	6.26390778230248	8.57188578222393	7.38283738254751	6.24859527030194	6.92407185399187	10.1008731762801	11.1394848687518	4.31946338646649	5.61704751707483	4.84661452510277	3.83926502957291	2.75646577990779	11.1040878383718	9.67814735522698	10.8063604614636
Chr1	6173743	6174076	0.757689843833804	0	0	1.25023979005164	2.42785954831915	1.40783720334468	2.20885924526053	2.27271444496826	3.33589350229175	1.88822506589986	3.21094406601408	5.42793880481937	2.08625062916358	2.15369583894643	1.80293699017699	1.90199496280306	1.85634877275666	2.72715612273654	0.860287019929505	1.91626336469143	1.92967775255479	1.70292531512061	2.75954616191376	2.25942228810675	3.37668060384814	2.49688348768292	3.14764722677342	2.41314977422004	2.31203174139701	3.46569258344554	2.95446477215696	3.6913133745212	1.31871742785315	1.44368602647982	1.41977641972067	1.32545960279132	2.96745936599652	2.72661607212469	2.87470577258111	1.7277853545866	1.74322164323012	2.78231574589233	1.22158432759138	1.1350153211385	2.00676286235636	3.04170345449991	2.47910622351223
Chr1	6197351	6198144	0	0.404253854068055	0	7.11674957414011	6.900232400486	2.25253952535149	0.981715220115789	1.37986234158787	1.31680006669411	0.686627296690858	1.21794430090189	3.61862586987958	10.0974530451517	9.93093081291966	7.06150321152653	2.08030699056584	2.26383996677641	2.24806112820174	10.409472941147	9.97778510580711	12.4602049164966	8.92567751373564	10.8758584028366	2.78662082199833	1.08308623142299	0.812938809943277	17.6268244699311	9.79738808333335	2.89003967674626	0	1.28026806793468	0	10.6156752942179	9.83511105539377	9.46517613147116	11.0770552518989	10.111343024877	1.7351193186248	1.64268901290349	0.259167803187989	0.0968456468461178	0.0897521208352366	0.0872560233993842	0.162145045876929	0.133784190823757	0.221214796690902	0.127133652487807
Chr1	6210345	6212875	33.4898910974541	25.8722466603555	42.5853008045473	27.7937922557634	30.7954816392061	12.9521022707711	9.93986660367236	13.8797917889133	12.3779206269246	8.92615485698115	14.9474982383414	44.7804951397598	27.3716082546262	26.6818984491697	27.6951154324409	11.1147830638804	13.0397182086321	13.6726340748008	35.3577965191026	35.0213649409124	36.1676744478841	35.4091022419907	36.1175894721066	13.2552774235596	12.4236361839696	16.4910444302779	30.5321780997022	22.1044519318555	13.6554374726261	8.94632271540594	9.94669806626177	7.22554958416915	28.8139757985914	28.6030293996314	26.8811002133781	24.6156783375531	26.817040196413	12.1458352303736	15.8622157808493	24.0162164287537	25.1798681799906	25.3100980755367	22.948334154038	12.9716036701543	13.3784190823757	15.3744283700177	13.2218998587319
Chr1	6231297	6232290	9.47112304792255	17.9892965060284	10.2792105390287	9.42488457115852	1.27782081490482	5.53749299982242	8.59000817601315	7.95450055738891	6.14506697790585	9.09781168115387	4.87177720360758	15.8314881807232	8.84570266765358	9.57198150642859	7.91289012355455	8.79672670296414	10.0967262518228	11.5719867910713	4.12937769566162	4.49330719996612	5.56849865737239	6.2244856345788	4.13931924287064	9.33894545750791	7.83644743911927	8.07132104157968	0	2.84751673357964	4.62406348279401	7.01198266883168	5.61348306709822	5.81185510030997	6.0661001681245	6.58681749581418	7.66679266649164	4.63910860976962	4.17642429288398	10.5346530059363	9.80480004576772	8.9844838438503	5.61704751707483	9.06496420435889	2.26865660838399	1.62145045876929	10.2344905980174	8.51676967259974	8.89935567414647
Chr1	6273277	6273674	2.27306953150141	3.23403083254444	0	2.40430728856085	2.81120579279059	0.563134881337873	0	1.05518884944955	1.49237340891999	0.343313648345429	0.775055464210296	0.226164116867474	2.25315067949667	1.55544699479465	1.85301857323746	2.31805636091623	1.58468797674349	2.46918189491011	3.6562198347004	3.36998039997459	4.07989010540155	3.52329375542196	2.43489367227685	3.69038973724103	3.18554773947938	3.54209052903856	3.14764722677342	2.79925373809524	2.31203174139701	0.725377517465346	1.18178590886278	1.41369448385918	4.81331861166401	3.24829355957959	2.55559755549721	2.93494626332364	2.19811804888631	1.92102495990603	2.20736336108907	2.59167803187989	3.19590634592189	1.61553817503426	1.39609637439015	1.1350153211385	0.869597240354421	2.1568442677363	1.39847017736587
Chr1	6276048	6277336	15.6841797673597	18.1914234330625	6.75490978279026	13.6564653990256	18.2728376531389	3.28495347447093	0	0.568178611242065	2.63360013338822	0.858284120863573	1.66083313759349	4.297118220482	15.0210045299778	12.6429922397411	13.371782677146	3.9823019533689	4.25601913753966	5.78599339553564	13.033348351932	13.5459996469567	13.7834125182485	14.915276897953	13.0672627078858	5.76152683467222	3.95007919695443	4.64536462824729	4.09194139480544	11.5348559207718	4.11830653936342	0	0	0	14.7036993205627	12.6322527316984	9.7491314154153	10.3196497645896	10.7707784395429	5.51520069134312	5.13340316532341	11.3169940725422	10.2656385656885	13.4628181252855	9.9471866675298	17.8359550464622	4.14730991553647	6.74705129907252	3.11477448595127
Chr1	6302603	6303043	0.757689843833804	0.80850770813611	0	0.480861457712169	0.766692488942889	0.187711627112624	0	0.487010238207484	0.351146684451763	0	0.110722209172899	0	2.16970065433012	1.71498001990179	1.9531817393584	0.594373425875955	0.27166079601317	1.43728498360439	1.11837312590836	1.32156094116651	0.937272051240898	1.40931750216878	0.97395746891074	0.414227419486238	0.127421909579175	0.348402347118547	0.314764722677342	0.579155945812809	0.578007935349252	0.564182513584158	0.689375113503291	0.0785385824366212	0.329679356963288	0	0	0	0.549529512221577	0	0.975346601411448	0.950281945022628	1.0653021153073	1.16677757085808	0.698048187195074	0	0.936489335766299	0.829555487590884	0.38140095746342
Chr1	6333129	6333934	7.87997437587156	6.87231551915694	6.46121805310373	9.90574602887069	7.92248905240986	10.6057069318633	14.9711571067658	11.3635722248413	12.9924273247152	13.9042027579899	10.961498708117	14.4745034795183	7.9277523908216	8.61478335578573	10.1164797782153	8.73728936037654	9.55340465979647	9.95043450187658	8.12971233833382	7.53289736464908	8.87651766175203	9.45417157704893	10.8758584028366	11.2971114405338	12.1050814100216	10.6843386449688	2.83288250409608	7.52902729556652	10.4041428362865	14.1851603415445	12.4087520430592	13.1944818493524	10.2200600658619	10.1058021853587	9.37052437015645	8.80483878997092	7.47360136621345	8.48969095184278	11.7041592169374	7.34308775699303	7.94134304138166	8.346947237677	4.01377707637167	1.62145045876929	9.09732497601548	9.18041406267245	9.66215758907331
Chr1	6334956	6336318	12.5776514076411	11.1169809868715	7.0486015124768	12.406225608974	8.43361737837178	20.5544231688324	21.7204492450618	20.2109248856106	20.4542943693152	18.023966538135	16.8297757942807	12.4390264277111	16.8569050836417	13.400774109	13.5721090093879	12.1846552304571	13.7188701986651	14.8887982916968	9.07602806025628	14.2067801175399	15.3822883703653	16.5007590878929	17.6123975628025	17.4352086565571	17.2019577931886	15.7361726781877	11.016765293707	12.7414308078818	15.3894612786738	19.8269854773861	17.3328599966542	18.3780282901694	14.5058917063847	13.6247868749033	15.428237094298	11.5504336814672	7.58350726865776	17.0413504507793	15.0922053060508	17.1914642781366	16.9479881980706	13.0140575211093	13.0884035099076	6.64794688095408	17.592621093324	16.922931946854	18.3072459582442
Chr1	6379488	6380107	6.13728773505381	11.7233617679736	12.9224361062075	9.71340144578582	11.7559514971243	3.37880928802724	3.31328886789079	2.75972468317574	4.38933355564704	2.91816601093615	4.20744394857018	0	7.42705223982234	7.77723497397323	7.96297170661502	3.80398992560611	3.12409915415145	2.72715612273654	7.01133921242546	8.72230221169893	10.5305271639419	10.3349950159044	9.1714328322428	4.55650161434862	4.01379015174402	4.35502933898184	11.016765293707	7.52902729556652	2.8177886848276	1.93434004657426	0	0.942462989239454	0.0659358713926577	0	0	0.0946756859136658	0	0	0	0	0	0	0	0	0	0	0
Chr1	6380704	6381167	4.69767703176959	7.47869630025902	5.58014286404413	7.69378332339471	5.11128325961926	3.28495347447093	1.10442962263026	0.649346984276646	0	0	0	4.74944645421695	3.92215118282753	4.50680795927679	3.70603714647492	2.13974433315344	1.99217917076324	1.76896613366695	5.24775082156998	3.76644868232454	4.96202850656946	5.6959915712655	6.81770228237518	2.67364970759299	2.29359437242515	1.91621290915201	0.314764722677342	3.90930263423646	0.433505951511939	0.40298750970297	0	0.706847241929591	4.54957512609338	3.42875431288957	5.11119511099443	4.26040586611496	3.40708297577378	3.65614427853083	3.59338221572639	4.9241882605718	5.32651057653648	5.47487937094943	3.92652105297229	3.24290091753857	5.08379925130277	4.81142182802713	4.89464562078056
Chr1	6394445	6394939	2.95499039095184	4.04253854068055	0.587383459373066	2.59665187164571	3.83346244471445	4.88050230492824	4.54043289303552	4.30192377083278	5.44277360900233	7.72455708777215	6.42188813202817	1.35698470120484	3.92215118282753	4.54669121555358	4.60750564156341	5.52767286064638	5.43321592026339	5.63857955106339	4.90363601359818	3.96468282349952	4.13502375547455	5.46110532090404	2.35373054986762	7.38077947448206	5.67027497627329	6.6196445952524	2.51811778141873	6.1776634220033	6.1413343130858	11.0418577658614	10.8330374979089	9.2675527275213	5.07706209723464	3.06783280626962	3.97537397521789	3.8817031224603	1.97830624399768	6.6306345390305	4.97940107036371	3.80112778009051	4.16436281438306	5.11587088760848	3.3157288891766	6.64794688095408	6.62231744577597	5.64097731561801	4.57681148956104
Chr1	6472542	6472784	0.606151875067043	1.81914234330625	0	1.44258437313651	0.766692488942889	3.19109766091462	2.69971685531842	2.9220614292449	0.0877866711129408	0	1.10722209172899	0	2.67040080532938	2.27334560777679	1.90310015629793	1.90199496280306	1.62996477607902	1.65840575031276	3.31210502672859	2.04841945880808	3.08748440408766	2.87735656692794	3.40885114118759	2.1087941355663	2.0387505532668	1.45167644632728	0	2.50967576518884	0.722509919186565	1.53135253687129	1.28026806793468	1.02100157167608	1.31871742785315	1.35345564982483	1.13582113577654	1.32545960279132	1.09905902444315	0.681654018031172	0.87267853810498	0.604724874105309	0.774765174768942	0.448760604176183	0.610792163795689	1.45930541289236	0.936489335766299	1.21668138179996	1.58917065609758
Chr1	6474035	6475012	1.28807273451747	1.41488848923819	3.23060902655186	7.02057728259767	8.17805321539082	10.4179953047507	8.09915056595526	9.82137313718426	10.0076805068752	13.7325459338172	12.1794430090189	0	10.0974530451517	10.6887126821786	9.11484811700588	12.0063432026943	11.6814142285663	10.9454779520642	5.46282257655235	6.8060388470075	9.53812146262796	7.39891688638612	7.95398599610438	8.66111877107588	10.3848856307028	8.65199162011059	9.44294168032025	6.4672413949097	7.08059720802833	7.73736018629702	7.3861619303924	9.73878422214103	1.51652504203113	2.79714167630465	1.04116937446183	0.852081173222992	0.989153121998838	2.04496205409352	1.43735288629056	1.46861755139861	1.646375996384	1.79504241670473	0.785304210594458	0.486435137630786	1.60541028988508	1.21668138179996	1.39847017736587
Chr1	6507851	6508461	2.7276834378017	4.85104624881666	1.46845864843267	2.88516874627302	9.58365611178612	4.03579998292143	6.13572012572368	3.81491353262529	3.42368017340469	1.02994094503629	1.66083313759349	0	3.25455098149518	2.87159445192858	3.35546606505161	5.11161146253322	3.48631354883568	3.39051842286165	2.92497586776032	6.8060388470075	4.5760929560585	3.40585063024123	4.70746109973524	3.95398900418682	3.50410251342731	3.25175523977311	9.12817695764291	9.74912508784895	4.69631447471267	5.31943512807921	4.13625068101974	8.32508973828185	4.08802402634478	5.50405297595431	7.66679266649164	6.53262232804294	5.60520102466008	4.39976684365575	3.38804608911345	4.14668485100783	4.84228234230589	4.03884543758565	4.88633731036552	4.05362614692322	7.157454209071	4.7561181288544	5.6574475357074
Chr1	6515561	6516264	6.66767062573748	5.45742702991874	6.46121805310373	2.88516874627302	2.30007746682867	5.16206974559717	7.60829295589737	7.1428168270431	6.40842699124468	4.29142060431786	7.86127685127586	0.678492350602421	6.59255198815691	6.30155449173215	7.01142162846606	7.25135579568665	8.28565427840167	7.84978721814708	6.66722440445366	5.94702423524927	5.89930055781036	5.93087782162697	4.70746109973524	7.90797800837363	7.26304884601298	8.07132104157968	0	6.0811374310345	4.19055753128207	8.30154269988118	6.40134033967341	6.51870234223956	6.26390778230248	6.22589598919422	7.09888209860337	7.57405487309326	4.72595380510556	7.18835146287418	7.90544087459805	4.9241882605718	4.74543669545977	5.6543836126199	2.70493672538091	4.21577119280015	7.69259097236603	8.35085857508157	7.24661819180498
Chr1	6536585	6536773	0	0	0	0	0	1.03241394911943	0	0	1.14122672446823	0	0.110722209172899	0	0.751050226498889	1.59533025107143	0.851386912028022	0	0.860259187375037	0.294827688944491	2.19373190082024	0.660780470583253	1.15780665153287	0.822101876265124	0.811631224092283	1.65690967794495	1.27421909579175	0.638737636384003	0	0.868733918719214	0.722509919186565	0	0.196964318143797	0	2.1758837559577	2.97760242961463	1.32512465840596	0.378702743654663	1.31887082933178	0.805591112218658	1.23201675967762	0.604724874105309	1.93691293692236	0.718016966681892	0	0	1.00338143117818	1.16137768262724	0.19070047873171
Chr1	6572084	6572394	1.81845562520113	0	0	0	0	0.84470232200681	0.368143207543421	0.730515357311226	1.22901339558117	0.343313648345429	1.43938871924769	0	1.50210045299778	1.47568048224107	2.40391598690265	0.772685453638742	1.04136638471715	1.6215522891947	3.8282772386863	0.264312188233301	0.82700475109491	0	0	1.99582302116096	0.191132864368763	0.0580670578530912	0	1.25483788259442	1.58952182221044	0	0.0984821590718987	0	1.58246091342378	0.72184301323991	1.41977641972067	0	0	0.991496753499887	1.48868691794379	0	0.0968456468461178	0.807769087517129	0.349024093597537	0	0.668920954118785	0.718948089245433	0
Chr1	6574639	6575006	2.12153156273465	0.404253854068055	1.7621503781192	1.15406749850921	1.78894914086674	0.750846508450498	0.613572012572368	0.405841865172903	1.31680006669411	0	1.21794430090189	0	3.50490105699481	3.74902609001786	4.05660822789822	1.12930950916432	0.814982388039509	1.65840575031276	0.98933007291893	1.91626336469143	1.26807395167886	0.763380313674758	2.75954616191376	0.790797800837363	0.318554773947938	0.348402347118547	3.7771766721281	2.46141276970444	0.505756943430595	0.886572521346534	0.492410795359493	0.549770077056348	2.50556311292099	3.87990619616451	3.88072221390318	3.8817031224603	4.83585970754988	1.7351193186248	1.23201675967762	4.23307411873716	1.93691293692236	2.33355514171615	2.87944877217968	3.08075587166164	0.802705144942542	1.32728878014541	1.65273748234149
Chr1	6576866	6578117	12.5018824232578	0	4.99275940467106	10.0980906119556	4.34459077067637	12.6705348301022	11.2897250313316	14.8538122653283	26.5993613472211	14.419173230508	26.3518857831501	0	11.2657533974833	10.7684791947322	13.8225169246902	10.7581590083548	10.6853246431847	11.2771591021268	12.4311474379813	11.2993460469736	13.7834125182485	11.2745400173503	16.0702982370272	12.8410500040734	15.0994962851323	16.2587761988655	0	3.28188369293925	10.0428878766932	4.0298750970297	0	7.85385824366212	13.0553025357462	12.5420223550434	11.5475148803948	8.71016310405725	9.34200170776681	13.3852061722485	12.9875100082682	7.68864482791035	7.36026916030495	7.62893027099511	3.3157288891766	0	9.0304328806036	8.8485918676361	10.6156599827319
Chr1	6588034	6588433	4.62190804738621	3.23403083254444	3.23060902655186	3.07751332935788	2.93898787428108	1.03241394911943	0.368143207543421	1.70453583372619	0.702293368903526	0	0.221444418345799	0.678492350602421	3.83870115766099	3.58949306491072	4.15677139401916	1.54537090727748	1.22247358205926	1.21616421689603	2.40880365580261	5.88094618819095	3.03235075401467	5.34366219572331	4.78862422214447	2.37239340251209	1.14679718621258	2.20654819841747	1.57382361338671	1.73746783743843	2.45653372523432	0.80597501940594	0.886339431647088	0.942462989239454	2.96711421266959	1.98506828640975	1.98768698760894	3.21897332106464	2.19811804888631	2.10693060118726	3.54204818407315	4.75140972511314	5.52020187022871	3.6798369542447	3.75200900617352	2.270030642277	2.40811543482763	2.1568442677363	0.826368741170744
Chr1	6589593	6589785	1.81845562520113	4.24466546771458	2.05584210780573	0.288516874627302	0.511128325961926	0	0	0	0	0.171656824172714	0.332166627518698	0.226164116867474	0.584150176165802	1.15661443202679	0.350571081423303	0.653810768463551	0.181107197342113	0.589655377888982	0.387129158968277	0.198234141174976	2.53614790335772	1.23315281439769	0.811631224092283	0.225942228810675	0	0	0	0.337840968390805	0.650258927267908	0.161195003881188	0	0	1.38465329924581	2.07529866306474	1.70373170366481	2.17754077601431	2.30802395133062	1.42527658315609	1.59135498125026	2.59167803187989	1.93691293692236	1.70529029586949	1.83237649138707	4.05362614692322	1.40473400364945	1.54850357683632	1.08063604614636
Chr1	6592871	6593493	5.30382890683663	5.05317317585069	1.46845864843267	0.961722915424339	0.638910407452408	0.750846508450498	0.122714402514474	0.324673492138323	0.614506697790585	0	0.442888836691598	3.84478998674705	6.59255198815691	5.0651735471518	4.30701614320058	1.42649622210229	2.62605436146064	2.7640095838546	5.63487998053826	5.88094618819095	7.27764180963521	5.98959938421733	7.14235477201209	4.02930308045704	3.69523537779608	3.9485599340102	1.57382361338671	3.42667267939245	3.10679265250223	1.04776752522772	1.57571454515038	0.471231494619727	5.93422842533919	6.04543523588424	5.77375744019741	6.24859527030194	5.82501282954872	3.78008137271832	4.26072462721843	4.9241882605718	3.77698022699859	3.6798369542447	6.89322584855135	5.02649642218479	6.2209648733047	6.58114020155435	4.83107879453666
Chr1	6621835	6624044	25.1553028152823	23.8509773900152	7.92967670153639	43.7583926518074	37.1845857137301	61.1939904387156	66.0203485527868	64.5288565624916	33.0077883384657	50.9820767792962	59.457826325847	33.2461251795186	24.3674073486306	20.5398769825447	20.383204305612	32.7499757657651	36.9005914584555	26.7556127717126	20.9479889352834	14.4050142587149	22.8804647802925	20.3176606562666	14.5281989112519	37.5817240588423	42.8774725733924	35.8854417532104	41.8637081160865	38.6103963875206	42.1945792804954	87.3676921036039	67.1648324870349	69.5851840388464	22.6160038876816	20.1213739940625	21.9592086250131	11.0770552518989	22.2009922937517	30.7983679055902	26.8990325862947	21.2517598614151	20.3375858376847	22.3482780879739	22.5993100604405	18.9709703676007	39.8676888654796	35.1178489746808	38.7121971825372
Chr1	6657459	6657633	0	0	0	0	0	0	0	0	0.175573342225882	0	0	0	0.417250125832716	0.119649768830357	0.250407915302359	0	0	0.0368534611180614	0	0.0660780470583252	0.055133650072994	0.058721562590366	0.162326244818457	0	0	0.0580670578530912	0	0.193051981937603	0.216752975755969	0	0.0984821590718987	0	0	0	0	0	0	0	0	0	0	0	0	0	0.200676286235636	0	0.254267304975613
Chr1	6709002	6710062	17.4268664081775	14.755265673484	17.621503781192	1.63492895622138	3.450116200243	2.62796277957674	2.331573647775	3.00322980227949	2.10688010671058	1.88822506589986	3.32166627518698	0	9.76365294448555	10.5690629133482	9.86607186291295	4.0417392959565	2.49022396345405	5.3437518621189	11.1837312590836	8.85445830581558	10.2548589135769	12.8013006446998	8.68445409778743	4.97072903383485	5.67027497627329	4.87763285965966	0	3.08883171100165	2.38428273331566	2.17613255239604	2.85598261308506	2.35615747309864	12.132200336249	11.9104097184585	11.168907835136	7.29002781535227	7.69341317110208	6.25882325646804	5.33873929193635	2.24612096096257	2.13060423061459	1.43603393336378	3.49024093597537	0	3.21082057977017	2.1568442677363	1.46203700360978
Chr1	6717495	6718064	3.40960429725212	4.24466546771458	6.1675263234172	3.46220249552762	5.36684742260022	1.68940464401362	0.368143207543421	0.487010238207484	2.10688010671058	1.02994094503629	0.221444418345799	0	4.00560120799407	5.02529029087501	6.26019788255898	2.49636838867901	1.99217917076324	2.39547497267399	4.64554990761933	5.35232181172435	6.11983515810233	5.57854844608477	8.0351491185136	3.80336085164637	4.71461065442948	4.5872975703942	3.46241194945076	2.75099074261084	2.09527876564104	1.77314504269307	0	0	4.28583164052275	2.79714167630465	4.0700257365326	6.53262232804294	4.39623609777261	2.10693060118726	2.97737383588758	2.50528876415056	4.16436281438306	3.6798369542447	3.57749695937475	2.59432073403086	3.27771267518205	2.21214796690902	2.54267304975613
Chr1	6718111	6718398	2.19730054711803	2.02126927034028	1.46845864843267	2.98134103781545	4.8557190966383	1.78326045756993	2.20885924526053	1.54219908765703	0	0.343313648345429	0.442888836691598	3.84478998674705	2.08625062916358	2.47276188916072	3.9063634787168	1.24818419433951	0.316937595348698	1.21616421689603	0.688229615943604	0.991170705874879	0.661603800875928	0.469772500722928	1.1362837137292	0.828454838972476	0.191132864368763	0.406469404971638	1.57382361338671	4.39193258908047	2.60103570907163	0	0.492410795359493	0.471231494619727	2.96711421266959	2.97760242961463	2.55559755549721	1.60948666053232	1.86840034155336	0.991496753499887	0.821344506451746	1.7277853545866	1.54953034953788	1.70529029586949	2.53042467858214	1.94574055052314	0.869597240354421	1.27198508097269	1.20776969863416
Chr1	6719859	6721185	8.78920218847213	5.25530010288472	8.81075189059599	8.55933394727662	6.77245031899552	6.28833950827292	0.490857610057894	3.65257678655613	3.42368017340469	1.88822506589986	5.75755487699077	0.452328233734947	10.8485032716506	10.3297633756875	10.4670508596386	6.83529439757349	7.24428789368452	5.30689840100084	0.516172211957703	0	0.385935550510958	0	0.0811631224092283	0.338913343216013	0	0.174201173559274	4.72147084016013	15.781999523399	13.1496805291955	8.62393270764356	9.25732295275848	4.31962203401417	9.4947654805427	11.1885667052186	11.9261219256537	6.9113250716976	7.03397775643618	8.17984821637407	7.95677490625129	0.345557070917319	0	0	0	0.324290091753857	0	0.110607398345451	0
Chr1	6722635	6723395	5.60690484437015	8.0850770813611	6.1675263234172	1.34641208159407	0.894474570433371	0.375423254225249	0	0.487010238207484	0.0877866711129408	0.514970472518143	0.996499882556095	0	9.51330286898592	7.13910287354466	7.56231904213125	1.72368293504027	0.996089585381622	2.46918189491011	1.24741617889778	0	1.8194104524088	3.69945844319306	2.35373054986762	1.05439706778315	0.828242412264638	0.522603520677821	0	0.772207927750412	0.794760911105221	0	0.295446477215696	0	5.20893384001995	6.49658711915919	5.6791056788827	3.78702743654663	4.39623609777261	2.35480478956223	2.46403351935524	0.518335606375979	1.25899340899953	0.987273329187602	0.610792163795689	0	0.735813049530664	0.995466585109061	0.699235088682937
Chr1	6723511	6724002	5.15229093806987	2.62765005144236	1.7621503781192	1.34641208159407	0	2.25253952535149	1.22714402514474	0.730515357311226	0.965653382242348	0	1.88227755593929	0	4.8401014596595	5.0651735471518	4.70766880768435	1.96143230539065	1.49413437807243	3.02198381168103	3.14004762274269	0.991170705874879	0.882138401167904	0.645937188494026	0	2.14645117370141	2.42101628200433	2.72915171909529	0	5.11587752134648	4.9853184423873	1.12836502716832	0.590892954431392	0	5.47267732559059	4.87244033936939	3.97537397521789	4.82845998159696	2.41792985377494	2.10693060118726	3.08004189919405	2.24612096096257	1.45268470269177	2.51305938338662	1.22158432759138	1.62145045876929	1.8729786715326	2.26745166608175	1.46203700360978
Chr1	6743088	6743289	3.71268023478564	2.82977697847639	3.5243007562384	0	0	0.0938558135563122	0	0	0	0	0	0.678492350602421	2.75385083049592	2.19357909522322	2.10342648853982	0.53493608328836	0.543321592026339	0.884483066833473	1.63454533786606	0.396468282349951	1.32320760175186	1.70292531512061	0.0811631224092283	0.866111877107588	1.0193752766334	0.232268231412365	0	0	0	0	0	0	1.51652504203113	1.89483790975476	0.757214090517693	2.74559489149631	2.30802395133062	0.619685470937429	1.02668063306468	0	0	0	0	0	0	0	0.0635668262439034
Chr1	6768056	6768461	2.65191445341831	3.63828468661249	0	2.88516874627302	0.511128325961926	8.16545577939916	4.41771849052105	5.11360750117858	3.68704018674351	2.403195538418	3.98599953022438	0	3.83870115766099	2.87159445192858	3.80620031259586	4.93329943477043	5.11627832491469	6.59676954013299	1.84961709284844	0.859014611758228	0.937272051240898	0.704658751084392	0.48697873445537	2.07113709743119	1.0193752766334	1.04520704135564	0	2.46141276970444	3.03454166058357	3.86868009314851	4.62866147637924	4.71231494619727	4.21989576913009	4.15059732612948	4.16467749784731	3.69235175063297	4.2863301953283	4.39976684365575	4.3633926905249	2.76445656733855	3.38959763961412	3.41058059173899	0.959816257393226	0.972870275261572	2.60879172106326	4.14777743795442	3.30547496468298
Chr1	6793576	6794315	3.71268023478564	2.42552312440833	0	2.50047958010328	2.42785954831915	5.06821393204086	8.46729377349868	7.71099543828517	4.3015468845341	0.343313648345429	3.43238848435988	2.71396940240968	4.92355148482605	4.82587400949108	6.10995313337757	6.18148362910993	6.15764470963184	7.03901107354973	3.78526288768982	5.35232181172435	3.80422185503659	4.93261125759075	3.40885114118759	5.94981202534778	8.40984603222556	8.01325398372659	0	3.28188369293925	5.27432241006192	4.27166760285148	4.72714363545114	3.61277479208458	5.07706209723464	6.31612636584921	5.30049863362385	4.35508155202863	5.05567151243851	7.00244582159295	6.4680879883075	4.49224192192515	3.77698022699859	4.39785392092659	2.44316865518276	0	6.55542535036409	4.86672552719985	5.33961340448788
Chr1	6844778	6845217	4.2430631254693	3.23403083254444	0.881075189059599	1.82727353930624	1.15003873341433	5.72520462693505	3.31328886789079	3.32790329441781	3.33589350229175	2.23153871424529	3.10022185684118	0	3.25455098149518	3.62937632118751	4.10668981095869	4.99273677735802	3.57686714750673	5.15948455652859	4.6885642586158	1.78410727057478	2.26047965299275	3.4645721928316	0.568141856864598	3.80336085164637	4.20492301611278	5.05183403321893	0	1.93051981937603	3.39579662017685	3.54629008538614	2.65901829494126	3.22008187990147	4.08802402634478	4.15059732612948	3.97537397521789	3.12429763515097	1.97830624399768	4.27582974946826	4.00405446895226	2.07334242550392	0.484228234230589	1.88479453753997	0.610792163795689	0.972870275261572	3.34460477059393	5.03263662471803	4.44967783707324
Chr1	6853505	6854169	6.28882570382057	5.05317317585069	4.405375945298	5.48182061791873	1.78894914086674	7.97774415228654	10.9215818237882	9.17202615290762	7.54965371571291	7.20958661525401	7.97199906044876	2.03547705180726	5.17390156032568	6.26167123545537	6.96134004540559	6.71641971239829	6.70096630165818	5.71228647329952	3.6562198347004	3.03959016468296	4.85176120642347	4.40411719427745	5.19443983419061	7.49375058888739	8.34613507743597	6.56157753739931	2.83288250409608	4.53672157553367	4.11830653936342	8.140347696	8.17401920296759	7.7753196612255	5.93422842533919	6.13566561253923	6.24701624677097	6.62729801395661	5.60520102466008	7.37425710415541	7.80277281129159	6.30641654424108	6.97288657292048	7.18016966681892	3.92652105297229	0.162145045876929	10.7696273613124	10.286488046127	9.4714571103416
Chr1	6874408	6875233	8.1072813290217	8.28720400839513	8.81075189059599	7.98230019802201	7.53914280793841	15.8616324910168	14.3575850941934	12.3375927012563	11.7634139291341	11.8443208679173	11.5151097539815	2.71396940240968	11.3492034226499	10.0106973254732	9.66574553067107	10.9364710361176	10.0061726531517	9.65560681293208	8.1727266893303	6.8060388470075	7.27764180963521	8.92567751373564	9.1714328322428	9.9038010295346	10.4485965854924	10.7424057028219	1.57382361338671	7.09466033620691	6.50258927267908	9.99409024063366	9.74973374811797	9.66024563970441	9.23102199497207	5.95520485922926	4.25932925916202	7.85808193083426	5.27548331732714	10.4107159117488	8.21344506451746	6.99753068607571	5.22966492969036	7.00066542514845	3.66475298277414	1.29716036701543	8.0939435448373	7.96373268087249	7.43731867053669
Chr1	6875712	6876014	1.66691765643437	1.81914234330625	0	2.30813499701841	0.127782081490482	4.41122323714668	5.89029132069473	4.95127075510942	2.72138680450116	3.77645013179972	3.76455511187858	0	2.25315067949667	2.43287863288393	2.35383440384218	3.03130447196737	4.84461752890152	3.90646687851451	1.72057403985901	2.37880969409971	2.31561330306575	2.52502719138574	2.59721991709531	5.27198533891575	5.47914211190453	3.48402347118547	0	2.07530880582923	2.23978074947835	2.98210757180198	2.56053613586937	3.37715904477471	4.21989576913009	2.88737205295964	2.93420460075606	2.65091920558264	2.41792985377494	3.59417573143709	4.3633926905249	0.604724874105309	1.0653021153073	1.79504241670473	1.13432830419199	1.45930541289236	2.87636010271078	3.09700715367263	3.24190813843907
Chr1	6948824	6949494	2.95499039095184	3.03190390551041	2.34953383749226	4.71244228557926	3.450116200243	2.90953022024568	1.96343044023158	2.59738793710658	3.07253348895293	2.403195538418	3.43238848435988	1.13082058433737	9.01260271798666	7.97665125535716	6.56068738092181	8.20235327708818	4.84461752890152	7.18642491802197	4.90363601359818	3.03959016468296	2.37074695313874	2.81863500433757	1.78558869300302	4.02930308045704	2.67586010116268	3.42595641333238	0.314764722677342	3.81277664326766	4.40731050703804	2.7403150659802	4.82562579452304	4.86939211107051	9.62663722332802	9.38395917211883	6.34166800808568	9.46756859136658	7.03397775643618	8.61362804603027	9.0347895709692	8.46614823747432	9.49087339091954	8.25719511684176	4.79908128696613	9.080122569108	8.49529611730857	9.069806664327	8.58152154292696
Chr1	7024572	7024753	0.757689843833804	0.404253854068055	0.881075189059599	0.192344583084868	0.766692488942889	0.281567440668937	0.245428805028947	0.892852103380387	0	0	0	0	0.751050226498889	1.43579722596429	1.55252907487463	0.653810768463551	0.407491194019754	1.1424572946599	0.172057403985901	0.594702423524927	0.385935550510958	0.528494063313294	0.405815612046142	0.828454838972476	0.25484381915835	0.696804694237094	0	0.965259909688015	0.939262894942534	0.483585011643564	0.886339431647088	0.157077164873242	1.05497394228252	0.992534143204876	0.946517613147116	1.23078391687766	1.75849443910905	1.48724513024983	0.770010474798512	0.777503409563968	1.646375996384	0.628264845846656	2.00688853818584	1.1350153211385	1.07027352659006	1.05077028428179	0.699235088682937
Chr1	7027799	7028452	0.681920859450424	0.606380781102083	0.587383459373066	0.288516874627302	0	2.15868371179518	0.613572012572368	0.730515357311226	6.58400033347056	6.17964567021772	10.6293320805983	0	6.59255198815691	5.98248844151787	5.55905571971238	5.82485957358436	6.02181431162526	5.15948455652859	1.07535877491188	0.594702423524927	0.82700475109491	0.822101876265124	0.649304979273827	1.5062815254045	1.21050814100216	1.27747527276801	1.25905889070937	1.97878281486043	2.74553769290895	0.80597501940594	1.57571454515038	0.785385824366212	1.91214027038707	2.34598979302971	1.89303522629423	2.74559489149631	2.19811804888631	1.54921367734357	3.59338221572639	5.44252386694778	4.16436281438306	6.19289633763132	5.67164152095997	6.97223697270793	6.82299373201161	6.63644390072707	5.6574475357074
Chr1	7045942	7046231	0	0	0.587383459373066	0.384689166169736	0	1.68940464401362	1.10442962263026	1.70453583372619	0.965653382242348	0.514970472518143	0.885777673383195	0	1.25175037749815	1.31614745713393	2.10342648853982	0.772685453638742	1.04136638471715	2.24806112820174	2.58086105978851	0.726858517641578	0.771871101021916	0.763380313674758	0.243489367227685	1.65690967794495	1.14679718621258	1.45167644632728	0	1.15831189162562	1.58952182221044	0.483585011643564	0.689375113503291	0.314154329746485	1.58246091342378	1.44368602647982	0.946517613147116	0.378702743654663	0	1.23937094187486	3.69605027903286	0.604724874105309	0.87161082161506	1.16677757085808	0	0	2.07365495776823	1.82502207269995	0.57210143619513
Chr1	7064951	7066864	4.84921500053635	0	0	11.2521581104648	8.3058352968813	0	0	0.162336746069161	1.05344005335529	0.514970472518143	1.10722209172899	0	8.92915269282012	12.842408521125	14.4735775044764	10.9959083787052	4.25601913753966	11.5351333299532	29.8519595915538	14.3389362116566	18.083837223942	14.7978337727722	21.2647380712178	4.93307199569974	3.12183678468979	3.48402347118547	0	2.55793876067324	2.8177886848276	0.644780015524752	0.196964318143797	0	12.6596873073903	11.7299489651485	14.4817194811509	20.5446238432655	15.4967322446485	2.72661607212469	4.41472672217813	37.5793314622585	36.220271920448	26.7461320089005	23.384614271035	21.0788559640007	10.3013826934293	8.01903638004521	8.77222202165867
Chr1	7069072	7069325	2.27306953150141	1.21276156220417	0.881075189059599	3.36603020398519	1.15003873341433	0	0	0	0	0	0	0	1.33520040266469	2.11381258266965	1.6026106579351	0.297186712937978	0	0.479094994534798	9.16205676224923	4.36115110584947	5.23769675693443	6.45937188494026	8.19747536333206	0.979082991512926	1.33793005058134	0.46453646282473	0	0	0.0722509919186564	0	0	0	2.83524246988428	3.24829355957959	2.65024931681193	3.02962194923731	3.18727117088515	0	0.924012569758214	12.9583901593995	8.61926256930448	7.89818663350082	8.2893222229415	7.94510724796951	0	0.663644390072707	0
Chr1	7071664	7071998	5.83421179752029	2.42552312440833	2.93691729686533	1.34641208159407	0.383346244471445	0	0	0	0	0	0	2.26164116867474	3.75525113249444	4.18774190906251	3.70603714647492	0.594373425875955	0	1.06875037242378	9.29109981523865	9.18484854110721	10.1445916134309	9.04312063891637	11.0381846476551	1.24268225845871	0.637109547895875	0.522603520677821	0	0	0	0	0	0	4.08802402634478	4.06036694947449	5.20584687230914	6.81664938578394	5.05567151243851	0.309842735468715	1.12934869637115	10.2803228597902	8.42557127561225	7.09041754598369	8.8128583633378	8.43154238560029	0	0.442429593381805	0.508534609951227
Chr1	7072443	7072777	2.57614546903493	0	1.17476691874613	4.71244228557926	3.32233411875252	0	0	0	0.0877866711129408	0	0	0.226164116867474	3.17110095632864	3.23054375841965	3.60587398035397	0.0594373425875955	0	0.442241533416737	11.4848317160589	6.34349251759922	7.99437926058413	8.69079126337417	7.46700726164901	1.69456671608006	0.700820502685463	0.638737636384003	0	0	0	0	0	0.157077164873242	5.6045490683759	3.06783280626962	4.54328454310616	7.10067644352494	4.39623609777261	0.371811282562458	0.462006284879107	13.9086721044221	9.97510162515013	7.71868239183034	10.5579788313255	13.1337487160312	0.267568381647514	0	0
Chr1	7073120	7073424	2.57614546903493	0	0	0	0	0	0	0	0	0	0.110722209172899	0	0.751050226498889	2.79182793937501	2.90473181750737	0	0	0.405388072298675	6.58119570246071	2.77527797644966	6.72630530890527	5.81343469644624	5.19443983419061	1.24268225845871	0	0.290335289265456	0	0	0	0.080597501940594	0	0	3.4286653124182	3.33852393623458	3.78607045258846	4.82845998159696	5.82501282954872	0	0.513340316532341	13.4767257657755	12.2025515026108	7.44942602932463	8.72560233993842	10.8637180737542	0	0	0
Chr1	7073885	7075551	22.6549263306307	20.4148196304368	16.4467368624459	18.5612522676897	13.9282468824625	0	0	0	0.263360013338822	0	0.110722209172899	5.65410292168684	18.275555511473	17.1099169427411	17.1779829897418	2.08030699056584	0	1.95323343925725	40.0463607777184	30.9245260232962	34.2931303454023	33.3538475513279	34.3320007791036	5.57324164399666	1.84761768889804	3.83242581830402	0.629529445354684	0	0	0	0	0	19.9126331605826	20.6627562539924	25.934582600231	26.6038677417401	24.399110342638	0.433779829656201	2.72070367762141	48.205211392966	45.7111453113676	43.619530725925	45.5476442144786	52.8592849558787	0.668920954118785	0.608340690899982	0
Chr1	7087733	7088590	8.94074015723889	21.4254542656069	3.81799248592493	16.6378064368411	8.94474570433371	22.9008185077402	27.1198829556987	19.9674197665068	13.2557873380541	20.5988189007257	20.2621642786406	23.7472322710847	15.2713546054774	13.7198401592143	13.7223537585693	17.2962666929903	17.7937821388626	14.4465567582801	10.9686595041012	11.2332679999153	12.9564077671536	12.5664143943383	9.98306405633508	18.8285190675563	20.4512164874576	16.7233126616903	4.09194139480544	10.1834920472086	10.4763938282052	27.2419556559208	26.2947364721969	21.2054172578877	18.5279798613368	14.0759387581782	14.5763712424656	15.1481097461865	12.7490846835406	18.0948157513729	17.2995686671399	12.0081082143768	13.2678536179181	11.398519346075	10.3834667845267	16.3766496335698	15.8534266126152	14.710783979945	17.4808772170734
Chr1	7088880	7089395	7.80420539148818	8.69145786246318	2.05584210780573	11.5406749850921	8.17805321539082	16.6124789994673	14.2348706916789	13.7174550428441	7.19850703126114	9.78443897784473	14.283164983304	9.72505702530137	7.84430236565506	8.37548381812502	8.21337962191738	10.579846980592	11.9530750245795	9.36077912398759	9.76425767619988	7.92936564699903	10.6407944640878	9.5128931396393	6.0060710582829	13.6695048430459	15.0357853303427	13.1231550747986	7.86911806693354	8.20470923234813	6.71934224843505	19.5045954696238	17.529824314798	12.644711772296	10.4178676800399	10.1960325620137	9.7491314154153	8.14210898857526	5.7151069271044	8.24181676346781	9.85613407742095	7.51586629245169	6.68234963238213	7.62893027099511	9.16188245693534	7.94510724796951	9.43178545307487	8.40616227425429	9.91642489404893
Chr1	7102892	7106395	42.3548622703097	23.8509773900152	25.5511804827284	56.1646182607814	45.8737672550829	74.8969392179372	70.6834958483368	74.0255562075376	58.2903496189927	79.992080064485	100.867932556511	44.7804951397598	38.5539116269429	41.3190535027501	37.1605346308701	51.1161146253322	46.9520409109428	42.8237218191873	54.4991827125341	38.3252672938286	50.7229580671545	50.2656575773533	34.494327023922	63.903993715286	77.7273648432968	60.9123436878927	43.1227670067958	46.1876866785715	49.0584235127677	106.711092569346	87.452157255846	84.2718989544945	41.1439837490184	40.5134391180899	32.0869470856872	26.8878947994811	31.9826176112958	51.4958626349004	54.2600714574685	40.6893451005143	44.7426888429064	38.1446513549755	34.6406412895555	34.3747497259089	66.3569586485835	62.1060541709709	70.2413429995132
Chr1	7120847	7121232	0	0	0	0	0.127782081490482	0.375423254225249	0	0.0811683730345807	0	0	0	0	2.08625062916358	2.83171119565179	3.10505814974925	1.66424559245267	0.860259187375037	2.46918189491011	3.52717678171097	2.11449750586641	0.771871101021916	2.17269781584354	0.405815612046142	2.14645117370141	1.0193752766334	1.39360938847419	0	0.434366959359607	2.67328670099029	0	0	0	1.31871742785315	1.80460753309977	1.79838346497952	0	0	2.04496205409352	2.72070367762141	2.76445656733855	2.03375858376847	3.23107635006852	0.523536140396305	0	4.21420201094835	5.53036991727256	3.6868759221464
Chr1	7137815	7138763	11.3653476575071	12.9361233301778	21.4394962671169	10.0019183204131	11.6281694156338	6.19448369471661	10.9215818237882	8.44151079559639	10.1832538491011	12.3592913404354	7.75055464210296	18.5454575831328	14.1030542531458	12.4036927020804	11.0179482733038	12.7195913137454	10.3231102485004	9.65560681293208	8.55985584829857	14.9336386351815	16.6503623220442	12.8013006446998	20.4531068471255	13.0669922328841	16.2462934713448	12.1360150912961	18.5711186379632	12.2588008530378	6.50258927267908	6.93138516689109	7.2876797713205	7.30408816660577	15.3630580344892	13.7150172515583	12.3993807322272	15.1481097461865	16.4858853666473	11.0304013826862	9.59946391915478	10.4531013952489	15.3016122016866	13.0140575211093	14.309987837499	17.6738100005852	11.9736850787263	11.1160435337178	13.4126003374636
Chr1	7199139	7199548	0	0	0	0	0	0	0.122714402514474	0	0.175573342225882	0	0	0	2.33660070466321	3.23054375841965	3.2052213158702	2.55580573126661	1.49413437807243	4.49612225640349	2.88196151676384	2.44488774115803	1.8194104524088	1.11570968921695	2.19140430504916	4.63181569061884	4.5871887448503	4.70343168610039	0.629529445354684	0.0965259909688015	0	0	0	0	3.16492182684757	5.05290109267937	3.59676692995904	2.93494626332364	3.73680068310672	2.91252171340592	3.69605027903286	1.98695315777459	0.677919527922824	1.52578605419902	2.79219274878029	4.05362614692322	3.61217315224144	3.76065154374534	3.94114322712201
Chr1	7220340	7220685	1.59114867205099	0.606380781102083	0	2.98134103781545	1.91673122235722	0.938558135563122	1.22714402514474	2.43505119103742	2.63360013338822	2.05988189007257	0.885777673383195	2.48780528554221	1.41865042783123	3.27042701469644	2.75448706832595	2.08030699056584	1.7657951740856	2.21120766708368	3.01100456975327	1.98234141174976	1.8194104524088	1.76164687771098	0.649304979273827	1.28033929659383	0.637109547895875	2.43881642982983	0	3.33014668842365	1.44501983837313	3.22390007762376	1.47723238607848	2.35615747309864	1.97807614177973	1.89483790975476	1.41977641972067	1.51481097461865	2.19811804888631	1.17740239478112	2.56670158266171	0.777503409563968	1.74322164323012	1.07702545002284	0	1.45930541289236	1.93987076694448	1.27198508097269	1.65273748234149
Chr1	7255226	7255634	3.40960429725212	6.26593473805485	6.1675263234172	0.961722915424339	0.255564162980963	0	0	0	0.0877866711129408	0	0	0	1.75245052849741	3.03112747703572	3.05497656668878	0.416061398113169	0.226383996677641	0.552801916770921	1.41947358288368	0.462546329408277	0.82700475109491	0.29360781295183	0.97395746891074	0.414227419486238	0.445976683527113	0.174201173559274	0.629529445354684	0.337840968390805	0.505756943430595	0.080597501940594	0	0.0785385824366212	2.63743485570631	2.25575941637472	2.93420460075606	4.44975723794229	2.41792985377494	0.433779829656201	1.02668063306468	0	0.0968456468461178	0.0897521208352366	0.0872560233993842	0.324290091753857	0	0	0
Chr1	7256605	7257305	4.47037007861945	5.25530010288472	5.87383459373066	1.53875666467894	1.15003873341433	0.750846508450498	0.490857610057894	0.405841865172903	0.526720026677645	0	0.885777673383195	0	5.92495178682456	5.70330564758037	6.51060579786134	1.78312027762787	1.67524157541455	2.91142342832685	2.02167449683434	1.71802922351646	1.21294030160587	1.52676062734952	0	1.76988079235029	1.59277386973969	1.10327409920873	4.09194139480544	1.88225682389163	2.38428273331566	0.40298750970297	1.87116102236608	0	5.1429979686273	5.77474410591928	5.30049863362385	3.97637880837396	4.72595380510556	2.41677333665598	4.2093905955652	0.0863892677293298	0	0.359008483340946	0	0	0	0.553036991727256	0.38140095746342
Chr1	7311911	7314133	20.5333947678961	34.1594506687507	37.8862331295628	24.2354174686933	46.2571134995543	22.6192510670712	23.1930220752355	19.9674197665068	20.4542943693152	16.3073982964079	23.4731083446547	27.1396940240968	22.0308066439674	26.0038830924643	23.9389967029055	22.8239395536367	25.3097308285603	23.4756547322051	28.690572114649	36.9376283056038	31.2607795913876	31.4747575484362	38.7959725116111	31.2929986902785	30.7086802085812	23.7494266619143	47.2147084016013	35.521564676519	23.337070389726	24.1792505821782	30.3325049941448	23.0903432363666	33.4954226674701	27.7909560097365	33.0334646988344	31.9057061529054	30.663746781964	23.9198591781848	19.8662702498016	28.7676261538668	22.6618813619916	24.7715853505253	26.0022949730165	26.7539325696932	22.4757440583912	22.3426944657811	20.8499190080003
Chr1	7351859	7352888	3.03075937533522	5.25530010288472	0.587383459373066	3.07751332935788	5.23906534110974	8.4470232200681	11.0442962263026	7.30515357311226	4.38933355564704	4.80639107683601	5.75755487699077	0	3.58835108216136	5.66342239130358	4.70766880768435	8.38066530485097	8.82897587042801	10.1715552685849	5.29076517256645	4.16291696467449	5.56849865737239	4.75644656981965	3.97699299805219	7.87032097023852	8.34613507743597	8.5939245622575	0	6.1294004265189	6.50258927267908	7.89855519017821	7.6816084076081	6.04747084761983	7.38481759597766	7.2184301323991	5.86840920151212	5.58586546890628	4.2863301953283	7.56016274543664	8.98345553931597	5.26974533148912	8.32872562876613	7.3596739084894	3.3157288891766	9.40441266086186	6.2209648733047	9.51223625770881	5.97528166692692
Chr1	7365366	7365646	0.757689843833804	2.42552312440833	0	2.21196270547598	1.27782081490482	2.62796277957674	2.82243125783289	2.19154607193368	2.45802679116234	1.71656824172715	3.54311069353278	0	3.42145103182827	2.31322886405358	2.95481340056784	4.63611272183245	2.80716155880275	3.90646687851451	2.49483235779556	1.45371703528316	2.53614790335772	1.99653312807244	2.11024118263994	4.14227419486238	2.22988341763556	2.43881642982983	0	2.02704581034483	3.25129463633954	0.967170023287128	0.492410795359493	1.02100157167608	3.49460118381086	3.51898468954456	3.69141869127375	3.3136490069783	2.30802395133062	3.22236444887463	3.79871834233932	1.64139608685727	2.90536940538353	2.24380302088091	2.00688853818584	2.270030642277	3.87974153388895	4.0924737387817	3.30547496468298
Chr1	7392252	7392510	0.378844921916902	0	0	0.0961722915424339	0	0.0938558135563122	0.122714402514474	0.0811683730345807	0	0	0	0	1.33520040266469	1.51556373851786	0.851386912028022	0.416061398113169	0	0.294827688944491	0	0	0	0	0	0	0	0	0	0	0	0	0	0	0	0	0	0.0946756859136658	0	0.0619685470937429	0	1.38222828366928	1.54953034953788	1.34628181252855	1.83237649138707	0.972870275261572	0.267568381647514	0.165911097518177	0.508534609951227
Chr1	7394414	7395630	1.43961070328423	0	0	2.98134103781545	3.450116200243	8.63473484718073	2.57700245280395	4.95127075510942	2.63360013338822	1.201597769209	2.32516639263089	0.226164116867474	3.75525113249444	5.30447308481251	4.8078319738053	6.30035831428513	3.21465275282251	5.12263109541053	5.11870776858055	6.2774144705409	4.35555835576652	4.46283875686782	4.8697873445537	4.59415865248373	2.99441487511061	4.70343168610039	4.09194139480544	8.30123522331693	8.88687200599474	1.85374254463366	3.93928636287595	2.82738896771836	0	0	0	0.0946756859136658	0.109905902444315	0	0	1.7277853545866	4.16436281438306	2.24380302088091	1.91963251478645	0	3.4114968660058	5.80688841313619	4.25897735834153
Chr1	7428905	7429241	0.681920859450424	0.202126927034028	0.587383459373066	2.98134103781545	2.93898787428108	5.06821393204086	3.92686088046316	4.13958702476361	2.28245344893646	1.37325459338172	2.98949964766828	1.58314881807232	3.83870115766099	4.30739167789287	4.05660822789822	2.31805636091623	2.76188475946722	4.09073418410481	2.36578930480614	2.64312188233301	2.48101425328473	2.99479969210867	2.35373054986762	3.38913343216013	3.37668060384814	3.54209052903856	0.314764722677342	3.33014668842365	3.82930257168879	3.70748508926732	2.26508965865367	3.6913133745212	0.725294585319234	0.631612636584921	0.757214090517693	1.42013528870499	1.09905902444315	1.23937094187486	0.718676443145278	2.59167803187989	2.32429552430683	4.12859755842088	2.00688853818584	4.540061284554	3.54528105682956	4.0924737387817	2.54267304975613
Chr1	7433246	7434299	1.36384171890085	4.04253854068055	0	7.21292186568254	20.956261364439	6.38219532182923	2.69971685531842	5.11360750117858	3.95040020008233	3.43313648345429	2.10372197428509	0	5.00700150999259	6.50097077311608	5.65921888583332	7.60797985121223	5.11627832491469	6.3019418511885	8.64588455029152	4.36115110584947	1.92967775255479	4.58028188204855	4.70746109973524	4.14227419486238	2.86699296553144	4.18082816542257	16.3677655792218	16.9403114150247	11.1266527554731	8.78512771152475	10.5375910206932	19.5561070267187	5.47267732559059	8.48165540556894	7.57214090517693	5.68054115481995	7.25378956132481	4.21386120237452	5.95474767177516	2.67806729960922	3.48644328646024	3.50033271257423	2.44316865518276	6.810091926831	4.3479862017721	6.08340690899982	5.46674705697569
Chr1	7440260	7440828	1.51537968766761	0	0	3.26985791244275	6.900232400486	2.72181859313305	0.122714402514474	0.162336746069161	4.21376021342116	4.97804790100872	0.996499882556095	0	0.917950276831975	3.35019352725001	3.45562923117256	1.90199496280306	2.80716155880275	2.46918189491011	6.75325310644661	2.57704383527468	0.771871101021916	2.46630562879537	1.05512059131997	1.84519486862051	0.5096876383167	2.90335289265456	0	3.76451364778326	4.4795614989567	0.80597501940594	0	3.76985195695782	5.07706209723464	5.32359222264433	4.25932925916202	2.46156783375531	2.30802395133062	1.67315077153106	4.41472672217813	1.55500681912794	3.38959763961412	3.85934119591517	1.74512046798768	0	1.40473400364945	1.71441467435449	1.8434379610732
Chr1	7475028	7475553	2.50037648465155	0	0	0.769378332339471	0	1.40783720334468	0	0.243505119103742	0	0	0	0	1.00140030199852	3.70914283374108	2.70440548526548	0	1.62996477607902	1.51099190584052	6.88229615943604	1.0572487529332	0	1.46803906475915	0	4.17993123299749	1.21050814100216	2.55495054553601	0	0.916996914203614	1.01151388686119	0.241792505821782	1.08330374979089	0	3.4286653124182	3.78967581950953	5.11119511099443	3.40832469289197	2.08821214644199	1.11543384768737	2.36136545604877	0.950281945022628	1.93691293692236	1.16677757085808	0	0	1.80608657612072	1.49319987766359	1.01706921990245
Chr1	7535378	7535924	8.18305031340508	6.87231551915694	3.81799248592493	8.27081707264931	10.9892590081814	4.5989348642593	2.331573647775	3.89608190565987	6.93514701792232	6.00798884604501	5.31466604029917	2.71396940240968	4.42285133382679	6.26167123545537	4.90799513992624	5.40879817547119	5.70487671627656	5.30689840100084	5.72090868253121	7.73113150582405	6.50577070861329	6.45937188494026	6.33072354791981	5.79918387280733	3.50410251342731	6.03897401672148	14.1644125204804	9.31475812848935	7.36960117570296	7.09258017077227	5.71196522617012	9.42462989239454	5.93422842533919	7.85004276898402	6.43631976940039	5.01781135342429	8.02313087843502	5.63913778553061	5.74941154516222	5.52891313467711	6.10127575130542	7.09041754598369	7.50401801234704	5.51293155981558	8.16083564024918	7.18948089245433	6.99235088682937
Chr1	7637912	7638273	1.51537968766761	1.21276156220417	1.17476691874613	1.82727353930624	1.78894914086674	1.12626976267575	1.34985842765921	0.811683730345807	6.23285364901879	8.58284120863573	6.20044371368237	1.35698470120484	3.17110095632864	3.90855911512501	4.45726089238199	4.27948866630688	4.02963514086202	5.15948455652859	1.11837312590836	1.0572487529332	1.37834125182485	1.58548218993988	2.02907806023071	2.03348005929608	1.84761768889804	1.85814585129892	3.7771766721281	1.49615286001642	1.6617728141291	0.967170023287128	2.06812534050987	1.4922330662958	5.34080558280527	6.22589598919422	6.43631976940039	5.86989252664728	3.84670658555104	4.52370393784323	6.00608170342839	3.88751704781984	3.292751992768	4.6671102834323	3.05396081897845	1.78359550464622	4.81623086965525	4.92202922637258	5.14891292575617
Chr1	7724932	7725876	2.65191445341831	1.61701541627222	0.587383459373066	3.65454707861249	1.53338497788578	1.68940464401362	1.71800163520263	3.65257678655613	1.22901339558117	1.88822506589986	0.885777673383195	0	3.6718011073279	6.97956984843751	5.55905571971238	3.15017915714256	2.98826875614487	4.34870841193124	2.02167449683434	1.98234141174976	2.92208345386868	1.46803906475915	2.67838303950453	2.97490601267389	2.5484381915835	1.62587761988655	5.66576500819215	7.33597531362891	3.75705157977014	0.725377517465346	2.16660749958177	0.157077164873242	6.72545888205108	8.48165540556894	8.80261380226818	8.89951447588458	7.80331907354639	4.27582974946826	4.46606075383137	11.4033833402715	10.9435580936113	10.0522375335465	11.6923071355175	15.4037793583082	4.21420201094835	5.69628101479074	2.98764083346346
Chr1	7735805	7736103	1.13653476575071	1.21276156220417	2.05584210780573	1.05789520696677	0.255564162980963	1.59554883045731	0.245428805028947	1.86687257979536	1.84352009337176	0.514970472518143	2.21444418345799	0	1.41865042783123	2.39299537660715	3.05497656668878	2.08030699056584	3.16937595348698	2.83771650609073	2.66688976178146	1.98234141174976	1.26807395167886	1.70292531512061	0.405815612046142	1.99582302116096	2.29359437242515	2.26461525627056	1.25905889070937	2.65446475164204	1.37276884645447	0	0.590892954431392	0	3.03305008406225	3.78967581950953	4.82723982705029	5.11248703933795	4.39623609777261	4.89551522040569	5.44140735524282	2.15973169323325	2.03375858376847	1.43603393336378	1.39609637439015	0.486435137630786	1.47162609906133	2.21214796690902	1.58917065609758
Chr1	7794946	7795882	3.56114226601888	2.62765005144236	0	6.34737124180064	3.450116200243	11.6381208809827	6.62657773578158	10.9577303596684	10.7977605468917	6.00798884604501	8.08272126962166	5.88026703855432	3.83870115766099	5.18482331598215	4.50734247544247	3.80398992560611	7.51594868969769	5.93340724000788	5.24775082156998	0.925092658816553	1.15780665153287	2.99479969210867	0.0811631224092283	4.74478680502418	2.99441487511061	4.06469404971638	0	4.24714360262727	4.91306745046864	0	1.87116102236608	0.785385824366212	3.36272944102554	6.04543523588424	4.73258806573558	3.97637880837396	2.74764756110788	6.19685470937429	6.16008379838809	7.94781263109834	7.26342351345883	7.26992178765416	5.67164152095997	0.972870275261572	9.23110916683923	9.34632516019063	9.09005615287818
Chr1	7855614	7856076	1.06076578136733	0.202126927034028	0	0.192344583084868	0	1.31398138978837	1.47257283017368	1.62336746069161	1.31680006669411	0.171656824172714	0.664333255037397	1.58314881807232	4.17250125832716	5.42412285364287	4.75775039074483	3.50680321266814	2.62605436146064	4.53297571752155	1.76358839085548	1.0572487529332	0.441069200583952	0.645937188494026	0	0.903768915242701	0.5096876383167	0.580670578530912	0	1.73746783743843	1.01151388686119	0.322390007762376	0	0.314154329746485	3.36272944102554	3.15806318292461	3.02885636207077	4.07105449428763	0.989153121998838	2.78858461921843	5.18473719697665	3.80112778009051	3.09906069907577	3.32082847090375	2.70493672538091	1.45930541289236	5.41825972836216	5.47506621809984	4.32254418458543
Chr1	7985828	7986111	0.227306953150141	0.606380781102083	0.587383459373066	1.05789520696677	2.55564162980963	0.187711627112624	0.245428805028947	0.405841865172903	0	0	0.221444418345799	0	0.917950276831975	1.75486327617857	0.500815830604718	0.594373425875955	0.633875190697396	0.921336527951535	0.731243966940079	0.991170705874879	0.82700475109491	0.704658751084392	0.48697873445537	0.263599266945788	0.25484381915835	0.0580670578530912	5.66576500819215	1.59267885098522	0.433505951511939	0.241792505821782	0	0.235615747309864	1.2527815564605	1.17299489651485	1.13582113577654	1.04143254505032	0.329717707332946	0.619685470937429	0.308004189919405	0	0.0968456468461178	0	0.0872560233993842	0	0	0	0
Chr1	8035913	8036112	1.51537968766761	2.42552312440833	1.17476691874613	5.19330374329143	5.49462950409071	0.563134881337873	0.736286415086842	1.21752559551871	0.790080040016467	1.201597769209	0.221444418345799	3.39246175301211	2.42005072982975	3.90855911512501	2.95481340056784	0.475498740700764	0.452767993355283	1.28987113913215	1.84961709284844	2.11449750586641	1.8745441024818	1.46803906475915	2.11024118263994	0.602512610161801	0.445976683527113	0.348402347118547	4.72147084016013	2.36488677873564	1.22826686261716	0.80597501940594	0.886339431647088	0.314154329746485	3.09898595545491	3.06783280626962	3.02885636207077	3.97637880837396	3.84670658555104	1.05346530059363	0.821344506451746	1.46861755139861	1.54953034953788	1.70529029586949	1.22158432759138	3.24290091753857	0.602028858706907	0.663644390072707	0.826368741170744
Chr1	8052669	8053810	4.09152515670254	3.63828468661249	4.69906767498453	13.4641208159407	14.5671572899149	7.50846508450498	8.59000817601315	7.62982706525058	3.24810683117881	2.403195538418	3.87527732105148	2.94013351927716	13.6023541021465	13.1215913150625	11.6690088530899	7.42966782344944	6.79151990032924	6.7810368457233	13.936649722858	17.7749946586895	14.1142144186865	13.5059593957842	14.8528514008888	11.5230536693444	10.5760184950715	8.24552221513895	10.3872358483523	14.7684766182266	6.57484026459774	3.62688758732673	2.65901829494126	5.81185510030997	5.86829255394653	4.69197958605941	6.15236448545626	5.39651409707895	8.02313087843502	2.78858461921843	3.85005237399256	6.73836288288773	6.0044301044593	3.50033271257423	3.49024093597537	5.83722165156943	3.81284943847708	3.09700715367263	4.32254418458543
Chr1	8204660	8205052	0	0	0	0.192344583084868	0.255564162980963	0	0	0	0.702293368903526	0.343313648345429	0.110722209172899	0	3.33800100666173	2.71206142682143	2.40391598690265	0.772685453638742	1.58468797674349	0.368534611180614	0	0	0	0	0.162326244818457	0	0.0637109547895876	0	0.314764722677342	0	0	0	0	0	3.16492182684757	2.97760242961463	3.2181598847002	4.82845998159696	5.16557741488282	1.92102495990603	1.69402304455673	3.36918144144386	3.68013458015248	1.70529029586949	3.92652105297229	4.37791623867707	0.936489335766299	1.16137768262724	1.8434379610732
Chr1	8205153	8205638	0	0	0	0	0	0	0	0	0.175573342225882	0.343313648345429	0.996499882556095	0	4.92355148482605	5.30447308481251	6.26019788255898	0.416061398113169	1.85634877275666	1.95323343925725	0	0	0.110267300145988	0	0	0.0376570381351125	0	0	0	0	0	0	0	0	6.72545888205108	5.14313146933436	7.66679266649164	6.62729801395661	8.02313087843502	2.47874188374972	3.18270996250052	3.02362437052654	3.38959763961412	2.78231574589233	2.18140058498461	3.08075587166164	0.535136763295028	1.21668138179996	1.77987113482929
Chr1	8266680	8267040	1.43961070328423	1.61701541627222	3.81799248592493	2.59665187164571	2.42785954831915	0.0938558135563122	0	0.0811683730345807	0.175573342225882	0.343313648345429	0.110722209172899	0	1.50210045299778	2.83171119565179	2.05334490547935	0.950997481401528	0.452767993355283	0.773922683479289	1.07535877491188	0.991170705874879	1.04753935138689	0.58721562590366	0.892794346501512	0.225942228810675	0.637109547895875	0.522603520677821	0.629529445354684	1.83399382840723	0.867011903023877	0.644780015524752	0.295446477215696	0	3.03305008406225	3.42875431288957	3.59676692995904	4.26040586611496	4.17642429288398	0.681654018031172	0.975346601411448	3.11001363825587	3.48644328646024	2.33355514171615	3.49024093597537	3.4050459634155	0.735813049530664	0.995466585109061	0.444967783707324
Chr1	8271196	8272809	43.2640900829102	39.0104969175673	64.3184888013508	38.9497780746857	47.6627163959496	24.6840789653101	24.5428805028947	27.1102365935499	24.0535478849458	26.2634940984253	29.673552058337	56.7671933337359	31.1268593871206	28.2772287002411	24.4398125335103	21.2191313037716	19.7859613096259	19.1269463202739	34.2824377441908	32.7747113409293	33.6315265445263	30.006718483677	34.9813057583774	21.6527969276897	24.5287175939912	21.8912808106154	52.5657086871161	30.8400541145321	21.7475485675156	19.9881804812673	23.1433073818962	27.8811967650005	32.1107693682243	31.941553335866	27.9222695878399	34.3672739866607	35.0599828797366	24.105764819466	24.6916692252056	32.5687539339573	28.763157113297	31.6824986548385	31.5866804705771	37.4555055975705	19.6662760510923	20.1305464988721	21.4855872704393
Chr1	8278709	8279523	8.71343320408875	3.84041161364652	4.99275940467106	10.3866074865829	6.13353991154311	4.03579998292143	3.06786006286184	2.9220614292449	3.59925351563057	0.686627296690858	2.76805522932249	1.58314881807232	5.59115168615839	6.93968659216073	4.70766880768435	6.53810768463551	6.38402870630949	6.3019418511885	4.38746380164047	3.43605844703291	2.7566825036497	2.99479969210867	1.86675181541225	3.9163319660517	3.18554773947938	3.13562112406692	0	5.74329646264369	5.92458133732983	0.644780015524752	2.36357181772557	1.4922330662958	7.58262521015563	7.57935163901905	8.61331027963876	6.9113250716976	6.92407185399187	6.32079180356178	7.03276233649307	6.56558434742907	7.74765174768942	5.47487937094943	6.80596982515197	5.02649642218479	5.41825972836216	5.75158471396346	6.16598214565863
Chr1	8287305	8287601	2.95499039095184	3.43615775957847	2.6432255671788	0.577033749254603	0.511128325961926	0.469279067781561	0.368143207543421	0.162336746069161	0.175573342225882	0.171656824172714	1.88227755593929	1.80931293493979	2.16970065433012	3.07101073331251	2.80456865138642	2.85299244420459	2.58077756212511	2.83771650609073	0.817272668933029	0.264312188233301	0.330801900437964	0.234886250361464	0.162326244818457	0.414227419486238	0	0.290335289265456	0	1.88225682389163	1.37276884645447	0.40298750970297	1.67419670422228	0.706847241929591	1.58246091342378	2.61668092299467	3.50211516864433	1.23078391687766	2.08821214644199	2.23086769537475	3.43938012076669	2.85084583506788	4.16436281438306	4.03884543758565	3.3157288891766	3.89148110104629	2.07365495776823	1.9356294710454	1.33490335112197
Chr1	8288532	8289031	0	0	0	0.480861457712169	0	0.84470232200681	0.490857610057894	0.487010238207484	2.45802679116234	0.858284120863573	2.32516639263089	0	2.00280060399704	2.31322886405358	3.35546606505161	3.03130447196737	2.44494716411853	3.75905303404226	0	0	0	0	0	0	0	0	0	3.81277664326766	4.04605554744476	2.6597175640396	3.84080420380405	1.88492597847891	4.87925448305667	6.22589598919422	6.62562329202981	7.10067644352494	5.27548331732714	3.09842735468715	5.80074557681545	4.14668485100783	4.55174540176754	4.03884543758565	4.18828912317044	3.72933605516936	4.3479862017721	4.3136885354726	4.70394514204885
Chr1	8289849	8290075	1.59114867205099	2.2233961973743	0.881075189059599	0.0961722915424339	0.127782081490482	0.469279067781561	0.122714402514474	0.324673492138323	0	0.171656824172714	0.553611045864497	0	0.166900050333086	0.997081406919645	0.80130532896755	0.713248111051146	0.316937595348698	0.442241533416737	0	0	0.055133650072994	0	0	0	0	0	1.88858833606405	0.530892950328408	0.722509919186565	0	0.590892954431392	0	1.2527815564605	0.902303766549887	1.89303522629423	1.70416234644598	2.08821214644199	0.805591112218658	0.718676443145278	1.90056389004526	2.03375858376847	2.06429877921044	2.00688853818584	1.94574055052314	0.535136763295028	1.16137768262724	0.953502393658551
Chr1	8290426	8290711	0.151537968766761	0.202126927034028	0.293691729686533	0.0961722915424339	0.383346244471445	0	0	0	0.175573342225882	0	0.442888836691598	0	1.1683003523316	1.79474653245536	0.951550078148965	0.832122796226337	0.226383996677641	0.368534611180614	0.172057403985901	0	0	0	0	0.15062815254045	0.0637109547895876	0.0580670578530912	1.25905889070937	0.916996914203614	0.144501983837313	0	0	0	1.51652504203113	1.08276451985986	1.13582113577654	0.568054115481995	0.769341317110208	0.309842735468715	0.718676443145278	0.431946338646649	0.290536940538353	0.26925636250571	0	0	0.0668920954118785	0.165911097518177	0.57210143619513
Chr1	8364736	8365009	0	0	0	0	0	3.37880928802724	1.22714402514474	2.02920932586452	0	0	0	0	2.67040080532938	1.91439630128572	2.95481340056784	1.06987216657672	0.950812786046094	2.06379382261144	3.22607632473564	1.58587312939981	1.10267300145988	0.58721562590366	1.1362837137292	0.903768915242701	0.573398593106288	0.290335289265456	0	0.386103963875206	1.44501983837313	0.080597501940594	0.196964318143797	0	2.50556311292099	2.61668092299467	2.27164227155308	1.89351371827332	2.19811804888631	0.681654018031172	1.84802513951643	0	0	0	0.174512046798768	0	0	0	0
Chr1	8371126	8371328	0	0.404253854068055	0	1.92344583084868	0.894474570433371	1.31398138978837	0.736286415086842	1.13635722248413	0	0	0	0	0.584150176165802	1.675096763625	1.65269224099557	1.3670588795147	0.362214394684226	0.737069222361228	2.36578930480614	1.91626336469143	3.14261805416066	2.05525469066281	1.29860995854765	1.31799633472894	0.891953367054226	0.696804694237094	0	1.44788986453202	0.433505951511939	0.322390007762376	0	0.157077164873242	1.97807614177973	1.6241467797898	2.08233874892366	3.40832469289197	1.97830624399768	0.681654018031172	1.33468482298409	0.604724874105309	0.677919527922824	1.34628181252855	0.610792163795689	0	0.401352572471271	0.88485918676361	0.508534609951227
Chr1	8376243	8376705	2.27306953150141	4.85104624881666	2.6432255671788	1.82727353930624	1.53338497788578	2.34639533890781	3.43600327040526	3.65257678655613	2.72138680450116	3.604793307627	3.87527732105148	0	2.42005072982975	3.86867585884822	3.30538448199114	3.32849118490535	4.02963514086202	4.201294567459	3.52717678171097	1.91626336469143	2.09507870277377	2.70119187915684	3.32768801877836	3.05022008894412	1.40164100537093	1.10327409920873	0	3.95756562972086	3.75705157977014	3.06270507374257	1.47723238607848	3.61277479208458	0.0659358713926577	0	0.0946517613147116	0.0946756859136658	0	0.0619685470937429	0	2.50528876415056	0.968456468461178	1.88479453753997	2.44316865518276	1.62145045876929	4.6824466788315	3.87125894209079	3.6868759221464
Chr1	8408151	8409174	1.96999359396789	2.82977697847639	1.17476691874613	2.88516874627302	3.70568036322396	3.66037672869618	1.96343044023158	2.02920932586452	1.49237340891999	1.37325459338172	1.21794430090189	2.71396940240968	11.4326534478164	13.4805406215536	12.6205589312389	13.373402082209	6.20292150896737	13.7463409970369	2.92497586776032	3.10566821174129	3.30801900437964	2.46630562879537	1.94791493782148	1.88285190675563	1.84761768889804	2.67108466124219	1.25905889070937	2.02704581034483	1.08376487877985	1.93434004657426	2.06812534050987	1.96346456091553	12.9234307929609	12.0006400951135	12.4940324935419	13.5386230856542	14.6174850250939	13.013394889686	14.2195267679459	16.3275716008433	15.7858404359172	12.2062884335922	17.1021805862793	17.5116649547083	13.779771654847	13.3834951997996	14.0482685999026
Chr1	8425240	8425695	3.4853732816355	7.27656937322499	3.23060902655186	7.02057728259767	8.68918154135275	4.03579998292143	4.41771849052105	5.11360750117858	6.14506697790585	13.5608891096444	5.31466604029917	0	4.67320140932642	4.54669121555358	4.15677139401916	4.93329943477043	4.93517112757258	5.23319147876472	4.8606216626017	6.34349251759922	4.46582565591251	4.58028188204855	5.19443983419061	3.57741862283569	2.42101628200433	3.25175523977311	15.7382361338671	9.16996914203614	8.16436208680818	10.2358827464554	10.1436623844056	12.9588661020425	5.40674145419793	6.04543523588424	5.30049863362385	7.7634062449206	7.03397775643618	4.39976684365575	3.43938012076669	4.9241882605718	3.68013458015248	6.10314421679609	5.93340959115813	8.91797752323108	4.41487829718398	4.59020703133623	3.8140095746342
Chr1	8440216	8441375	4.84921500053635	6.87231551915694	3.5243007562384	8.17464478110688	9.7114381932766	9.47943716918754	6.87200654081052	7.71099543828517	8.33973375572937	8.92615485698115	9.63283219804225	4.297118220482	16.1058548571428	15.0359876163482	16.877493491379	16.166957183826	14.2169149913559	15.625867514058	7.44148272239021	5.15408767054937	4.46582565591251	4.58028188204855	4.54513485491679	5.23432830078064	4.20492301611278	5.9228399010153	8.81341223496557	8.15644623686373	9.10362498175071	6.12541014748515	6.79526897596101	7.06847241929591	4.87925448305667	6.13566561253923	5.6791056788827	5.11248703933795	6.48444824421461	6.07291761518681	5.95474767177516	5.52891313467711	5.22966492969036	6.01339209596085	6.54420175495382	8.26939733972336	3.47838896141768	5.69628101479074	5.91171484068301
Chr1	8446856	8447945	4.09152515670254	1.81914234330625	4.99275940467106	1.92344583084868	2.17229538533819	1.31398138978837	0.368143207543421	1.05518884944955	0.438933355564704	0	1.10722209172899	2.03547705180726	8.34500251665432	8.77431638089288	9.81599027985248	6.89473174016108	6.02181431162526	9.98728796299464	11.6568891200448	6.5417266587742	5.62363230744539	6.28320719716916	6.24956042551058	8.17157727531942	6.37109547895876	7.31644928948949	0	2.70272774712644	1.37276884645447	0	0.590892954431392	0	7.58262521015563	9.83511105539377	10.0330866993594	9.46756859136658	5.93491873199303	9.04740787568647	8.11077700121099	7.42947702472236	9.78141033145789	8.61620360018271	6.10792163795689	6.64794688095408	8.62908030813233	9.18041406267245	8.89935567414647
Chr1	8449480	8449953	5.60690484437015	6.67018859212291	2.6432255671788	0	0	0	0	0	0	0	0	4.07095410361453	4.75665143449296	3.46984329608036	4.20685297707964	6.00317160134715	3.30520635149356	4.90151032870217	3.91430594067925	3.17174625879961	5.73389960759137	3.2884075050605	3.49001426359682	5.42261349145621	4.33234492569195	3.9485599340102	0	0	0	0	0	0	4.87925448305667	4.69197958605941	5.86840920151212	8.42613604631626	6.26463643932598	4.21386120237452	4.5173947854846	5.09696679603046	4.93912798915201	5.6543836126199	5.93340959115813	7.94510724796951	6.02028858706907	4.42429593381805	6.92878406058547
Chr1	8451990	8453713	15.6084107829764	30.9254198362062	22.02687972649	0.384689166169736	0.766692488942889	0.281567440668937	0.368143207543421	0.243505119103742	0.614506697790585	0	0	10.4035493759038	20.7790562664692	22.0953239773393	18.5802673154351	18.1283894892166	9.96089585381622	16.5840575031276	16.4314820806535	20.6824287292558	17.973569923796	15.4437709612663	14.2847095440242	20.0335442878799	19.2407083464554	16.7813797195434	0.629529445354684	0.193051981937603	0.289003967674626	0.080597501940594	0	0	14.0443406066361	16.331698174553	15.6175406169274	20.7339752150928	14.3976732202053	15.7400109618107	13.8601885463732	18.4009140263472	15.6889947890711	12.5652969169331	18.7600450308676	20.430275780493	21.8068231042724	21.4578352790175	19.3878820043905
Chr1	8457015	8457379	0	0	0	0	0.127782081490482	0	0	0	0	0	0	0	0.751050226498889	0.75778186925893	0.55089741366519	0	0.0905535986710565	0.0737069222361228	0	0	0.055133650072994	0	0	0	0	0	0	0.0482629954844008	0	0	0	0	0	0	0	0	0	0	0	0.0863892677293298	0	0	0	0	0	0	0
Chr1	8458162	8458956	8.1072813290217	7.47869630025902	7.92967670153639	9.32871227961609	8.05027113390034	0	0	0	0	0	0	2.26164116867474	8.92915269282012	7.37840241120537	8.7141954525221	0.416061398113169	0	0.847629605715412	9.0330137092598	10.8367997175653	8.98678496189802	7.80996782451868	8.0351491185136	0	0	0	5.03623556283747	4.44019558456487	0.650258927267908	0	0	0	0.0659358713926577	0	0	0.0946756859136658	0.109905902444315	0	0	3.97390631554917	4.93912798915201	3.85934119591517	4.62456924016736	4.05362614692322	1.00338143117818	0.221214796690902	0.317834131219517
Chr1	8461326	8461786	8.25881929778847	5.65955395695277	4.405375945298	7.02057728259767	6.38910407452408	0	0	0.324673492138323	0	0	0	0	5.09045153515913	4.50680795927679	4.15677139401916	1.3076215369271	1.4488575787369	1.54784536695858	7.52751142438317	8.72230221169893	8.43544846116808	9.04312063891637	9.98306405633508	0.828454838972476	0.318554773947938	0.929072925649459	3.7771766721281	4.29540659811167	0.867011903023877	0.886572521346534	0	0	0.263743485570631	0	0	0	0.109905902444315	0	0	1.20944974821062	2.90536940538353	1.70529029586949	3.83926502957291	3.56719100929243	0.936489335766299	0.553036991727256	0
Chr1	8461863	8462596	4.77344601615297	1.21276156220417	4.11168421561146	0.0961722915424339	0	0	0.245428805028947	0	0	0	0.221444418345799	0	4.67320140932642	5.50388936619644	5.30864780441002	2.73411775902939	0.769705588703981	4.05388072298675	5.16172211957703	4.36115110584947	2.97721710394168	3.1122428172894	1.70442557059379	3.99164604232193	4.65089969963989	3.71629170259784	0	0	0	0.080597501940594	0	0	5.40674145419793	7.94027314563901	6.05771272414154	5.11248703933795	5.27548331732714	6.81654018031172	4.92806703871048	6.39280581197041	7.0697322197666	5.92363997512561	3.92652105297229	3.89148110104629	6.82299373201161	6.02810320982709	5.5938807094635
Chr1	8462763	8464037	0	0	0	0	0	0	0.122714402514474	0.162336746069161	0	0	0.110722209172899	0	4.67320140932642	6.78015356705358	5.65921888583332	5.3493608328836	1.90162557209219	6.04396762336207	5.3767938745594	3.10566821174129	0.716737450948922	0.411050938132562	0	5.42261349145621	2.22988341763556	2.38074937197674	0	0	0.0722509919186564	0.161195003881188	0	0.157077164873242	6.72545888205108	8.48165540556894	9.84378317673001	4.07105449428763	2.8575534635522	4.89551522040569	9.65079795080801	3.80112778009051	6.77919527922824	3.76958907507994	3.92652105297229	1.78359550464622	3.7459573430652	5.19854772223621	3.11477448595127
Chr1	8468913	8470154	5.00075296930311	0	6.46121805310373	0.673206040797037	0	2.06482789823887	0.981715220115789	2.02920932586452	1.05344005335529	0	0	0	7.59395229015543	6.38132100428573	6.61076896398228	7.72685453638742	3.44103674950015	9.65560681293208	8.64588455029152	7.20250712935745	4.6312266061315	5.22621907054258	3.49001426359682	8.66111877107588	6.43480643374834	7.37451634734258	0	1.78573083292283	1.6617728141291	0.161195003881188	0.393928636287595	0.235615747309864	9.4947654805427	8.57188578222393	8.89726556358289	7.10067644352494	6.15473053688166	7.56016274543664	8.98345553931597	5.7880809378651	6.68234963238213	4.03884543758565	4.10103309977106	0	9.76624593013426	10.0099695502633	7.69158597551231
Chr1	8473727	8473928	0	0	0	0	0	0	0	0.162336746069161	0	0	0	2.48780528554221	1.1683003523316	2.07392932639286	2.55416073608406	3.44736587008054	1.31302718073032	3.20625111727134	0	0.0660780470583252	0	0	0	0	0	0.0580670578530912	0.314764722677342	1.20657488711002	3.03454166058357	0.644780015524752	1.37875022700658	0.549770077056348	2.76930659849162	2.79714167630465	2.83955283944135	3.02962194923731	3.73680068310672	1.48724513024983	1.74535707620996	2.07334242550392	2.32429552430683	2.51305938338662	1.6578644445883	2.270030642277	2.27433124400387	3.04170345449991	1.77987113482929
Chr1	8474783	8475520	0.151537968766761	0.404253854068055	0	0	0	0	0	0	0.0877866711129408	0.343313648345429	0.110722209172899	7.68957997349411	3.50490105699481	4.62645772810715	5.25856622134954	2.6746804164418	0.996089585381622	3.02198381168103	0	0	0	0.058721562590366	0	0	0	0	0	2.65446475164204	2.16752975755969	0.241792505821782	0	0.0785385824366212	8.5716632810455	11.2787970818736	10.0330866993594	10.0356227068486	7.03397775643618	2.47874188374972	2.05336126612936	3.11001363825587	2.80852375853742	3.14132422923328	3.05396081897845	0.324290091753857	3.07703638894641	3.04170345449991	2.16127209229271
Chr1	8475853	8476383	0	0	0	0.673206040797037	0.127782081490482	0.750846508450498	0.122714402514474	0.162336746069161	0	0	0.110722209172899	7.01108762289168	2.16970065433012	3.19066050214286	2.20358965466076	0.891560138813933	0	0.958189989069596	0	0	0	0.058721562590366	0	0	0	0	0	0.772207927750412	0.722509919186565	0.564182513584158	0	0	5.67048493976856	4.51151883274944	5.01654334967972	6.9113250716976	7.47360136621345	0.619685470937429	1.64268901290349	1.46861755139861	2.42114117115294	0.359008483340946	1.13432830419199	0.648580183507715	0.869597240354421	1.21668138179996	1.08063604614636
Chr1	8476497	8476862	0	0	0	0	0	0.187711627112624	0	0.162336746069161	0	0	0	5.42793880481937	2.58695078016284	3.90855911512501	3.00489498362831	1.96143230539065	1.22247358205926	3.53793226733389	0	0	0	0	0	0	0	0	0	1.30310087807882	1.80627479796641	1.2895600310495	1.18178590886278	0.157077164873242	5.27486971141261	4.60174920940442	7.00423033728866	5.68054115481995	5.82501282954872	2.54071043084346	3.74738431068609	2.67806729960922	2.42114117115294	2.33355514171615	3.83926502957291	5.83722165156943	2.74257591188702	3.31822195036354	1.46203700360978
Chr1	8478558	8478837	0	0	0.293691729686533	0	0	0	0	0	0	0	0	1.58314881807232	2.25315067949667	2.63229491426786	2.05334490547935	2.55580573126661	1.4488575787369	4.16444110634094	0.0860287019929505	0.0660780470583252	0	0	0	0	0	0	0.629529445354684	3.28188369293925	2.38428273331566	0.644780015524752	0.590892954431392	1.80638739604229	3.36272944102554	3.51898468954456	3.40746340732962	5.49118978299262	4.61604790266125	3.0364588075934	3.02870786754081	3.28279217371453	4.64859104861365	4.75686240426754	1.6578644445883	1.62145045876929	3.4114968660058	2.87579235698173	3.43260861717078
Chr1	8480057	8480862	0	0.80850770813611	0	0	0.255564162980963	0.0938558135563122	0.245428805028947	0.162336746069161	0.175573342225882	0	0.221444418345799	18.7716217000003	8.5119025669874	9.77139778781252	8.76427703558257	12.6601539711578	7.06318069634241	11.3508660243629	0.0860287019929505	0	0	0.058721562590366	0.162326244818457	0.15062815254045	0.127421909579175	0.116134115706182	9.12817695764291	7.48076430008212	10.6931468039612	6.12541014748515	9.55276942997417	7.69678107878888	9.56070135193536	8.57188578222393	8.32935499569462	10.1302983927622	7.80331907354639	9.91496753499887	10.1641382673404	12.4400545530235	11.4277863278419	11.9370320710865	11.8668191823163	12.9716036701543	9.56556964389863	11.3925620295815	10.2978258515123
Chr1	8495571	8496027	0	0	1.17476691874613	0.577033749254603	0	0.84470232200681	0.368143207543421	1.05518884944955	1.49237340891999	1.37325459338172	2.32516639263089	2.94013351927716	5.17390156032568	5.54377262247323	5.25856622134954	6.35979565687272	3.80325114418437	6.37564877342462	0.473157860961228	0.528624376466602	0.661603800875928	0.234886250361464	0.405815612046142	0.903768915242701	0.955664321843813	0.754871752090186	0	0	0	0	0	0	0	0	0	0	0	0	0	1.29583901593995	1.45268470269177	0.897521208352366	0.523536140396305	1.45930541289236	1.33784190823757	0.774251788418159	0.826368741170744
Chr1	8515149	8515721	0.757689843833804	0.202126927034028	0.293691729686533	0.865550623881905	0	8.07159996584285	3.43600327040526	5.43828099331691	5.09162692455056	2.57485236259072	3.98599953022438	0	3.75525113249444	6.14202146662501	6.16003471643804	8.26179061967578	8.42148467640826	8.07090798485545	8.5168414973021	5.15408767054937	3.96962280525557	4.58028188204855	3.00303552914145	8.92471803802167	6.56222834332752	9.11652808293532	0	0.386103963875206	1.01151388686119	0.886572521346534	0.787857272575189	0	2.43962724152833	3.06783280626962	2.4609457941825	3.21897332106464	0.769341317110208	3.28433299596838	4.41472672217813	4.83779899284247	2.80852375853742	2.15405090004568	1.39609637439015	0.810725229384643	9.76624593013426	5.80688841313619	6.16598214565863
Chr1	8516844	8518216	9.84996796983945	13.7446310383139	8.51706016090946	10.0980906119556	8.3058352968813	16.4247673723546	23.1930220752355	17.613536948504	13.4313606802799	7.38124343942672	10.7400542897712	21.48559110241	8.92915269282012	11.2869615263304	8.56395070334069	16.5830185819392	17.4768445435139	16.178669430829	12.5601904909708	10.4403314352154	10.5305271639419	9.10184220150673	6.0060710582829	16.5690967794495	18.8584426177179	21.5428784634968	4.72147084016013	7.96339425492612	8.38111506256415	10.0746877425743	8.86339431647088	7.69678107878888	12.132200336249	11.2787970818736	12.4940324935419	11.7397850532946	8.68256629310091	13.1373319838735	16.3242220657285	14.5133969785274	12.2025515026108	10.5009981377227	15.7933402352885	16.0523595418159	17.1243764254409	16.922931946854	18.8793473944393
Chr1	8543295	8543803	2.19730054711803	2.82977697847639	0.293691729686533	5.86650978408847	14.3115931269339	5.3497813727098	2.82243125783289	4.13958702476361	6.23285364901879	8.06787073611758	3.87527732105148	1.13082058433737	4.42285133382679	4.34727493416965	4.85791355686577	5.52767286064638	4.88989432823705	4.01702726186869	5.3767938745594	5.15408767054937	2.42588060321174	3.34712906765086	4.3016454876891	3.27616231775479	2.73957105595226	3.07755406621383	13.2201183524484	8.44602420977013	5.6355773696552	5.96421514360396	8.17401920296759	10.1314771343241	5.80235668255387	7.48912126236406	8.32935499569462	8.52081173222992	10.9905902444315	3.96598701399955	3.13137593084728	5.01057752830113	5.61704751707483	5.6543836126199	6.54420175495382	10.3772829361234	5.48515182377404	4.81142182802713	4.57681148956104
Chr1	8572485	8572955	1.21230375013409	0	0.587383459373066	6.92440499105524	6.51688615601456	7.60232089806129	4.78586169806447	6.89931170793936	1.22901339558117	0.171656824172714	2.43588860180379	0	2.33660070466321	2.43287863288393	2.95481340056784	2.79355510161699	2.0827327694343	2.80086304497267	3.52717678171097	1.38763898822483	0.82700475109491	0.176164687771098	0	1.92050894489074	2.10246150805639	1.80007879344583	0	2.65446475164204	1.37276884645447	0.725377517465346	1.96964318143797	1.17807873654932	2.04401201317239	1.80460753309977	1.23047289709125	2.55624351966898	1.31887082933178	2.6026789779372	2.51536755100847	2.41889949642123	1.45268470269177	1.25652969169331	0.610792163795689	0.810725229384643	1.53851819447321	1.60380727600904	1.20776969863416
Chr1	8577349	8577561	0.530382890683663	0	0	0.288516874627302	0.511128325961926	0.656990694894186	0.122714402514474	0.487010238207484	0	0	0	0	0.917950276831975	1.59533025107143	1.05171324426991	0.356624055525573	0.860259187375037	0.552801916770921	1.93564579484139	1.25548289410818	0.165400950218982	0.88082343885549	0	1.31799633472894	1.33793005058134	0.46453646282473	0.629529445354684	0.965259909688015	0.578007935349252	0	0.689375113503291	0	0.593422842533919	0.992534143204876	0.283955283944135	0.284027057740997	0	0.619685470937429	0.975346601411448	0.863892677293298	1.45268470269177	1.25652969169331	0.698048187195074	0.810725229384643	1.60541028988508	0.88485918676361	0.826368741170744
Chr1	8590179	8590690	3.03075937533522	3.63828468661249	5.87383459373066	0	0	0.0938558135563122	0	0	7.37408037348702	5.32136154935415	5.64683266781787	9.27272879156642	6.00840181199111	5.10505680342858	5.00815830604719	5.23048614770841	6.5651359036516	5.63857955106339	0	0.13215609411665	0.055133650072994	0	0	0	0.0637109547895876	0	5.98052973086949	6.7085563723317	5.70782836157386	5.48063013196039	8.17401920296759	6.59724092467618	6.13203603951716	7.03796937908912	5.48980215625328	8.14210898857526	6.37454234177029	6.38276035065552	6.3140858933478	6.39280581197041	7.36026916030495	6.64165694180751	8.37657824634088	8.75583247735415	7.22434630448288	6.4705328032089	8.20012058546354
Chr1	8644933	8645128	0	0	0	0	0	0	0	0	0	0	0	0.226164116867474	0.834500251665432	0.438715819044644	0.450734247544247	0.118874685175191	0	0.368534611180614	0	0	0	0	0	0	0	0	0	0.0482629954844008	0.216752975755969	0.161195003881188	0.492410795359493	0.157077164873242	0	0	0.189303522629423	0.189351371827332	0.329717707332946	0.0619685470937429	0.0513340316532341	0.17277853545866	0.484228234230589	0.0897521208352366	0.174512046798768	0	0.133784190823757	0.0553036991727256	0.127133652487807
Chr1	8645220	8645527	0	0	0	0	0	0	0	0	0	0	0	0.452328233734947	1.41865042783123	1.11673117575	1.35220274263274	0.0594373425875955	0	0.589655377888982	0	0	0	0	0	0	0	0	0.629529445354684	0.579155945812809	0.505756943430595	0.080597501940594	0.787857272575189	0.471231494619727	0.791230456711892	0.631612636584921	1.04116937446183	0.473378429568329	0.989153121998838	0	0.308004189919405	0	1.25899340899953	0.538512725011419	0.436280116996921	0	0.535136763295028	0.387125894209079	0.57210143619513
Chr1	8645701	8646634	0	0	0	0	0.255564162980963	0	0	0	0	0	0	3.16629763614463	4.75665143449296	5.66342239130358	5.65921888583332	1.06987216657672	0	2.50603535602817	0	0	0	0	0	0	0	0.0580670578530912	9.12817695764291	8.92865416461414	2.8177886848276	0.483585011643564	1.77267886329418	0	2.57149898431365	3.15806318292461	2.55559755549721	3.69235175063297	3.62689478066241	0.557716923843686	1.07801466471792	5.35613459921845	4.64859104861365	5.11587088760848	5.84615356775874	5.51293155981558	1.13716562200193	2.98639975532718	1.52560382985368
Chr1	8660753	8661070	5.00075296930311	9.29783864356527	7.34229324216333	5.86650978408847	6.00575783005263	3.8480883558088	3.43600327040526	2.59738793710658	3.59925351563057	2.403195538418	2.21444418345799	6.78492350602421	4.17250125832716	3.23054375841965	2.55416073608406	2.13974433315344	3.80325114418437	3.20625111727134	3.74224853669335	4.42722915290779	4.24529105562054	2.64247031656647	5.68141856864598	3.50210454656547	2.10246150805639	2.78721877694838	5.98052973086949	4.19888060714287	4.26280852320073	2.01493754851485	0	2.35615747309864	4.21989576913009	5.14313146933436	3.69141869127375	6.15391958438828	4.61604790266125	2.54071043084346	3.13137593084728	4.31946338646649	5.61704751707483	4.21834967925612	7.15499391874951	5.51293155981558	4.61555458341962	3.31822195036354	3.49617544341469
Chr1	8675666	8676707	1.06076578136733	2.62765005144236	0	2.01961812239111	0	0.469279067781561	0	0.405841865172903	5.09162692455056	3.08982283510886	7.19694359623846	0	9.76365294448555	11.6060275765447	10.717458774941	12.779028656333	12.1341822219216	11.8668144800158	9.33411416623513	8.92053635287391	9.09705226204401	9.98266564036222	7.87282287369515	11.5230536693444	9.68406512801731	9.00039396722913	6.92482389890152	10.1834920472086	10.5486448201238	8.140347696	7.2876797713205	7.61824249635226	1.84620439899441	4.15059732612948	2.83955283944135	1.32545960279132	2.41792985377494	1.54921367734357	2.412699487702	1.46861755139861	1.0653021153073	0.538512725011419	0.261768070198153	0	2.07365495776823	1.43789617849087	0.889935567414647
Chr1	8698319	8698680	1.66691765643437	5.05317317585069	0	0.577033749254603	0.511128325961926	0.187711627112624	0	0.568178611242065	5.70613362234115	7.72455708777215	5.31466604029917	0.226164116867474	2.83730085566247	4.14785865278572	3.9063634787168	5.40879817547119	5.07100152557917	6.74418338460524	3.91430594067925	5.94702423524927	3.85935550510958	2.58374875397611	2.43489367227685	4.63181569061884	5.41543115711494	5.22603520677821	0.944294168032025	5.45371848973728	5.34657340198058	4.91644761837623	6.30285818060151	5.02646927594376	6.0661001681245	4.7822099627144	6.24701624677097	5.77521684073361	4.50614200021693	6.19685470937429	5.13340316532341	3.80112778009051	5.32651057653648	4.48760604176183	4.88633731036552	4.05362614692322	5.35136763295028	6.19401430734527	5.14891292575617
Chr1	8709536	8710200	8.86497117285551	4.85104624881666	10.8665939984017	4.52009770249439	2.17229538533819	2.81567440668937	1.34985842765921	2.27271444496826	1.22901339558117	1.37325459338172	3.32166627518698	6.78492350602421	6.34220191265728	5.3443563410893	5.35872938747049	3.32849118490535	3.66742074617779	5.19633801764666	6.53818135146424	4.62546329408277	5.18256310686144	4.81516813241001	4.54513485491679	4.44353049994328	4.77832160921907	4.35502933898184	2.20335305874139	4.34366959359607	5.12982042622461	0.080597501940594	0.196964318143797	0.392692912183106	3.75834466938149	4.24082770278447	5.77375744019741	3.69235175063297	3.51698887821809	4.39976684365575	4.62006284879107	4.66502045738381	5.81073881076707	6.46215270013703	4.27554514656983	1.29716036701543	1.73919448070884	4.59020703133623	3.17834131219517
Chr1	8790146	8790652	13.335341251475	13.3403771842458	17.3278120515055	3.94306395323979	5.75019366707167	0	0	0.0811683730345807	0.0877866711129408	0	1.21794430090189	0.226164116867474	4.33940130866024	4.14785865278572	2.20358965466076	1.01043482398912	0.27166079601317	0.589655377888982	3.78526288768982	5.41839985878267	5.73389960759137	4.87388969500038	4.13931924287064	0.3012563050809	0.5096876383167	0.174201173559274	0	1.49615286001642	0.650258927267908	0	0	0	6.59358713926577	6.94773900243413	6.90957857597395	5.96456821256095	6.70426004910324	0.867559659312401	1.07801466471792	0	0	0	0	0	0	0.165911097518177	0.127133652487807
Chr1	8790797	8790991	2.27306953150141	1.21276156220417	3.5243007562384	1.25023979005164	0.894474570433371	0.0938558135563122	0	0.324673492138323	0	0	0.442888836691598	0	1.1683003523316	1.27626420085715	1.10179482733038	0.297186712937978	0.452767993355283	0.515948455652859	1.20440182790131	0.991170705874879	2.48101425328473	2.05525469066281	1.29860995854765	0.15062815254045	0.318554773947938	0.0580670578530912	0	1.20657488711002	1.01151388686119	0.080597501940594	0.0984821590718987	0	3.09898595545491	2.70691129964966	3.12350812338548	2.08286509010065	0.879247219554523	0.805591112218658	1.23201675967762	0	0	0.179504241670473	0	0.162145045876929	0	0	0
Chr1	8791338	8791676	4.77344601615297	1.21276156220417	0	0.961722915424339	0	0	0	0	0	0	0	0	0.584150176165802	3.11089398958929	2.35383440384218	0	0	0.405388072298675	3.44114807971802	1.12332679999153	2.09507870277377	1.64420375253025	1.62326244818457	0.564855572026688	0	0	0	0.62741894129721	1.30051785453582	0	0	0	2.76930659849162	3.69944544285454	3.97537397521789	1.04143254505032	2.08821214644199	0.185905641281229	1.23201675967762	0.0863892677293298	0	0	0	0.162145045876929	0	0	0
Chr1	8792935	8793587	0	0	1.46845864843267	1.73110124776381	0	0.0938558135563122	0.368143207543421	0	0.438933355564704	0	1.21794430090189	0	0.25035007549963	1.03696466319643	1.40228432569321	0	1.08664318405268	1.25301767801409	1.24741617889778	2.11449750586641	0.330801900437964	0.29360781295183	0	0.828454838972476	0.5096876383167	0.580670578530912	0	0.868733918719214	1.87852578988507	0	0.196964318143797	0	3.4286653124182	4.96267071602438	4.54328454310616	4.73378429568329	2.08821214644199	2.168899148281	3.64471624737962	0	0	0	0.174512046798768	0	0	0	0
Chr1	8794346	8794750	0	0	0	0.577033749254603	0.127782081490482	1.501693016901	0.736286415086842	0.730515357311226	0.614506697790585	0.171656824172714	0.664333255037397	0	2.25315067949667	2.75194468309822	3.30538448199114	1.78312027762787	1.49413437807243	1.51099190584052	0.129043052989426	0	0.165400950218982	0	0	0	0.0637109547895876	0	0	0.820470923234813	1.73402380604775	0	0	0	3.75834466938149	3.24829355957959	4.0700257365326	5.01781135342429	4.61604790266125	2.47874188374972	2.61803561431494	0	0	0	0	0	0	0	0
Chr1	8798006	8798196	0	0	0	0	0	0	0	0	0	0.171656824172714	0	0	1.33520040266469	2.31322886405358	2.40391598690265	1.18874685175191	1.22247358205926	1.32672460025021	0	0	0	0	0	0	0	0	0	0.0482629954844008	0.0722509919186564	0	0	0	0	0	0.0946517613147116	0	0.109905902444315	0	0.0513340316532341	0	0	0	0	0	0.0668920954118785	0	0
Chr1	8841732	8843231	18.1845562520113	15.7659003086541	19.9710376186843	7.88612790647958	2.42785954831915	13.8906604063342	22.0885924526053	14.6914755192591	15.8016008003293	20.7704757248985	15.5011092842059	16.9623087650605	13.2685540014804	14.3978555159197	14.0228432569321	16.8802052948771	15.9827101654415	15.7732813585303	13.0763627029285	15.7926532469397	9.75865606291994	11.9204772058443	8.92794346501512	19.5440027921234	16.6922701548719	18.7556596865485	13.2201183524484	10.1352290517242	10.8376487877985	12.4926128007921	11.620894770484	7.85385824366212	14.9015069347406	13.1736349916284	15.3335853329833	13.8226501433952	9.78162531754407	18.3426899397479	14.8868691794379	9.33004091476762	10.0719472719962	10.1419896543817	9.33639450373411	6.64794688095408	14.4486926089658	14.3789617849087	15.7010060822441
Chr1	8876985	8877188	0	2.62765005144236	1.17476691874613	0.577033749254603	0.127782081490482	1.31398138978837	2.08614484274605	1.70453583372619	0.877866711129408	0.686627296690858	1.43938871924769	0	0	1.9542795575625	1.05171324426991	2.6746804164418	2.67133116079617	2.87456996720879	1.67755968886253	0.925092658816553	1.43347490189784	1.99653312807244	1.70442557059379	2.18410821183653	2.16617246284598	2.32268231412365	0	0.241314977422004	1.87852578988507	1.93434004657426	2.36357181772557	0.62830865949297	1.78026852760176	1.98506828640975	2.74490107812664	0	0	1.3013394889686	2.15602932943583	1.29583901593995	2.22744987746071	0.628264845846656	0.959816257393226	2.43217568815393	2.27433124400387	3.09700715367263	2.35197257102443
Chr1	8883885	8884491	1.28807273451747	2.2233961973743	0	3.75071937015492	3.450116200243	2.53410696602043	3.80414647794868	4.6265972629711	2.54581346227528	2.23153871424529	1.21794430090189	0	2.83730085566247	4.22762516533929	3.95644506177728	4.45780069406966	4.52767993355283	4.82780340646604	3.26909067573212	6.21133642348257	4.74149390627748	3.1122428172894	3.49001426359682	6.06278313975312	6.62593929811711	4.70343168610039	1.25905889070937	2.99230572003285	4.55181249087536	2.41792505821782	4.13625068101974	3.22008187990147	2.83524246988428	3.78967581950953	3.2181598847002	2.27221646192798	1.97830624399768	3.28433299596838	3.59338221572639	3.62834924463185	3.38959763961412	4.6671102834323	3.22847286577722	3.72933605516936	6.28785696871658	4.47959963299077	4.00471005336591
Chr1	8942423	8942767	0.606151875067043	0	1.17476691874613	2.11579041393355	4.21680868918589	2.34639533890781	3.55871767291974	2.516219564072	2.45802679116234	4.11976378014515	2.43588860180379	2.48780528554221	3.33800100666173	3.07101073331251	3.30538448199114	3.86342726819371	3.57686714750673	4.16444110634094	0.774258317936554	0.462546329408277	0.27566825036497	0.763380313674758	0.0811631224092283	0.677826686432026	0.382265728737525	0.522603520677821	2.20335305874139	4.92282553940888	3.54029860401417	4.91644761837623	3.84080420380405	3.92692912183106	2.90117834127694	3.42875431288957	3.31281164601491	2.36689214784165	2.8575534635522	1.7351193186248	2.72070367762141	2.07334242550392	3.292751992768	3.50033271257423	2.18140058498461	1.29716036701543	3.7459573430652	2.93109605615446	2.79694035473175
Chr1	9082522	9083164	0.681920859450424	0	0	1.34641208159407	0	1.59554883045731	0	0.649346984276646	0	0	0	2.71396940240968	1.75245052849741	3.98832562767858	3.5557923972935	2.31805636091623	2.17328636810536	3.7221995729242	0.0860287019929505	0.528624376466602	0	0	0	0.489541495756463	0.318554773947938	0.348402347118547	0	2.26836078776684	2.09527876564104	0.40298750970297	0.689375113503291	0	5.67048493976856	4.15059732612948	5.6791056788827	5.39651409707895	3.95661248799535	2.10693060118726	2.05336126612936	0.604724874105309	0.290536940538353	0.179504241670473	0.436280116996921	0.324290091753857	0	0.110607398345451	0.57210143619513
Chr1	9140584	9141686	3.18229734410198	4.24466546771458	0	5.86650978408847	19.5506584680437	7.03918601672342	1.71800163520263	4.22075539779819	5.09162692455056	6.86627296690858	5.09322162195337	0.226164116867474	6.50910196299037	7.33851915492859	7.96297170661502	8.55897733261376	8.51203827507931	6.89159722907748	7.18339661641136	8.65622416464061	3.74908820496359	5.22621907054258	7.95398599610438	5.76152683467222	4.52347779006072	4.35502933898184	22.6630600327686	19.5465131711823	11.560158706985	5.31943512807921	6.69678681688911	10.995401541127	9.42882960915005	10.4667236919787	10.1277384606741	8.89951447588458	8.79247219554523	7.74606838671787	7.95677490625129	5.7880809378651	8.03818868822777	6.10314421679609	11.3432830419199	8.43154238560029	9.23110916683923	8.35085857508157	5.6574475357074
Chr1	9174394	9175865	23.4883851588479	34.7658314498527	36.1240827514436	18.3689076846049	28.1120579279059	10.0425720505254	13.4985842765921	10.4707201214609	17.2061875381364	16.9940255930987	11.6258319631544	32.3414687120487	21.9473566188009	18.0272318371072	17.6787988203466	14.3838369061981	13.8094237973361	12.4564698579048	24.1310509090226	30.7262918821212	28.2284288373729	22.6078015972909	26.6215041502269	19.5816598302585	20.7697712614055	18.8717938022546	10.7020005710296	13.3205867536946	7.65860514337758	7.09258017077227	7.78009056667999	5.81185510030997	23.6709778299641	22.1064422804722	24.3255026578809	28.6867328318407	28.3557228306334	17.2892246391543	15.1435393377041	26.2623373897163	24.8893312394523	30.7849774464861	26.0022949730165	25.6189172485547	15.4520740401439	17.2547541418904	18.7522137419515
Chr1	9205099	9205519	7.27382250080452	3.84041161364652	7.34229324216333	5.3856483263763	4.8557190966383	1.03241394911943	1.8407160377171	1.94804095282994	0.702293368903526	1.02994094503629	1.55011092842059	3.39246175301211	6.09185183715765	5.22470657225894	6.91125846234512	2.49636838867901	1.7657951740856	1.95323343925725	9.07602806025628	9.64739487051549	8.38031481109509	10.0413872029526	8.76561722019666	7.30546539821183	4.39605588048154	3.71629170259784	8.18388278961089	4.44019558456487	1.08376487877985	1.69254754075247	1.57571454515038	0.549770077056348	5.20893384001995	4.51151883274944	5.48980215625328	5.39651409707895	5.60520102466008	2.35480478956223	3.54204818407315	6.56558434742907	5.61704751707483	6.01339209596085	7.67853005914581	9.72870275261572	1.67230238529696	1.99093317021812	1.65273748234149
Chr1	9290457	9290731	1.96999359396789	2.42552312440833	2.05584210780573	3.07751332935788	2.68342371130011	2.15868371179518	4.54043289303552	1.13635722248413	0	0	0	0	2.42005072982975	2.55252840171429	2.75448706832595	3.20961649973016	1.26775038139479	3.16939765615328	0	0	0	0	0	0.0753140762702251	0	0.0580670578530912	0.629529445354684	3.33014668842365	2.67328670099029	2.33732755627723	1.57571454515038	2.43469605553526	3.29679356963288	2.97760242961463	3.12350812338548	3.97637880837396	2.8575534635522	3.47023863724961	2.82337174092788	4.14668485100783	4.06751716753695	5.02611876677325	3.49024093597537	1.29716036701543	3.47838896141768	3.76065154374534	3.6868759221464
Chr1	9305439	9305750	3.33383531286874	0.80850770813611	0	0.192344583084868	0.127782081490482	0	0	0.162336746069161	0	0	0	2.48780528554221	1.1683003523316	2.55252840171429	1.9531817393584	0.832122796226337	0.498044792690811	1.28987113913215	1.03234442391541	1.0572487529332	0.937272051240898	1.64420375253025	1.21744683613842	0.903768915242701	0.5096876383167	0.0580670578530912	1.25905889070937	0.675681936781611	0.650258927267908	0	0	0.157077164873242	1.51652504203113	1.26322527316984	0.851865851832405	1.98818940418698	1.31887082933178	0.619685470937429	0.821344506451746	3.02362437052654	3.38959763961412	3.76958907507994	3.49024093597537	5.02649642218479	1.20405771741381	1.49319987766359	0.699235088682937
Chr1	9381008	9381733	4.69767703176959	11.7233617679736	8.51706016090946	5.28947603483386	1.02225665192385	7.50846508450498	10.4307242137303	9.09085777987304	8.86645378240702	5.49301837352686	5.53611045864497	2.03547705180726	7.09325213915617	7.41828566748216	6.31027946561945	8.85616404555173	8.42148467640826	10.0609948852308	3.78526288768982	7.92936564699903	5.29283040700742	8.04485407488015	4.38280861009833	7.41843651261717	9.7477760828069	8.36165633084513	9.44294168032025	7.57729029105092	12.4271706100089	6.36720265330693	5.90892954431392	6.98993383685929	7.45075346737031	8.39142502891395	8.51865851832405	9.84627133502124	5.38538921977145	7.4981941983429	7.23809846310601	0	0	0	0	0	0	0	0
Chr1	9431635	9431916	0.681920859450424	0.606380781102083	0	0.0961722915424339	0	0	0	0.0811683730345807	0	0	0	0	1.41865042783123	1.9542795575625	2.40391598690265	2.13974433315344	1.62996477607902	1.95323343925725	2.15071754982376	0	0.882138401167904	0.176164687771098	0	1.88285190675563	0.828242412264638	0.98713998350255	0	1.11004889614122	2.02302777372238	0.241792505821782	0	0	1.05497394228252	2.52645054633968	2.08233874892366	0.189351371827332	1.31887082933178	1.17740239478112	2.05336126612936	0.604724874105309	1.25899340899953	0.987273329187602	0	0	1.67230238529696	1.65911097518177	1.20776969863416
Chr1	9440924	9441544	0	0	0	2.69282416318815	7.02801448197649	3.0972418473583	1.96343044023158	3.08439817531407	0	0	0	0	3.6718011073279	4.14785865278572	3.95644506177728	4.87386209218283	2.03745597009877	4.97521725093829	5.2047364705735	4.36115110584947	5.4582313572264	4.81516813241001	5.03211358937216	3.87867492791659	3.50410251342731	4.76149874395348	0	0	0	0	0	0	0	0	0	0	0	0	0	0.0863892677293298	0	0	0	0	0	0.0553036991727256	0
Chr1	9445715	9446998	3.33383531286874	1.21276156220417	0.881075189059599	24.4277620517782	25.0452879721344	22.4315394399586	20.6160196224316	22.5648077036134	3.07253348895293	1.201597769209	1.55011092842059	36.4124228156633	20.3618061406365	16.9902671739107	19.531817393584	21.2191313037716	11.1833694358755	18.2056097923223	25.4214814389169	24.7131895998136	22.9907320804385	25.8962091023514	25.24173106927	22.4435947285271	22.6173889503036	25.9559748603318	1.57382361338671	1.64094184646963	1.73402380604775	2.25673005433663	1.47723238607848	1.96346456091553	2.83524246988428	2.07529866306474	1.98768698760894	3.02962194923731	4.06651839043967	2.54071043084346	1.79669110786319	1.7277853545866	2.03375858376847	1.9745466583752	2.96670479557906	2.270030642277	1.60541028988508	2.5992738611181	1.8434379610732
Chr1	9475739	9475918	1.28807273451747	1.21276156220417	2.05584210780573	1.25023979005164	1.91673122235722	0.656990694894186	0.245428805028947	1.13635722248413	0.965653382242348	0	0.442888836691598	1.13082058433737	1.58555047816432	1.15661443202679	1.35220274263274	1.48593356468989	1.4488575787369	1.28987113913215	2.02167449683434	1.18940484704985	1.98481140262778	1.70292531512061	0.892794346501512	1.2050252203236	0.764531457475051	0	0	1.83399382840723	1.1560158706985	1.61195003881188	0.886339431647088	1.33515590142256	1.38465329924581	1.08276451985986	2.4609457941825	1.42013528870499	1.64858853666473	0.681654018031172	1.79669110786319	1.03667121275196	2.32429552430683	1.70529029586949	1.74512046798768	1.78359550464622	1.8729786715326	1.9356294710454	1.52560382985368
Chr1	9476076	9476349	0.606151875067043	0	0	0	0	0	0.122714402514474	0	0	0	0	0	1.66900050333086	2.35311212033036	2.10342648853982	1.3670588795147	1.26775038139479	1.95323343925725	0	0	0	0	0	0	0	0	0	3.18535770197045	2.74553769290895	0	0	0	0	0	0	0	0	0	0	0	0	0	0	0	0	0.110607398345451	0
Chr1	9477892	9479073	29.0195210188347	23.4467235359472	16.7404285921324	0.384689166169736	0	0.281567440668937	0.245428805028947	0	0	0	0	0	16.7734550584752	12.6031089834643	14.323332755295	12.9573406840958	7.51594868969769	12.8618579302034	0	0	0	0	0	0	0.0637109547895876	0	12.5905889070937	18.2916752885879	18.1349989715828	7.81795768823762	7.5831262485362	11.3095558708735	0.0659358713926577	0	0	0.189351371827332	0.219811804888631	0	0	0.17277853545866	0	0	0.261768070198153	0	0.267568381647514	0	0
Chr1	9548431	9548757	0	0.606380781102083	0.293691729686533	1.25023979005164	0	1.78326045756993	1.34985842765921	0.730515357311226	0.614506697790585	0	0.885777673383195	0.452328233734947	0.166900050333086	0.717898612982144	0.80130532896755	0.772685453638742	1.08664318405268	0.405388072298675	0.430143509964752	0.462546329408277	0.441069200583952	0	0.162326244818457	0.489541495756463	0.318554773947938	0.0580670578530912	0.629529445354684	2.22009779228243	2.96229066866491	1.3701575329901	2.46205397679747	0.942462989239454	1.05497394228252	1.53391640313481	0.946517613147116	1.13610823096399	0.769341317110208	1.67315077153106	1.33468482298409	0.950281945022628	0	0.359008483340946	0.436280116996921	0.648580183507715	1.00338143117818	1.16137768262724	0.76280191492684
Chr1	9565832	9566555	2.19730054711803	2.2233961973743	0	5.19330374329143	6.77245031899552	11.4504092538701	6.62657773578158	9.2531945259422	3.77482685785645	2.23153871424529	3.65383290270568	17.188472881928	5.92495178682456	7.17898612982144	7.06150321152653	6.77585705498589	6.83679669966477	8.80797720721667	0	0	0	0	0	0.0753140762702251	0.127421909579175	0	7.86911806693354	8.30123522331693	7.87535811913355	7.89855519017821	7.87857272575189	7.53970391391563	4.48363925470072	3.06783280626962	5.86840920151212	3.5976760647193	3.62689478066241	6.32079180356178	6.72475814657367	2.3325102286919	3.58328893330636	3.6798369542447	2.44316865518276	0	4.61555458341962	4.3136885354726	2.98764083346346
Chr1	9567316	9568140	3.56114226601888	4.04253854068055	2.93691729686533	4.23158082786709	6.2613219930336	6.1006278811603	6.13572012572368	5.27594424724774	2.28245344893646	3.43313648345429	1.88227755593929	7.46341585662663	5.50770166099185	5.86283867268751	6.26019788255898	6.18148362910993	6.02181431162526	6.33879531230656	9.0330137092598	11.1011119057986	8.54571576131407	8.92567751373564	8.44096473055975	8.66111877107588	9.49293226364854	9.63913160361314	9.44294168032025	6.4189783994253	6.35808728884177	6.52839765718812	4.82562579452304	6.04747084761983	3.95615228355946	4.33105807943946	5.86840920151212	4.1657301802013	4.2863301953283	3.16039590178089	4.0553885006055	3.36918144144386	3.68013458015248	3.59008483340946	5.23536140396305	3.89148110104629	4.14730991553647	3.92656264126352	3.05120765970736
Chr1	9568506	9571189	2.80345242218508	0	0	1.53875666467894	0	11.5442650674264	4.90857610057895	8.36034242256181	2.19466677782352	0	6.20044371368237	0	13.4354540518135	14.3579722596429	15.0244749181416	12.5412792859827	12.9491646099611	13.9306083026272	20.9479889352834	13.7442337881317	8.93165131182503	6.63553657271136	2.35373054986762	15.1004722921801	12.5510580935487	12.8328197855332	0	9.26649513300494	11.3434057312291	0	4.43169715823544	0	10.7475470370032	12.3615616017335	12.4940324935419	15.3374611180139	9.23209580532249	11.9599295890924	12.9875100082682	5.96085947332376	9.68456468461178	8.07769087517129	4.01377707637167	0	11.7061166970787	12.4433323138633	8.77222202165867
Chr1	9572423	9572864	3.1065283597186	6.06380781102083	7.92967670153639	5.19330374329143	4.98350117812878	1.31398138978837	2.69971685531842	1.70453583372619	1.84352009337176	0.171656824172714	1.66083313759349	4.74944645421695	5.09045153515913	5.10505680342858	4.30701614320058	2.55580573126661	2.30911676611194	3.27995803950746	6.66722440445366	9.71347291757381	7.88411196043814	6.63553657271136	7.87282287369515	4.93307199569974	2.80328201074185	1.56781056203346	2.51811778141873	3.86103963875206	2.45653372523432	0.80597501940594	0.787857272575189	0.549770077056348	3.62647292659617	3.78967581950953	5.39515039493856	5.11248703933795	6.59435414665892	1.61118222443732	2.05336126612936	5.35613459921845	4.06751716753695	5.74413573345514	4.62456924016736	5.99936669744636	1.20405771741381	2.65457756029083	2.03413843980491
Chr1	9572974	9573462	2.12153156273465	2.2233961973743	0	3.55837478707005	6.38910407452408	2.34639533890781	3.06786006286184	2.84089305621032	2.3702401200494	1.88822506589986	2.32516639263089	4.74944645421695	3.00420090599555	4.42704144672322	5.35872938747049	3.80398992560611	3.53159034817121	4.45926879528543	6.19406654349243	9.58131682345716	7.93924561051113	5.40238375831367	6.57421291514749	7.64437874142785	4.14121206132319	5.22603520677821	4.09194139480544	4.68151056198687	2.38428273331566	0.40298750970297	1.08330374979089	0.0785385824366212	4.28583164052275	5.50405297595431	5.30049863362385	3.8817031224603	1.75849443910905	1.98299350699977	2.72070367762141	5.26974533148912	4.3580541080753	6.19289633763132	3.05396081897845	1.94574055052314	1.60541028988508	1.88032577187267	2.66980670224394
Chr1	9574110	9574765	7.57689843833804	11.1169809868715	11.7476691874613	7.78995561493714	8.68918154135275	1.03241394911943	1.47257283017368	1.70453583372619	0.702293368903526	0.171656824172714	0.553611045864497	11.3082058433737	7.9277523908216	8.93384940600002	7.41207429294983	1.3670588795147	1.08664318405268	1.36357806136827	6.92531051043251	9.51523877639884	7.71871101021916	7.10530907343429	10.5512059131997	2.18410821183653	1.21050814100216	0.638737636384003	21.4040011420592	9.02518015558294	2.74553769290895	0	0	0.0785385824366212	6.8573306248364	4.24082770278447	8.04539971175049	6.53262232804294	7.03397775643618	1.05346530059363	1.23201675967762	8.20698043428633	7.6508061008433	7.71868239183034	9.51090655053288	10.5394279820004	1.27094981282569	2.65457756029083	2.09770526604881
Chr1	9574858	9576685	8.71343320408875	3.23403083254444	2.05584210780573	5.28947603483386	6.64466823750504	2.53410696602043	0	0.649346984276646	9.4809604801976	6.86627296690858	10.0757210347338	2.71396940240968	13.0182039259807	15.3949369228393	15.2248012503834	0.891560138813933	4.1654655388686	4.12758764522288	19.3994722994103	10.9028777646237	10.4202598637959	12.3315281439769	8.27863848574129	14.9498441396397	11.276838997757	10.2778692399971	0	11.7761708981938	5.92458133732983	0	0	0	8.83540676661613	10.6471844452887	13.6298536293185	12.0238121110356	7.69341317110208	1.7351193186248	4.77406494375077	12.0081082143768	10.5561755062268	11.6677757085808	12.5648673695113	10.0529928443696	7.89326725860166	11.6137768262724	8.32725423795134
Chr1	9579265	9580634	0	0	0	0	0	0.187711627112624	0	0	4.56490689787292	0	4.42888836691598	0	3.00420090599555	4.46692470300001	5.60913730277285	0.832122796226337	2.94299195680934	3.0588372727991	16.560525133643	2.77527797644966	0	0.763380313674758	0	11.5983677456147	6.24367356937958	9.40686337220077	0	2.94404272454845	6.57484026459774	0	0	0	4.02208815495212	5.68451372926429	4.92189158836501	0	0	2.91252171340592	6.36541992500103	1.20944974821062	3.48644328646024	2.24380302088091	0	0	2.87636010271078	8.18494747756339	4.32254418458543
Chr1	9581361	9582470	1.89422460958451	0	0	0	0	0	0	0.405841865172903	3.59925351563057	1.201597769209	7.30766580541136	0	3.83870115766099	6.54085402939287	5.70930046889379	0.950997481401528	3.16937595348698	1.76896613366695	11.9579895770201	2.31273164704138	2.86694980379569	2.11397625325318	3.49001426359682	12.9540211184787	8.40984603222556	11.7295456863244	0	2.36488677873564	4.4795614989567	0	0	0	3.09898595545491	5.41382259929932	2.93420460075606	3.97637880837396	2.52783575621925	1.61118222443732	4.3633926905249	2.67806729960922	2.22744987746071	1.07702545002284	0.872560233993842	0	1.60541028988508	5.25385142140893	2.54267304975613
Chr1	9587168	9589943	3.18229734410198	0	0	4.80861457712169	0.511128325961926	10.8872743725322	1.34985842765921	6.16879635062813	3.33589350229175	0	5.31466604029917	0	7.09325213915617	11.8453271142054	12.9711300126622	10.87703369353	11.3191998338821	12.1984956300783	29.9810026445432	22.2683018586556	17.973569923796	20.2589390936763	15.9079719922088	28.6946630589558	23.318209452989	23.7494266619143	0	10.714384997537	14.088943424138	1.53135253687129	2.06812534050987	0	14.5058917063847	18.8581487208926	13.0619430614302	13.4439473997405	13.0788023908735	10.59662155303	11.0368168054453	7.86142336336901	12.2025515026108	6.19289633763132	8.8128583633378	0.324290091753857	7.62569887695415	10.8948287370269	8.39082106419525
Chr1	9621024	9621654	6.06151875067043	17.3829157249264	5.2864511343576	4.03923624478222	2.17229538533819	9.47943716918754	13.3758698740776	9.74020476414968	5.00384025343762	5.14970472518144	6.86477696871976	1.80931293493979	6.50910196299037	6.30155449173215	5.75938205195426	7.42966782344944	7.69705588703981	9.28707220175147	5.24775082156998	5.55055595289932	5.95443420788335	6.63553657271136	3.40885114118759	6.89123797872559	7.51789266517133	5.34216932248439	0	3.71625065229886	6.64709125651639	9.3493102251089	5.12107227173873	7.06847241929591	5.01112622584198	5.68451372926429	5.20584687230914	7.10067644352494	5.27548331732714	5.14338940878066	5.59540945020252	2.15973169323325	5.32651057653648	4.03884543758565	3.75200900617352	6.32365678920022	7.29123839989476	6.08340690899982	5.97528166692692
Chr1	9626758	9627833	15.8357177361265	24.4573581711173	19.3836541593112	12.6947424836013	13.4171185565006	7.32075345739235	3.92686088046316	8.84735266076929	6.40842699124468	5.49301837352686	3.98599953022438	1.13082058433737	6.59255198815691	9.17314894366073	8.16329803885691	7.54854250862463	8.82897587042801	10.2821156519391	11.9579895770201	12.4226728469651	12.7910068169346	12.0966418936154	11.7686527493381	9.86614399139948	12.9970347770759	11.439210397059	4.40670611748279	7.57729029105092	11.1989037473918	12.9761978124356	9.55276942997417	6.20454801249307	7.38481759597766	6.04543523588424	7.76144442780635	8.71016310405725	8.35284858576797	4.83354667331195	6.3140858933478	7.68864482791035	7.6508061008433	8.07769087517129	8.02755415274335	6.97223697270793	9.43178545307487	8.35085857508157	5.08534609951227
Chr1	9683357	9683534	0	0	0	0	0	0	0	0	0	0	0	0	0.751050226498889	1.11673117575	1.15187641039085	0	0	0.221120766708368	0	0	0	0	0	0	0	0	0	0.965259909688015	0.289003967674626	0.322390007762376	0.196964318143797	0	0	0	0	0	0	0	0	0.17277853545866	0	0	0	0	0	0	0
Chr1	9691119	9691746	0.606151875067043	0.202126927034028	0	4.13540853632466	5.11128325961926	4.5989348642593	3.80414647794868	5.51944936635149	0.526720026677645	0.514970472518143	0.442888836691598	1.13082058433737	3.0876509311621	3.82879260257144	4.00652664483775	1.96143230539065	1.90162557209219	2.94827688944491	0.774258317936554	0.991170705874879	0.385935550510958	0.352329375542196	0.730468101683055	0.414227419486238	0.637109547895875	0.638737636384003	0	4.05409162068966	4.69631447471267	1.69254754075247	1.77267886329418	2.19908030822539	0.395615228355946	0.72184301323991	0.56791056788827	0.378702743654663	0.439623609777262	0.247874188374972	0.462006284879107	0.691114141834638	0.581073881076707	1.34628181252855	0.959816257393226	1.45930541289236	1.07027352659006	0.497733292554531	0.444967783707324
Chr1	9691765	9692002	1.13653476575071	0.606380781102083	0.881075189059599	0.961722915424339	1.15003873341433	1.12626976267575	1.47257283017368	0.974020476414968	0.175573342225882	0.858284120863573	0.442888836691598	0	1.00140030199852	1.55544699479465	1.15187641039085	0.772685453638742	0.588598391361867	1.10560383354184	0.301100456975327	0.528624376466602	0	0.117443125180732	0	0.45188445762135	0.382265728737525	0.174201173559274	0	1.11004889614122	0.433505951511939	0.40298750970297	0	0.0785385824366212	0.593422842533919	0.180460753309977	0.473258806573558	0.284027057740997	0.439623609777262	0.0619685470937429	0.359338221572639	0.345557070917319	0.484228234230589	0.448760604176183	0	0.162145045876929	0.334460477059393	0.331822195036354	0.317834131219517
Chr1	9908849	9909641	12.5018824232578	13.5425041112798	19.0899624296247	10.0019183204131	12.9059902305386	0	0	0	0.965653382242348	0	0.664333255037397	7.01108762289168	11.8499035736491	11.6060275765447	11.0680298563643	1.42649622210229	1.99217917076324	1.47413844472246	12.1730613320025	13.0834533175484	11.7986011156207	10.9809322043984	9.09026970983357	2.18410821183653	1.21050814100216	1.04520704135564	12.5905889070937	13.5619017311166	3.68480058785148	0	0	0	12.3959438218196	10.7374148219437	15.428237094298	14.5800556307045	11.3203079517645	2.168899148281	2.87470577258111	8.89809457612097	12.2025515026108	8.25719511684176	12.4776113461119	12.1608784407697	1.8729786715326	3.42882934870899	2.54267304975613
Chr1	9915010	9915825	7.3495914851879	10.1063463517014	5.87383459373066	9.52105686270095	9.58365611178612	3.28495347447093	1.71800163520263	2.59738793710658	3.16032016006587	3.08982283510886	4.20744394857018	14.2483393626508	8.59535259215395	9.37256522504466	9.11484811700588	3.62567789784333	3.98435834152649	4.16444110634094	8.34478409331619	8.72230221169893	7.11224085941622	8.45590501301271	8.92794346501512	3.08787712707923	2.48472723679391	1.80007879344583	8.49864751228823	6.5155043903941	3.68480058785148	1.85374254463366	1.57571454515038	1.72784881360567	6.00016429673185	5.95520485922926	5.20584687230914	6.9113250716976	6.37454234177029	5.01945231459318	3.90138640564579	6.99753068607571	7.84449739453554	5.6543836126199	5.67164152095997	6.32365678920022	3.47838896141768	3.09700715367263	2.54267304975613
Chr1	9916006	9916535	8.25881929778847	13.7446310383139	10.2792105390287	8.46316165573418	10.4781306822195	0.750846508450498	1.22714402514474	1.86687257979536	1.05344005335529	2.05988189007257	2.10372197428509	10.8558776096387	8.17810246632123	7.0194531047143	6.36036104867993	3.09074181455497	2.30911676611194	1.99008690037532	5.80693738452416	6.40957056465755	6.94683990919724	6.75297969789209	7.06119164960286	1.54393856353961	1.08308623142299	0.290335289265456	15.4234714111897	6.94987134975371	3.17904364442088	2.01493754851485	1.28026806793468	1.17807873654932	5.80235668255387	4.87244033936939	7.38283738254751	9.37289290545292	8.02313087843502	1.54921367734357	2.1046952977826	9.07087311157963	9.87825597830401	7.00066542514845	9.77267462073103	11.8365883490158	4.28109410636022	2.98639975532718	3.49617544341469
Chr1	10071858	10072226	1.06076578136733	0	0	1.25023979005164	1.15003873341433	0	0	0.324673492138323	0	0	0.110722209172899	0	1.91935057883049	2.07392932639286	1.6026106579351	2.91242978679218	1.26775038139479	1.54784536695858	2.19373190082024	0.198234141174976	0.82700475109491	0.117443125180732	0.0811631224092283	1.31799633472894	0.5096876383167	0.522603520677821	0	2.79925373809524	2.09527876564104	0	0	0	1.91214027038707	0.812073389894898	1.89303522629423	1.70416234644598	0.879247219554523	2.23086769537475	1.89935917116966	0.259167803187989	0	0	0	0	1.07027352659006	1.99093317021812	1.08063604614636
Chr1	10076228	10077035	0	0	0.881075189059599	19.8114920577414	17.7617093271769	14.0783720334468	14.1121562891645	12.9057713124983	0	0	0	0	16.0224048319763	12.0447433955893	11.7691720192109	12.9573406840958	7.96871668305298	11.0928917965365	0	0	0	0.176164687771098	0	0	0	0	0	0	0	0.161195003881188	0.0984821590718987	0	18.1983005043735	13.8954780048683	17.4159240819069	20.1659210996108	19.0137211228666	14.0048916431859	12.6281717866956	0	0	0.0897521208352366	0	0	0	0.165911097518177	0
Chr1	10090168	10091486	20.3818567991293	20.0105657763687	24.0827218342957	9.71340144578582	3.32233411875252	3.94194416936511	0	4.30192377083278	16.9428275247976	13.5608891096444	16.497609166762	0	8.42845254182086	12.0447433955893	9.71582711373154	8.32122796226337	11.0928158372044	9.13965835727923	12.8182765969496	8.92053635287391	5.34796405708042	8.22101876265124	6.08723418069212	6.70295278805003	3.82265728737525	3.36788935547929	0.629529445354684	10.0869660562398	8.23661307872684	0.322390007762376	0.492410795359493	1.4922330662958	7.64856108154829	7.85004276898402	9.84378317673001	9.84627133502124	7.36369546376913	5.26732650296815	7.34076652641248	13.1311686948581	12.2025515026108	9.3342205668646	7.15499391874951	3.89148110104629	6.62231744577597	8.57207337177247	5.5938807094635
Chr1	10096936	10097854	10.153043907373	11.5212348409396	8.81075189059599	8.17464478110688	13.9282468824625	5.3497813727098	0.613572012572368	5.35711262028232	5.44277360900233	4.63473425266329	4.42888836691598	2.71396940240968	8.59535259215395	10.1303470943036	9.56558236455012	4.33892600889447	4.75406393023047	6.63362300125105	12.0440182790131	9.91170705874879	8.54571576131407	9.45417157704893	12.3367946062027	5.00838607196997	4.26863397090237	4.00662699186329	18.8858833606405	13.5136387356322	6.50258927267908	1.69254754075247	3.44687556751645	2.04200314335215	9.56070135193536	10.9178755752536	9.55982789278587	14.1066772011362	13.1887082933178	4.64764103203072	8.4187811911304	15.0317325849034	11.4277863278419	11.0395108627341	16.6659004692824	15.7280694500621	5.75272020542155	7.35539198997251	5.33961340448788
Chr1	10108031	10109140	7.7284364071048	1.21276156220417	2.93691729686533	10.5789520696677	9.7114381932766	5.53749299982242	1.22714402514474	6.65580658883562	4.91605358232468	1.02994094503629	2.32516639263089	0	9.0960527431532	8.93384940600002	8.66411386946163	6.53810768463551	5.52376951893445	7.33383876249422	11.7429178220377	4.82369743525774	4.52095930598551	3.52329375542196	3.32768801877836	4.63181569061884	4.14121206132319	3.36788935547929	27.3845308729287	17.1333633969623	16.6899791332096	7.49556768047524	10.1436623844056	11.9378645303664	8.24198392408221	8.93280728884388	7.47748914386222	7.95275761674793	8.35284858576797	5.88701197390558	5.44140735524282	9.67559798568494	8.81295386299672	6.64165694180751	10.208954737728	12.3230234866466	6.55542535036409	7.30008829079978	4.57681148956104
Chr1	10119222	10119530	1.66691765643437	3.03190390551041	3.5243007562384	1.05789520696677	0.383346244471445	2.81567440668937	0.859000817601315	0.162336746069161	0.0877866711129408	0	1.32866651007479	0.904656467469895	2.83730085566247	2.67217817054465	2.40391598690265	4.51723803665726	2.67133116079617	3.35366496174359	1.50550228487663	0.859014611758228	1.15780665153287	0.763380313674758	1.1362837137292	1.43096744913428	1.27421909579175	0.696804694237094	0	1.64094184646963	2.52878471715298	0	0.393928636287595	0.62830865949297	2.04401201317239	1.17299489651485	1.98768698760894	0.946756859136658	1.09905902444315	2.04496205409352	1.9506932028229	2.76445656733855	1.45268470269177	1.52578605419902	1.57060842118892	3.89148110104629	2.00676286235636	2.48866646277265	1.52560382985368
Chr1	10145709	10146250	5.37959789122001	12.9361233301778	10.8665939984017	0.288516874627302	0.127782081490482	0.469279067781561	0.245428805028947	0.324673492138323	10.9733338891176	11.8443208679173	8.96849894300485	10.1773852590363	8.17810246632123	8.45525033067859	7.31191112682889	8.79672670296414	9.23646706444777	7.81293375702901	9.24808546424218	9.91170705874879	9.75865606291994	8.51462657560307	10.7946952804274	8.62346173294077	8.21871316785679	8.07132104157968	21.4040011420592	13.610164726601	11.1266527554731	9.91349273869306	6.99223329410481	10.8383243762537	0.131871742785315	0.360921506619955	0	0.378702743654663	0.329717707332946	0.371811282562458	0.513340316532341	11.8353296789182	10.2656385656885	11.0395108627341	15.444316141691	17.9981000923391	10.0338143117818	10.0099695502633	12.522664770049
Chr1	10146387	10147153	11.0622717199735	17.7871695789944	23.7890301046092	0	0	0.187711627112624	0.245428805028947	0.324673492138323	12.8168539824894	9.61278215367201	9.30066557052355	15.8314881807232	11.0154033219837	10.3297633756875	8.46378753721974	11.3525324342307	12.2700126199282	10.208408729703	11.8289465240307	12.4887508940235	13.6731452181025	12.4489712691576	13.878893931978	9.11300322869723	11.6591047264945	7.8971198680204	25.810707259542	15.058054591133	10.5486448201238	12.4120152988515	8.86339431647088	13.5086361790988	0.0659358713926577	0.0902303766549887	0.189303522629423	0	0	0	0.102668063306468	16.9322964749486	14.2363100863793	16.693894475354	16.8404125160812	17.3495199088314	13.5122032731995	12.8857619072451	16.9723426071222
Chr1	10147293	10147838	13.1080342983248	15.5637733816201	17.0341203218189	0.192344583084868	0.383346244471445	0.187711627112624	0.245428805028947	0.487010238207484	11.0611205602305	14.5908300546807	11.1829431264628	16.5099805313256	9.26295279348629	8.89396614972323	8.21337962191738	11.174220406468	9.59868145913199	8.51314951827218	11.6568891200448	10.0438631528654	10.1997252635039	11.0983753295792	10.7135321580181	9.03768915242701	10.3211746759132	11.0908080499404	18.8858833606405	11.5348559207718	9.97063688477459	8.62393270764356	11.5224126114121	8.8748598153382	0.131871742785315	0.72184301323991	0.378607045258847	0	0.549529512221577	0	0.308004189919405	14.0814506398808	12.0088602089186	12.4755447960979	15.7933402352885	17.1873748629544	10.6358431704887	11.1160435337178	12.522664770049
Chr1	10154571	10154871	0.0757689843833804	0	0.293691729686533	0	0	0.0938558135563122	0	0	0.263360013338822	0	0.221444418345799	0	2.42005072982975	2.79182793937501	3.9063634787168	0	0	0.810776144597351	0.559186562954178	0	0	0	0	0.225942228810675	0.0637109547895876	0	0	0	0.0722509919186564	0	0	0	0.461551099748604	0	0.0946517613147116	0.662729801395661	0.109905902444315	0.185905641281229	0.359338221572639	0.0863892677293298	0.0968456468461178	0.0897521208352366	0	0	0.0668920954118785	0.0553036991727256	0
Chr1	10172552	10172845	0	0	0	0	0	0.750846508450498	0	0.811683730345807	1.58016008003293	0	0.775055464210296	0	0.0834500251665432	0.47859907532143	1.40228432569321	0.950997481401528	0.860259187375037	1.28987113913215	1.59153098686958	0.330390235291626	0	0	0	1.28033929659383	1.14679718621258	0.812938809943277	0	0.772207927750412	0.433505951511939	0	0	0	0.791230456711892	0.812073389894898	0.378607045258847	1.51481097461865	1.75849443910905	1.3013394889686	1.23201675967762	1.55500681912794	1.45268470269177	0.807769087517129	0	0.486435137630786	0.802705144942542	1.49319987766359	0.635668262439034
Chr1	10214527	10214773	2.57614546903493	5.65955395695277	1.17476691874613	2.40430728856085	2.68342371130011	2.34639533890781	4.78586169806447	2.67855631014116	2.98474681783999	4.97804790100872	3.21094406601408	8.594236440964	4.50630135899333	3.31031027097322	2.30375282078171	3.68511524043092	3.71269754551332	3.02198381168103	3.01100456975327	4.16291696467449	3.19775170423365	2.29014094102427	2.67838303950453	2.48536451691743	2.35730532721474	2.78721877694838	4.72147084016013	3.61972466133006	4.40731050703804	1.69254754075247	2.46205397679747	2.35615747309864	2.63743485570631	2.61668092299467	5.30049863362385	3.97637880837396	6.92407185399187	1.98299350699977	3.13137593084728	3.1964029059852	3.87382587384471	3.23107635006852	4.01377707637167	3.56719100929243	3.54528105682956	3.76065154374534	3.8140095746342
Chr1	10277944	10278132	0.0757689843833804	0.80850770813611	0	0.577033749254603	0.638910407452408	0.187711627112624	0	0.162336746069161	0.263360013338822	0.171656824172714	0	0	0.166900050333086	0.199416281383929	0.450734247544247	0.237749370350382	0.543321592026339	0.110560383354184	0	0	0	0	0	0	0	0	0	0	0	0	0	0	0.131871742785315	0.451151883274944	0.189303522629423	0.0946756859136658	0	0.0619685470937429	0.359338221572639	0.17277853545866	0.387382587384471	0	0	0	0.0668920954118785	0.0553036991727256	0.19070047873171
Chr1	10282061	10282392	0.0757689843833804	0	0	0.673206040797037	0.638910407452408	0.84470232200681	0	1.13635722248413	0.526720026677645	1.201597769209	0.664333255037397	1.13082058433737	1.00140030199852	1.23638094458036	1.05171324426991	0.594373425875955	1.26775038139479	1.43728498360439	0.430143509964752	0	0	0.117443125180732	0	0.112971114405338	0.127421909579175	0.116134115706182	0	0.675681936781611	0.289003967674626	0.161195003881188	0.393928636287595	0	0	0	0	0.189351371827332	0	0	0	0.950281945022628	1.93691293692236	3.32082847090375	0.349024093597537	0	1.33784190823757	2.48866646277265	2.22483891853662
Chr1	10320722	10321362	2.19730054711803	0	0	3.55837478707005	0	3.0972418473583	0	2.84089305621032	5.17941359566351	2.74650918676343	4.65033278526178	2.71396940240968	2.42005072982975	4.38715819044644	4.85791355686577	4.93329943477043	4.57295673288835	4.82780340646604	8.81794195427742	3.36998039997459	4.41069200583952	5.22621907054258	2.84070928432299	4.93307199569974	3.82265728737525	3.01948700836074	0	3.37840968390805	3.82930257168879	2.7403150659802	2.85598261308506	2.27761889066201	4.87925448305667	5.77474410591928	3.59676692995904	5.96456821256095	1.31887082933178	5.45323214424938	5.13340316532341	1.90056389004526	2.13060423061459	2.96181998756281	1.74512046798768	0	3.21082057977017	3.87125894209079	5.40318023073179
Chr1	10334852	10335235	1.06076578136733	0	0	0.480861457712169	0	1.40783720334468	0	1.37986234158787	1.05344005335529	0	0	0	1.33520040266469	2.27334560777679	2.20358965466076	1.3076215369271	0.588598391361867	1.43728498360439	2.32277495380966	1.32156094116651	0.385935550510958	0.176164687771098	0	1.61925263980984	1.21050814100216	1.16134115706182	0	0.675681936781611	2.60103570907163	0	0	0	1.64839678481644	3.87990619616451	2.74490107812664	0.284027057740997	0	1.17740239478112	2.412699487702	0.259167803187989	0	0.718016966681892	0	0	0.133784190823757	2.32275536525448	1.46203700360978
Chr1	10339412	10340153	5.75844281313691	7.07444244619096	7.63598497184986	5.19330374329143	6.900232400486	4.78664649137192	7.48557855338289	9.00968940683846	8.16416041350349	7.38124343942672	7.19694359623846	3.39246175301211	7.9277523908216	6.70038705450001	4.95807672298671	7.37023048086185	9.2817438637833	7.22327837914003	5.89296608651711	7.26858517641578	6.06470150802934	6.16576407198843	5.68141856864598	7.60672170329273	6.94449407206504	7.02611400022403	5.03623556283747	7.38423830911332	7.36960117570296	8.78512771152475	5.71196522617012	6.75431808954942	0.263743485570631	0.180460753309977	0.757214090517693	0	0.439623609777262	0.309842735468715	0.154002094959702	0.17277853545866	0.0968456468461178	0.26925636250571	0.610792163795689	0	0.46824466788315	0.0553036991727256	0.19070047873171
Chr1	10349139	10349657	1.96999359396789	3.63828468661249	5.58014286404413	2.11579041393355	1.15003873341433	1.501693016901	2.82243125783289	2.19154607193368	1.05344005335529	0	0.664333255037397	0.452328233734947	5.75805173649148	6.4610875168393	3.80620031259586	2.31805636091623	2.0827327694343	2.5797422782643	2.23674625181671	1.38763898822483	2.09507870277377	0.822101876265124	0.892794346501512	1.65690967794495	0.637109547895875	1.91621290915201	0	1.68920484195403	1.73402380604775	0	1.18178590886278	0.0785385824366212	1.64839678481644	1.98506828640975	1.51442818103539	2.55624351966898	1.75849443910905	1.11543384768737	2.1046952977826	1.29583901593995	1.16214776215341	1.07702545002284	1.48335239778953	3.24290091753857	1.60541028988508	2.04623686939085	1.71630430858539
Chr1	10392330	10394128	7.65266742272142	0.202126927034028	0	12.3100533174315	14.1838110454435	7.97774415228654	0.736286415086842	6.89931170793936	9.21760046685878	13.3892322854717	10.1864432439067	0	7.76085234048851	10.6488294259018	12.3701510159365	11.8874685175191	9.50812786046094	10.6137968020017	17.8509556635372	12.6869850351984	7.77384466029215	7.92741094969941	7.95398599610438	8.17157727531942	7.19933789122339	7.02611400022403	15.7382361338671	21.2839810086207	18.2795009554201	17.6508529249901	13.4920557928501	24.9752692148455	11.6706492365004	13.1736349916284	12.1154254482831	9.94094702093491	15.8264499519814	8.42772240474904	9.59946391915478	12.1808867498355	10.4593298593807	9.78298117104078	11.6923071355175	7.45867211033872	13.3784190823757	11.6690805254451	10.4885263302441
Chr1	10432124	10432816	4.01575617231916	4.24466546771458	1.7621503781192	2.40430728856085	3.450116200243	3.47266510158355	3.43600327040526	3.24673492138323	11.9389872713599	12.8742618129536	15.9439981208975	5.20177468795189	11.2657533974833	10.0904638380268	10.6673771918805	10.6987216657672	12.3152894192637	10.5769433408836	14.1087071268439	13.9424679293066	10.0894579633579	13.153630020242	8.27863848574129	10.054429182075	10.7034404046507	11.7295456863244	1.25905889070937	2.12357180131363	2.89003967674626	2.41792505821782	3.44687556751645	2.12054172578877	2.63743485570631	2.79714167630465	3.2181598847002	3.12429763515097	2.41792985377494	2.97449026049966	2.51536755100847	3.45557070917319	2.32429552430683	4.30810180009135	3.57749695937475	5.6750766056925	2.87636010271078	3.42882934870899	2.92407400721956
Chr1	10452468	10453343	4.47037007861945	7.88295015432707	3.81799248592493	5.9626820756309	14.8227214528959	7.50846508450498	6.01300572320921	3.24673492138323	6.40842699124468	9.26946850532658	5.97899929533657	0	5.00700150999259	6.54085402939287	8.61403228640116	8.14291593450059	6.51985910431607	8.29202875156381	8.30176974231972	7.20250712935745	5.67876595751838	6.2244856345788	5.84374481346444	5.94981202534778	3.82265728737525	4.06469404971638	13.849647797803	17.4229413698687	13.5109354887888	8.54333520570296	10.2421445434775	13.5086361790988	8.17604805268955	9.38395917211883	10.9796043125066	4.82845998159696	11.7599315615417	7.56016274543664	7.80277281129159	6.04724874105309	4.93912798915201	5.29537512927896	8.2893222229415	9.72870275261572	7.75948306777791	8.95919926598155	6.35668262439034
Chr1	10506677	10507733	19.7757049240623	26.4786274414576	20.5584210780573	28.5631705881029	29.9010070687727	9.57329298274385	13.1304410690487	11.6882457169796	7.19850703126114	9.61278215367201	10.0757210347338	24.4257246216872	19.0266057379718	18.067115093384	14.3734143383554	13.076215369271	10.4136638471715	11.5351333299532	16.6465538356359	16.1891215292897	15.3271547202923	15.3263278360855	15.1775038905257	9.97911510580482	10.8945732690195	9.98753395073168	26.7550014275741	22.0079259408867	12.2826686261716	6.52839765718812	10.0451802253337	9.58170705726779	14.7696351919553	15.3391640313481	18.9303522629423	20.5446238432655	21.1019332693085	9.48118770534267	10.523476488913	17.3642428135953	21.3060423061459	19.2069538587406	25.4787588326202	27.4025127532009	10.3013826934293	13.2728878014541	8.96292250039038
Chr1	10526188	10526710	2.34883851588479	2.2233961973743	3.5243007562384	2.88516874627302	1.15003873341433	1.12626976267575	0.613572012572368	0.568178611242065	0.175573342225882	0	0.221444418345799	0.452328233734947	1.00140030199852	1.03696466319643	1.05171324426991	1.3076215369271	0.633875190697396	0.515948455652859	0.0430143509964752	0.264312188233301	0.055133650072994	0.234886250361464	0.162326244818457	0.0376570381351125	0	0	0	1.11004889614122	0.939262894942534	0.161195003881188	0	0	0	0	0	0	0	0	0	0.0863892677293298	0.0968456468461178	0.0897521208352366	0	0	0	0.0553036991727256	0
Chr1	10528710	10528876	0	0	0	1.05789520696677	1.78894914086674	0.469279067781561	0.613572012572368	0.892852103380387	0.175573342225882	0	0	0	1.08485032716506	1.31614745713393	0.851386912028022	0.772685453638742	0.769705588703981	1.17931075577796	0	0	0.055133650072994	0	0	0	0.0637109547895876	0.232268231412365	0.944294168032025	1.01352290517242	0.505756943430595	0.080597501940594	1.18178590886278	0.235615747309864	0	0	0	0	0	0	0	0	0	0	0	0	0	0	0
Chr1	10535022	10535856	4.39460109423606	9.90421942466735	1.46845864843267	5.9626820756309	1.91673122235722	11.8258325080953	12.1487258489329	11.4447405978759	11.0611205602305	12.3592913404354	12.1794430090189	9.04656467469895	7.26015218948926	8.6945498683393	6.91125846234512	9.39110012884009	12.3152894192637	11.0191848743004	5.72090868253121	4.49330719996612	4.02475645532856	4.40411719427745	3.40885114118759	10.9581980973177	10.9582842238091	8.94232690937604	6.92482389890152	7.77034227298852	8.88687200599474	11.2030527697426	13.3935736337782	10.7597857938171	8.76947089522347	7.2184301323991	5.96306096282683	7.4793791871796	5.49529512221577	9.60512479953016	9.85613407742095	3.88751704781984	5.61704751707483	8.25719511684176	5.84615356775874	11.8365883490158	10.7696273613124	10.8395250378542	10.6792268089758
Chr1	10538957	10539485	4.69767703176959	4.85104624881666	2.05584210780573	4.32775311940952	1.02225665192385	8.25931159295548	6.994720943325	6.81814333490478	6.6717870045835	9.26946850532658	10.0757210347338	5.65410292168684	6.00840181199111	5.50388936619644	4.20685297707964	6.77585705498589	8.0139934823885	6.67047646236911	4.90363601359818	2.77527797644966	4.07989010540155	3.69945844319306	2.75954616191376	6.43935352110424	5.54285306669412	6.79384576881167	5.03623556283747	5.01935153037768	8.30886407064549	10.4776752522772	7.1891976122486	5.89039368274659	6.00016429673185	4.69197958605941	3.40746340732962	6.62729801395661	6.48444824421461	7.00244582159295	6.41675395665427	4.31946338646649	3.58328893330636	3.6798369542447	6.71871380175258	3.89148110104629	7.09056211365912	7.63191048583613	8.45438789043915
Chr1	10596231	10597543	0	4.85104624881666	4.69906767498453	5.77033749254603	1.78894914086674	11.2626976267575	10.7988674212737	9.09085777987304	4.12597354230822	5.32136154935415	8.63633231548616	0	6.75945203849	7.97665125535716	6.36036104867993	12.1252178878695	11.2739230345465	10.9086244909462	6.79626745744309	5.41839985878267	5.18256310686144	3.22968594247013	3.00303552914145	9.71551583885903	8.15500221306721	8.88425985152295	8.81341223496557	9.99044006527096	10.9821507716358	19.1822054618614	11.4239304523402	8.01093540853536	6.72545888205108	10.5569540686337	10.0330866993594	7.38470350126593	4.39623609777261	10.4107159117488	9.75346601411448	6.39280581197041	8.13503433507389	6.91091330431321	7.06773789535012	10.7015730278773	14.2480163227301	13.6047099964905	11.4420287239026
Chr1	10598355	10599515	1.13653476575071	0	0	0.769378332339471	0	6.1006278811603	4.90857610057895	3.89608190565987	1.66794675114587	0	1.88227755593929	0	3.92215118282753	5.9027219289643	5.90962680113568	4.0417392959565	7.10845749567794	5.27004493988278	9.11904241125275	6.5417266587742	1.70914315226281	2.40758406620501	1.21744683613842	5.68621275840199	4.39605588048154	5.74863872745603	0	8.15644623686373	7.87535811913355	1.61195003881188	1.08330374979089	0	10.7475470370032	16.331698174553	13.0619430614302	9.46756859136658	7.1438836588805	6.13488616228055	9.80480004576772	6.56558434742907	7.84449739453554	6.46215270013703	7.50401801234704	7.62081715621565	3.81284943847708	4.92202922637258	3.05120765970736
Chr1	10604763	10605154	0.606151875067043	0.202126927034028	1.17476691874613	2.59665187164571	0.766692488942889	0	0	0	4.3015468845341	1.88822506589986	2.43588860180379	0.904656467469895	6.50910196299037	5.82295541641073	3.60587398035397	1.54537090727748	1.35830398006585	1.32672460025021	1.59153098686958	0.792936564699903	0.771871101021916	0.763380313674758	0.649304979273827	1.05439706778315	0.573398593106288	0.98713998350255	4.09194139480544	2.46141276970444	1.1560158706985	0	0	0	2.83524246988428	2.07529866306474	3.12350812338548	4.26040586611496	0.659435414665892	0	1.02668063306468	1.03667121275196	0.968456468461178	0.807769087517129	0	0.324290091753857	0.869597240354421	1.21668138179996	0.76280191492684
Chr1	10614162	10614385	0	0	0	0.673206040797037	0.383346244471445	0.375423254225249	0	0.811683730345807	0.877866711129408	0	0.221444418345799	0	1.08485032716506	1.75486327617857	1.40228432569321	1.48593356468989	1.81107197342113	2.32176805043787	0.129043052989426	0	0	0	0.162326244818457	0	0	0	0	1.73746783743843	2.16752975755969	0.967170023287128	0	0.942462989239454	2.63743485570631	2.88737205295964	2.27164227155308	2.55624351966898	2.52783575621925	2.85055316631218	2.15602932943583	0	0.290536940538353	0.359008483340946	0.610792163795689	0.162145045876929	0.936489335766299	1.54850357683632	0.699235088682937
Chr1	10775073	10776497	10.6076578136733	11.3191079139055	8.51706016090946	11.7330195681769	8.17805321539082	6.00677206760398	5.76757691818026	8.03566893042349	8.95424045351996	2.57485236259072	8.19344347879456	0.904656467469895	12.600953800148	14.3579722596429	13.5220274263274	8.26179061967578	11.5908606298952	9.83987411852239	12.9043052989426	12.8191411293151	11.0818636646718	11.2745400173503	9.7395746891074	11.4853966312093	8.47355698701514	9.40686337220077	6.61005917622418	12.7896938033662	9.39262894942534	4.83585011643564	2.26508965865367	3.84839053939444	10.5497394228252	13.6247868749033	14.765674765095	13.6332987715679	10.111343024877	11.7120554007174	10.8314806788324	13.3903364980461	14.817383967456	12.2062884335922	14.3972438608984	14.7551991748005	8.49529611730857	10.6183102411633	8.45438789043915
Chr1	10839778	10840330	7.87997437587156	8.89358478949721	9.98551880934213	7.50143874030984	8.56139945986226	7.03918601672342	6.38114893075263	4.78893400904026	2.01909343559764	0.171656824172714	0.996499882556095	0	9.42985284381938	7.8570014865268	7.51223745907078	7.01360642533627	4.34657273621071	6.7810368457233	7.61354012637612	7.26858517641578	5.89930055781036	7.28147376120539	6.08723418069212	5.68621275840199	5.54285306669412	5.74863872745603	3.14764722677342	6.1294004265189	4.62406348279401	3.70748508926732	5.71196522617012	4.0840062867043	5.93422842533919	6.49658711915919	8.70796204095347	8.23678467448893	7.03397775643618	5.63913778553061	4.26072462721843	1.55500681912794	2.32429552430683	1.43603393336378	2.70493672538091	3.56719100929243	1.40473400364945	1.65911097518177	1.14420287239026
Chr1	10840553	10841299	14.6234139859924	16.3722810897562	24.9637970233553	14.9067051890773	13.4171185565006	10.4179953047507	10.5534386162447	10.7142252405646	4.38933355564704	3.604793307627	5.64683266781787	16.2838164144581	17.4410552598075	13.9990229531518	14.5236590875368	15.9292078134756	12.1341822219216	14.8887982916968	12.7752622459531	12.9512972234317	13.8936798183945	14.915276897953	15.0963407681165	9.52723064818347	11.6591047264945	11.6714786284713	20.4597069740272	11.9692228801314	7.94760911105221	7.49556768047524	8.07553704389569	7.06847241929591	12.5937514359976	10.1960325620137	13.1565948227449	13.7279744574815	14.9472027324269	7.4981941983429	8.52144925443686	4.40585265419582	4.55174540176754	3.05157210839804	3.05396081897845	2.75646577990779	3.14392848435829	4.20308113712715	3.36904179092688
Chr1	10897419	10898252	2.50037648465155	3.63828468661249	0	9.52105686270095	12.2670798230862	11.731976694539	5.03129050309342	9.74020476414968	3.59925351563057	2.57485236259072	3.32166627518698	2.71396940240968	6.25875188749074	8.25583404929466	8.3636243710988	11.5308444619935	7.01790389700688	8.66056336274443	3.78526288768982	4.29507305879114	3.30801900437964	3.40585063024123	4.46397173250756	4.66947272875395	2.22988341763556	2.43881642982983	23.6073542008006	20.3187210989327	18.713006906932	19.7463879754455	19.4994674962359	23.1688818188033	5.34080558280527	6.22589598919422	7.2881856212328	7.00600075761127	7.25378956132481	3.96598701399955	3.28537802580698	8.81170530839164	8.52241692245836	9.15471632519413	12.6521233929107	15.7280694500621	8.62908030813233	7.85312528252704	8.96292250039038
Chr1	10914655	10914902	2.80345242218508	4.44679239474861	2.05584210780573	1.82727353930624	0	1.68940464401362	0	1.94804095282994	0	0	0	0.452328233734947	3.58835108216136	3.58949306491072	2.55416073608406	2.13974433315344	2.58077756212511	2.83771650609073	2.27976060281319	1.25548289410818	1.70914315226281	0.998266564036222	1.05512059131997	1.05439706778315	1.14679718621258	0.232268231412365	1.25905889070937	1.88225682389163	1.51727083029179	0.241792505821782	1.08330374979089	0	1.2527815564605	2.34598979302971	2.4609457941825	1.89351371827332	2.52783575621925	1.42527658315609	1.33468482298409	1.55500681912794	1.84006729007624	1.16677757085808	3.22847286577722	1.94574055052314	1.27094981282569	2.65457756029083	2.22483891853662
Chr1	10915014	10915399	2.42460750026817	2.02126927034028	4.11168421561146	0.961722915424339	1.4056028963953	0.187711627112624	0	0.0811683730345807	0	0	0.221444418345799	1.13082058433737	4.08905123316061	4.58657447183037	2.60424231914454	0.713248111051146	0.407491194019754	1.1424572946599	0.90330137092598	0.726858517641578	1.04753935138689	0.998266564036222	0.324652489636913	0.489541495756463	0.637109547895875	0.406469404971638	1.57382361338671	1.06178590065682	0.722509919186565	0.161195003881188	0.689375113503291	0	1.2527815564605	1.08276451985986	1.13582113577654	1.32545960279132	0.329717707332946	0.557716923843686	0.616008379838809	1.90056389004526	1.646375996384	1.88479453753997	2.61768070198153	3.4050459634155	0.334460477059393	0.608340690899982	0.0635668262439034
Chr1	10915653	10916579	13.4868792202417	10.9148540598375	10.2792105390287	13.3679485243983	7.92248905240986	5.91291625404767	2.69971685531842	1.86687257979536	1.66794675114587	0	2.54661081097669	2.03547705180726	7.59395229015543	8.73443312461609	6.36036104867993	3.74455258301852	3.66742074617779	4.27500148969512	9.76425767619988	6.87211689406583	9.37272051240898	10.6286028288563	6.89886540478441	4.14227419486238	2.61214914637309	3.89049287615711	9.12817695764291	8.88039116912974	3.46804761209551	0.161195003881188	1.47723238607848	0.471231494619727	7.71449695294095	7.30866050905409	6.81492681465924	8.33146036040259	10.8806843419872	2.91252171340592	5.03073510201694	9.93476578887293	11.6214776215341	10.7702545002284	11.9540752057156	16.2145045876929	2.34122333941575	4.5349033321635	2.98764083346346
Chr1	10922345	10923354	8.78920218847213	2.02126927034028	4.69906767498453	10.0019183204131	7.79470697091937	4.69279067781561	1.22714402514474	4.95127075510942	0	0	0	0	3.92215118282753	5.86283867268751	5.45889255359143	3.09074181455497	3.21465275282251	3.50107880621583	6.40913829847481	4.69154134114109	3.96962280525557	4.52156031945818	3.40885114118759	5.64855572026688	4.14121206132319	3.07755406621383	8.49864751228823	6.1776634220033	4.62406348279401	0.80597501940594	2.16660749958177	0	3.36272944102554	6.76727824912415	4.82723982705029	6.62729801395661	6.15473053688166	2.168899148281	3.08004189919405	9.67559798568494	9.00664515668895	7.00066542514845	6.54420175495382	10.3772829361234	4.3479862017721	4.86672552719985	2.73337352848784
Chr1	10930142	10930649	3.33383531286874	4.24466546771458	4.69906767498453	1.05789520696677	1.02225665192385	0.281567440668937	0	0.0811683730345807	0.175573342225882	0.343313648345429	0.221444418345799	1.13082058433737	4.67320140932642	4.74610749693751	5.1584030552286	0.653810768463551	0	0.700215761243166	0.258086105978851	0.0660780470583252	0.110267300145988	0.29360781295183	0.162326244818457	0.188285190675563	0	0.0580670578530912	5.98052973086949	3.42667267939245	0.867011903023877	0	0	0	0.923102199497207	0.541382259929932	0.662562329202981	1.42013528870499	0.989153121998838	0	0.256670158266171	1.90056389004526	1.0653021153073	1.25652969169331	0.436280116996921	1.94574055052314	0.267568381647514	0.165911097518177	0.19070047873171
Chr1	10951019	10951229	0.151537968766761	0.404253854068055	0	2.78899645473058	0.511128325961926	2.90953022024568	4.90857610057895	3.40907166745239	3.68704018674351	2.91816601093615	2.21444418345799	1.13082058433737	1.83590055366395	2.63229491426786	2.75448706832595	2.13974433315344	3.75797434484885	3.16939765615328	1.59153098686958	2.18057555292473	1.8194104524088	0.88082343885549	1.37977308095688	2.4100504406472	2.10246150805639	1.91621290915201	5.66576500819215	2.60620175615764	2.8177886848276	4.27166760285148	2.85598261308506	4.0840062867043	1.51652504203113	2.88737205295964	3.40746340732962	3.3136490069783	3.29717707332946	4.08992410818703	3.43938012076669	3.11001363825587	2.42114117115294	2.24380302088091	4.36280116996921	1.62145045876929	3.14392848435829	3.59474044622716	3.7504427483903
Chr1	10966877	10967250	0.303075937533522	0	0.881075189059599	2.88516874627302	2.55564162980963	3.47266510158355	4.54043289303552	5.68178611242065	3.33589350229175	3.94810695597243	3.54311069353278	3.61862586987958	3.92215118282753	5.14494005970537	3.70603714647492	5.46823551805879	5.20683192358575	5.01207071205635	4.0003346426722	4.62546329408277	3.25288535430665	3.58201531801233	2.67838303950453	3.9163319660517	5.28800924753577	3.65822464474475	3.14764722677342	3.08883171100165	3.39579662017685	2.09553505045544	1.57571454515038	2.74885038528174	4.15395989773743	3.87990619616451	4.44863278179145	5.30183841116528	2.96745936599652	4.95748376749944	4.46606075383137	2.59167803187989	4.45489975492142	3.23107635006852	3.75200900617352	6.64794688095408	4.95001506047901	4.47959963299077	4.64037831580495
Chr1	11000344	11001607	10.3803508605231	13.5425041112798	16.7404285921324	15.3875666467894	19.6784405495342	11.0749859996448	8.59000817601315	10.3895517484263	9.21760046685878	16.4790551205806	11.6258319631544	14.0221752457834	13.1016539511473	12.483459214634	13.4218642602065	10.7581590083548	13.6735933993295	11.97737486337	16.1303816236782	13.1495313646067	9.70352241284694	10.746045954037	10.9570215252458	12.389165546452	7.58160361996092	8.82619279366986	26.1254719822194	19.6913021576355	14.5947003675686	13.1373928163168	14.6738417017129	24.0328062256061	12.9893666643536	14.7977817714181	16.090799423501	19.8818940418698	23.1901454157505	10.844495741405	11.3448209953647	10.2803228597902	9.97510162515013	8.88545996268842	14.5717559076972	17.6738100005852	13.8466637502589	12.1668138179996	10.6156599827319
Chr1	11002055	11002804	5.30382890683663	3.43615775957847	2.6432255671788	4.42392541095196	10.350348600729	7.03918601672342	5.03129050309342	6.24996472366271	4.56490689787292	1.71656824172715	4.65033278526178	4.97561057108442	6.67600201332345	7.69746846141966	7.21174796070795	4.93329943477043	6.15764470963184	5.93340724000788	8.5168414973021	4.69154134114109	3.41828630452563	4.34539563168709	1.78558869300302	5.30964237705087	1.78390673410845	2.72915171909529	16.6825303018991	10.5213330155994	7.22509919186565	2.41792505821782	2.56053613586937	4.31962203401417	5.67048493976856	6.31612636584921	7.47748914386222	5.11248703933795	7.80331907354639	4.89551522040569	4.97940107036371	4.14668485100783	4.55174540176754	1.79504241670473	3.83926502957291	6.32365678920022	2.20743914859199	2.87579235698173	3.05120765970736
Chr1	11005863	11006039	0	0	0	1.44258437313651	1.02225665192385	1.78326045756993	2.331573647775	1.86687257979536	0.438933355564704	0	1.10722209172899	0	1.91935057883049	1.91439630128572	1.6026106579351	0.891560138813933	1.53941117740796	0.958189989069596	0.344114807971802	1.78410727057478	1.70914315226281	0.998266564036222	0.811631224092283	0.941425953377813	1.27421909579175	0.580670578530912	0.944294168032025	1.39962686904762	1.95077678180372	1.53135253687129	0.492410795359493	1.17807873654932	2.30775549874302	2.34598979302971	2.74490107812664	2.27221646192798	2.30802395133062	1.7351193186248	1.12934869637115	0	0	0	0	0	0.0668920954118785	0	0
Chr1	11006480	11006897	0.757689843833804	0.404253854068055	0	3.36603020398519	2.42785954831915	1.68940464401362	2.08614484274605	1.21752559551871	1.58016008003293	0.171656824172714	0.332166627518698	0	6.75945203849	5.9027219289643	5.30864780441002	2.73411775902939	1.72051837475007	3.16939765615328	5.41980822555588	5.28624376466602	4.19015740554754	2.99479969210867	2.35373054986762	3.35147639402502	1.84761768889804	2.14848114056437	0	2.36488677873564	2.8177886848276	0	0.984821590718987	1.25661731898594	3.4286653124182	3.60921506619955	5.58445391756799	6.53262232804294	4.83585970754988	1.3013394889686	2.82337174092788	1.29583901593995	1.54953034953788	1.16677757085808	1.91963251478645	0.810725229384643	0.535136763295028	1.16137768262724	0.826368741170744
Chr1	11009321	11010240	2.12153156273465	0	0	0	0	1.03241394911943	0	0	1.05344005335529	0	0	0	3.50490105699481	5.54377262247323	6.66085054704276	2.91242978679218	1.99217917076324	3.20625111727134	1.59153098686958	0.13215609411665	0.27566825036497	0.117443125180732	0.162326244818457	0.263599266945788	0.191132864368763	0	0	2.02704581034483	2.31203174139701	0	0	0	0.197807614177973	0.270691129964966	0	0.852081173222992	0.879247219554523	0.619685470937429	0.770010474798512	1.20944974821062	0.87161082161506	1.25652969169331	1.39609637439015	0.324290091753857	1.27094981282569	2.10154056856357	0.508534609951227
Chr1	11014874	11015312	0	0	0	0.192344583084868	0	0.469279067781561	0	0.0811683730345807	0.351146684451763	0.171656824172714	1.32866651007479	0	0.917950276831975	2.55252840171429	3.10505814974925	0.237749370350382	0.769705588703981	1.6215522891947	1.67755968886253	0.264312188233301	0	0	0	1.05439706778315	0.637109547895875	1.80007879344583	0	0.868733918719214	1.30051785453582	0	0.492410795359493	0.706847241929591	0.923102199497207	1.08276451985986	2.08233874892366	1.04143254505032	0.989153121998838	1.79708786571855	1.38601885463732	1.03667121275196	2.22744987746071	1.07702545002284	0	0	0.46824466788315	1.65911097518177	0.127133652487807
Chr1	11018934	11019227	0.303075937533522	0.202126927034028	0.587383459373066	0.288516874627302	0	0.84470232200681	1.71800163520263	1.94804095282994	0.877866711129408	1.71656824172715	3.43238848435988	0	1.1683003523316	1.47568048224107	2.15350807160029	1.60480824986508	2.76188475946722	2.69030266161848	0.731243966940079	0.660780470583253	0.110267300145988	0.234886250361464	0	0.828454838972476	0.191132864368763	0.638737636384003	0	1.06178590065682	1.08376487877985	0.080597501940594	0.590892954431392	0.235615747309864	1.64839678481644	1.98506828640975	1.70373170366481	1.79883803235965	2.08821214644199	1.05346530059363	1.28335079133085	1.03667121275196	2.03375858376847	2.33355514171615	1.57060842118892	1.29716036701543	3.14392848435829	4.14777743795442	1.8434379610732
Chr1	11021474	11022572	0	0	0	3.36603020398519	0	5.16206974559717	0	4.30192377083278	7.72522705793879	6.35130249439044	9.41138777969645	0	3.92215118282753	5.66342239130358	6.51060579786134	4.69555006442005	5.9312607129542	6.22823492895238	4.47349250363342	2.70919992939133	0	0	0	5.00838607196997	1.84761768889804	2.26461525627056	0	0	0	0	0	0	3.62647292659617	5.05290109267937	3.40746340732962	7.00600075761127	4.17642429288398	4.39976684365575	5.08206913367018	5.70169167013577	8.42557127561225	5.11587088760848	9.68541859733165	8.75583247735415	9.56556964389863	9.18041406267245	8.64508836917086
Chr1	11022742	11023364	0.151537968766761	0	0	0.0961722915424339	0	3.47266510158355	0	1.54219908765703	4.91605358232468	1.201597769209	4.76105499443468	7.23725173975916	3.33800100666173	3.54960980863394	3.5557923972935	2.13974433315344	3.57686714750673	2.91142342832685	4.98966471559113	0.528624376466602	0.055133650072994	0.763380313674758	0	3.53976158470058	1.46535196016051	1.9742799670051	0	2.46141276970444	2.60103570907163	1.12836502716832	1.08330374979089	1.4922330662958	4.87925448305667	4.87244033936939	3.88072221390318	0.946756859136658	0	3.09842735468715	3.79871834233932	4.23307411873716	3.09906069907577	4.03884543758565	4.01377707637167	1.94574055052314	4.14730991553647	5.08794032389076	4.95821244702446
Chr1	11028097	11028366	0.378844921916902	0	0	0.577033749254603	1.02225665192385	2.44025115246412	1.10442962263026	1.46103071462245	0.175573342225882	0.171656824172714	0.553611045864497	0	1.91935057883049	1.9542795575625	1.75285540711651	0.832122796226337	0.769705588703981	0.921336527951535	1.11837312590836	1.32156094116651	0.661603800875928	1.76164687771098	0.811631224092283	2.18410821183653	3.12183678468979	2.14848114056437	0	1.06178590065682	1.44501983837313	0.080597501940594	0	0	2.1758837559577	2.16552903971973	3.78607045258846	2.36689214784165	0.989153121998838	0.123937094187486	1.79669110786319	1.12306048048129	0.484228234230589	0.718016966681892	0.523536140396305	2.270030642277	0.802705144942542	0.829555487590884	1.27133652487807
Chr1	11028385	11028638	0	0	0	0.769378332339471	0	1.501693016901	0.613572012572368	0.649346984276646	0.877866711129408	0	0.885777673383195	0	0.166900050333086	0.75778186925893	1.30212115957227	0.772685453638742	1.90162557209219	0.995043450187658	0.731243966940079	1.32156094116651	0.55133650072994	0.469772500722928	0.405815612046142	0.979082991512926	1.21050814100216	0.929072925649459	0	1.83399382840723	3.10679265250223	2.41792505821782	1.08330374979089	2.04200314335215	2.30775549874302	2.52645054633968	2.65024931681193	3.02962194923731	3.07736526844083	2.91252171340592	2.61803561431494	0	0.0968456468461178	0	0	0	0	0	0.127133652487807
Chr1	11032491	11032649	0.151537968766761	0	0	0.480861457712169	0	0.375423254225249	0.859000817601315	0.649346984276646	0.614506697790585	0.514970472518143	0.996499882556095	0	0.584150176165802	0.877431638089287	1.05171324426991	0.416061398113169	0	0.110560383354184	0.301100456975327	0.0660780470583252	0.496202850656946	0	0.243489367227685	0.602512610161801	0.382265728737525	0.232268231412365	0	0.579155945812809	0.289003967674626	0.40298750970297	0.689375113503291	0.863924406802833	0	0	0.0946517613147116	0.284027057740997	0	0	0.102668063306468	0.777503409563968	0.968456468461178	0.26925636250571	0.523536140396305	0	0.401352572471271	0.940162885936335	0.508534609951227
Chr1	11044721	11046182	8.48612625093861	11.5212348409396	2.05584210780573	5.19330374329143	1.53338497788578	5.72520462693505	3.19057446537631	6.33113309669729	1.49237340891999	0	1.55011092842059	0	9.34640281865284	9.73151453153573	9.46541919842918	5.76542223099677	4.57295673288835	5.45431224547309	8.77492760328095	8.25975588229065	4.90689485649647	6.16576407198843	3.1653617739599	5.87449794907756	2.48472723679391	2.78721877694838	0	0	0	0.161195003881188	0.196964318143797	0	4.28583164052275	5.14313146933436	8.04539971175049	5.49118978299262	5.38538921977145	5.01945231459318	5.59540945020252	6.39280581197041	5.52020187022871	6.01339209596085	8.20206619954211	7.29652706446179	5.35136763295028	8.95919926598155	6.03884849317082
Chr1	11048695	11048985	1.74268664081775	0.404253854068055	0	0.577033749254603	0.383346244471445	0.0938558135563122	0	0	0	0	0.110722209172899	0	2.33660070466321	2.83171119565179	1.90310015629793	0.475498740700764	0.498044792690811	0.626508839007044	0.344114807971802	0.396468282349951	0.165400950218982	0.29360781295183	0.405815612046142	0.45188445762135	0.318554773947938	0.116134115706182	0	0.434366959359607	0.289003967674626	0	0	0.314154329746485	0.989038070889865	1.35345564982483	0.56791056788827	0.662729801395661	1.53868263422042	0.743622565124915	1.07801466471792	0	0.0968456468461178	0.0897521208352366	0.436280116996921	0.810725229384643	0	0.442429593381805	0.38140095746342
Chr1	11049008	11049630	0.378844921916902	0	0	0.865550623881905	0	0.187711627112624	0	0.568178611242065	0.351146684451763	0.343313648345429	0.775055464210296	0	3.33800100666173	2.99124422075893	3.25530289893067	0.832122796226337	0.543321592026339	0.737069222361228	0.430143509964752	0.396468282349951	0.496202850656946	0.645937188494026	0.48697873445537	0.376570381351125	0.318554773947938	0.174201173559274	0	0.965259909688015	0.578007935349252	0	0	0	0.527486971141261	0.902303766549887	1.04116937446183	1.42013528870499	0.659435414665892	0	0.205336126612936	0.518335606375979	0.387382587384471	0.538512725011419	0.523536140396305	0.162145045876929	0.334460477059393	0.276518495863628	0.635668262439034
Chr1	11050896	11051069	0	0	0	0	0.127782081490482	0.281567440668937	0.490857610057894	0.487010238207484	0	0.514970472518143	0.221444418345799	0	0.500700150999259	0.358949306491072	0.450734247544247	0.178312027762787	0.0452767993355283	0.184267305590307	0.215071754982376	0.0660780470583252	0.220534600291976	0.058721562590366	0.324652489636913	0.15062815254045	0	0	0	0	0.0722509919186564	0	0	0.0785385824366212	0.131871742785315	0	0	0.189351371827332	0	0	0.0513340316532341	0.604724874105309	0.290536940538353	0.179504241670473	0.261768070198153	0.324290091753857	0.200676286235636	0.110607398345451	0
Chr1	11101684	11103147	12.350344454491	10.1063463517014	9.69182707965559	11.6368472766345	6.77245031899552	2.53410696602043	2.82243125783289	4.54542888993652	4.38933355564704	2.57485236259072	4.65033278526178	1.13082058433737	14.9375545048112	14.9562211037947	15.2248012503834	8.67785201778895	6.79151990032924	8.32888221268188	16.47449643165	16.453433717523	10.6959281141608	13.0949084576516	12.7426102182488	10.3933425252911	4.65089969963989	3.71629170259784	0.629529445354684	0.772207927750412	0.578007935349252	0.241792505821782	0.295446477215696	0.471231494619727	12.9234307929609	13.6247868749033	13.2512465840596	20.4499481573518	18.2443798057564	5.82504342681184	7.85410684294482	15.204511120362	16.5606056106861	14.809099937814	14.0482197673009	13.2958937619082	5.95339649165719	7.90842898169976	6.10241531941472
Chr1	11112665	11113022	1.81845562520113	3.63828468661249	5.58014286404413	3.36603020398519	0.638910407452408	3.00338603380199	2.94514566034737	4.95127075510942	4.38933355564704	3.77645013179972	4.42888836691598	4.297118220482	4.33940130866024	4.30739167789287	4.25693456014011	4.93329943477043	3.53159034817121	4.12758764522288	4.5165068546299	3.30390235291626	3.03235075401467	4.40411719427745	2.11024118263994	4.97072903383485	5.67027497627329	6.09704107457458	11.3315300163843	5.06761452586208	4.76856546663133	4.83585011643564	4.82562579452304	4.00546770426768	4.02208815495212	3.78967581950953	4.0700257365326	5.20716272525162	2.8575534635522	5.63913778553061	5.08206913367018	3.02362437052654	3.97067152069083	3.32082847090375	5.32261742736244	5.51293155981558	6.68920954118785	5.41976251892711	5.5938807094635
Chr1	11117313	11117687	6.13728773505381	7.88295015432707	9.98551880934213	5.57799290946117	6.13353991154311	2.72181859313305	2.08614484274605	2.27271444496826	1.75573342225882	0.514970472518143	2.54661081097669	2.26164116867474	5.00700150999259	5.82295541641073	6.31027946561945	2.91242978679218	3.66742074617779	3.50107880621583	3.22607632473564	2.77527797644966	3.58368725474461	2.99479969210867	3.40885114118759	2.67364970759299	2.35730532721474	1.45167644632728	10.7020005710296	7.23944932266011	3.75705157977014	2.25673005433663	1.18178590886278	1.17807873654932	3.4286653124182	3.06783280626962	4.25932925916202	5.96456821256095	4.17642429288398	3.40827009015586	4.3633926905249	5.01057752830113	5.03597363599812	3.14132422923328	7.50401801234704	6.810091926831	1.8729786715326	3.26291825119081	2.35197257102443
Chr1	11128770	11129872	18.4118632051614	14.755265673484	17.3278120515055	15.5799112298743	7.41136072644793	3.47266510158355	0	4.22075539779819	3.77482685785645	0	1.66083313759349	0	10.3478031206514	13.1215913150625	8.76427703558257	5.3493608328836	5.02572472624364	6.52306261789687	3.31210502672859	1.91626336469143	0	0.58721562590366	0	1.54393856353961	1.14679718621258	0	4.09194139480544	6.03287443555009	6.50258927267908	1.04776752522772	1.96964318143797	0	6.0661001681245	7.2184301323991	9.27587260884174	6.24859527030194	11.3203079517645	6.32079180356178	6.41675395665427	0.950281945022628	2.32429552430683	0.987273329187602	2.61768070198153	0.972870275261572	3.87974153388895	3.26291825119081	3.49617544341469
Chr1	11130104	11130283	0.454613906300282	1.21276156220417	0	1.82727353930624	0.383346244471445	0.84470232200681	0	0.892852103380387	0.175573342225882	0	0	0.226164116867474	1.33520040266469	2.03404607011608	1.9531817393584	0.594373425875955	1.08664318405268	1.40043152248633	0	0	0	0	0	0	0	0	0	1.30310087807882	1.6617728141291	0.40298750970297	0	0.235615747309864	1.51652504203113	1.71437715644479	2.4609457941825	2.08286509010065	0.989153121998838	1.17740239478112	1.48868691794379	0.259167803187989	0.387382587384471	0.538512725011419	0.610792163795689	0.486435137630786	1.20405771741381	1.43789617849087	1.01706921990245
Chr1	11155050	11155994	5.68267382875353	4.64891932178263	10.8665939984017	7.21292186568254	8.94474570433371	8.63473484718073	13.3758698740776	8.03566893042349	0	0.343313648345429	0	0	8.17810246632123	7.69746846141966	7.01142162846606	7.19191845309906	4.02963514086202	6.44935569566074	0	0	0	0	0	0	0	0	8.18388278961089	5.55024448070609	6.06908332116714	5.31943512807921	3.84080420380405	3.92692912183106	8.11011218129689	6.67704787246916	7.66679266649164	8.80483878997092	7.91322497599071	8.67559659312401	6.51942201996073	0	0	0	0.0872560233993842	0	0	0	0
Chr1	11170696	11171258	1.51537968766761	0.202126927034028	1.7621503781192	0.192344583084868	0	0.281567440668937	0	0.324673492138323	0.702293368903526	0.858284120863573	1.99299976511219	0	4.33940130866024	3.19066050214286	2.70440548526548	4.33892600889447	1.94690237142772	4.09073418410481	0.559186562954178	1.32156094116651	0.716737450948922	0.88082343885549	0.649304979273827	1.35565337286405	1.40164100537093	0.871005867796368	2.51811778141873	1.97878281486043	2.31203174139701	1.69254754075247	0.787857272575189	1.4922330662958	0.725294585319234	0.631612636584921	1.23047289709125	0.189351371827332	0	0.805591112218658	0.564674348185575	0.345557070917319	0.290536940538353	0.26925636250571	0.349024093597537	0.810725229384643	0.535136763295028	0.442429593381805	0.19070047873171
Chr1	11178309	11178901	0	0	0	0	0	0	0	0	2.19466677782352	0	0	0	4.2559512834937	4.18774190906251	3.75611872953539	2.79355510161699	1.99217917076324	2.61659573938236	4.98966471559113	0.198234141174976	0.882138401167904	2.34886250361464	0.324652489636913	2.25942228810675	0.828242412264638	0.290335289265456	0	1.88225682389163	3.25129463633954	0	0	0	0	0	0	0	0	0	0	0.691114141834638	2.90536940538353	3.32082847090375	0	0	3.4114968660058	2.98639975532718	1.08063604614636
Chr1	11241474	11241965	6.28882570382057	5.25530010288472	5.87383459373066	0.0961722915424339	0	0.563134881337873	0.490857610057894	0.892852103380387	2.01909343559764	0	2.21444418345799	0	5.25735158549222	5.94260518524108	5.55905571971238	2.6746804164418	1.72051837475007	2.24806112820174	0	0	0.110267300145988	0	0	0	0.127421909579175	0	6.29529445354683	5.59850747619049	2.67328670099029	0.322390007762376	2.26508965865367	0.392692912183106	1.84620439899441	2.61668092299467	3.59676692995904	2.74559489149631	2.8575534635522	2.10693060118726	1.64268901290349	2.50528876415056	2.7116781116913	2.60281150422186	3.05396081897845	1.62145045876929	1.13716562200193	2.48866646277265	0.444967783707324
Chr1	11258345	11259196	10.5318888292899	12.7339964031437	13.5098195655805	11.5406749850921	13.2893364750101	10.0425720505254	8.34457937098421	9.2531945259422	7.02293368903526	8.41118438446301	8.96849894300485	6.55875938915674	10.9319532968172	10.5690629133482	12.7207220973599	8.55897733261376	10.0061726531517	9.76616719628627	11.6999034710413	14.8675605881232	10.8613290643798	10.746045954037	13.5542414423411	8.81174692361633	7.58160361996092	6.56157753739931	27.3845308729287	14.1893206724138	9.60938192518131	7.33437267659406	9.25732295275848	7.85385824366212	11.6706492365004	10.5569540686337	14.1977641972067	12.0238121110356	15.1670145373155	7.12638291578044	8.11077700121099	10.1075443243316	10.1687929188424	13.3730660044502	11.1687709951212	12.9716036701543	10.435166884253	10.3970954444724	9.85285806780502
Chr1	11282587	11282843	1.59114867205099	2.02126927034028	0.587383459373066	0.673206040797037	0.127782081490482	1.68940464401362	0.245428805028947	1.05518884944955	0.526720026677645	0	0.775055464210296	0	2.33660070466321	2.47276188916072	1.90310015629793	2.13974433315344	1.35830398006585	2.61659573938236	1.16138747690483	0	0.606470150802934	0.939545001445856	0.892794346501512	0.979082991512926	1.27421909579175	0.174201173559274	0	1.59267885098522	1.80627479796641	0	0.393928636287595	1.0995401541127	1.58246091342378	1.6241467797898	2.65024931681193	1.04143254505032	1.97830624399768	1.98299350699977	2.72070367762141	0.259167803187989	1.16214776215341	1.52578605419902	0.610792163795689	0	0.802705144942542	2.10154056856357	1.08063604614636
Chr1	11286165	11286516	3.33383531286874	2.62765005144236	0	3.46220249552762	2.55564162980963	5.25592555915348	2.69971685531842	4.54542888993652	0	0	0	0.678492350602421	4.08905123316061	3.46984329608036	4.15677139401916	3.56624055525573	1.81107197342113	3.20625111727134	3.52717678171097	2.97351211762464	1.98481140262778	3.05352125469903	3.08419865155068	2.52302155505254	2.42101628200433	1.45167644632728	0.629529445354684	3.52319867036126	4.40731050703804	2.57912006209901	0.0984821590718987	1.96346456091553	3.75834466938149	5.68451372926429	4.82723982705029	3.21897332106464	3.95661248799535	3.78008137271832	4.26072462721843	0.431946338646649	0	0	0	0	0	0	0
Chr1	11296888	11297724	3.93998718793578	3.23403083254444	3.5243007562384	7.30909415722498	8.94474570433371	9.1978697285186	6.01300572320921	7.62982706525058	4.82826691121174	5.83633202187229	3.98599953022438	21.7117552192775	13.7692541524796	11.6060275765447	11.9194167683923	14.5621489339609	7.87816308438192	12.014228324488	5.07569341758408	4.36115110584947	4.41069200583952	3.17096437987977	4.22048236527987	3.80336085164637	3.18554773947938	3.60015758689165	33.3650606037982	16.6989964376027	14.305696399894	15.5553178745346	14.9692881789286	15.8647936521975	5.93422842533919	6.67704787246916	5.30049863362385	5.11248703933795	5.93491873199303	4.95748376749944	4.77406494375077	3.71473851236118	3.68013458015248	2.33355514171615	5.14810538056367	5.18864146806172	3.54528105682956	4.36899223464532	4.19541053209762
Chr1	11299702	11302176	3.03075937533522	4.44679239474861	4.405375945298	5.77033749254603	8.05027113390034	6.00677206760398	4.66314729555	6.33113309669729	4.47712022675998	5.83633202187229	2.76805522932249	39.3525563349404	32.1282596891191	31.1887064084465	28.8469918428318	27.1628655625312	12.088905422586	21.8172489818923	7.87162623235497	7.99544369405735	8.21491386087611	7.16403063602465	10.3888796683812	5.38495645332109	6.17996261458999	7.2583822316364	86.2455340135917	50.6278822631364	30.8511735492663	32.3195982781782	32.6960768118704	42.4108345157754	4.21989576913009	5.5942833526093	6.81492681465924	4.54443292385596	6.81416595154755	3.96598701399955	3.64471624737962	4.40585265419582	5.61704751707483	4.21834967925612	5.40987345076182	7.45867211033872	5.68582811000967	5.41976251892711	4.95821244702446
Chr1	11302176	11302558	0	0	0	0.0961722915424339	0	0	0	0	0	0	0	2.03547705180726	6.17530186232419	6.7402703107768	4.25693456014011	2.25861901832863	0.498044792690811	1.10560383354184	0	0	0	0	0	0	0	0	6.92482389890152	5.45371848973728	1.1560158706985	0.40298750970297	0	0	0	0	0	0	0	0	0	0	0	0	0	0	0	0	0
Chr1	11310377	11312603	1.06076578136733	1.61701541627222	0	2.59665187164571	4.34459077067637	3.00338603380199	2.20885924526053	2.43505119103742	0.702293368903526	0.858284120863573	0.885777673383195	47.9467927759044	29.2075088082901	27.3599138058751	27.59495226632	36.1379042932581	15.8468797674349	26.2396643160597	4.73157860961228	6.14525837642425	2.92208345386868	3.52329375542196	2.75954616191376	3.35147639402502	3.44039155863773	3.48402347118547	70.1925331570472	43.3401699449919	35.6197390158976	41.1047259897029	40.870096014838	60.9459399708181	0.329679356963288	0.360921506619955	0.473258806573558	0.0946756859136658	0.659435414665892	0.309842735468715	0.154002094959702	2.59167803187989	3.09906069907577	2.60281150422186	3.49024093597537	4.37791623867707	2.14054705318011	2.10154056856357	2.28840574478052
Chr1	11313557	11313952	0	0	0	4.23158082786709	4.72793701514782	2.72181859313305	3.43600327040526	3.73374515959071	1.75573342225882	1.37325459338172	1.77155534676639	0	4.17250125832716	4.38715819044644	5.20848463828907	4.16061398113169	3.03354555548039	4.42241533416737	4.94665036459465	2.04841945880808	1.26807395167886	2.40758406620501	0.811631224092283	3.16319120334945	1.84761768889804	1.85814585129892	2.83288250409608	4.29540659811167	5.12982042622461	1.04776752522772	1.87116102236608	1.25661731898594	1.2527815564605	2.16552903971973	2.27164227155308	0.946756859136658	1.53868263422042	1.79708786571855	2.31003142439554	3.36918144144386	2.61483246484518	2.06429877921044	1.91963251478645	0.972870275261572	3.7459573430652	2.76518495863628	1.58917065609758
Chr1	11314929	11315395	0.303075937533522	0.202126927034028	0	0	0	0	0	0	0	0	0	13.3436828951809	7.00980211398963	5.22470657225894	5.00815830604719	1.78312027762787	0.905535986710565	2.24806112820174	0.0430143509964752	0	0	0.058721562590366	0	0	0	0	10.0724711256749	6.3224524084565	2.74553769290895	1.2895600310495	2.75750045401316	3.53423620964795	0	0	0	0	0	0	0	0	0	0	0	0	0	0	0
Chr1	11316238	11316765	0	0	0	0.0961722915424339	0	0	0	0.162336746069161	0	0	0	15.3791599469882	7.9277523908216	8.25583404929466	8.56395070334069	8.61841467520135	5.65959991694103	7.73922683479289	0	0	0	0	0	0	0	0	11.6462947390616	9.84565107881775	10.6931468039612	11.2030527697426	12.1133055658435	11.8593259479298	0.131871742785315	0.180460753309977	0.0946517613147116	0.189351371827332	0.109905902444315	0.0619685470937429	0.0513340316532341	0.431946338646649	1.84006729007624	0.628264845846656	1.13432830419199	2.10788559640007	0.46824466788315	0.608340690899982	0.508534609951227
Chr1	11333442	11333972	1.59114867205099	0.606380781102083	1.7621503781192	0.769378332339471	1.15003873341433	1.40783720334468	0.368143207543421	1.13635722248413	0.790080040016467	0.858284120863573	0.664333255037397	2.48780528554221	11.0988533471502	11.4066112951607	11.4186009377876	13.2545273970338	6.65568950232266	12.7512975468492	1.20440182790131	1.0572487529332	1.26807395167886	1.11570968921695	0.568141856864598	0.941425953377813	0.764531457475051	0.929072925649459	20.1449422513499	12.7414308078818	11.4156567231477	12.9761978124356	12.605716361203	12.0949416952397	1.12090981367518	1.44368602647982	1.04116937446183	0.757405487309326	1.31887082933178	0.991496753499887	0.770010474798512	1.12306048048129	0.968456468461178	1.16677757085808	1.57060842118892	0.648580183507715	1.07027352659006	0.829555487590884	0.508534609951227
Chr1	11351897	11352081	0.151537968766761	0	0	0	0	0.281567440668937	0.122714402514474	0.162336746069161	0	0	0.221444418345799	0	1.41865042783123	0.797665125535716	0.851386912028022	0.178312027762787	0.407491194019754	0.847629605715412	0.258086105978851	0.0660780470583252	0.055133650072994	0.117443125180732	0	0.15062815254045	0	0	2.83288250409608	0.482629954844008	0.216752975755969	0.564182513584158	0	0	0.0659358713926577	0	0	0	0	0	0	0.604724874105309	0.677919527922824	0.718016966681892	1.6578644445883	1.29716036701543	0.535136763295028	0.387125894209079	0.317834131219517
Chr1	11352602	11354089	9.39535406353917	16.5744080167903	5.58014286404413	14.9067051890773	3.32233411875252	19.8974324739382	21.7204492450618	16.8018532181582	12.5534939691505	10.6427230987083	11.6258319631544	11.3082058433737	16.439654957809	15.0359876163482	15.92594341323	19.3765736835561	16.6618621554744	19.4954809314545	10.2804298881576	10.2420972940404	11.4677992151827	14.5629475224108	7.71049662887669	18.6025768387456	18.4761768889804	18.2330561658706	12.2758241844163	12.3070638485222	16.184222189779	13.298587820198	17.2343778375823	14.3725605859017	13.7146612496728	13.1736349916284	14.3870677198362	14.4853799447909	12.7490846835406	19.5820608816228	16.1702199707687	10.5394906629782	12.7836253836875	9.06496420435889	12.1285872525144	14.2687640371697	16.7899159483815	16.8676282476813	19.0064810469271
Chr1	11388335	11388759	1.81845562520113	2.02126927034028	3.23060902655186	1.34641208159407	0	6.00677206760398	5.15400490560789	4.05841865172903	2.98474681783999	2.57485236259072	3.76455511187858	5.65410292168684	2.16970065433012	3.82879260257144	3.70603714647492	3.50680321266814	4.93517112757258	4.6803895619938	3.35511937772507	2.70919992939133	1.70914315226281	1.64420375253025	1.86675181541225	4.2175882711326	3.5678134682169	4.99376697536584	0	2.94404272454845	3.46804761209551	2.57912006209901	1.57571454515038	1.17807873654932	4.54957512609338	5.23336184598935	4.73258806573558	5.77521684073361	3.51698887821809	3.78008137271832	4.87673300705724	2.07334242550392	2.90536940538353	2.60281150422186	4.01377707637167	2.10788559640007	4.6824466788315	5.25385142140893	4.06827687960982
Chr1	11421200	11422076	1.96999359396789	0	3.81799248592493	1.53875666467894	1.91673122235722	2.72181859313305	1.34985842765921	1.37986234158787	1.66794675114587	1.71656824172715	1.10722209172899	15.3791599469882	12.3506037246484	13.6400736466607	12.5704773481784	13.7300261377346	9.23646706444777	13.1566856191479	1.72057403985901	1.71802922351646	1.10267300145988	1.76164687771098	0.892794346501512	1.43096744913428	2.22988341763556	1.45167644632728	20.1449422513499	13.6584277220854	13.1496805291955	10.8000652600396	12.9996449974906	15.6291779048876	1.18684568506784	1.17299489651485	1.04116937446183	1.98818940418698	1.64858853666473	2.41677333665598	1.54002094959702	1.55500681912794	1.16214776215341	0.987273329187602	2.09414456158522	2.10788559640007	1.47162609906133	1.88032577187267	1.71630430858539
Chr1	11423472	11424058	0.757689843833804	0	0	0.673206040797037	0.383346244471445	0.281567440668937	0.122714402514474	0	0.526720026677645	1.02994094503629	0.221444418345799	13.3436828951809	11.2657533974833	11.6060275765447	11.0179482733038	13.670588795147	7.65177908770428	11.2034521798907	0.602200913950653	0.0660780470583252	0.441069200583952	0.117443125180732	0.0811631224092283	0.376570381351125	0.25484381915835	0.46453646282473	18.2563539152858	12.6931678123974	12.8606765615208	13.0567953143762	12.3102698839873	13.5871747615355	0.0659358713926577	0.0902303766549887	0.378607045258847	0.568054115481995	0.109905902444315	0.371811282562458	0.462006284879107	0.345557070917319	0	0.179504241670473	0.174512046798768	0	0.200676286235636	0.442429593381805	0.317834131219517
Chr1	11428607	11429493	0.454613906300282	0.606380781102083	0.293691729686533	1.25023979005164	1.27782081490482	2.06482789823887	0.859000817601315	1.13635722248413	0.614506697790585	0.858284120863573	1.10722209172899	1.80931293493979	11.5995534981495	11.0875452449465	11.8192536022714	12.8979033415082	7.87816308438192	13.4146598469743	0.387129158968277	0.660780470583253	0.82700475109491	0.998266564036222	0.811631224092283	1.05439706778315	0.700820502685463	1.50974350418037	16.3677655792218	13.5619017311166	9.32037795750668	15.9583053842376	14.9692881789286	12.9588661020425	1.58246091342378	0.72184301323991	1.04116937446183	1.51481097461865	1.31887082933178	0.805591112218658	1.18068272802438	0.777503409563968	1.84006729007624	0.987273329187602	1.22158432759138	3.08075587166164	1.13716562200193	1.38259247931814	1.01706921990245
Chr1	11455856	11456181	0.151537968766761	0.202126927034028	0.881075189059599	0.480861457712169	0.383346244471445	0.563134881337873	0	0.892852103380387	0.526720026677645	0.343313648345429	0.664333255037397	0.904656467469895	3.25455098149518	3.39007678352679	4.45726089238199	4.27948866630688	3.25992955215804	5.30689840100084	1.72057403985901	2.04841945880808	1.04753935138689	0.704658751084392	0.811631224092283	0.715483724567138	0.0637109547895876	0.232268231412365	4.09194139480544	2.89577972906405	3.90155356360745	3.62688758732673	4.43169715823544	3.37715904477471	1.64839678481644	1.71437715644479	2.83955283944135	1.32545960279132	1.31887082933178	0.433779829656201	1.33468482298409	0.604724874105309	0	1.07702545002284	0.436280116996921	0.486435137630786	0.401352572471271	0.88485918676361	0.508534609951227
Chr1	11495339	11496256	1.43961070328423	0	0	2.78899645473058	0	4.5989348642593	3.68143207543421	3.24673492138323	2.28245344893646	0.858284120863573	1.66083313759349	0	5.17390156032568	7.69746846141966	8.3636243710988	5.40879817547119	5.75015351561209	6.41250223454268	3.52717678171097	2.51096578821636	1.26807395167886	1.70292531512061	1.78558869300302	4.55650161434862	2.42101628200433	2.43881642982983	0	3.52319867036126	5.05756943430595	3.62688758732673	1.67419670422228	1.57077164873242	8.43979153826018	6.76727824912415	11.168907835136	5.49118978299262	4.94576560999419	8.61362804603027	10.7288126155259	3.28279217371453	7.16657786661272	1.9745466583752	2.96670479557906	1.78359550464622	6.48853325495222	6.02810320982709	7.05591771307327
Chr1	11503042	11503409	0	0	0	0.480861457712169	0.511128325961926	0.187711627112624	0	0.324673492138323	0	0	0.110722209172899	0	1.83590055366395	3.66925957746429	3.05497656668878	0.356624055525573	0.498044792690811	0.737069222361228	0	0	0	0	0	0	0	0	0	0	0	0	0	0	0	0	0	0	0	0	0	0.691114141834638	0.581073881076707	0.718016966681892	0.261768070198153	0.162145045876929	0	0.331822195036354	0.317834131219517
Chr1	11508819	11509015	0.0757689843833804	0.202126927034028	0	0	0	0	0	0	0	0	0	1.80931293493979	1.91935057883049	1.9542795575625	1.10179482733038	0	0	0.184267305590307	0	0	0	0	0	0	0	0	0	0	0	0	0	0	0	0	0	0	0	0	0	0	0	0	0	0	0	0	0
Chr1	11509623	11509807	2.27306953150141	2.62765005144236	1.7621503781192	0.384689166169736	0.127782081490482	0.375423254225249	0	0.162336746069161	0	0.343313648345429	0	0.904656467469895	1.08485032716506	1.675096763625	1.15187641039085	0.594373425875955	0	0.405388072298675	0	0	0	0	0	0	0	0	0	0.241314977422004	0.650258927267908	0.080597501940594	0	0.0785385824366212	0	0	0	0	0	0	0	0	0	0	0	0	0	0	0
Chr1	11510130	11510582	0.909227812600565	1.01063463517014	0	0.0961722915424339	0.127782081490482	0	0	0	0	0	0	0.452328233734947	1.50210045299778	2.11381258266965	2.20358965466076	0	0	0	0.172057403985901	0	0	0	0	0	0	0	0	0.0482629954844008	0.144501983837313	0	0	0	0.0659358713926577	0	0	0	0	0	0	0	0	0	0	0	0	0	0
Chr1	11510716	11510902	0.530382890683663	0.202126927034028	1.17476691874613	0.0961722915424339	0	0	0	0	0	0	0	0	0.417250125832716	1.43579722596429	0.701142162846606	0	0	0.147413844472246	0	0	0	0	0	0	0	0	0	0.144788986453202	0.144501983837313	0	0	0	0	0	0	0	0	0	0	0	0	0	0	0	0	0	0
Chr1	11512120	11512608	0	0	0	1.15406749850921	1.02225665192385	0.0938558135563122	0	0	0	0	0	0	5.92495178682456	6.30155449173215	3.80620031259586	0	0	0.515948455652859	0	0	0	0	0	0	0	0	0	0	0	0	0	0	0	0	0	0	0	0	0	0.691114141834638	0.484228234230589	0.538512725011419	0.349024093597537	0.486435137630786	0.133784190823757	0	0
Chr1	11581724	11582046	0.0757689843833804	0	0	1.25023979005164	0	3.00338603380199	1.71800163520263	1.70453583372619	1.05344005335529	0	1.99299976511219	0	2.25315067949667	1.99416281383929	2.70440548526548	1.06987216657672	1.81107197342113	2.28491458931981	3.14004762274269	0.726858517641578	1.04753935138689	1.40931750216878	1.86675181541225	2.14645117370141	1.91132864368763	2.49688348768292	0	0.675681936781611	1.44501983837313	0.161195003881188	0.984821590718987	0.314154329746485	0.85716632810455	0.812073389894898	0.56791056788827	0.189351371827332	0.989153121998838	0.557716923843686	0.821344506451746	0.17277853545866	0	0.897521208352366	0.698048187195074	0	0.535136763295028	1.38259247931814	0.127133652487807
Chr1	11609491	11609915	5.98574976628705	7.68082322729305	7.34229324216333	5.9626820756309	6.13353991154311	3.37880928802724	0.122714402514474	1.70453583372619	2.28245344893646	2.57485236259072	1.66083313759349	2.71396940240968	7.09325213915617	6.97956984843751	6.56068738092181	3.26905384231775	1.85634877275666	3.2431045783894	5.89296608651711	4.88977548231607	5.89930055781036	5.51982688349441	5.92490793587367	3.27616231775479	3.5678134682169	3.89049287615711	4.09194139480544	5.79155945812809	1.80627479796641	0	0	0.314154329746485	3.75834466938149	5.32359222264433	4.16467749784731	5.77521684073361	4.83585970754988	2.78858461921843	2.1046952977826	6.13363800878242	8.13503433507389	7.09041754598369	8.46383426974027	9.72870275261572	2.40811543482763	3.15231085284536	2.86050718097565
Chr1	11636889	11637939	6.44036367258734	9.29783864356527	12.6287443765209	6.44354353334307	3.96124452620493	7.32075345739235	5.39943371063684	4.30192377083278	1.84352009337176	1.71656824172715	1.88227755593929	0.678492350602421	10.8485032716506	10.2898801194107	8.76427703558257	4.99273677735802	3.35048315082909	4.75409648422992	10.6675590471259	12.5548289410818	12.6807395167886	11.0983753295792	9.41492219947049	5.57324164399666	5.096876383167	4.23889522327566	9.44294168032025	6.2259264174877	4.76856546663133	2.57912006209901	1.67419670422228	0.62830865949297	5.80235668255387	8.030503522294	5.96306096282683	9.27821721953925	6.92407185399187	3.84204991981206	5.90341364012192	13.8222828366928	12.9773166773798	11.2190151044046	11.3432830419199	15.0794892665544	4.41487829718398	6.13871060817254	5.27604657824398
Chr1	11644599	11645818	10.6076578136733	5.25530010288472	5.2864511343576	0.288516874627302	0	0.375423254225249	0	0	0	0.343313648345429	0.110722209172899	0	8.09465244115469	9.89104755664288	8.21337962191738	10.3420976102416	5.47849271959892	10.3189691130572	0.129043052989426	0	0.055133650072994	0	0	0	0	0	10.3872358483523	10.714384997537	9.75388390901862	9.4299077270495	8.86339431647088	10.0529385518875	0.197807614177973	0	0	0	0	0	0.0513340316532341	11.3169940725422	12.2025515026108	10.4112460168874	10.4707228079261	9.72870275261572	12.5757139374332	12.9410656064178	9.91642489404893
Chr1	11649914	11651413	15.1537968766761	22.031835046709	19.3836541593112	0.192344583084868	0	0.375423254225249	0.122714402514474	0.162336746069161	0	0	0	0	17.1072551591414	14.51750528475	14.9743933350811	20.4464458501329	12.2247358205926	18.4635840201488	0.344114807971802	0.13215609411665	0	0	0	0.112971114405338	0.25484381915835	0.348402347118547	30.2174133770248	17.7607823382595	18.3517519473387	14.2657578434851	14.8708060198567	17.1214109711834	0	0.360921506619955	0	0.473378429568329	0	0	0.154002094959702	19.5239745068285	16.7542969043784	17.2324072003654	17.2766926330781	23.6731766980316	17.592621093324	19.6328132063176	16.8452089546344
Chr1	11660990	11663496	23.8672300807648	28.7020236388319	22.9079549155496	28.370826005018	31.1788278836775	12.8582464572148	10.9215818237882	14.2856336540862	19.0497076315081	15.620770999717	19.9299976511219	28.9490069590366	27.7888583804589	25.2461012232054	23.2378545400589	16.2858318690012	20.0123453063035	16.3629367364193	25.7225818958922	25.3078920233386	26.6295529852561	26.1310953527129	26.7026672726361	20.4854287455012	17.7753563862949	19.4524643807855	36.1979431078943	26.3033325389984	14.8837043352432	9.75229773481188	12.2117877249154	8.48216690315509	28.9458475413767	25.7156573466718	27.8276178265252	35.12467947397	28.3557228306334	14.4386714728421	16.1188859391155	22.2020418064378	22.3713444214532	20.2839793087635	21.9012618732454	25.2946271568009	15.3851819447321	18.8585614178994	12.3319642913173
Chr1	11704500	11705120	0.151537968766761	0.202126927034028	0.293691729686533	1.53875666467894	0.511128325961926	0.375423254225249	0	0.243505119103742	0	0	0	0.904656467469895	3.0876509311621	3.31031027097322	3.15513973280973	1.54537090727748	0.181107197342113	1.51099190584052	0.946315721922455	0.198234141174976	0	0	0	1.09205410591826	0.573398593106288	0.580670578530912	0	2.31662378325124	2.02302777372238	0.080597501940594	0	0	6.59358713926577	5.95520485922926	8.9919173248976	8.80483878997092	9.01228400043386	0.929528206406144	2.2586973927423	6.56558434742907	6.77919527922824	5.92363997512561	8.55109029313965	10.0529928443696	0.200676286235636	1.49319987766359	0.889935567414647
Chr1	11719961	11720289	2.12153156273465	1.21276156220417	4.69906767498453	1.92344583084868	1.66116705937626	3.56652091513986	1.71800163520263	1.70453583372619	2.54581346227528	2.403195538418	3.21094406601408	4.297118220482	1.50210045299778	2.83171119565179	2.95481340056784	3.56624055525573	3.21465275282251	2.87456996720879	2.62387541078499	2.31273164704138	2.15021235284677	1.70292531512061	1.46093620336611	2.33473636437698	1.27421909579175	2.6130176033891	2.51811778141873	1.64094184646963	2.31203174139701	2.90151006986138	1.87116102236608	1.41369448385918	3.4286653124182	1.53391640313481	1.89303522629423	4.35508155202863	1.86840034155336	2.41677333665598	2.87470577258111	3.02362437052654	2.80852375853742	2.06429877921044	2.26865660838399	2.91861082578472	3.27771267518205	3.09700715367263	3.30547496468298
Chr1	11733308	11734640	16.6691765643437	17.7871695789944	17.3278120515055	16.1569449791289	13.2893364750101	3.66037672869618	2.08614484274605	3.97725027869445	1.31680006669411	0	0.775055464210296	15.6053240638557	16.2727549074759	13.3210075964465	14.6739038367183	2.37749370350382	2.17328636810536	2.32176805043787	12.3021043849919	18.898321458681	14.9963528198544	14.0931750216878	12.6614470958396	4.33055938553794	0.318554773947938	0.929072925649459	28.6435897636381	16.6989964376027	3.68480058785148	0.967170023287128	0.689375113503291	0	14.7696351919553	13.6247868749033	15.2389335716686	20.4499481573518	16.4858853666473	4.46173539074949	4.87673300705724	14.3406184430687	15.0110752611483	15.2578605419902	14.4844998842978	19.7816955969853	3.14392848435829	5.91749581148164	4.44967783707324
Chr1	11863611	11864253	0.681920859450424	0.80850770813611	2.34953383749226	0.577033749254603	0	2.81567440668937	3.19057446537631	3.24673492138323	3.86261352896939	2.74650918676343	2.54661081097669	0	3.42145103182827	4.46692470300001	4.8078319738053	4.10117663854409	3.80325114418437	4.8646568675841	2.79593281477089	1.98234141174976	1.8745441024818	2.29014094102427	2.92187240673222	2.22176524997164	1.59277386973969	1.39360938847419	13.5348830751257	8.63907619170774	6.64709125651639	7.17317767271287	6.69678681688911	5.89039368274659	7.51668933876297	8.12073389894898	7.95074795043578	9.37289290545292	8.13303678087934	4.27582974946826	3.43938012076669	2.85084583506788	2.22744987746071	3.23107635006852	3.75200900617352	6.32365678920022	3.47838896141768	5.25385142140893	4.38611101082933
Chr1	11896023	11896181	0	0	0	0.192344583084868	0.383346244471445	0	0	0.0811683730345807	0	0.171656824172714	0	0	0.417250125832716	0.518482331598215	0.400652664483775	0.356624055525573	0.0905535986710565	0.221120766708368	0.0430143509964752	0.13215609411665	0.055133650072994	0.117443125180732	0.0811631224092283	0	0	0	0.314764722677342	0.0482629954844008	0	0.080597501940594	0	0.0785385824366212	0.197807614177973	0	0.283955283944135	0.0946756859136658	0	0	0.154002094959702	0	0.193691293692236	0	0	0	0	0.110607398345451	0
Chr1	11925023	11925376	5.15229093806987	7.88295015432707	5.87383459373066	7.88612790647958	3.19455203726204	7.22689764383604	9.32629459109999	7.79216381131974	0.0877866711129408	0.686627296690858	0	0.452328233734947	5.00700150999259	6.50097077311608	5.5089741366519	7.13248111051146	3.8485279435199	6.44935569566074	0	0.13215609411665	0	0	0	0	0	0	12.2758241844163	6.3224524084565	7.00834621610968	10.1552852445148	8.17401920296759	9.11047556264806	6.8573306248364	5.32359222264433	3.97537397521789	8.23678467448893	6.26463643932598	7.18835146287418	5.44140735524282	4.31946338646649	5.81073881076707	6.37240057930179	4.9735933337649	6.810091926831	6.88988582742349	5.25385142140893	4.70394514204885
Chr1	11960962	11961240	2.12153156273465	0.80850770813611	0	0.384689166169736	0	1.78326045756993	1.34985842765921	1.62336746069161	0.965653382242348	0	0.110722209172899	0	1.83590055366395	2.83171119565179	2.70440548526548	2.08030699056584	1.08664318405268	1.95323343925725	1.41947358288368	0.594702423524927	1.98481140262778	1.87909000289171	1.21744683613842	0.715483724567138	0.828242412264638	0.929072925649459	0.314764722677342	1.35136387356322	0.433505951511939	0	0	0	1.38465329924581	1.26322527316984	0.757214090517693	0	0	0.557716923843686	0.924012569758214	1.20944974821062	1.16214776215341	1.43603393336378	2.53042467858214	0	1.07027352659006	0.995466585109061	0.19070047873171
Chr1	11985828	11986917	2.65191445341831	0	0	5.6741652010036	5.62241158558119	10.511851118307	9.93986660367236	8.52267916863097	4.7404802400988	1.201597769209	5.42538824947207	0	6.75945203849	8.85408289344645	7.96297170661502	10.1043482398912	10.5042174458426	9.32392566286953	4.30143509964752	4.88977548231607	2.92208345386868	3.22968594247013	1.54209932577534	7.38077947448206	6.62593929811711	5.45830343819057	8.18388278961089	6.5155043903941	8.01986010297087	3.70748508926732	5.02259011266683	4.55523778132403	6.46171539648045	7.94027314563901	8.42400675700933	8.52081173222992	5.16557741488282	6.75457163321798	8.31611312782393	4.66502045738381	3.58328893330636	4.48760604176183	7.67853005914581	3.08075587166164	10.0338143117818	9.73345105439971	6.61094992936595
Chr1	12002956	12004445	12.6534203920245	12.3297425490757	8.22336843122293	0.961722915424339	0.127782081490482	0.84470232200681	1.71800163520263	1.05518884944955	2.98474681783999	1.71656824172715	2.76805522932249	4.52328233734947	15.2713546054774	14.51750528475	14.6238222536578	16.0480824986508	11.7266910279018	13.3778063858563	12.9043052989426	13.6781557410733	13.1218087173726	11.5681478303021	13.7977308095688	10.7699129066422	14.2712538728676	12.4844174384146	12.905353629771	14.3823726543514	11.1266527554731	4.0298750970297	4.03776852194785	1.25661731898594	13.5168536354948	17.3242323177578	19.5929145921453	16.4735693489779	16.375979464203	12.765520701311	16.3242220657285	15.46367892355	15.9795317296094	16.6041423545188	16.578644445883	11.0258631196312	15.7865345172033	16.2592875567813	16.2731075184393
Chr1	12009242	12009793	3.18229734410198	5.65955395695277	9.98551880934213	3.17368562090032	4.21680868918589	1.68940464401362	1.96343044023158	2.1103776988991	4.56490689787292	3.08982283510886	4.87177720360758	7.01108762289168	6.34220191265728	5.46400610991965	6.86117687928464	4.16061398113169	3.80325114418437	4.201294567459	1.76358839085548	1.45371703528316	2.09507870277377	1.23315281439769	2.19140430504916	1.39331041099916	1.08308623142299	0.98713998350255	13.5348830751257	5.69503346715929	2.38428273331566	0.483585011643564	1.87116102236608	1.57077164873242	3.09898595545491	3.78967581950953	4.35398102047674	3.50300037880563	3.29717707332946	1.42527658315609	1.12934869637115	1.90056389004526	1.54953034953788	1.43603393336378	2.61768070198153	3.08075587166164	0.869597240354421	1.27198508097269	0.699235088682937
Chr1	12009918	12010219	0.909227812600565	1.61701541627222	1.46845864843267	1.63492895622138	2.81120579279059	0.938558135563122	0.859000817601315	0.649346984276646	0.175573342225882	0	0.110722209172899	0.226164116867474	3.17110095632864	2.59241165799108	2.70440548526548	0.950997481401528	0.679151990032924	1.40043152248633	0.602200913950653	0.528624376466602	1.15780665153287	0.822101876265124	0.568141856864598	0.188285190675563	0.382265728737525	0.116134115706182	0	0.0482629954844008	0	0	0	0	0.923102199497207	1.26322527316984	1.04116937446183	1.13610823096399	1.20896492688747	0.309842735468715	0.410672253225873	3.45557070917319	3.38959763961412	1.9745466583752	3.57749695937475	5.35078651393865	0.668920954118785	0.497733292554531	0.508534609951227
Chr1	12013511	12014452	5.37959789122001	4.85104624881666	6.75490978279026	8.17464478110688	4.60015493365734	3.75423254225249	2.45428805028947	3.24673492138323	2.8091734756141	0	4.76105499443468	4.74944645421695	10.7650532464841	10.5291796570715	10.4169692765781	2.91242978679218	2.26383996677641	2.5797422782643	4.81760731160523	6.47564861171587	3.6388209048176	1.99653312807244	2.27256742745839	4.29290234740283	1.5290629149501	1.27747527276801	3.14764722677342	7.23944932266011	4.76856546663133	0.483585011643564	2.06812534050987	1.25661731898594	9.95631658029131	11.6397185884935	11.5475148803948	13.5386230856542	10.2212489273213	4.64764103203072	4.41472672217813	10.2803228597902	8.52241692245836	8.52645147934747	9.85993064413042	10.5394279820004	4.74933877424337	6.4705328032089	3.55974226965859
Chr1	12014533	12015575	14.6991829703758	14.351011819416	14.6845864843267	10.7712966527526	10.7336948452004	6.1006278811603	0.368143207543421	2.9220614292449	1.9313067644847	0	2.54661081097669	9.72505702530137	12.2671536994818	12.8822917774018	12.2199062667551	2.73411775902939	2.85243835813828	3.13254419503522	7.22641096740784	4.55938524702444	2.59128155343072	3.81690156837379	4.38280861009833	3.50210454656547	2.73957105595226	1.27747527276801	0.944294168032025	7.38423830911332	6.1413343130858	0	1.47723238607848	0	12.2640720790343	12.1811008484235	15.9961476621863	15.3374611180139	17.6948502935348	5.57716923843687	5.90341364012192	10.2803228597902	12.3962427963031	10.4112460168874	11.7795631589169	15.890214495939	3.14392848435829	4.14777743795442	3.43260861717078
Chr1	12016092	12016800	0.909227812600565	1.21276156220417	1.17476691874613	0	0	0.0938558135563122	0	0	0	0	0	0.226164116867474	11.0154033219837	9.33268196876788	10.8677035241224	0.713248111051146	0.181107197342113	1.36357806136827	0	0	0	0	0.0811631224092283	0	0	0	1.25905889070937	1.15831189162562	0.216752975755969	0	0	0	0.791230456711892	1.89483790975476	0.946517613147116	0.946756859136658	1.20896492688747	0.0619685470937429	0.256670158266171	0.0863892677293298	0	0.0897521208352366	0	0	0	0.0553036991727256	0
Chr1	12019145	12020446	5.30382890683663	7.68082322729305	9.10444362028253	0.0961722915424339	0.255564162980963	1.68940464401362	0.613572012572368	1.62336746069161	0.0877866711129408	0.171656824172714	0.553611045864497	1.58314881807232	16.439654957809	13.7597234154911	12.9711300126622	2.43693104609142	0.769705588703981	4.09073418410481	1.20440182790131	0.462546329408277	0.330801900437964	0.29360781295183	0.568141856864598	1.28033929659383	0.637109547895875	0.46453646282473	3.46241194945076	4.44019558456487	2.23978074947835	0.886572521346534	1.77267886329418	0.0785385824366212	3.56053705520351	3.9701365728195	4.35398102047674	5.01781135342429	2.52783575621925	1.61118222443732	2.2586973927423	1.55500681912794	1.16214776215341	0.897521208352366	0.436280116996921	1.94574055052314	0	1.21668138179996	0.826368741170744
Chr1	12021715	12022159	5.75844281313691	9.70209249763332	17.9151955108785	11.8291918597194	9.83922027476708	2.15868371179518	2.94514566034737	5.032439128144	0.614506697790585	0.343313648345429	0.332166627518698	5.65410292168684	7.17670216432271	7.41828566748216	5.70930046889379	2.97186712937978	2.03745597009877	2.87456996720879	4.5165068546299	5.08800962349104	5.07229580671545	4.63900344463892	6.49304979273827	4.06696011859215	2.73957105595226	2.90335289265456	11.961059461739	5.69503346715929	1.80627479796641	0.564182513584158	1.47723238607848	1.4922330662958	6.59358713926577	5.41382259929932	7.85609618912107	10.6036768223306	8.79247219554523	2.10693060118726	3.38804608911345	5.18335606375979	4.55174540176754	4.12859755842088	6.6314577783532	5.18864146806172	2.94325219812265	3.48413304788171	3.05120765970736
Chr1	12022273	12022564	0.0757689843833804	0.404253854068055	0.293691729686533	1.15406749850921	1.15003873341433	0.563134881337873	0.245428805028947	0.324673492138323	0.526720026677645	0	0.221444418345799	0	4.00560120799407	3.19066050214286	3.30538448199114	1.54537090727748	0.724428789368452	1.06875037242378	0.0860287019929505	0.528624376466602	0.330801900437964	0.352329375542196	0.243489367227685	0.338913343216013	0.25484381915835	0.116134115706182	0.314764722677342	0.289577972906405	0.144501983837313	0	0.492410795359493	0	1.18684568506784	1.53391640313481	2.17699051023837	1.32545960279132	1.4287767317761	0.309842735468715	0.256670158266171	1.81417462231593	1.74322164323012	1.61553817503426	1.30884035099076	1.29716036701543	0.133784190823757	0.221214796690902	0.254267304975613
Chr1	12036740	12037261	5.60690484437015	4.85104624881666	5.87383459373066	2.88516874627302	0	0.563134881337873	0	0.811683730345807	6.23285364901879	3.08982283510886	5.09322162195337	0	1.83590055366395	2.99124422075893	4.00652664483775	1.18874685175191	5.38793912092786	2.13750074484756	5.24775082156998	3.36998039997459	1.32320760175186	1.52676062734952	0	0.45188445762135	0.955664321843813	1.27747527276801	0	3.33014668842365	1.73402380604775	0.241792505821782	0	0	6.0661001681245	7.2184301323991	4.73258806573558	5.39651409707895	3.62689478066241	1.05346530059363	1.69402304455673	0.863892677293298	1.93691293692236	1.70529029586949	0	0	1.33784190823757	2.32275536525448	0.0635668262439034
Chr1	12059381	12059895	5.68267382875353	4.04253854068055	6.75490978279026	4.23158082786709	7.41136072644793	4.22351161003405	2.94514566034737	4.30192377083278	2.89696014672705	4.46307742849058	3.76455511187858	21.0332628686751	10.598153196151	10.2898801194107	9.56558236455012	11.2336577490556	8.0139934823885	11.2403056410087	4.12937769566162	4.22899501173282	3.80422185503659	3.87562313096416	2.84070928432299	3.84101788978148	2.93070392032103	4.52923051254111	5.03623556283747	4.10235461617406	4.04605554744476	2.7403150659802	3.05294693122886	3.84839053939444	4.15395989773743	3.24829355957959	5.86840920151212	3.21897332106464	5.60520102466008	3.96598701399955	4.00405446895226	4.14668485100783	4.74543669545977	4.12859755842088	5.75889754435936	7.94510724796951	4.74933877424337	4.81142182802713	4.51324466331714
Chr1	12076749	12077149	0	0.404253854068055	0.293691729686533	0	0	0.0938558135563122	0	0	0	0.343313648345429	0	0	2.5035007549963	2.79182793937501	2.95481340056784	1.24818419433951	0.498044792690811	2.02694036149338	3.69923418569687	1.0572487529332	1.48860855197084	0	0.892794346501512	1.43096744913428	0.191132864368763	0.580670578530912	0	0	0	0	0	0	1.91214027038707	3.06783280626962	1.89303522629423	1.70416234644598	2.08821214644199	1.3013394889686	1.64268901290349	1.29583901593995	1.84006729007624	2.33355514171615	0.349024093597537	0	1.73919448070884	2.93109605615446	1.65273748234149
Chr1	12097153	12097341	1.74268664081775	0.202126927034028	0.881075189059599	2.11579041393355	2.42785954831915	1.31398138978837	0.859000817601315	0.974020476414968	0.877866711129408	0.514970472518143	1.32866651007479	0	2.75385083049592	3.11089398958929	3.9063634787168	2.02086964797825	1.85634877275666	2.46918189491011	3.18306197373917	1.58587312939981	1.54374220204383	2.11397625325318	1.05512059131997	3.72804677537614	3.31296964905855	3.83242581830402	5.35100028551481	1.64094184646963	2.23978074947835	0	0.787857272575189	1.33515590142256	2.50556311292099	3.78967581950953	1.98768698760894	2.93494626332364	2.52783575621925	2.41677333665598	2.87470577258111	4.31946338646649	3.292751992768	3.59008483340946	4.79908128696613	5.18864146806172	1.13716562200193	1.54850357683632	1.39847017736587
Chr1	12142209	12142490	0	0	0	0	0	0	0	0	0	0	0	0	0.584150176165802	0.797665125535716	0.851386912028022	0.178312027762787	0.0452767993355283	0.147413844472246	0	0	0	0.058721562590366	0	0.0376570381351125	0	0	0	0.0965259909688015	0	0	0	0	0	0	0	0	0	0	0	0	0	0	0	0	0	0	0
Chr1	12142709	12143410	0	0	0	5.097131451749	7.92248905240986	1.59554883045731	0.368143207543421	1.13635722248413	2.01909343559764	1.201597769209	2.32516639263089	0.226164116867474	5.67460171132493	6.78015356705358	5.35872938747049	2.73411775902939	2.53550076278958	3.20625111727134	0.0860287019929505	0	0	0	0	0	0.127421909579175	0	15.7382361338671	7.67381628201972	3.39579662017685	1.04776752522772	2.56053613586937	0.785385824366212	3.56053705520351	2.79714167630465	5.30049863362385	5.77521684073361	4.50614200021693	1.54921367734357	2.05336126612936	8.29336970201566	7.45711480715107	7.53917815015987	9.85993064413042	11.9987333948927	4.3479862017721	2.93109605615446	2.47910622351223
Chr1	12145379	12145628	0.681920859450424	0.404253854068055	0	0	0	1.97097208468256	0	2.02920932586452	2.89696014672705	0.686627296690858	2.87877743849539	0	0.834500251665432	1.99416281383929	2.70440548526548	1.78312027762787	2.12800956876983	2.24806112820174	3.44114807971802	1.12332679999153	0.385935550510958	1.40931750216878	1.46093620336611	3.35147639402502	2.80328201074185	1.80007879344583	0	1.20657488711002	1.51727083029179	1.20896252910891	0.196964318143797	0.471231494619727	1.78026852760176	0.451151883274944	0	1.32545960279132	0.219811804888631	2.78858461921843	3.43938012076669	1.38222828366928	0.387382587384471	0	2.44316865518276	0	1.27094981282569	2.48866646277265	1.52560382985368
Chr1	12163310	12163766	0	0	0	0.480861457712169	1.27782081490482	2.15868371179518	0.490857610057894	3.08439817531407	2.3702401200494	2.403195538418	0.996499882556095	0	1.08485032716506	3.03112747703572	4.45726089238199	2.91242978679218	2.0827327694343	2.98513035056297	6.02200913950653	2.64312188233301	1.92967775255479	0.704658751084392	1.86675181541225	3.38913343216013	1.59277386973969	2.32268231412365	0	2.02704581034483	2.16752975755969	0.644780015524752	0	0	3.09898595545491	3.24829355957959	3.2181598847002	1.60948666053232	0	3.78008137271832	4.46606075383137	0.863892677293298	0.484228234230589	0	2.09414456158522	0	4.01352572471271	3.87125894209079	2.92407400721956
Chr1	12172453	12172760	1.28807273451747	0.80850770813611	1.17476691874613	2.40430728856085	2.42785954831915	1.87711627112624	0.122714402514474	1.05518884944955	0	0	1.77155534676639	0.226164116867474	6.17530186232419	3.90855911512501	3.00489498362831	2.91242978679218	1.35830398006585	1.80581959478501	2.36578930480614	2.77527797644966	2.70154885357671	3.22968594247013	3.00303552914145	1.31799633472894	0.764531457475051	0.232268231412365	3.46241194945076	2.94404272454845	1.80627479796641	0.644780015524752	2.26508965865367	0.235615747309864	3.16492182684757	2.61668092299467	4.0700257365326	4.35508155202863	5.05567151243851	0.929528206406144	1.28335079133085	1.38222828366928	2.03375858376847	1.79504241670473	1.74512046798768	2.43217568815393	1.40473400364945	1.49319987766359	1.01706921990245
Chr1	12173167	12173452	1.06076578136733	0	1.46845864843267	1.44258437313651	0	0	0	0	0.614506697790585	0	0.553611045864497	1.13082058433737	2.92075088082901	4.18774190906251	2.60424231914454	0.832122796226337	0.0452767993355283	1.10560383354184	4.08636334466515	2.24665359998306	1.43347490189784	0.998266564036222	1.54209932577534	0.828454838972476	0.0637109547895876	0.290335289265456	1.57382361338671	0.965259909688015	0.867011903023877	0	0.393928636287595	0	1.97807614177973	1.17299489651485	1.13582113577654	1.23078391687766	1.31887082933178	0.495748376749944	0.667342411492044	2.59167803187989	1.54953034953788	1.70529029586949	1.30884035099076	0	1.20405771741381	1.16137768262724	0.699235088682937
Chr1	12184062	12185116	15.3811038298262	14.351011819416	30.5439398873994	16.3492895622138	27.9842758464155	13.7029487792216	14.2348706916789	18.4252206788498	14.1336540491835	15.7924278238897	15.1689426566872	21.2594269855425	17.6079553101406	15.1955206414554	13.1714563449041	15.1565223598369	13.4019326033164	10.3926760352933	13.9796640738544	20.4181165410225	11.8537347656937	13.9757318965071	15.5021563801626	10.5816277159666	9.04695558012143	10.1036680664379	49.1032967376653	24.7106536880132	18.5685049230947	16.5224878978218	18.2191994283013	21.2054172578877	18.0004928901955	14.7075513947632	16.2801029461304	19.3138399263878	22.310898196196	13.3852061722485	13.0388440399215	15.982014529926	13.7520818521487	14.5398435753083	16.7531564926818	18.160245138216	13.8466637502589	12.498636013036	12.0776969863416
Chr1	12223541	12225073	5.45536687560339	7.68082322729305	0	10.4827797781253	20.445133038477	13.9845162198905	6.62657773578158	9.09085777987304	9.12981379574584	6.69461614273587	6.53261034120107	0	8.34500251665432	12.3638094458036	11.5187641039085	12.4224046008075	11.9077982252439	11.0928917965365	14.9259797957769	10.6385655763904	6.28523610832131	8.8082343885549	11.0381846476551	9.94145806766971	6.81707216248587	4.41309639683493	31.1617075450568	20.8496140492611	21.6752975755969	16.5224878978218	16.6434848831509	24.268421972916	10.3519318086473	12.9029438616634	13.9138089132626	15.8108395475822	17.0354148788689	8.92347078149898	8.8807874760095	10.7986584661662	11.0404037404574	13.0140575211093	13.6119396503039	18.8088253217237	13.779771654847	15.2085172724995	9.21718980536599
Chr1	12228533	12228740	0.0757689843833804	0	0	2.11579041393355	3.96124452620493	2.44025115246412	2.20885924526053	2.43505119103742	0	0	0.553611045864497	0.226164116867474	2.25315067949667	1.75486327617857	2.20358965466076	1.72368293504027	1.53941117740796	2.28491458931981	0.258086105978851	0.330390235291626	0.165400950218982	0.117443125180732	0.0811631224092283	0.338913343216013	0.0637109547895876	0	3.14764722677342	3.13709470648605	2.67328670099029	1.93434004657426	0.295446477215696	1.17807873654932	2.63743485570631	2.25575941637472	2.93420460075606	4.44975723794229	4.61604790266125	3.09842735468715	3.13137593084728	1.20944974821062	0.387382587384471	0.718016966681892	3.22847286577722	1.1350153211385	2.07365495776823	1.82502207269995	1.970571613561
Chr1	12247742	12247975	0.757689843833804	1.01063463517014	0.881075189059599	2.11579041393355	1.4056028963953	0.750846508450498	0.490857610057894	1.54219908765703	1.05344005335529	0	0.885777673383195	0	1.50210045299778	2.03404607011608	2.25367123772123	0.53493608328836	1.31302718073032	0.663362300125105	2.32277495380966	3.10566821174129	2.81181615372269	1.87909000289171	1.70442557059379	1.05439706778315	1.97503959847721	0.522603520677821	0	1.64094184646963	0.939262894942534	0	0	0	3.03305008406225	3.24829355957959	4.73258806573558	4.54443292385596	2.8575534635522	1.05346530059363	2.00202723447613	2.50528876415056	3.68013458015248	3.05157210839804	2.35591263178337	2.10788559640007	1.60541028988508	3.59474044622716	1.20776969863416
Chr1	12251900	12252317	1.06076578136733	2.2233961973743	1.7621503781192	1.73110124776381	2.17229538533819	0.750846508450498	0	0.730515357311226	0.438933355564704	0.171656824172714	0.332166627518698	0	3.50490105699481	3.31031027097322	3.9063634787168	1.42649622210229	0.996089585381622	1.84267305590307	3.8282772386863	1.98234141174976	2.70154885357671	1.99653312807244	1.70442557059379	0.715483724567138	0.573398593106288	0.696804694237094	1.57382361338671	3.90930263423646	3.03454166058357	1.2895600310495	1.28026806793468	0.235615747309864	1.45058917063847	1.80460753309977	1.70373170366481	1.23078391687766	1.97830624399768	0.247874188374972	0.308004189919405	2.50528876415056	1.74322164323012	1.52578605419902	4.4500571933686	5.02649642218479	0.401352572471271	1.05077028428179	0.953502393658551
Chr1	12254377	12255290	0.0757689843833804	1.41488848923819	0	0.192344583084868	0	1.40783720334468	0	1.54219908765703	2.10688010671058	0.686627296690858	2.54661081097669	2.03547705180726	5.00700150999259	8.85408289344645	7.16166637764748	9.03447607331452	6.5651359036516	11.2034521798907	3.61320548370392	1.58587312939981	1.65400950218982	2.11397625325318	1.21744683613842	3.16319120334945	2.80328201074185	2.55495054553601	14.7939419658351	9.74912508784895	14.6669513594873	11.122455267802	9.55276942997417	10.2885542991974	1.78026852760176	1.53391640313481	1.6090799423501	1.79883803235965	2.08821214644199	1.61118222443732	2.1046952977826	2.41889949642123	3.00221505222965	1.79504241670473	2.35591263178337	0.324290091753857	2.87636010271078	3.20761455201809	2.92407400721956
Chr1	12270060	12271155	6.06151875067043	7.68082322729305	0	6.34737124180064	0.127782081490482	4.12965579647774	2.08614484274605	3.40907166745239	3.33589350229175	1.37325459338172	0.553611045864497	0	7.09325213915617	9.89104755664288	8.86444020170352	4.39836335148207	5.11627832491469	4.82780340646604	7.78559753036202	7.00427298818248	3.58368725474461	4.46283875686782	2.84070928432299	4.66947272875395	2.42101628200433	1.91621290915201	0.314764722677342	8.78386517816094	6.57484026459774	3.70748508926732	2.56053613586937	0.785385824366212	9.56070135193536	7.12819975574411	5.77375744019741	10.0356227068486	6.26463643932598	3.90401846690581	5.90341364012192	10.5394906629782	8.13503433507389	7.53917815015987	5.93340959115813	9.56655770673879	4.3479862017721	5.80688841313619	4.57681148956104
Chr1	12276659	12277954	5.98574976628705	16.1701541627222	4.99275940467106	0.769378332339471	0	2.81567440668937	2.45428805028947	2.67855631014116	6.84736034680938	2.91816601093615	4.42888836691598	0	8.84570266765358	11.3268447826072	7.66248220825219	6.53810768463551	7.92343988371745	7.11271799578585	3.6562198347004	3.56821454114956	0.937272051240898	2.29014094102427	0.649304979273827	4.93307199569974	3.0581258299002	1.39360938847419	0	0.965259909688015	2.31203174139701	0	0.590892954431392	0	8.83540676661613	8.48165540556894	13.2512465840596	10.2249740786759	7.58350726865776	4.77157812621821	5.33873929193635	2.50528876415056	3.77698022699859	2.51305938338662	3.49024093597537	2.91861082578472	2.27433124400387	3.76065154374534	2.47910622351223
Chr1	12283286	12283597	1.81845562520113	2.42552312440833	4.69906767498453	5.48182061791873	2.68342371130011	2.72181859313305	0.981715220115789	1.94804095282994	1.14122672446823	0	0.221444418345799	0	1.1683003523316	4.38715819044644	2.8546502344469	2.91242978679218	2.62605436146064	3.09569073391716	2.36578930480614	1.25548289410818	0	0	0	1.92050894489074	1.08308623142299	2.20654819841747	1.57382361338671	2.22009779228243	2.38428273331566	1.61195003881188	3.15142909030076	2.5917732204085	2.63743485570631	1.17299489651485	2.27164227155308	2.84027057740997	2.52783575621925	2.35480478956223	2.51536755100847	3.62834924463185	3.19590634592189	3.05157210839804	2.79219274878029	2.59432073403086	1.53851819447321	2.93109605615446	1.01706921990245
Chr1	12285813	12288139	26.5191445341831	23.4467235359472	15.5656616733863	44.7201155672318	32.9677770245442	6.28833950827292	3.06786006286184	8.68501591470013	2.8091734756141	0.686627296690858	3.21094406601408	0	14.436854353812	24.9669184292679	12.520395765118	8.61841467520135	6.5651359036516	10.9086244909462	4.43047815263695	2.84135602350799	0.661603800875928	1.93781156548208	1.1362837137292	4.06696011859215	1.14679718621258	3.3098222976262	28.9583544863154	20.6565620673235	15.1727083029179	2.6597175640396	0	6.12600943005645	13.9784047352434	20.8432170073024	17.2266205592775	26.1304893121718	31.7628058064071	9.35725061115518	12.3201675967762	22.3748203418964	23.4366465367605	17.3221593212007	23.5591263178337	35.3476200011705	9.29800126225111	10.9501324361997	7.31018501804889
Chr1	12291658	12292279	0.757689843833804	0.606380781102083	0	1.73110124776381	0.255564162980963	1.03241394911943	0	0	0.702293368903526	0	0.442888836691598	0	2.33660070466321	4.06809214023215	2.95481340056784	1.18874685175191	0.814982388039509	1.25301767801409	3.91430594067925	0	0	0	0	1.84519486862051	0.955664321843813	0.754871752090186	0	0.579155945812809	2.38428273331566	0	0	0	2.70337072709896	4.96267071602438	1.79838346497952	4.44975723794229	0.879247219554523	2.29283624246849	2.31003142439554	1.81417462231593	2.13060423061459	0.628264845846656	0.610792163795689	0	0.401352572471271	1.27198508097269	0
Chr1	12299157	12299526	3.25806632848536	4.24466546771458	1.7621503781192	1.34641208159407	0.511128325961926	0	0	0	0.0877866711129408	0	0	0	1.83590055366395	1.79474653245536	1.55252907487463	0.653810768463551	0.362214394684226	1.43728498360439	0.0430143509964752	0	0	0	0	0	0	0	0	0	0	0	0	0	0.85716632810455	1.44368602647982	1.23047289709125	1.23078391687766	0.109905902444315	0.867559659312401	1.18068272802438	0	0	0	0	0.162145045876929	0.0668920954118785	0	0
Chr1	12305900	12306713	0.303075937533522	0.202126927034028	1.7621503781192	2.98134103781545	1.02225665192385	3.19109766091462	4.04957528297763	2.19154607193368	1.58016008003293	1.02994094503629	2.54661081097669	0	2.25315067949667	3.35019352725001	4.65758722462388	2.31805636091623	2.67133116079617	4.12758764522288	0.559186562954178	3.30390235291626	0.882138401167904	1.05698812662659	1.1362837137292	1.65690967794495	1.5290629149501	1.56781056203346	0	0	0	0	0	0	4.94519035444932	6.13566561253923	6.72027505334453	7.38470350126593	6.37454234177029	4.21386120237452	4.2093905955652	3.1964029059852	3.68013458015248	4.57735816259706	4.01377707637167	6.97223697270793	4.95001506047901	4.64551073050895	3.11477448595127
Chr1	12307569	12308185	0	0	0	2.30813499701841	0	3.19109766091462	0	1.46103071462245	0	0	0	0	0.333800100666173	3.27042701469644	2.95481340056784	1.54537090727748	1.26775038139479	2.46918189491011	4.12937769566162	1.45371703528316	0.992405701313892	1.46803906475915	0.48697873445537	3.27616231775479	2.10246150805639	2.6130176033891	0	0.0482629954844008	0	0	0	0	1.84620439899441	2.70691129964966	2.83955283944135	1.04143254505032	1.53868263422042	2.10693060118726	3.02870786754081	0.604724874105309	1.646375996384	0	0	0	2.14054705318011	1.9356294710454	1.9070047873171
Chr1	12308790	12309614	0	0	0	0	0	2.53410696602043	0	1.78570420676077	0	0	0.442888836691598	0	2.75385083049592	4.42704144672322	4.15677139401916	3.86342726819371	2.44494716411853	3.7221995729242	7.39846837139374	1.25548289410818	0.165400950218982	0	0.48697873445537	2.59833563132276	1.27421909579175	2.67108466124219	0	2.41314977422004	4.9853184423873	0	0	0	2.63743485570631	2.34598979302971	4.44863278179145	2.74559489149631	2.8575534635522	4.02795556109329	4.0553885006055	0.863892677293298	1.74322164323012	0.179504241670473	0	0	1.93987076694448	3.48413304788171	1.9070047873171
Chr1	12330520	12331036	0.984996796983945	0	3.5243007562384	1.25023979005164	0.766692488942889	1.40783720334468	0	1.13635722248413	1.40458673780705	0	0.885777673383195	0	1.66900050333086	3.58949306491072	3.10505814974925	2.91242978679218	3.75797434484885	3.35366496174359	5.59186562954178	5.22016571760769	3.85935550510958	4.52156031945818	3.40885114118759	5.87449794907756	3.5678134682169	5.16796814892512	0	0	0	0	0	0	2.57149898431365	2.25575941637472	3.2181598847002	4.54443292385596	4.50614200021693	2.29283624246849	3.38804608911345	0	0	0	0	0	0	0	0
Chr1	12339282	12339656	2.87922140656846	2.02126927034028	5.87383459373066	3.55837478707005	3.57789828173348	2.81567440668937	3.19057446537631	3.49024004048697	3.24810683117881	1.88822506589986	1.66083313759349	0.678492350602421	1.58555047816432	3.31031027097322	1.15187641039085	3.15017915714256	3.03354555548039	2.50603535602817	0.602200913950653	0.991170705874879	0.606470150802934	0.998266564036222	1.1362837137292	1.39331041099916	1.14679718621258	1.21940821491492	0	0	0	0	0	0	3.49460118381086	3.51898468954456	5.30049863362385	5.96456821256095	6.15473053688166	3.40827009015586	4.2093905955652	0.0863892677293298	0	0	0.0872560233993842	0.162145045876929	0	0	0.127133652487807
Chr1	12341368	12342218	4.16729414108592	0	3.81799248592493	2.40430728856085	8.17805321539082	6.66376276249817	2.08614484274605	3.40907166745239	2.89696014672705	0	4.09672173939728	0	4.75665143449296	4.34727493416965	5.30864780441002	2.6152430738542	2.62605436146064	3.83275995627839	4.08636334466515	3.96468282349952	1.8745441024818	1.87909000289171	1.94791493782148	3.72804677537614	2.80328201074185	3.25175523977311	8.49864751228823	9.84565107881775	9.89838589285593	3.94927759508911	0.393928636287595	4.24108345157754	7.05513823901437	11.0983363285636	9.37052437015645	8.23678467448893	8.02313087843502	4.21386120237452	5.80074557681545	0.0863892677293298	0	0	0	0.324290091753857	0	0	0
Chr1	12342355	12343076	6.13728773505381	4.24466546771458	11.4539774577748	5.00095916020656	8.05027113390034	5.91291625404767	5.27671930812237	8.44151079559639	4.65269356898586	3.604793307627	3.54311069353278	3.84478998674705	4.92355148482605	4.74610749693751	4.70766880768435	2.25861901832863	3.53159034817121	4.71724302311186	3.39813372872154	5.81486814113262	3.08748440408766	4.34539563168709	2.84070928432299	5.72386979653711	6.24367356937958	5.57443755389675	12.2758241844163	8.68733918719214	8.23661307872684	1.04776752522772	3.34839340844455	3.45569762721133	7.38481759597766	8.7523465355339	8.9919173248976	10.3196497645896	9.12218990287818	7.43622565124915	7.03276233649307	0	0.387382587384471	0.179504241670473	0	0	0.0668920954118785	0.110607398345451	0
Chr1	12344030	12345334	9.01650914162227	9.90421942466735	11.1602857280883	8.55933394727662	28.6231862538679	7.97774415228654	3.68143207543421	7.95450055738891	7.46186704459997	5.49301837352686	7.41838801458426	0	8.01120241598814	9.57198150642859	9.81599027985248	8.14291593450059	8.05927028172403	8.73427028498055	0.817272668933029	0.792936564699903	0.330801900437964	0	0.0811631224092283	0.979082991512926	0.318554773947938	0.348402347118547	19.5154128059952	12.9827457853038	8.88687200599474	2.57912006209901	4.43169715823544	8.63924406802833	9.82444483750599	13.6247868749033	14.5763712424656	14.8640826884455	16.8156030739803	7.87000548090535	9.18879166592891	0	0.193691293692236	0	0	0	0	0.110607398345451	0
Chr1	12347033	12347403	6.970746563271	4.04253854068055	6.75490978279026	0	2.93898787428108	1.501693016901	0	0.649346984276646	1.14122672446823	0.343313648345429	0.553611045864497	0.226164116867474	1.00140030199852	1.87451304500893	2.65432390220501	1.3076215369271	1.26775038139479	1.73211267254889	1.46248793388016	1.38763898822483	0	0	0	0.414227419486238	0.0637109547895876	0	1.25905889070937	2.36488677873564	2.74553769290895	0.564182513584158	0.590892954431392	0.314154329746485	2.10994788456505	3.69944544285454	3.2181598847002	4.54443292385596	3.07736526844083	1.79708786571855	2.97737383588758	0	0	0	0	0	0	0	0.0635668262439034
Chr1	12349093	12349945	4.54613906300283	3.03190390551041	3.5243007562384	10.6751243612102	17.506145164196	9.1978697285186	6.5038633332671	9.41553127201136	3.86261352896939	3.26147965928158	3.87527732105148	2.48780528554221	8.17810246632123	8.57490009950895	8.96460336782446	7.54854250862463	6.74624310099371	8.73427028498055	3.95732029167572	2.57704383527468	2.7566825036497	3.4645721928316	2.59721991709531	3.84101788978148	3.31296964905855	3.71629170259784	1.88858833606405	4.68151056198687	3.97380455552611	1.12836502716832	0	1.64931023116905	9.69257309472068	9.29372879546384	12.8726395388008	9.94094702093491	12.3094610737633	8.86150223440524	10.0614702040339	3.45557070917319	2.7116781116913	2.15405090004568	1.74512046798768	0	3.14392848435829	3.31822195036354	2.79694035473175
Chr1	12373346	12373657	0	0	0	3.84689166169735	1.78894914086674	0.563134881337873	0	0.405841865172903	0.0877866711129408	0	0	1.35698470120484	4.8401014596595	4.38715819044644	4.00652664483775	1.12930950916432	0.498044792690811	0.626508839007044	0	0	0	0	0	0	0	0	5.03623556283747	4.00582862520526	1.01151388686119	0	0	0	2.50556311292099	2.79714167630465	2.65024931681193	5.49118978299262	4.72595380510556	1.67315077153106	1.28335079133085	3.45557070917319	2.32429552430683	2.96181998756281	3.49024093597537	7.29652706446179	1.33784190823757	1.21668138179996	1.27133652487807
Chr1	12373883	12374637	0.681920859450424	0.404253854068055	0	5.57799290946117	3.06676995577156	3.28495347447093	0	1.78570420676077	1.22901339558117	1.02994094503629	1.66083313759349	4.74944645421695	6.84290206365654	7.09921961726787	7.26182954376842	3.68511524043092	4.25601913753966	4.12758764522288	1.54851663587311	0.792936564699903	0.716737450948922	0.645937188494026	0.243489367227685	0.941425953377813	0.955664321843813	0.98713998350255	2.20335305874139	6.90160835426931	5.56332637773655	2.90151006986138	2.46205397679747	2.98446613259161	6.52765126787311	4.33105807943946	5.58445391756799	7.29002781535227	4.72595380510556	3.09842735468715	3.43938012076669	5.61530240240644	6.68234963238213	6.10314421679609	6.80596982515197	6.16151174332329	3.14392848435829	4.0924737387817	2.92407400721956
Chr1	12377587	12378034	0	0	0	0.192344583084868	0	0	0	0	0.175573342225882	0	0	0	5.42425163582531	7.77723497397323	4.45726089238199	0	0	1.17931075577796	0.0430143509964752	0	0	0	0	0	0	0	0.944294168032025	4.58498457101807	1.73402380604775	0	0	0	1.78026852760176	1.35345564982483	2.08233874892366	1.13610823096399	1.4287767317761	0.867559659312401	2.2586973927423	0	0	0	0	0	0	0	0
Chr1	12378467	12379823	0	0	0	0	0.127782081490482	0	0	0.405841865172903	0	0	0	0.904656467469895	10.9319532968172	11.9649768830357	10.1164797782153	3.03130447196737	0.543321592026339	4.31185495081318	0	0	0	0	0	0	0	0	4.72147084016013	16.1198404917899	6.06908332116714	0.241792505821782	0	0	2.96711421266959	3.9701365728195	5.11119511099443	2.93494626332364	3.07736526844083	0.805591112218658	1.9506932028229	0	0	0.448760604176183	0	0	0.0668920954118785	0	0
Chr1	12379926	12380449	0	0	0	0	0	0	0	0	0	0	0	0	4.58975138415987	6.26167123545537	7.31191112682889	2.49636838867901	1.04136638471715	2.50603535602817	0.129043052989426	0	0	0.058721562590366	0	0.0376570381351125	0.0637109547895876	0	13.2201183524484	6.2741894129721	3.10679265250223	1.53135253687129	1.67419670422228	0.863924406802833	5.01112622584198	3.9701365728195	5.01654334967972	5.11248703933795	2.96745936599652	2.54071043084346	3.28537802580698	0.0863892677293298	0	0	0	0.162145045876929	0	0.0553036991727256	0.0635668262439034
Chr1	12381968	12382465	1.36384171890085	0	0	0.192344583084868	0.383346244471445	0.0938558135563122	0.122714402514474	0.0811683730345807	0.790080040016467	1.37325459338172	2.32516639263089	0	4.17250125832716	4.26750842161608	4.30701614320058	4.39836335148207	4.39184953554624	5.23319147876472	0.301100456975327	0	0.165400950218982	0.29360781295183	0	0.225942228810675	0.25484381915835	0	4.09194139480544	3.42667267939245	4.55181249087536	1.20896252910891	1.96964318143797	2.12054172578877	3.82428054077414	2.61668092299467	3.50211516864433	3.78702743654663	2.30802395133062	3.47023863724961	3.64471624737962	0	0	0.0897521208352366	0	0	0.0668920954118785	0.0553036991727256	0
Chr1	12382537	12382701	0	1.81914234330625	0	0.288516874627302	0	0.187711627112624	0	0.0811683730345807	0.263360013338822	0.343313648345429	1.10722209172899	1.35698470120484	1.00140030199852	1.43579722596429	1.2520395765118	0.475498740700764	0.498044792690811	0.958189989069596	0.387129158968277	0	0.330801900437964	0.352329375542196	0.405815612046142	0.263599266945788	0.0637109547895876	0	1.88858833606405	1.11004889614122	1.22826686261716	0	0	0	0.197807614177973	0.180460753309977	0.189303522629423	0	0	0.433779829656201	0.564674348185575	0.863892677293298	0.677919527922824	0.538512725011419	0.436280116996921	0.810725229384643	1.20405771741381	1.27198508097269	0.889935567414647
Chr1	12390246	12390632	0	0	0	0	0	3.66037672869618	0.368143207543421	2.516219564072	0.526720026677645	0.343313648345429	0.442888836691598	0	1.08485032716506	2.79182793937501	2.30375282078171	1.96143230539065	1.31302718073032	1.65840575031276	3.14004762274269	0.594702423524927	0	0	0	2.1087941355663	1.33793005058134	1.27747527276801	0	2.31662378325124	1.58952182221044	1.69254754075247	1.18178590886278	0.0785385824366212	2.30775549874302	1.71437715644479	2.17699051023837	1.13610823096399	1.09905902444315	2.04496205409352	2.66936964596817	0.950281945022628	2.03375858376847	1.25652969169331	0.436280116996921	0	1.60541028988508	3.20761455201809	1.01706921990245
Chr1	12392921	12393160	0.530382890683663	0	0	2.88516874627302	2.17229538533819	1.59554883045731	1.59528723268816	1.46103071462245	1.49237340891999	0.171656824172714	1.10722209172899	0	0.834500251665432	1.59533025107143	1.55252907487463	1.72368293504027	1.62996477607902	1.21616421689603	0	0	0	0	0	0	0	0	0	0.0482629954844008	0	0	0	0	0.0659358713926577	0	0	0	0	0.0619685470937429	0	0	0	0	0	0	0	0	0.127133652487807
Chr1	12406331	12407199	0	0	0	0.865550623881905	0	1.03241394911943	0	0.568178611242065	5.96949363567997	2.05988189007257	5.86827708616367	0	2.75385083049592	2.39299537660715	4.00652664483775	0.356624055525573	2.17328636810536	2.43232843379205	0	0	0	0	0	0	0	0	0	0	0.144501983837313	0	0	0	0	0	0	0	0	0	0	0	0	0	0	0	0	0	0
Chr1	12409744	12410657	0	0	0.881075189059599	0.288516874627302	0	0.375423254225249	0.122714402514474	0.243505119103742	4.03818687119528	2.57485236259072	4.98249941278047	0	1.66900050333086	4.62645772810715	3.9063634787168	2.37749370350382	2.44494716411853	3.0588372727991	0.0860287019929505	0	0	0	0	0	0	0	0	0	0	0	0	0.157077164873242	0	0	0	0	0	0	0	0	0.0968456468461178	0	0	0	0	0	0
Chr1	12467361	12468263	2.7276834378017	1.01063463517014	1.7621503781192	0.288516874627302	0	0.563134881337873	0	0	0.965653382242348	0	2.32516639263089	0.452328233734947	10.2643530954848	11.4863778077143	10.3168061104572	3.86342726819371	1.4488575787369	3.35366496174359	11.2697599610765	5.81486814113262	6.72630530890527	7.57508157415722	2.92187240673222	1.43096744913428	0	1.10327409920873	8.18388278961089	10.2800180381774	4.9853184423873	0.322390007762376	0	0	7.91230456711892	11.9104097184585	10.8849525511918	10.3196497645896	10.0014371224327	1.79708786571855	4.31205865887167	14.7725647817154	12.4930884431492	10.231741775217	15.5315721650904	16.5387946794467	1.40473400364945	2.54397016194538	1.14420287239026
Chr1	12483309	12483623	2.04576257835127	1.21276156220417	2.93691729686533	0.0961722915424339	0	0.469279067781561	0.490857610057894	0.487010238207484	0.877866711129408	0	0.110722209172899	0	3.0876509311621	3.70914283374108	3.60587398035397	2.25861901832863	1.85634877275666	2.72715612273654	0.430143509964752	0.0660780470583252	0.110267300145988	0.352329375542196	0.243489367227685	0.414227419486238	0.382265728737525	0	0.629529445354684	0.675681936781611	0.0722509919186564	0.080597501940594	0	0	4.02208815495212	2.07529866306474	3.2181598847002	3.50300037880563	1.64858853666473	2.41677333665598	2.51536755100847	0.604724874105309	0.387382587384471	0.538512725011419	0.349024093597537	1.45930541289236	0.401352572471271	0.608340690899982	0.444967783707324
Chr1	12501782	12502085	0.984996796983945	2.62765005144236	3.23060902655186	0.384689166169736	0.255564162980963	0.281567440668937	0.368143207543421	0.487010238207484	0.965653382242348	0	0.885777673383195	0.904656467469895	1.33520040266469	2.59241165799108	3.35546606505161	4.51723803665726	3.44103674950015	4.34870841193124	0.344114807971802	0.330390235291626	0.385935550510958	0.117443125180732	0.0811631224092283	0.866111877107588	0.637109547895875	0.406469404971638	4.40670611748279	2.36488677873564	2.89003967674626	1.12836502716832	1.28026806793468	0.942462989239454	2.96711421266959	3.06783280626962	4.82723982705029	3.5976760647193	4.06651839043967	3.09842735468715	1.79669110786319	1.38222828366928	1.54953034953788	0.628264845846656	1.22158432759138	1.62145045876929	1.07027352659006	0.774251788418159	0.699235088682937
Chr1	12515026	12515205	0	0	0	0.0961722915424339	0	0	0	0	0	0	0	0	0.584150176165802	0.917314894366073	1.30212115957227	0.594373425875955	0.0452767993355283	0.515948455652859	1.37645923188721	0.13215609411665	0	0	0	0.225942228810675	0.191132864368763	0	0	0.916996914203614	1.1560158706985	0	0	0	0.197807614177973	0.180460753309977	0.189303522629423	0.284027057740997	0	0	0	0.691114141834638	0.290536940538353	0.807769087517129	0	0	0.200676286235636	0.663644390072707	0
Chr1	12516089	12517030	5.22805992245325	1.41488848923819	0	3.94306395323979	3.57789828173348	6.1006278811603	5.52214811315131	6.89931170793936	0	0	0	0	7.67740231532197	8.05641776791073	6.31027946561945	6.06260894393474	4.88989432823705	6.9653041513136	6.75325310644661	6.34349251759922	2.31561330306575	3.2884075050605	1.21744683613842	6.51466759737447	6.17996261458999	6.85191282666476	6.61005917622418	6.4189783994253	7.22509919186565	4.11047259897029	6.69678681688911	5.65477793543673	9.56070135193536	11.5494882118386	12.0207736869684	12.2131634828629	10.7707784395429	2.35480478956223	3.69605027903286	6.99753068607571	7.55396045399719	5.83388785429038	6.36968970815505	4.05362614692322	9.83313802554614	9.069806664327	8.83578884790257
Chr1	12526404	12526873	3.4853732816355	1.41488848923819	7.0486015124768	0	0	0	0.122714402514474	0	0.263360013338822	0.343313648345429	1.55011092842059	0.452328233734947	5.92495178682456	5.02529029087501	6.31027946561945	2.37749370350382	1.7657951740856	2.1006472837295	0	0	0.110267300145988	0	0	0	0	0	8.18388278961089	6.2741894129721	1.37276884645447	0.40298750970297	0.295446477215696	0	4.28583164052275	2.88737205295964	6.72027505334453	7.66873055900693	6.59435414665892	1.42527658315609	2.15602932943583	6.91114141834638	4.84228234230589	5.83388785429038	8.63834631653904	10.2151378902465	1.13716562200193	2.65457756029083	0.699235088682937
Chr1	12527323	12527794	5.60690484437015	11.1169809868715	11.7476691874613	0.384689166169736	0.383346244471445	0	0	0	1.05344005335529	1.37325459338172	0.221444418345799	0	5.17390156032568	5.82295541641073	6.05987155031709	1.72368293504027	2.21856316744089	1.47413844472246	0.602200913950653	0.726858517641578	0.441069200583952	0.352329375542196	0	0.527198533891576	0.637109547895875	0.406469404971638	19.2006480833178	6.4672413949097	2.60103570907163	0	0	0	5.67048493976856	5.86497448257427	7.38283738254751	10.5090011364169	7.80331907354639	2.168899148281	2.36136545604877	9.41643018249695	7.94134304138166	6.64165694180751	10.0344426909292	11.5122982572619	2.34122333941575	2.5992738611181	1.52560382985368
Chr1	12564123	12565890	11.744192579424	12.1276156220417	12.9224361062075	13.2717762328559	17.250581001215	6.75761857605448	7.73100735841184	6.08762797759355	6.14506697790585	0	5.31466604029917	3.84478998674705	12.4340537498149	17.2295667115715	13.8725985077507	8.38066530485097	9.55340465979647	9.50819296845984	11.6138747690483	14.4710923057732	11.9640020658397	10.100108765543	9.49608532187971	11.2594544023986	11.6591047264945	7.31644928948949	8.81341223496557	11.6313819117406	12.9329275534395	7.65676268435643	7.4846440894643	5.5762393530001	10.6156752942179	11.3690274585286	12.5886842548566	19.1244885545605	10.7707784395429	9.91496753499887	10.3694743939533	8.29336970201566	8.42557127561225	8.346947237677	7.41676198894766	10.2151378902465	7.22434630448288	7.57660678666341	8.07298693297573
Chr1	12575012	12575499	0	0	0	0.961722915424339	0.127782081490482	3.75423254225249	0.368143207543421	2.516219564072	2.3702401200494	1.201597769209	3.32166627518698	0.452328233734947	1.33520040266469	2.95136096448215	1.50244749181416	3.20961649973016	2.94299195680934	2.87456996720879	2.79593281477089	1.25548289410818	0.661603800875928	0.998266564036222	0.162326244818457	3.20084824148457	3.31296964905855	2.72915171909529	0	1.64094184646963	2.89003967674626	2.98210757180198	3.34839340844455	0.706847241929591	2.90117834127694	3.51898468954456	2.93420460075606	3.5976760647193	2.30802395133062	2.66464752503095	4.10672253225873	2.50528876415056	1.0653021153073	1.34628181252855	2.96670479557906	2.43217568815393	3.4114968660058	4.03717003960897	3.24190813843907
Chr1	12581574	12583260	41.3698654733257	57.6061742046978	59.0320376669932	39.3344672408555	39.1013169360874	10.6995627454196	7.11743534583947	9.82137313718426	35.2024551162893	38.6227854388608	41.7422728581831	55.6363727493985	32.2951597394522	30.9892901270626	28.0456865138642	34.7708454137434	31.5126523375277	29.409061972213	33.8092798832295	37.7305648703037	29.1657008886138	35.1154944290389	29.4622134345499	8.32220542785987	6.30738452416917	5.10990109107202	49.4180614603427	34.8941457352217	36.7757548865961	35.140510846099	37.915631242681	42.5679116806487	33.9569737672187	30.9490191926611	37.4820974806258	37.112868878157	42.863301953283	8.73756514021775	10.6261445522195	30.1498544375361	28.2789288790664	25.8486108005481	35.42594550015	42.3198569738784	5.15069134671465	7.57660678666341	6.86521723434157
Chr1	12591523	12592749	33.868736019371	45.2764316556222	53.451894802949	27.2167585065088	37.3123677952206	2.44025115246412	0.981715220115789	2.19154607193368	2.54581346227528	1.37325459338172	1.77155534676639	12.4390264277111	24.9515575247964	20.0213946509465	17.3282277389233	6.24092097169753	5.25210872292128	7.66551991255677	15.9153098686958	24.7131895998136	21.7226581287596	22.7252447224717	22.8068373969932	6.28872536856379	4.0775011065336	4.47116345468802	19.2006480833178	12.162274862069	3.75705157977014	1.04776752522772	0.590892954431392	0.785385824366212	16.2202243625938	14.0759387581782	17.5105758432217	24.1422999079848	25.1684516597482	8.3657538576553	7.23809846310601	23.4978808223777	21.4997335998381	21.4507568796215	29.5797919323912	32.1047190836319	3.47838896141768	5.75158471396346	3.6868759221464
Chr1	12593212	12593866	10.8349647668234	10.9148540598375	11.1602857280883	9.42488457115852	11.7559514971243	0.563134881337873	1.22714402514474	2.43505119103742	1.05344005335529	0.514970472518143	1.43938871924769	0	8.42845254182086	7.05933636099109	6.71093213010323	1.3076215369271	0.769705588703981	1.65840575031276	8.90397065627037	9.05269244699056	11.6332001654017	10.2175518907237	8.0351491185136	1.73222375421518	0.382265728737525	0.812938809943277	7.23958862157886	3.76451364778326	2.09527876564104	0	0	0	5.34080558280527	5.95520485922926	6.90957857597395	6.43794664212928	7.58350726865776	1.48724513024983	2.66936964596817	7.77503409563968	9.78141033145789	9.15471632519413	13.0884035099076	14.2687640371697	0	2.21214796690902	1.71630430858539
Chr1	12594618	12596187	15.7599487517431	28.2977697847639	15.5656616733863	14.61818831445	20.0617867940056	5.06821393204086	0.981715220115789	2.516219564072	1.49237340891999	0	0.885777673383195	0	11.3492034226499	13.6400736466607	11.8192536022714	7.48910516603704	7.51594868969769	8.32888221268188	14.4098075838192	16.3212776234063	13.7834125182485	14.8565553353626	12.5802839734304	6.70295278805003	9.81148703759648	5.40023638033748	16.0530008565444	15.6372105369458	6.50258927267908	0.886572521346534	0	0	7.58262521015563	7.48912126236406	8.89726556358289	10.7930281941579	8.46275448821228	5.51520069134312	5.33873929193635	22.2884310741671	18.4975185476085	19.4762102212463	22.0757739200442	28.2132379825856	11.2378720291956	12.9963693055905	9.91642489404893
Chr1	12596358	12597037	3.4853732816355	3.43615775957847	2.6432255671788	3.17368562090032	1.53338497788578	3.28495347447093	0.613572012572368	3.16556654834865	0.790080040016467	0.514970472518143	0.664333255037397	1.58314881807232	3.00420090599555	3.70914283374108	4.40717930932152	5.289923490296	2.53550076278958	4.8646568675841	4.08636334466515	1.18940484704985	2.42588060321174	1.17443125180732	1.62326244818457	2.78662082199833	1.21050814100216	2.09041408271128	0	2.07530880582923	1.95077678180372	0.322390007762376	0.393928636287595	0.0785385824366212	3.56053705520351	2.97760242961463	3.88072221390318	3.5976760647193	2.08821214644199	2.78858461921843	3.18270996250052	6.82475215061705	8.7161082161506	3.14132422923328	8.02755415274335	4.540061284554	6.15407277789282	8.62737707094519	5.6574475357074
Chr1	12598890	12599249	0.909227812600565	0	0	0.480861457712169	0	0.563134881337873	0.122714402514474	0.243505119103742	0.526720026677645	0	0.885777673383195	1.58314881807232	2.00280060399704	1.83462978873215	2.95481340056784	1.60480824986508	1.40358077940138	2.35862151155593	0.258086105978851	0.198234141174976	0	0	0	0.0376570381351125	0.0637109547895876	0.174201173559274	0	1.49615286001642	2.38428273331566	0	0.886339431647088	0	1.31871742785315	0.902303766549887	0.757214090517693	0.189351371827332	0	1.85905641281229	2.2586973927423	2.24612096096257	2.42114117115294	3.05157210839804	0.785304210594458	1.1350153211385	2.07365495776823	1.88032577187267	1.71630430858539
Chr1	12610472	12611506	12.0472685169575	13.3403771842458	12.3350526468344	11.8291918597194	10.4781306822195	4.12965579647774	2.45428805028947	3.00322980227949	1.49237340891999	0	1.21794430090189	0	10.6816032213175	10.7684791947322	9.56558236455012	3.03130447196737	3.66742074617779	4.60668263975767	13.6785636168791	14.4050142587149	10.8613290643798	11.2745400173503	12.4179577286119	5.04604311010508	3.24925869426897	2.38074937197674	11.961059461739	12.162274862069	5.05756943430595	2.17613255239604	1.77267886329418	0.471231494619727	1.12090981367518	1.6241467797898	0.851865851832405	2.17754077601431	2.19811804888631	1.48724513024983	1.48868691794379	2.59167803187989	2.90536940538353	1.79504241670473	1.83237649138707	0.162145045876929	1.27094981282569	2.54397016194538	1.77987113482929
Chr1	12619914	12620364	0.151537968766761	0	0	0	0	0.563134881337873	0	0	0.438933355564704	0.858284120863573	1.43938871924769	0	2.00280060399704	1.43579722596429	2.15350807160029	1.84255762021546	1.90162557209219	2.02694036149338	0.129043052989426	0.198234141174976	0	0	0	0	0.127421909579175	0.116134115706182	0	1.15831189162562	1.22826686261716	0.241792505821782	0.984821590718987	0.0785385824366212	1.05497394228252	0.180460753309977	0.851865851832405	1.04143254505032	1.31887082933178	0.867559659312401	0.770010474798512	0.777503409563968	1.16214776215341	0.897521208352366	0.698048187195074	0	0.668920954118785	1.10607398345451	0.826368741170744
Chr1	12622023	12622496	2.19730054711803	0	0	0	0	0	0	0	0.965653382242348	0	0.110722209172899	0	2.25315067949667	2.47276188916072	2.40391598690265	3.32849118490535	1.72051837475007	3.2431045783894	0	0	0	0	0.0811631224092283	0	0	0	0	1.54441585550082	4.33505951511939	0	0	0	2.04401201317239	1.98506828640975	1.98768698760894	1.42013528870499	2.74764756110788	1.67315077153106	2.72070367762141	0.259167803187989	1.45268470269177	0.718016966681892	1.13432830419199	0.648580183507715	1.60541028988508	2.04623686939085	0.76280191492684
Chr1	12626172	12627694	28.0345242218508	38.8083699905333	51.1023609654568	33.9488189144792	42.6792152178208	4.78664649137192	1.34985842765921	4.13958702476361	0.614506697790585	0	1.55011092842059	2.94013351927716	19.9445560148038	19.6225620881786	18.2797778170722	3.56624055525573	3.21465275282251	4.16444110634094	21.5501898492341	23.7880969409971	19.9583813264238	20.1414959684955	20.5342699695348	3.57741862283569	2.22988341763556	0.98713998350255	8.49864751228823	13.0310087807882	7.15284819994699	2.01493754851485	0	0.942462989239454	24.462208286676	22.1966726571272	24.7987614644544	25.1837324530351	29.8944054648538	1.42527658315609	5.08206913367018	32.8279217371453	29.7316135817582	30.6054732048157	37.694602108534	53.1835750476326	5.08379925130277	6.02810320982709	4.44967783707324
Chr1	12628787	12630707	34.2475809412879	50.7338586855409	42.8789925342338	44.5277709841469	39.6124452620493	0.750846508450498	0	0	0.351146684451763	0	0	0	27.8723084056254	29.7529091824822	26.743565354292	3.15017915714256	3.21465275282251	4.34870841193124	37.5945427709194	31.8496186821128	30.8748440408766	34.4108356779545	27.3519722519099	2.63599266945788	1.0193752766334	1.04520704135564	14.1644125204804	21.7183479679803	7.15284819994699	0	0	0	34.6822683525379	29.8662546728013	31.2350812338548	43.2667884625453	41.3246193190626	1.79708786571855	4.82539897540401	33.259868075792	38.9319500321393	34.913575004907	38.6544183659272	39.5633911939706	1.8729786715326	5.25385142140893	0.76280191492684
Chr1	12650569	12652231	28.5649071125344	25.6701197333215	31.425015076459	5.097131451749	6.51688615601456	9.85486042341278	6.87200654081052	9.33436289897678	6.84736034680938	5.66467519769958	9.41138777969645	19.4501140506027	24.4508573737971	20.4999937262679	20.383204305612	12.8979033415082	11.228646235211	14.8887982916968	11.9149752260236	6.87211689406583	5.84416690773736	6.69425813530173	5.60025544623675	9.0000321142919	5.16058733795659	8.94232690937604	19.2006480833178	21.2839810086207	15.7507162382671	6.6895926610693	7.3861619303924	4.86939211107051	22.154452787933	23.730589060262	27.5436625425811	27.1719218572221	24.8387339524153	12.7035521542173	14.2708607995991	10.4531013952489	11.1372493873035	9.42397268769984	10.0344426909292	15.7280694500621	11.572332506255	12.498636013036	10.4249595040002
[truncated: 8,957 more rows]
[truncated: 111 more columns]
