# Supplementary material for: Canalization of genome-wide transcriptional activity in Arabidopsis thaliana accessions by MET1-dependent CG methylation
Source: Genome Biol. 2022 Dec 20;23:263. doi: 10.1186/s13059-022-02833-5 (PMC9768921; doi:10.1186/s13059-022-02833-5)
Supplement: Supplementary file 14 — Additional file 14: Dataset S11. vsd-transformed read counts for Consensus TE-DEGs across 158 samples (met1 mutants and WTs). [file 13059_2022_2833_MOESM14_ESM.tab]

AT1G03420	6.79768988342473	6.37526762213318	6.72045560860087	6.69927055021496	6.69599378170907	7.21902613384836	6.69106009314446	6.89678066859621	6.03216722974184	6.09801927874137	6.32440270277561	6.45910596592996	6.76178114423956	6.91301562439813	5.84491473371411	7.10523634085983	7.05794362191772	7.14181049880556	6.80865640507341	6.74276031654064	6.37409252705403	6.73003735965391	6.90438296429692	7.01097252489607	6.92627557680708	6.74555040284672	6.66612011673107	6.77984396249444	7.03768996010823	6.78132153327052	6.90312204944649	6.94412573630738	6.68391385309762	7.71531945779523	7.77865564053164	8.13400123921084	7.58968770913859	7.61267965192531	8.11821047261452	6.57189176755668	6.47169804264295	6.82292473418729	7.35453091917567	6.96592095756655	7.37484603521415	6.68006533179309	7.61891605308933	6.03893078146883	6.10711088213781
AT1G12720	6.72691832322237	6.08899093010846	6.17667250591167	6.17194732504663	6.85873275813599	6.17398599482105	5.04542275412625	5.31951875411626	5.31886703547641	5.83386929465529	6.14137049226666	5.80562147593775	3.90562041679325	3.90562041679325	3.90562041679325	6.44163348285412	5.67400702755604	6.022064190902	5.56038206253757	6.11385677142219	6.037715622223	3.90562041679325	3.90562041679325	3.90562041679325	6.23053446218233	6.44406285022832	5.80741784971088	3.90562041679325	3.90562041679325	3.90562041679325	3.90562041679325	3.90562041679325	3.90562041679325	5.90699522271063	6.79372415853029	6.08172990518753	6.47153210459655	6.40473384717953	6.20266924898416	3.90562041679325	3.90562041679325	3.90562041679325	6.51231144535264	5.43950143228842	5.73681923507075	4.83932509593625	6.3007317026177	3.90562041679325	3.90562041679325
AT1G12725	6.0284932985203	5.86809202376778	5.91164585829834	5.77286273074069	5.75561664491012	5.45816081558202	5.04541467628813	5.26696148340794	4.92309736382809	5.4759226592113	5.50166508549217	5.59827591525974	4.18818500874337	3.90562041679325	3.90562041679325	6.02806248601965	5.15729259631716	5.67896063129096	5.53499077863562	5.7033134106393	5.20769465225395	3.90562041679325	3.90562041679325	3.90562041679325	5.77109471643635	6.14592318138461	5.37691946205795	3.90562041679325	3.90562041679325	3.90562041679325	4.32465405485908	3.90562041679325	3.90562041679325	5.66929586256083	6.00379599578828	5.8706374923445	6.10853390155752	6.09113218620035	5.83078397636555	3.90562041679325	3.90562041679325	3.90562041679325	6.85765848687161	4.92126311448196	6.46981080761364	4.94555464573421	6.39141717530663	3.90562041679325	3.90562041679325
AT1G15300	5.28654874806724	5.48406071145654	5.13658947396648	5.47435200977182	5.08040715239584	5.09302312913179	5.285030494483	5.2136732537719	5.31892583187109	5.54637163849444	5.14540858569815	5.13351332833067	4.86701864215943	4.55415862328553	4.75772109914501	5.24378780094164	5.57750565365846	5.89581851253455	5.26840533114241	5.53584022548703	6.32605056748783	4.6453655192421	4.51591417536311	4.90732588614071	5.56802738836723	5.37297929558583	5.72911909479367	5.08862400112721	5.27194910446148	5.09396503992194	5.35862859208129	4.83334568533933	4.9182543941013	6.09469271829006	6.10816996955341	5.78348926041008	5.68666986640288	5.50242930227495	6.29639602829422	5.24062522147869	5.56128347310525	5.2731398367519	6.05178703529214	5.24849135058722	5.80829326893018	4.91132700905012	5.8644447880916	5.36426878511314	5.24145304782044
AT1G16660	4.85559997724367	4.75927375616131	4.99233621226186	6.31446713590278	5.37597952101694	5.31641718356616	3.90562041679325	4.60552185255732	3.90562041679325	5.02216906490063	4.74584885234879	4.78649952633038	3.90562041679325	3.90562041679325	3.90562041679325	3.90562041679325	4.35996288477476	3.90562041679325	4.36246306252126	4.2240426828095	4.25232414609589	3.90562041679325	3.90562041679325	3.90562041679325	3.90562041679325	4.52598281583538	4.38041613171016	3.90562041679325	3.90562041679325	3.90562041679325	3.90562041679325	3.90562041679325	3.90562041679325	4.85685566773151	4.91776982864502	4.29194089839215	5.47493117617573	5.08564547235918	4.8818505877453	3.90562041679325	3.90562041679325	3.90562041679325	4.38302183819122	4.2330011053967	3.90562041679325	4.17946423730442	4.3444602824051	3.90562041679325	3.90562041679325
AT1G17275	6.21105929005303	6.49995364306293	6.7565087330443	6.74207946655007	6.71942258650312	6.2466748780777	7.21253547385963	7.01056336958629	7.01625891729766	7.36994245558763	7.635071462399	7.25184470697889	3.90562041679325	3.90562041679325	4.25768255834608	6.66013079301013	6.91935857458412	6.47574846657875	6.2827254369754	6.69080679688964	6.4199087013368	3.90562041679325	4.25970686785596	3.90562041679325	6.03092637137981	6.39495072199178	6.35460420431229	3.90562041679325	3.90562041679325	3.90562041679325	3.90562041679325	3.90562041679325	3.90562041679325	6.44395649191722	6.25183497160784	6.03249971745963	6.45371649583784	6.29147216909817	6.49262487666311	3.90562041679325	3.90562041679325	3.90562041679325	5.99351613534904	5.87522825930334	5.64508734219047	5.3017435030447	5.9364513853952	3.90562041679325	3.90562041679325
AT1G17277	5.78912302436223	5.34256461196387	5.81692691924009	5.93770142704078	5.63305772378202	5.62316015477702	6.1174179533996	5.98970525652084	6.25217797614321	6.26716010616906	6.19746450851814	6.28414147727523	3.90562041679325	4.28217895439379	3.90562041679325	5.51779148360399	4.80413300907784	5.06747555128511	5.04590513202626	5.28125575004687	5.77056769981324	3.90562041679325	4.40562284523923	3.90562041679325	5.68899139063943	5.81933053998972	5.53966204835129	3.90562041679325	3.90562041679325	4.33660058961231	3.90562041679325	3.90562041679325	3.90562041679325	6.14366131651902	6.22231968085908	6.47509332264368	6.36121214442859	6.14873607281387	5.9925833533186	3.90562041679325	3.90562041679325	3.90562041679325	5.70655858232568	4.96872999666171	5.5114721221721	4.87643270163668	5.70741926369979	3.90562041679325	4.24091420710928
AT1G18240	5.28556125518859	3.90562041679325	4.93919904802667	5.39655833318969	4.89088239421451	4.47756711012627	4.9504035144314	5.09554429765723	5.14077669740154	5.13014353103484	5.50086903558086	5.19011414810743	3.90562041679325	3.90562041679325	3.90562041679325	5.2436587946568	5.76352231039768	4.91837417437491	5.30142647549665	5.40122999231862	5.16572128011699	3.90562041679325	3.90562041679325	3.90562041679325	4.52188931094595	3.90562041679325	4.84332992532199	3.90562041679325	3.90562041679325	3.90562041679325	3.90562041679325	3.90562041679325	3.90562041679325	5.32693262353591	3.90562041679325	4.67138679986303	5.41542659130702	5.25653947578519	5.3627302931858	3.90562041679325	3.90562041679325	3.90562041679325	5.4565677728452	4.36754282134995	4.72877082382251	4.76041570547178	5.42323272230267	3.90562041679325	3.90562041679325
AT1G20390	5.93896736537675	5.9182932277193	6.26614343494437	6.37120178852713	6.36050205616296	5.45789561553091	8.74290430715108	8.45892103609381	7.0597151166716	7.88604444641614	8.57365804551377	7.45170511005836	4.59152670861101	4.73833263387017	4.51240436787356	3.90562041679325	3.90562041679325	3.90562041679325	3.90562041679325	3.90562041679325	4.25231954289674	3.90562041679325	4.25968582227436	4.36077713423228	6.43573733511402	6.6066333180624	6.65679559300309	6.30492990342733	6.84386420986739	7.30010639408964	5.30569944087005	4.91844850790625	6.06601890894376	6.37494439577204	5.96563442634632	5.62035276196302	5.9349463270103	5.73128889174022	6.29639271577295	4.9537382147311	5.02186392527368	5.14633667072553	4.57774174384719	4.23300702709607	4.54655099927011	4.29231331970263	3.90562041679325	3.90562041679325	3.90562041679325
AT1G23920	7.45483195721919	7.57592232844063	8.06640760357692	7.37856293050417	6.23747146068526	6.96369951626344	7.66466683294026	6.74141712812712	5.60635870168793	5.37144510573573	7.12399383878676	5.95638174629291	4.30415419732872	3.90562041679325	3.90562041679325	6.81287281956646	7.83504141008444	7.21919236729468	6.68378314794121	6.72193680085946	6.41996300563037	4.18784803757422	3.90562041679325	3.90562041679325	5.74228408436044	5.90704784332415	5.85202358019321	3.90562041679325	3.90562041679325	3.90562041679325	4.32439616389796	4.62909399691243	3.90562041679325	8.02493208390371	8.43757786151256	7.15964938628983	8.17056059179892	7.94434844178094	7.54825190171181	3.90562041679325	3.90562041679325	3.90562041679325	6.74668314243107	4.76101006760674	4.64376412014688	5.41180703346276	5.98797442445384	3.90562041679325	3.90562041679325
AT1G23930	7.11595522274165	7.01143325750645	7.47253491832453	7.7827337303872	6.55142779943301	7.15933345219149	7.16327870814519	6.88233685000275	7.10132261112889	6.81022116681338	7.13088671869802	7.12539872496569	3.90562041679325	3.90562041679325	3.90562041679325	8.12081696388906	8.37541905751562	8.57263059489116	8.58792578159417	8.81488527512879	8.17191655414515	3.90562041679325	3.90562041679325	3.90562041679325	6.65586776322909	6.49135760508945	6.81561588028737	3.90562041679325	3.90562041679325	3.90562041679325	3.90562041679325	4.49839556664592	3.90562041679325	8.30276312336442	8.47245655103566	7.95696715008742	8.00779193776004	7.83092518721231	8.17876854431607	3.90562041679325	4.70457856414892	3.90562041679325	7.57214112275122	6.33373785493577	7.770850315984	6.88242720924956	7.80237954375072	3.90562041679325	3.90562041679325
AT1G24370	4.51218685689507	4.88624218614329	4.93922499407509	5.71224368776427	5.20099765569036	5.15364833594899	3.90562041679325	3.90562041679325	4.32850367062568	3.90562041679325	4.3302461743992	4.18816612196443	3.90562041679325	3.90562041679325	4.25776597773076	4.34239914585858	3.90562041679325	4.49823778303755	4.91108948830801	4.45508086422441	3.90562041679325	3.90562041679325	3.90562041679325	4.36072083512873	4.69733359250906	4.52618941244326	4.91566840816857	4.20923517624059	3.90562041679325	3.90562041679325	4.3244475646664	4.32631357708445	3.90562041679325	4.38765250290127	3.90562041679325	4.29185281241531	3.90562041679325	3.90562041679325	4.23655008406029	3.90562041679325	3.90562041679325	3.90562041679325	5.21682652960389	4.55613672089369	4.84050424125542	4.37857267678002	4.87260936365187	3.90562041679325	4.24062924892228
AT1G25430	8.76052102732822	8.84509840805688	8.91638356477424	8.72526707805805	8.9763457375295	8.84236000465513	7.42212962341268	7.11544145336438	6.59132805962751	7.05967961412349	7.36816941903135	6.60579433499162	6.79172534388683	6.25374972488684	6.43578821659803	3.90562041679325	3.90562041679325	3.90562041679325	4.22932627004737	3.90562041679325	3.90562041679325	3.90562041679325	4.25968916243605	4.36077530768914	9.31777218688279	8.87873258597093	8.83071341604375	4.97719236345191	4.30537608134637	5.34229761359903	6.2845061403505	6.05192682359498	6.06603294689979	4.38765515651384	4.23159788775659	3.90562041679325	3.90562041679325	4.25498631214452	4.2365483580383	3.90562041679325	4.37076235413079	4.25954867750491	3.90562041679325	4.23300480272706	3.90562041679325	3.90562041679325	3.90562041679325	3.90562041679325	3.90562041679325
AT1G25886	4.33653745837057	3.90562041679325	3.90562041679325	3.90562041679325	4.77836445460684	4.70931613753516	3.90562041679325	3.90562041679325	4.50172892515524	4.85575999291634	4.74586197893446	4.46788167474831	3.90562041679325	3.90562041679325	3.90562041679325	4.95636699221725	4.90563977415448	4.73803494648978	5.30128043182468	4.94148063328501	4.39477356139225	3.90562041679325	3.90562041679325	3.90562041679325	3.90562041679325	4.29978571019654	4.29388388691411	3.90562041679325	3.90562041679325	3.90562041679325	3.90562041679325	3.90562041679325	3.90562041679325	4.99775169269552	5.05299804403877	5.03867987970026	5.18993543725211	4.8169807257219	5.02612769092213	3.90562041679325	3.90562041679325	3.90562041679325	4.57777090280408	3.90562041679325	3.90562041679325	3.90562041679325	4.77354929818891	3.90562041679325	3.90562041679325
AT1G27285	5.02199453245038	4.75926945363	4.75510658878878	5.12249910836339	5.12241134072327	5.15359114898206	3.90562041679325	3.90562041679325	3.90562041679325	3.90562041679325	3.90562041679325	3.90562041679325	3.90562041679325	3.90562041679325	3.90562041679325	5.41668374913753	5.41608471515008	5.3112315766846	4.86122026183786	5.1794001939032	4.74502363295606	3.90562041679325	3.90562041679325	3.90562041679325	5.24505031598463	5.09067349939063	5.5369550507029	5.6684085204086	5.84105731512585	5.98642516448789	5.30572402801144	4.73811019202334	5.31097961772692	3.90562041679325	3.90562041679325	3.90562041679325	3.90562041679325	3.90562041679325	3.90562041679325	3.90562041679325	4.37076702475888	3.90562041679325	5.05010830752178	5.24854695051011	6.75596096673934	5.81542662465662	4.59557232210977	4.79175502204661	5.73731926854867
AT1G27780	4.33657607012937	3.90562041679325	4.82104615145405	5.06880660402733	3.90562041679325	4.80138209789642	4.38098640634075	5.31962957797916	3.90562041679325	4.43254497464166	3.90562041679325	4.46786726628953	3.90562041679325	3.90562041679325	3.90562041679325	4.76967806838899	4.99692768701973	5.41485357895343	4.80832998755219	5.0275551025041	4.50329204255134	3.90562041679325	3.90562041679325	3.90562041679325	4.61523312923782	4.68680542512339	4.8042944917643	3.90562041679325	3.90562041679325	3.90562041679325	3.90562041679325	3.90562041679325	3.90562041679325	4.77650733081743	5.51785799567496	4.67154479390904	4.75017642952183	4.59935568555124	5.11117363455595	3.90562041679325	3.90562041679325	3.90562041679325	6.05167866799987	3.90562041679325	5.22952056463057	3.90562041679325	5.6638076217987	3.90562041679325	3.90562041679325
AT1G29650	3.90562041679325	4.40324823716126	3.90562041679325	4.55462912035308	3.90562041679325	3.90562041679325	3.90562041679325	5.09579017657399	5.20387501193272	5.02214919373944	6.33603843717403	4.53324088112429	4.18783705491375	3.90562041679325	3.90562041679325	4.76968759232214	5.07996418960895	4.91839570005306	4.62353642181964	4.98550014303258	5.12229883289912	3.90562041679325	3.90562041679325	3.90562041679325	5.11167227841319	5.55947597360754	5.1303374442334	3.90562041679325	3.90562041679325	3.90562041679325	3.90562041679325	3.90562041679325	3.90562041679325	5.22853353408258	5.54462464917626	5.09682005240241	6.36101686857912	6.37336788676125	5.74134115857761	3.90562041679325	3.90562041679325	3.90562041679325	4.24395449252268	3.90562041679325	3.90562041679325	3.90562041679325	3.90562041679325	3.90562041679325	3.90562041679325
AT1G30150	4.64652042071218	3.90562041679325	4.40078139018024	4.81605812335191	4.48186393816256	4.47754640994649	4.57491638378017	4.71120747501461	4.32860891200562	4.33666207335342	4.79533099317021	4.53329073656081	3.90562041679325	3.90562041679325	3.90562041679325	4.65662251544439	4.54557792170632	3.90562041679325	4.62355988849116	4.53869597796573	4.67365789349979	3.90562041679325	3.90562041679325	3.90562041679325	4.77054654740534	4.73301509820622	4.84300684234005	3.90562041679325	3.90562041679325	3.90562041679325	3.90562041679325	3.90562041679325	3.90562041679325	5.76990953763903	5.71696619951858	5.47147568161914	6.03686732033676	5.75705516729402	5.36272534497139	3.90562041679325	3.90562041679325	3.90562041679325	4.4890291702616	4.63153099777346	4.27769260863939	4.17946920951094	4.44207818906604	3.90562041679325	3.90562041679325
AT1G30340	4.5128591485349	3.90562041679325	4.938890896627	5.58208664939691	4.71534939118003	4.31134474773992	4.38098640554203	4.31233461818753	4.50174304268695	5.42412340847425	5.23837031346524	5.55779488679429	3.90562041679325	3.90562041679325	3.90562041679325	4.65664168737609	3.90562041679325	4.49825073891267	4.54905053628543	4.8950980642148	5.07708104852914	3.90562041679325	3.90562041679325	3.90562041679325	4.61523337713761	4.93004454662942	4.3804168575606	3.90562041679325	4.18874478153005	3.90562041679325	3.90562041679325	3.90562041679325	3.90562041679325	5.22853305173966	4.46787225289727	4.75952292832732	5.28585534233156	6.40476953000352	5.15107470700449	3.90562041679325	3.90562041679325	3.90562041679325	4.24396088777749	4.36762369684741	4.16907322633326	3.90562041679325	4.21652292968691	3.90562041679325	3.90562041679325
AT1G30390	4.33624159756519	3.90562041679325	3.90562041679325	4.28245226486062	3.90562041679325	3.90562041679325	5.28502941498642	5.46116835048443	3.90562041679325	4.75855298836435	4.69303565940474	4.59225244720863	4.7859910616046	5.12165486143955	4.82396377193959	7.04545990671908	7.18345861164774	7.19386228908383	7.19636302875093	6.82082343264686	8.27306625157732	6.30238564813488	6.05596681553232	6.23085857208878	3.90562041679325	4.46146141329934	3.90562041679325	4.33417305256314	3.90562041679325	4.51233489286222	4.32442457813073	6.05239178724121	4.62892298235732	4.5260292769777	4.23163574156703	4.75939113847232	4.56348901327936	4.50781722447965	4.23654959703426	4.21433652705167	4.37081376656071	3.90562041679325	4.48910387847586	4.87159413104918	4.27771578595025	5.09798724093957	4.52394243785276	4.24510574381994	4.24059873373564
AT1G30835	4.40872996028788	3.90562041679325	4.31609522215125	4.34615859686152	4.4564179962883	4.7198918453168	5.31515518522261	5.41926843288734	5.60629278624467	5.78993981020246	5.84402193375545	5.9901188332622	6.63619779000731	6.4810678097312	6.05711713816436	6.52303262084586	7.03267851966744	6.61419700770313	6.57119601283741	6.43710334519574	6.01156688609902	6.39306331987763	6.46524026134021	6.61067585707085	6.15348969269137	5.89469917747242	6.58106612665002	6.61314727628661	6.97710976218795	6.58367383646406	6.72686218209236	6.44065840558248	6.70338339408952	5.94966678146309	5.79158989066544	6.33022721395725	6.17933802374127	5.98935179827997	6.08928131142351	6.69067069436729	6.59314523299666	6.13428373776888	6.07671718769183	6.18040856712134	4.90936022771355	6.18764817471683	5.22371315881919	5.55101148688732	5.49184459174083
AT1G31570	3.90562041679325	3.90562041679325	3.90562041679325	3.90562041679325	3.90562041679325	4.31134255640415	4.84402852737714	4.96155050071039	4.32864505349287	4.43253034467433	4.5733180168275	4.30442455720604	3.90562041679325	3.90562041679325	3.90562041679325	4.34247176418209	3.90562041679325	4.49825216562365	4.36245654647384	4.35502039191407	3.90562041679325	3.90562041679325	3.90562041679325	3.90562041679325	7.1793955499788	7.55491907639075	6.06651780312758	3.90562041679325	3.90562041679325	3.90562041679325	4.49577085668109	3.90562041679325	3.90562041679325	4.58422286326587	4.36564863175054	4.29195033779537	4.44428835214189	4.39850705938344	4.23654827757056	3.90562041679325	3.90562041679325	4.40490963703484	7.09592986130077	7.42675147370166	6.41748819944573	5.70622107554784	6.58656695057614	5.09802791108378	5.0828879858228
AT1G32820	5.9378797083347	5.96273158561666	5.26258799860436	6.23495205336616	6.15448756111938	6.04312718114259	4.57491605054511	5.03093550548422	4.50166221629594	4.80865425421153	4.74592156114926	4.69599543852072	3.90562041679325	3.90562041679325	3.90562041679325	5.24374714196954	5.15656486030916	5.9604864449133	5.70576934244077	5.10654167096982	4.81028531002836	3.90562041679325	3.90562041679325	3.90562041679325	4.26315790919188	3.90562041679325	3.90562041679325	3.90562041679325	3.90562041679325	3.90562041679325	3.90562041679325	3.90562041679325	3.90562041679325	3.90562041679325	3.90562041679325	3.90562041679325	5.02656351666055	3.90562041679325	4.63929167873237	3.90562041679325	3.90562041679325	3.90562041679325	5.13690950860934	3.90562041679325	4.84044499741154	3.90562041679325	4.77359041772054	3.90562041679325	3.90562041679325
AT1G32830	3.90562041679325	3.90562041679325	3.90562041679325	4.28244046455336	3.90562041679325	3.90562041679325	4.84402771093024	4.71116872137574	4.9240894716712	4.58348179076577	4.74591286002655	4.46793910960052	3.90562041679325	3.90562041679325	3.90562041679325	6.20964841136861	5.99850061760606	6.24289192278162	6.19231108605863	6.41382618569346	6.25965494820605	3.90562041679325	3.90562041679325	3.90562041679325	5.28612912479589	5.75379939055925	5.23514627062466	3.90562041679325	3.90562041679325	3.90562041679325	4.32440231639116	3.90562041679325	3.90562041679325	3.90562041679325	3.90562041679325	3.90562041679325	4.61519313701393	3.90562041679325	3.90562041679325	3.90562041679325	3.90562041679325	3.90562041679325	3.90562041679325	3.90562041679325	3.90562041679325	3.90562041679325	3.90562041679325	3.90562041679325	3.90562041679325
AT1G32840	7.39737946950104	7.09068335311536	6.88419428253922	7.44017461233596	7.83565674105302	7.74056178422598	6.31642485689877	6.54689914248431	7.07342055870159	7.1734238614853	7.0175606245466	7.17865748850715	3.90562041679325	3.90562041679325	3.90562041679325	7.53291915065418	7.37965696307156	7.61118998251359	7.53032032368521	7.58735747143008	7.94043118755328	4.18786764783393	3.90562041679325	3.90562041679325	7.41120213440938	7.91467295051785	7.11577883610341	3.90562041679325	4.30542637056033	4.33617952142624	4.32441189900672	3.90562041679325	3.90562041679325	7.17934912921081	7.10298339136285	7.36449282841175	7.83757740919626	7.33133473204307	7.16236745629734	4.21432767746317	4.56069849657809	3.90562041679325	7.13121556632297	4.55619474791621	7.16682292874982	4.51438067446215	7.04872847239032	3.90562041679325	3.90562041679325
AT1G33130	7.92509876978875	7.86036377674913	8.06652055249747	8.23211079190155	8.19606100253267	7.83446173385481	6.08114947357304	6.29764195509717	6.1480382815866	6.36666238040859	6.98014367874521	6.33636998727841	4.39297605478952	3.90562041679325	4.40233446564845	8.845621860564	8.77700630083952	8.62049174970188	8.44125832971047	8.68708180738896	8.55956647688375	4.39293407494028	4.40517544963775	4.36074918479456	10.0390224605366	10.2906988140787	10.2066814384265	4.3341418661925	4.39449832172712	4.33616951405586	3.90562041679325	3.90562041679325	4.41969448734737	7.32454447091584	7.4359331877758	7.24515596096356	7.24429947721947	6.96953163320596	7.32232811347183	3.90562041679325	3.90562041679325	4.68936763652889	8.53372176812721	6.60600036795281	7.94889535819999	6.03441069840946	8.19990045432284	3.90562041679325	4.24057400795833
AT1G33450	4.3346443655817	3.90562041679325	3.90562041679325	4.88679611272635	4.83567788457848	4.47765241435802	5.04541383949758	5.15543733117499	5.20235763503946	5.19690748836901	5.65512140222619	5.2184000870488	3.90562041679325	3.90562041679325	3.90562041679325	4.76916611693346	5.22849199785789	3.90562041679325	4.6909031715116	4.67871158514165	4.59452747389354	3.90562041679325	3.90562041679325	3.90562041679325	5.87300215053998	6.22778136582791	6.35831778604009	3.90562041679325	3.90562041679325	4.21095064564486	3.90562041679325	3.90562041679325	3.90562041679325	4.18477754184196	4.36593957932669	4.57023515287975	4.56354264772308	4.39841349149429	3.90562041679325	3.90562041679325	3.90562041679325	4.25964334338075	5.29186712646538	5.05683947234379	5.08228968949646	4.91170474629071	5.36893674648111	3.90562041679325	3.90562041679325
AT1G33460	7.17215983419917	7.56229225851524	7.38973865046576	7.16558919199713	7.10189012474297	7.46476308358019	7.40814229801746	7.50934648272372	7.96377495456258	8.1320849892412	8.14695072409951	8.05852186618606	3.90562041679325	4.43661702392165	3.90562041679325	8.01645600268557	7.90912947666304	7.93358635405593	8.23119140290331	8.15877174471068	8.31298960556491	4.18783887923161	4.25971560170668	3.90562041679325	7.87264091215702	7.79464392295278	7.88257116721459	3.90562041679325	4.39447463757857	3.90562041679325	4.32438881413462	4.32620375461909	3.90562041679325	7.59800581789783	7.5711346760833	7.25562101973451	7.4162214530039	7.46093591344432	7.18635364639776	3.90562041679325	4.56066943421648	4.25955523703572	7.21472840087149	6.55824788857638	7.26499302235157	5.54977184257958	7.58200590576956	3.90562041679325	3.90562041679325
AT1G33570	7.27570099581537	6.16644879284281	6.69495696975928	7.17612792953868	7.99983092139973	6.99145650455307	6.28525315015453	6.50829680184669	6.11995008195533	6.25241305752281	6.61907541138856	6.55285428808389	3.90562041679325	3.90562041679325	4.40237435612952	7.67724508669462	7.12200681067665	6.78132524729048	6.4344273968053	6.50079381717387	6.64278198185421	3.90562041679325	4.25976477387773	3.90562041679325	7.07386654011221	7.47057096464835	7.28386464895506	4.20921230337871	3.90562041679325	3.90562041679325	4.32442835154215	3.90562041679325	3.90562041679325	7.56817145544071	7.48050199161752	7.09165403569658	7.64050489059188	7.6829993886853	7.3223315998463	3.90562041679325	3.90562041679325	3.90562041679325	6.42929547463907	6.25986610425949	5.66097211227741	5.63930632086671	6.41523330663914	3.90562041679325	3.90562041679325
AT1G33580	6.54605037659954	6.04771560861523	6.26682840906717	6.25540525798667	6.26889951557054	6.0970940071544	6.69106135248413	5.93193675203395	5.80158580846977	6.26571738645331	6.84523776233988	5.88357390515	3.90562041679325	3.90562041679325	3.90562041679325	7.04537249927482	7.15316712458262	6.59839418903077	6.47302948283967	6.29367853258462	6.65563117190915	3.90562041679325	3.90562041679325	3.90562041679325	6.89217955001046	7.70814785857499	7.32931374151684	4.20923041185519	3.90562041679325	3.90562041679325	3.90562041679325	4.3263060937578	4.41974911298369	7.36484811858749	7.19017890120143	6.1521750002102	7.17138930268975	7.41646277098211	6.66414851998799	3.90562041679325	3.90562041679325	3.90562041679325	6.45770035183406	5.72355195742834	5.35906683226706	5.3247621487972	6.58685723677003	4.38465687269999	3.90562041679325
AT1G34530	9.63100802875295	9.33759947632931	9.56109655978818	10.0926795165883	10.0522904034042	9.80343865706309	9.35576216573032	9.50888704700116	9.26684486209632	9.68588291952105	10.0255924627937	9.59487014845515	4.30416418003565	4.65244558739965	4.25770822677145	8.48163598249023	7.84455813622437	8.50283744054068	7.87731993573431	8.68447354275094	8.569505919886	4.18785535224225	4.40516861546185	4.36075184948444	9.50624453377282	9.75210243415458	9.9295176682611	4.33413531395577	4.3054151829917	4.2106226141463	4.49582421430793	4.62911261006719	4.41968880283098	9.65350464226817	9.49754993718057	9.64837380706575	9.37106402778502	9.37827026661241	9.08844159817706	4.21432079159442	4.56068607702322	4.40492614124859	9.89537619626895	6.43069708066618	9.10411361494159	6.89580892577307	9.33993204631882	4.38459882704311	4.37825713443385
AT1G34590	4.75800487572709	4.4031496246668	5.09090420635242	5.17346793095812	4.64631636729961	4.80139447475229	4.84402789055173	4.31230903937543	5.51829795086341	4.94292680136577	4.69297510766392	4.53331405053703	3.90562041679325	3.90562041679325	4.257698152432	7.88690699130096	7.91816552989692	7.49215527691759	7.59426473213112	7.47797727330578	8.20633612716739	3.90562041679325	4.25972216082859	3.90562041679325	8.07001324347997	8.08622349428812	8.09994578796344	4.33412201724571	4.18876236778426	4.21061311587896	4.32439408886844	4.32621361095582	3.90562041679325	4.6374959588109	4.86775823870938	5.20356733190148	6.20882301720896	4.98756281346817	5.42498530911248	4.214315246338	4.3707862817758	4.40492270331807	8.14684666906206	7.62774944763696	8.16391152166401	6.820444797612	8.40154704409032	3.90562041679325	4.24055827100393
AT1G34600	4.33658576753318	4.88676948403549	4.68290048953739	4.95136802087158	5.12242012985344	5.36560583903778	3.90562041679325	3.90562041679325	3.90562041679325	4.21096240320148	3.90562041679325	3.90562041679325	3.90562041679325	3.90562041679325	3.90562041679325	5.03663876575342	5.96206460196761	5.31123236366447	5.00270478658809	5.10640192412938	5.16556420093921	4.18781627165252	3.90562041679325	3.90562041679325	4.40989114193011	4.52597913353205	4.62662724682492	3.90562041679325	3.90562041679325	3.90562041679325	4.32437066784257	3.90562041679325	3.90562041679325	4.5842225584138	4.62849866447955	4.29194246836344	4.7901793694129	4.81698477813373	4.70763616326956	3.90562041679325	3.90562041679325	3.90562041679325	7.84682134779537	6.50876905646942	7.26017035382358	5.32463086709617	7.66919132298808	3.90562041679325	3.90562041679325
AT1G34610	6.65050430700851	6.79130862424738	6.95932723848307	7.3141769066288	7.24854791474404	7.01856519113171	6.90746682072083	7.06390734792634	6.81140703926194	7.14570606964857	6.84490255365277	6.88956392321226	3.90562041679325	3.90562041679325	4.25768680302288	6.61912479323113	6.78623283153768	6.24290166954021	6.49792066668906	6.6045278101313	6.59023699372888	4.18783429881116	3.90562041679325	4.36076334630303	5.94179034063141	5.55960044042108	5.95035653915402	4.20916087659774	4.18875515660115	4.21060241562247	3.90562041679325	3.90562041679325	3.90562041679325	6.24774029477294	6.15780415099505	5.87203578279235	5.82421752726435	6.01043902712236	5.93425729430842	3.90562041679325	3.90562041679325	3.90562041679325	7.3390843041876	6.16581133837569	6.92292610977116	6.45163836549184	7.16692236712807	3.90562041679325	3.90562041679325
AT1G34740	3.90562041679325	3.90562041679325	4.68291128532833	4.95137253203523	3.90562041679325	3.90562041679325	3.90562041679325	3.90562041679325	4.50173928734659	3.90562041679325	4.4246547153657	4.18807696266884	3.90562041679325	3.90562041679325	3.90562041679325	4.65663935351964	4.80350771342938	3.90562041679325	3.90562041679325	4.79398764167297	4.5032938690992	3.90562041679325	3.90562041679325	3.90562041679325	3.90562041679325	3.90562041679325	3.90562041679325	3.90562041679325	3.90562041679325	3.90562041679325	3.90562041679325	3.90562041679325	3.90562041679325	4.38765495233417	4.91777347303615	3.90562041679325	5.02655182662157	3.90562041679325	4.5632209367481	3.90562041679325	3.90562041679325	3.90562041679325	4.4890073831855	4.23299958823377	3.90562041679325	3.90562041679325	3.90562041679325	3.90562041679325	3.90562041679325
AT1G34904	3.90562041679325	3.90562041679325	3.90562041679325	3.90562041679325	4.64621358865012	3.90562041679325	4.5749156259063	4.71110038570263	4.74267957040468	4.58354956152183	4.96791576859268	3.90562041679325	4.18791655310443	3.90562041679325	4.51255035854812	4.65655338043525	5.08014696319843	4.73802206031637	5.33333504560039	4.98573373163091	3.90562041679325	4.18789308581369	4.40522146964787	4.90726468819508	4.26320241204092	3.90562041679325	3.90562041679325	4.33418598931196	4.1887931591717	4.21065881321087	3.90562041679325	4.32628504351948	4.41973276299752	5.22852790894128	5.46253587781331	5.34552058051846	5.51299992592258	4.93430890720463	4.82789840401629	4.43833109162836	4.70461597317744	4.25956863774834	5.84672457923027	4.76093369960702	4.54661883262783	5.34717839227102	5.78817600137729	4.38464113644263	3.90562041679325
AT1G34967	4.75826162879267	3.90562041679325	5.09079996587607	6.0120121050997	6.22146048803377	3.90562041679325	4.72178106838544	4.71123472597805	4.63318576436738	4.94285673211125	5.17731022511175	4.97655717191901	3.90562041679325	4.43661429088168	3.90562041679325	6.3687688616324	7.00720410073806	6.4322814117388	6.80829514359683	6.83935454455266	6.34209696007961	4.90464648392753	4.25969635778605	4.54668670585661	4.69705640781268	4.38761978674664	4.67530812722473	4.42943182053638	3.90562041679325	4.21058831003337	4.32437333707725	4.91848539903067	3.90562041679325	5.8629401786356	5.57083128323923	5.62031322117725	6.24066906107855	5.40363814771245	5.51239109779702	4.86579682102127	4.82434668671524	3.90562041679325	5.42502317661885	7.31075957420671	5.18261955225989	6.1544295189927	6.42717486616542	3.90562041679325	4.24053073916024
AT1G35050	4.75783010235607	4.40309909020462	4.25664277891402	4.65302474812602	3.90562041679325	3.90562041679325	3.90562041679325	4.47886898391028	3.90562041679325	5.02229983280161	4.84192763461996	4.69600135698474	3.90562041679325	3.90562041679325	3.90562041679325	5.11051435212109	5.62677325582635	4.73802781215737	5.5077016899093	6.27936923081049	5.45960921679808	3.90562041679325	3.90562041679325	3.90562041679325	3.90562041679325	4.18480674336493	3.90562041679325	3.90562041679325	3.90562041679325	3.90562041679325	3.90562041679325	3.90562041679325	3.90562041679325	3.90562041679325	3.90562041679325	4.45029305695805	4.50701905309014	3.90562041679325	4.56322240657945	3.90562041679325	4.37079902302223	4.25956121970788	4.24400091361442	3.90562041679325	4.76777294191381	4.17947778298307	4.34448756180118	3.90562041679325	3.90562041679325
AT1G35110	3.90562041679325	4.40321634620039	4.60250003236982	5.6808699803222	4.71534011221394	4.95905052982379	3.90562041679325	4.47892280656821	4.74286599121502	4.70474578392748	4.69293805259143	4.59211020898474	3.90562041679325	3.90562041679325	3.90562041679325	5.41667625782459	5.41609405253741	5.19661096914603	5.61075297395291	6.01383621612372	5.32248044317296	3.90562041679325	3.90562041679325	3.90562041679325	3.90562041679325	4.29978080446351	4.29387706112071	3.90562041679325	4.18874733580205	3.90562041679325	3.90562041679325	3.90562041679325	3.90562041679325	5.27886865547285	4.86772283075915	4.67153742555799	4.79018074453426	4.59935434408184	4.63929020561354	3.90562041679325	3.90562041679325	3.90562041679325	5.136790501434	4.69920770638224	4.36068185572162	5.22991642612378	3.90562041679325	3.90562041679325	3.90562041679325
AT1G35112	5.58874506867594	5.26764200398366	5.60130384144398	5.64910167119017	5.20078203127514	5.09309988906043	4.38098492278838	3.90562041679325	4.32842283741789	4.43276295889164	3.90562041679325	3.90562041679325	4.18799281314567	4.43663571014531	3.90562041679325	5.17909243926553	5.67437665685158	5.59736601113969	5.04558516278294	5.28052193367337	5.6108823948485	5.38845380623817	5.31330108169737	5.76587257341957	5.50454106705249	5.63459892375708	5.69746312167224	5.72970822272443	4.87024270051009	5.25653683935959	5.40941010051	5.36511855493306	5.03263481157066	3.90562041679325	3.90562041679325	4.29179703092014	3.90562041679325	4.25495919998149	3.90562041679325	3.90562041679325	3.90562041679325	3.90562041679325	6.67757501344169	7.17597056258654	5.82239516253115	6.95485484319816	6.36580906401461	6.3925717962794	6.53154589848203
AT1G35115	7.9498953077244	8.05955506212483	8.15940509365575	8.21710524784306	8.24331565556116	8.05833670006838	4.38098630601437	3.90562041679325	4.32861555694761	4.51297213036234	4.20636474181815	3.90562041679325	4.30412904183974	3.90562041679325	4.25768202686871	8.08451421656916	9.19384917844643	8.45083852589878	8.28835413035444	8.32000704235102	8.51547417845494	7.85849732325768	7.40326748027069	7.82984770401368	8.47512798780016	8.31294353373945	8.52318658468435	8.02327201349299	8.01355016527537	8.25830755106184	7.61028232400464	8.07143252956112	7.68497573292113	3.90562041679325	4.46788259910095	3.90562041679325	4.17612676918954	4.25498339309789	3.90562041679325	3.90562041679325	4.70453840212115	3.90562041679325	8.1425040646127	7.51548977013377	7.33442392482419	6.80625985744856	7.60299227217048	7.71264876352658	7.37270895294133
AT1G35280	3.90562041679325	3.90562041679325	3.90562041679325	4.28243731063666	3.90562041679325	4.31135107299855	5.04542288402506	5.03096680310405	4.74279737402983	5.42423734219262	5.50069903679486	4.86780483976055	3.90562041679325	3.90562041679325	4.2577010420144	7.48889672423816	7.18329351730207	6.63699683034949	6.38115457178089	6.53613244747694	6.41996377542406	4.53275847718552	3.90562041679325	3.90562041679325	5.01179732591528	5.80174449050685	4.80442754458208	3.90562041679325	3.90562041679325	3.90562041679325	3.90562041679325	3.90562041679325	3.90562041679325	4.46137511154561	4.69592696555919	4.29191251558663	4.66312160141098	4.5078274255189	4.63929120348982	3.90562041679325	4.56067894401978	3.90562041679325	6.34045157511797	6.1493737582165	5.82213054406308	5.41180741951339	5.97104321833234	4.79181483102226	4.24056129473436
AT1G35300	9.9509082878143	9.51158333639633	10.2173447789137	9.99133502029539	10.5503999091556	10.7566223288009	8.23735985847346	8.90047025938652	7.35347626993689	8.41224629244266	8.48700938196795	8.33388803930068	4.30414914695017	4.55415926765901	4.25769701798516	8.41875349895174	8.61516259270748	8.62050177256308	8.5415932835193	8.21699461842986	8.46662630224761	4.18784433700261	4.68971634721627	3.90562041679325	9.64266729239058	9.83527338687187	9.21499735962167	4.20917046210049	4.53476292620528	4.51226105969446	4.62599815008974	4.49835751943343	4.62885950984195	9.19825803150556	8.58365922405515	8.80317977777645	8.67165095085938	8.76426592783345	9.1799948590803	4.51954459643677	4.92870013491086	4.4049223161055	6.05180514234597	4.7610163403794	5.82212205628303	4.800817464939	5.95387595912147	3.90562041679325	4.2405570838947
AT1G35370	4.85560471743522	4.40322979564591	4.75510267075613	4.2824242128364	4.8911289851554	5.15359033685588	4.72178109889514	4.80351522261562	4.50174443837538	4.58341254811204	4.50388768717657	4.3933014255187	3.90562041679325	3.90562041679325	3.90562041679325	5.110597724033	4.9056240331457	5.06757130711722	4.69048982541222	4.22404230537997	4.67363881147458	3.90562041679325	3.90562041679325	3.90562041679325	4.77049119750222	5.2284325756527	4.87983508261345	3.90562041679325	3.90562041679325	3.90562041679325	3.90562041679325	3.90562041679325	3.90562041679325	5.86294037175734	4.81449005478194	3.90562041679325	5.43558834297288	6.83999562250826	5.1510746606522	4.21429959732135	3.90562041679325	3.90562041679325	3.90562041679325	5.52416673066363	4.2776845603304	5.20484036577644	3.90562041679325	3.90562041679325	3.90562041679325
AT1G35380	4.51237364550506	3.90562041679325	4.51071506422121	4.65304378004551	5.1221815383128	4.70934079661162	3.90562041679325	3.90562041679325	3.90562041679325	3.90562041679325	3.90562041679325	3.90562041679325	3.90562041679325	3.90562041679325	3.90562041679325	5.03651817421599	4.54564283012755	4.73802341900238	4.80841447219718	4.61213325698809	4.59421356536995	3.90562041679325	3.90562041679325	3.90562041679325	3.90562041679325	4.58433224339762	3.90562041679325	3.90562041679325	3.90562041679325	3.90562041679325	3.90562041679325	3.90562041679325	3.90562041679325	5.17564401373082	4.46793397799025	4.57073104913873	5.21477326971447	5.29522023120376	5.11117771818244	3.90562041679325	3.90562041679325	3.90562041679325	4.3831072177543	5.05753506630815	4.27771699308477	4.67233436119458	4.44211609751563	3.90562041679325	3.90562041679325
AT1G35405	5.16310418791108	5.09645619144947	5.09079672337337	5.93698603455653	5.73376623104278	5.31641775983993	4.72178108020515	4.71123619607555	3.90562041679325	4.70473854048677	4.96775911916257	4.46786847232302	3.90562041679325	3.90562041679325	3.90562041679325	5.69928621032256	5.47241560061268	5.19661194032833	4.86122019921158	4.73819786673906	4.9796602077994	4.18781879251789	3.90562041679325	3.90562041679325	5.50367909647254	5.3728734228519	4.80429727459085	3.90562041679325	3.90562041679325	3.90562041679325	3.90562041679325	3.90562041679325	3.90562041679325	5.57862999528224	5.31039702679859	5.09679890654253	6.34169598878327	5.40363868749766	5.56719996086518	3.90562041679325	3.90562041679325	3.90562041679325	5.54512629906148	5.99201786007111	4.27768516390275	4.62379361926054	4.66002348059031	3.90562041679325	3.90562041679325
AT1G35590	8.62378622568922	8.1632639625682	8.46673827633509	8.34604730415183	8.95996186293525	9.13673335973724	6.84600312002776	7.94997712343052	6.22866094946884	7.32167414227587	7.61097663409474	7.21833835154151	3.90562041679325	4.65243912002985	4.51242779412315	7.2585211413718	8.11869852124953	7.7898993134453	7.07838294199511	7.10399021442608	7.92479285944427	4.30408332849857	3.90562041679325	3.90562041679325	9.56524432868704	10.0433491944561	8.70988193206998	4.20914963369395	4.46919359144588	4.33611863635982	4.49578733687509	3.90562041679325	3.90562041679325	8.39268590025089	7.61155161355992	7.89937716567511	8.32150608518315	8.28067050242365	8.63838716485368	3.90562041679325	4.56065290742453	4.40491473690292	5.05011894181784	4.6315483655833	4.96913517813569	4.45088229003704	4.66002730511991	3.90562041679325	3.90562041679325
AT1G35600	9.63640993955418	9.32169238650638	9.68647714149858	10.1680734485094	10.4852718606743	9.985976361096	9.67560654565322	9.82923232587365	9.63991449722882	10.1251663847623	10.0309229621186	10.0549961041741	4.86701684997778	4.65244257111199	4.68530946797823	10.4053273323543	9.95418712415855	9.93464927992127	10.1584675043097	10.309236414163	10.0059454594391	4.64536407613479	4.68970700754765	4.80504298835227	10.4152647948979	10.4377138828458	10.7021120607312	4.33411473342928	4.46921590917281	4.51225292688781	4.9143244155189	4.62907361695397	4.91825314408466	11.3776871565372	11.2231503898594	11.022653004592	11.1591200537515	11.0318863255179	11.2194886236985	4.43828020436936	4.56067059555087	4.40492081951837	7.92802350233932	6.40376682014245	7.96053020956431	7.34313338807714	8.47432624726085	4.57993408379126	4.48317891346574
AT1G35612	3.90562041679325	3.90562041679325	3.90562041679325	3.90562041679325	4.23967995230039	3.90562041679325	4.72177916447356	4.3122212212475	5.00181663647704	5.52334180584092	5.50097121768641	5.41205316493143	3.90562041679325	3.90562041679325	4.25779314640985	4.95618398601389	4.68644666587356	5.31119456782195	5.5078585840386	4.98586398620805	5.12251843251886	4.90505374159553	4.76273656835717	4.54659569156202	6.21251900597331	6.24842755218256	6.11632072017902	7.01702766835552	6.95131777591608	7.44840734255057	7.54310995990125	6.16535354071041	7.49753397732538	5.76989988405409	5.62182873206609	5.72039168872699	5.45547534947573	5.59338516009112	5.54012527282606	7.04784257488436	6.30392499421745	6.33418814005788	4.24406855709103	5.17617152023753	4.27774197530154	4.6238864177116	4.6601463299893	3.90562041679325	3.90562041679325
AT1G35647	4.5128776140672	3.90562041679325	4.25658335165426	4.65298540040247	3.90562041679325	4.60383852407677	3.90562041679325	3.90562041679325	3.90562041679325	3.90562041679325	3.90562041679325	3.90562041679325	3.90562041679325	3.90562041679325	3.90562041679325	4.76968141284419	4.80349978296297	5.06757178343494	4.62354101918221	3.90562041679325	3.90562041679325	4.18781568067784	3.90562041679325	3.90562041679325	8.13305698758299	8.14754989017552	8.52728188479407	3.90562041679325	4.18874311730523	3.90562041679325	3.90562041679325	3.90562041679325	3.90562041679325	4.96457073608674	3.90562041679325	3.90562041679325	4.37279222742457	3.90562041679325	3.90562041679325	3.90562041679325	3.90562041679325	3.90562041679325	6.80210196152651	4.36762610062447	7.3070049658495	5.25439020391787	5.7681488475392	3.90562041679325	3.90562041679325
AT1G35650	3.90562041679325	4.40312867732969	3.90562041679325	3.90562041679325	3.90562041679325	3.90562041679325	5.53873738789825	5.7717126108608	5.60633544093406	5.73877508026372	5.84399034993131	5.7398293803769	5.53695327849986	5.64767420527587	5.74390787112337	5.65652705179407	6.16617426549663	5.59740898568763	5.77239631621496	5.37202350843656	5.84224613564419	5.72135978787725	5.31286130295943	5.41851299447903	5.47037491265697	5.75378210035627	5.66288460704226	3.90562041679325	3.90562041679325	3.90562041679325	3.90562041679325	5.19686999521402	3.90562041679325	4.58422122194124	3.90562041679325	4.57078399535708	5.13842344241701	4.75130437032558	4.98055634608308	3.90562041679325	3.90562041679325	3.90562041679325	3.90562041679325	3.90562041679325	3.90562041679325	3.90562041679325	3.90562041679325	3.90562041679325	3.90562041679325
AT1G35735	8.0784388263644	7.93745518554138	7.26014002840893	6.82436675983028	6.97640752135235	8.04530620775801	5.4804369850326	5.7014059829324	5.20384821480495	7.20008547520116	6.66702744824112	6.53404571930535	3.90562041679325	3.90562041679325	3.90562041679325	7.72575277410421	7.80606733621035	6.29281036799259	8.22746177348935	8.56900607184089	7.7889476532056	3.90562041679325	3.90562041679325	3.90562041679325	4.89953750779894	5.14805150875144	4.45305454151752	3.90562041679325	4.18874456050352	3.90562041679325	3.90562041679325	3.90562041679325	3.90562041679325	5.54032203486005	5.43357166564462	7.60154042098944	5.88078967173939	5.83136111428929	5.02612724571821	4.21429981779615	3.90562041679325	3.90562041679325	7.12226005585073	4.36762401609848	6.01309628815089	4.8392887976669	5.04158926909631	3.90562041679325	3.90562041679325
AT1G35790	3.90562041679325	4.40323798118372	4.25658208111185	5.39641801527671	5.27465977581901	3.90562041679325	4.95040528096404	5.15648707895623	3.90562041679325	5.28708286392426	5.20827966398786	4.82810606297645	3.90562041679325	3.90562041679325	3.90562041679325	4.76968277813501	5.5260973199057	4.73803704527256	4.75168953214029	4.22403980902022	5.12230498122269	3.90562041679325	3.90562041679325	3.90562041679325	3.90562041679325	3.90562041679325	4.18056177482081	4.20914213009454	4.18874246215482	3.90562041679325	3.90562041679325	3.90562041679325	3.90562041679325	4.18478388109676	4.36565373119356	4.29194396884821	4.17612568084843	3.90562041679325	4.37260855992214	3.90562041679325	3.90562041679325	3.90562041679325	5.21650932832906	4.69921960303278	4.27768320904887	4.62379042531311	4.44206357731712	3.90562041679325	4.37819627158227
AT1G35960	6.21146314204931	5.48429573101807	5.47699187331586	6.31445500187387	6.62616621582258	6.07032033582157	4.38098645509278	3.90562041679325	4.32863871392865	4.21095930416166	4.6929226347732	3.90562041679325	3.90562041679325	3.90562041679325	3.90562041679325	5.11060684906475	5.67387465738412	4.49825152437119	4.69048438149078	4.98550423902342	4.87051553562986	3.90562041679325	3.90562041679325	3.90562041679325	4.26309125021624	4.58415644799285	4.18055880710421	3.90562041679325	3.90562041679325	3.90562041679325	3.90562041679325	3.90562041679325	3.90562041679325	4.99775244148602	4.86770809712701	4.29194596588713	5.6538784118828	5.65049999789185	5.02612693682184	3.90562041679325	3.90562041679325	3.90562041679325	4.84793190128365	5.28282808559731	4.4303573591164	4.57147583547637	4.21652046825978	3.90562041679325	3.90562041679325
AT1G35970	4.9427975679803	4.60597473399009	4.60246944622285	5.06879604259451	4.77840466775919	4.95904395617457	5.04542366735914	5.15650057621941	4.74289876485297	5.09525586196479	5.29605155511034	4.94171665464623	3.90562041679325	3.90562041679325	3.90562041679325	5.69930936509494	5.92469202864448	5.67909684081868	5.50759113090079	5.24748388754159	6.01728750106657	3.90562041679325	3.90562041679325	3.90562041679325	3.90562041679325	4.58414977752501	4.7207855940804	3.90562041679325	3.90562041679325	3.90562041679325	3.90562041679325	3.90562041679325	3.90562041679325	4.68686594662451	4.75747885131847	4.97681296485135	4.86461540905925	5.03788692701307	4.23654831110423	4.43825114427174	4.37076044132987	4.68934049152805	4.57774297696893	4.36763164489099	4.49149708306003	4.4508747121489	3.90562041679325	4.85088022357426	4.48312378930498
AT1G35995	6.48199916844458	6.00628578908339	5.9544858711808	5.93704848910089	6.5257715423202	5.92804272436964	6.78170318245367	6.83697016786097	6.44419777522049	6.68080013707422	6.7852987853517	6.33630137845134	5.92620043762443	6.08155633625583	5.89192947258869	3.90562041679325	3.90562041679325	3.90562041679325	3.90562041679325	3.90562041679325	3.90562041679325	3.90562041679325	3.90562041679325	3.90562041679325	5.6289954507995	6.05676493341656	5.55597918260759	3.90562041679325	3.90562041679325	3.90562041679325	3.90562041679325	3.90562041679325	3.90562041679325	6.79038805944471	5.40410498918578	5.84315089356701	6.50645152408525	6.64598661070988	6.04833187689275	3.90562041679325	4.37078970861007	3.90562041679325	3.90562041679325	3.90562041679325	3.90562041679325	3.90562041679325	3.90562041679325	3.90562041679325	3.90562041679325
AT1G36080	4.85528823121069	5.48401275206764	5.54051753258217	5.31273418987205	5.55457129837435	5.21075241073491	5.28503035389501	4.80345690644626	5.68838050477989	5.44972519134851	5.42828469390479	5.51798704042343	3.90562041679325	3.90562041679325	4.25769903195465	5.30449689905062	5.76333057837083	4.91838763714891	5.77238124964147	5.42928432355411	5.02967629687777	3.90562041679325	3.90562041679325	3.90562041679325	5.01178924104601	5.37300711186709	5.57444361457133	3.90562041679325	3.90562041679325	3.90562041679325	3.90562041679325	4.32621490710235	3.90562041679325	5.48039601421202	5.43363691174411	4.97672169657385	5.21476018347852	4.67941509760837	5.06959062001403	3.90562041679325	3.90562041679325	3.90562041679325	5.32585716514522	4.81823486066	4.96916618152844	4.45089639028183	5.04163189598985	4.24507609669536	3.90562041679325
AT1G36090	5.09455888464136	5.34504788667561	4.93903472005691	4.65302109071721	4.37711989719365	3.90562041679325	5.48043587435481	4.80343191143685	3.90562041679325	4.43260246972116	3.90562041679325	4.30449394263968	3.90562041679325	3.90562041679325	3.90562041679325	4.86815423030599	3.90562041679325	3.90562041679325	3.90562041679325	3.90562041679325	3.90562041679325	3.90562041679325	3.90562041679325	3.90562041679325	5.87075648675879	6.05682043415049	6.12743228735351	4.20918413749568	3.90562041679325	3.90562041679325	3.90562041679325	4.73822603136095	3.90562041679325	6.28068600185669	6.44866494607065	5.3891392252237	6.18715786310197	5.96793982885226	6.11917136776785	3.90562041679325	3.90562041679325	3.90562041679325	5.21665254839203	3.90562041679325	4.27770404860027	4.29233429769746	4.66006431391891	3.90562041679325	3.90562041679325
AT1G36130	4.64664956287444	4.40322368715095	4.25658832568898	4.43700970165473	4.3771741762538	4.31134504121722	4.95040518906813	5.80561048837208	5.14109714054387	5.52286570956376	5.5906164546822	5.36597291228602	3.90562041679325	3.90562041679325	3.90562041679325	4.52109475022474	3.90562041679325	3.90562041679325	4.62354499532396	4.35503489993198	4.50329335230097	3.90562041679325	3.90562041679325	3.90562041679325	4.52168874329275	4.18476335577146	3.90562041679325	3.90562041679325	3.90562041679325	3.90562041679325	3.90562041679325	3.90562041679325	3.90562041679325	4.46137597587297	4.81449312871906	3.90562041679325	4.75017675894168	3.90562041679325	4.88185067344817	3.90562041679325	3.90562041679325	3.90562041679325	4.78897744804604	4.47026510677599	4.64373785985402	4.17946474702143	4.77354222351521	3.90562041679325	3.90562041679325
AT1G36185	6.56943678645726	6.40856797649862	6.39840035615043	7.02273974253736	6.77481424379954	6.71966218758521	5.35406427627496	4.96152724393694	5.14110431358364	5.39803876244711	5.99327580452523	5.34248787588281	3.90562041679325	4.28214298769445	4.2576699522284	3.90562041679325	4.6862619821509	3.90562041679325	3.90562041679325	3.90562041679325	3.90562041679325	4.18781774042336	3.90562041679325	3.90562041679325	7.36250712160688	7.24012791449877	6.53163271589061	3.90562041679325	4.18874444931385	4.21058652897449	3.90562041679325	3.90562041679325	4.41964497133333	7.59800868106294	7.48022024669534	7.38374061132187	7.52025614840441	7.48264807047922	7.51089856084279	3.90562041679325	3.90562041679325	3.90562041679325	7.10480122740084	5.52416606767269	5.51079856878314	5.15279168442173	5.95381088889598	3.90562041679325	3.90562041679325
AT1G36190	7.26338847449478	6.88319819722897	7.19118582994031	8.45186012598755	7.96760888250469	7.73245922921014	8.42862087368738	8.56754803736418	8.10659093201413	8.6098766145647	8.86072740334328	8.63381795042968	4.30419044535708	4.28214872404077	3.90562041679325	7.37216651860137	6.99031144641754	7.45013583240014	6.71608058551515	7.44797829095338	7.01274524275902	4.46747215423341	4.68978194104076	4.36074133659946	11.0219172955431	11.0397628460157	9.44883768332256	3.90562041679325	4.3054326938211	4.33618889877354	4.49584582826939	4.32625731871007	4.62890861559745	9.40894320300864	8.67897498837322	8.3604543054058	8.12200989005251	7.57963313750758	7.66045614932649	4.51957792794218	4.70459338941104	4.40493282052293	10.5737204927671	5.28266591209986	9.0519638797147	5.03982357369474	9.38746613569482	4.24509867555128	3.90562041679325
AT1G36200	9.7697298053965	9.60491097452425	9.74298342163077	10.0101044406526	10.4103031987512	11.0012851823272	9.17895395157722	9.64279200952302	8.74523040171117	10.3217375432544	10.3469425204213	9.92913786038362	5.04157481326692	4.95061950074065	4.51243460601308	7.68726860995175	7.46826533046867	7.11512091025572	7.48173820907607	7.2930564212852	8.53253267258242	4.69520143676117	5.00159636387215	4.99878807749369	9.49857084395231	9.97482531498309	8.59631714412455	4.50939085676314	4.39446084469558	4.43191267610072	4.49579174253887	4.49831996887314	4.91822286677501	6.50963643484022	5.54466201928452	6.56411458886815	6.13135675308165	5.53357431739214	6.10181456205789	4.71329199541067	5.10665120143867	5.00114788169169	9.65542530405076	4.36761604467498	9.5753203758564	4.29232068148961	8.78465357776344	4.38456640783848	3.90562041679325
AT1G36260	8.81198820029656	8.28464066408101	8.53809730448121	9.11366851548147	8.7589667603582	9.43432334722394	7.71086305877457	7.82515471496951	7.453648627626	7.9190013022951	7.77592973198245	7.77593910187072	3.90562041679325	3.90562041679325	4.51248549287566	5.85647105759261	5.62675064130064	5.96048856966715	5.04540627769106	5.53590196460545	5.76977370823601	4.30413007989111	3.90562041679325	4.36075163759341	8.25232834763815	8.65946707121519	7.77128871107139	3.90562041679325	3.90562041679325	4.43196082358373	4.32440234483451	3.90562041679325	4.62887801575196	8.08016140264115	7.39667020592101	7.60131263432366	6.98894616692678	6.52357177691982	6.617282712722	4.2143210088782	3.90562041679325	3.90562041679325	7.02367694916324	3.90562041679325	6.51849825100646	3.90562041679325	6.1756531159104	3.90562041679325	3.90562041679325
AT1G36270	8.04193086608619	7.53467191007493	7.76158267279323	7.59481840995249	8.35463042763823	8.74531598156269	6.34689114613356	6.72498559070595	6.06268399778658	7.38752611749605	7.54135083611472	7.06973513493974	4.30411227786565	3.90562041679325	4.40227316484369	5.51864502769042	5.41608050121301	4.91839427685837	5.33319245765819	5.45675755434415	5.4595120446823	4.18781732210771	3.90562041679325	3.90562041679325	5.74209066684166	6.21380266004176	5.28347359402199	3.90562041679325	4.18874417879673	4.21058612762176	4.32437151110718	4.32617142744837	3.90562041679325	5.96346913325698	5.17133173384357	5.92785238490114	5.18993271116831	4.93434544362631	5.64492745572879	3.90562041679325	3.90562041679325	4.25954989988375	6.98571732600852	3.90562041679325	7.2264408560333	3.90562041679325	6.68009321688285	3.90562041679325	3.90562041679325
AT1G36300	4.9426966276466	3.90562041679325	4.25658652147842	4.81604180429582	4.37717617796718	4.47754160166966	3.90562041679325	4.88618178484062	4.32863101571657	4.21096400826751	4.88589341564024	3.90562041679325	3.90562041679325	3.90562041679325	4.25767042823907	3.90562041679325	3.90562041679325	4.49825074522823	3.90562041679325	3.90562041679325	3.90562041679325	3.90562041679325	3.90562041679325	3.90562041679325	4.83755381434241	4.58417002778801	4.51676990626216	3.90562041679325	3.90562041679325	3.90562041679325	3.90562041679325	3.90562041679325	3.90562041679325	4.18478382739922	4.86771674354098	4.57083899935234	4.17612593895561	4.8776969338424	4.63929005160408	3.90562041679325	3.90562041679325	3.90562041679325	3.90562041679325	3.90562041679325	3.90562041679325	4.29231719748231	3.90562041679325	3.90562041679325	3.90562041679325
AT1G36305	4.7583065612453	3.90562041679325	4.88200035378695	5.17342679203992	4.83670174960322	4.88386596963325	4.38098643313025	4.60552644722716	4.9242178266278	4.75839860671715	5.0428040891461	4.6958738191865	3.90562041679325	3.90562041679325	3.90562041679325	5.24383902333395	4.8034987268473	4.73803696784704	5.04534347907834	4.89508970375609	4.74501902915598	3.90562041679325	3.90562041679325	3.90562041679325	3.90562041679325	4.2997707755402	3.90562041679325	3.90562041679325	3.90562041679325	3.90562041679325	3.90562041679325	3.90562041679325	3.90562041679325	4.7330315137841	4.23159931980004	4.57084398892781	4.61518551278376	4.59935671021253	4.8278947330031	3.90562041679325	3.90562041679325	3.90562041679325	4.72520972111664	3.90562041679325	3.90562041679325	4.37852268652792	3.90562041679325	3.90562041679325	3.90562041679325
AT1G36360	4.51291420255049	4.40324971031375	4.51055357992284	5.06879709323096	4.64639161358353	4.80137865685929	3.90562041679325	3.90562041679325	3.90562041679325	3.90562041679325	3.90562041679325	3.90562041679325	3.90562041679325	3.90562041679325	3.90562041679325	5.03664860159667	5.41606179130706	5.19661427612064	5.08614380113513	5.06776600992953	5.42677622783086	3.90562041679325	3.90562041679325	3.90562041679325	5.50363282779156	5.11974593217948	4.72078896610695	3.90562041679325	3.90562041679325	3.90562041679325	3.90562041679325	3.90562041679325	3.90562041679325	5.52068928078851	5.13341957712895	5.75264989930352	5.47492832599863	5.4036441967776	5.26217825931485	3.90562041679325	3.90562041679325	4.40491058417623	6.26166921140162	5.60302420787915	6.53449019717681	5.51195784179542	6.50918592384535	3.90562041679325	3.90562041679325
AT1G36400	7.86720655873414	7.98464198407857	7.7941065495499	7.87531973291518	9.03919762673087	8.60232369255476	6.22063283561194	6.54549868935331	5.00108450614205	5.54764418259146	6.19736912173939	5.29546820618435	3.90562041679325	3.90562041679325	4.40275619882516	6.31676484144857	6.95665258236306	6.34076054751307	6.12916429539425	6.17801477175743	6.32698024772321	4.18815561637564	3.90562041679325	3.90562041679325	7.54232569322481	7.62174274477985	7.63825817294209	3.90562041679325	3.90562041679325	3.90562041679325	3.90562041679325	4.4990108691132	3.90562041679325	6.98532474950993	7.36429653270919	7.45512723549842	7.47804251123387	7.1971901765951	6.9162640660206	3.90562041679325	3.90562041679325	3.90562041679325	6.90908750161521	5.17564294837139	5.84998821181548	5.4931503126086	6.07024308392897	4.24532277266474	4.24088844267037
AT1G36403	5.1598464779338	4.60501773204946	4.40115960128862	4.73915621399693	4.71480680235135	4.60392168054456	4.38098406128531	4.47862363422481	3.90562041679325	4.58383263861629	4.33036596006635	4.30475431438555	3.90562041679325	3.90562041679325	3.90562041679325	4.65636884971339	4.5458484146624	4.73799182668411	4.54925852922097	4.73871316929683	4.25244344307185	3.90562041679325	3.90562041679325	3.90562041679325	4.61585706824762	4.58472296932846	4.62746264435826	3.90562041679325	3.90562041679325	3.90562041679325	3.90562041679325	3.90562041679325	3.90562041679325	4.63748749106455	4.55375260696581	4.29172447098472	4.50704847251354	5.03776037134057	4.56322842721156	3.90562041679325	3.90562041679325	3.90562041679325	4.48935686246209	3.90562041679325	3.90562041679325	4.17953354321403	3.90562041679325	3.90562041679325	3.90562041679325
AT1G36460	10.7857203944689	10.6039171585985	10.7165291435179	11.3744584724129	11.1850393773571	10.7254436406948	10.5890490045201	10.5946500240935	11.0933886697118	11.4676799500015	11.3191049473029	11.2559629982826	4.94102361956844	5.011156447339	4.82386591565287	10.3679985142413	10.183533807331	10.206148319275	10.3005029797442	10.5943157273756	10.5019810554145	4.39290884977995	4.76251662340242	4.68760568978687	10.2715551213276	10.3226167821877	10.3364851836521	4.70014484521178	4.64773752685438	4.51226331050653	5.06296987695244	3.90562041679325	4.62886144502147	10.999104811059	10.6360549643878	10.7052721199203	10.6947180769974	10.6909090501134	10.9706258036301	4.34135609846776	3.90562041679325	4.89000900236919	10.6431505592437	9.60274008641295	9.92031082315678	8.65899612859935	10.6048265176163	4.38458781107451	4.24055835358744
AT1G36470	10.1579580833139	9.78951850483821	9.86107323969621	9.82946403696056	10.6633787294645	10.9526003530465	8.82363204576298	9.42348195587997	8.46128041122648	9.41207512650775	9.48896533208178	9.3269791742591	3.90562041679325	3.90562041679325	3.90562041679325	9.16073152781121	9.25174651964748	9.43321727159476	8.91017501146424	9.01613904195188	9.90214267009104	4.6951922262329	4.60858324185775	3.90562041679325	8.32471312327916	9.04498691499002	7.47830431562246	3.90562041679325	3.90562041679325	4.21059165521132	4.49578796398463	3.90562041679325	4.62882501339369	8.17056642790597	8.00742363840531	8.17314133511836	8.9265972493763	8.53585839914287	8.71662257935453	3.90562041679325	3.90562041679325	4.82856430937645	8.19245510034234	5.57728729000754	8.18392002005733	4.8007971854486	7.73252078107886	3.90562041679325	3.90562041679325
AT1G36520	9.2975436848301	8.9592633115168	9.46194776184423	7.74833580900906	8.38295187011184	8.37654317107003	8.45591398452987	9.18274629899602	6.46644133944158	6.61105602001356	8.54865802886938	6.74693281281758	4.1878354445876	4.2821421469387	4.2576614992682	8.71393879892115	10.4399148324179	9.07660848696492	8.37662350501468	8.42842296927738	9.1844502048011	3.90562041679325	3.90562041679325	4.54669445592135	8.56589495140899	8.64892965685922	8.64024553579859	4.20913713271706	3.90562041679325	4.21057855981355	3.90562041679325	4.32615959920871	4.62880285709558	9.11717172452361	9.24839398593567	8.52681527174423	8.9203007854098	9.35126263099919	8.43185140860155	4.21429506716807	3.90562041679325	4.40491018501705	7.06013524433486	4.87173474003504	5.05481725888685	4.9777864463084	5.36821226125593	3.90562041679325	3.90562041679325
AT1G36540	8.22227166575537	8.26834716256086	8.12280066258021	7.99015285445234	8.94109739752365	8.60186358453112	7.5293249644136	7.56565839480066	6.48797656291674	6.53793070247431	7.98080971925544	6.63185578755281	4.39291435471539	3.90562041679325	4.40228148295297	5.78040472246189	6.84480799650185	6.34091852760746	6.25322166426517	5.78736396416214	6.17157515545204	4.18782314415346	3.90562041679325	3.90562041679325	6.80911995863581	7.03000890299903	7.00155988868097	3.90562041679325	3.90562041679325	3.90562041679325	4.32437618463912	3.90562041679325	3.90562041679325	6.08215147782204	6.18986331449985	5.65475070269852	6.30219576153523	6.5929515907028	6.10181423469704	3.90562041679325	3.90562041679325	3.90562041679325	6.3094349109532	4.92195406768184	5.1079511448786	4.71762969595319	5.66381847649869	3.90562041679325	3.90562041679325
AT1G36560	5.97107190946031	6.40802753323488	5.68554873823889	5.3127599158335	4.94216853319413	4.80140273006683	4.72178039957575	4.60544878522019	3.90562041679325	4.33669607291824	4.88598247073713	4.53335286143379	3.90562041679325	3.90562041679325	3.90562041679325	4.95630556618063	6.61671662793532	5.06755931534218	5.00277549836052	5.51019671682183	5.39318781410314	3.90562041679325	3.90562041679325	3.90562041679325	3.90562041679325	3.90562041679325	3.90562041679325	3.90562041679325	3.90562041679325	3.90562041679325	3.90562041679325	3.90562041679325	3.90562041679325	4.99774950431499	4.81455671182844	4.75943111545367	5.35254721700996	5.13114454510447	4.563222427298	3.90562041679325	3.90562041679325	3.90562041679325	5.13691824830241	4.69914223477126	3.90562041679325	4.29233641750074	4.21654246149663	3.90562041679325	3.90562041679325
AT1G36630	13.5962294972983	13.2015347780528	13.2259949900058	12.9165534028703	13.1587619976625	13.4494856486878	12.5423885449441	12.6161433700899	11.8416661122686	13.2852868974181	13.2855307878606	12.773641555887	5.26776104910214	5.61476524957833	5.09423338193218	12.506276220092	12.5881915109518	12.077867731775	12.857817236803	12.8270910868403	13.1536561063505	5.49595448499572	5.52202014673938	5.72229055081498	11.8039246633999	11.972323736722	11.5003131621798	5.44111147774839	5.13614333321257	5.44780623113158	5.30568813059206	5.0676149700734	6.15038802788807	12.5889620316235	12.5689641529243	13.179585694064	13.360002592073	13.1205344338722	12.6199272931933	5.07140593881463	5.56119887549813	5.23254302903495	6.71196711361749	5.31605118840221	5.90191596827199	5.49259461678851	5.90088414023601	4.90607066658077	4.94444059791174
AT1G36670	6.14987775153797	6.20171692530436	6.26794450801909	5.61635647486373	6.43037564941901	6.71994270804442	4.95039979239849	5.03042122408985	3.90562041679325	4.58386464037509	5.07877875749912	4.74325095170079	3.90562041679325	3.90562041679325	3.90562041679325	3.90562041679325	4.36018731371809	4.49821611769634	4.22944297376466	4.45531272017794	3.90562041679325	4.18806696722322	3.90562041679325	4.3606360851547	3.90562041679325	3.90562041679325	4.29435651043685	3.90562041679325	3.90562041679325	3.90562041679325	3.90562041679325	3.90562041679325	3.90562041679325	7.19621035551634	7.14397691275539	7.60809463078535	7.4650050922629	7.35484065270216	7.06212970167158	3.90562041679325	3.90562041679325	3.90562041679325	6.81443070978684	5.3788385202276	5.45664452576789	5.20517365845963	5.88337766803869	3.90562041679325	3.90562041679325
AT1G36680	6.56667864764825	6.04749955362154	6.04021903174123	6.38987205040957	7.18460105366103	6.48403318711109	5.35406135181468	5.31929589008047	5.6879646556879	6.22581287714663	5.99368246563058	5.80604075844771	3.90562041679325	3.90562041679325	3.90562041679325	6.73829659446965	6.44918389541518	6.38732052681194	6.12855982089715	5.5860410796454	6.5080198922625	5.16136144659304	5.35087532417681	4.80495069864888	4.95778465136618	5.46015775616045	4.98250629671419	3.90562041679325	4.30548083666485	3.90562041679325	4.62611139877662	4.83362570338838	4.41977287415369	5.43863652731805	5.310629498791	5.25282605402691	6.45376993197576	5.67793993753267	5.56720847714328	4.21436119564814	3.90562041679325	4.51567493116252	5.42542180920255	4.55611660524443	4.36074266552302	5.45307551699188	4.66013478150673	4.24514091791781	5.08331448957531
AT1G36720	3.90562041679325	3.90562041679325	3.90562041679325	4.65298748123508	3.90562041679325	4.95904840989218	3.90562041679325	3.90562041679325	3.90562041679325	4.33664305047137	4.42465253413332	3.90562041679325	3.90562041679325	3.90562041679325	3.90562041679325	4.9563791285316	4.68626266102857	4.91839407951052	4.62354353010339	4.98552034569347	4.81022937847285	3.90562041679325	3.90562041679325	3.90562041679325	3.90562041679325	3.90562041679325	3.90562041679325	3.90562041679325	3.90562041679325	3.90562041679325	3.90562041679325	3.90562041679325	3.90562041679325	4.38765500569304	4.4678721900604	3.90562041679325	4.44428983886202	3.90562041679325	3.90562041679325	3.90562041679325	3.90562041679325	3.90562041679325	3.90562041679325	4.2330009490432	4.27768487610351	3.90562041679325	3.90562041679325	3.90562041679325	3.90562041679325
AT1G36763	5.38500503818081	5.18074021901604	4.9417019469993	5.22303151251907	4.98825514640027	4.95945646915568	4.38097564904488	4.80191350573298	4.32756163200761	4.43366436167118	4.63695667282762	4.18884127557669	3.90562041679325	3.90562041679325	3.90562041679325	4.76860992390295	5.80822102677137	5.06735762157432	5.04655983997156	5.18200297280492	5.46118123985441	3.90562041679325	3.90562041679325	3.90562041679325	3.90562041679325	3.90562041679325	3.90562041679325	3.90562041679325	3.90562041679325	3.90562041679325	3.90562041679325	3.90562041679325	3.90562041679325	4.38763050608547	3.90562041679325	4.29120169437994	4.66326737701573	4.59908840043285	4.37262443510705	3.90562041679325	3.90562041679325	3.90562041679325	4.72688500768452	3.90562041679325	3.90562041679325	3.90562041679325	4.21686024774962	3.90562041679325	3.90562041679325
AT1G36770	10.8245757590457	11.0923701874733	10.5876362225379	10.1459211215727	10.4999937228613	10.2853642841582	10.0079537757858	10.3384163349572	8.40154154714153	8.64882372556864	10.1250334990892	8.48549179543098	4.46741635697405	4.88568177255116	4.40227789714386	8.50400130174936	10.4829192860084	9.48062164244891	9.00265437620597	8.61837235241454	9.30649615072661	4.53269777714016	4.6085784592733	4.90734913572569	10.6407811216234	10.9849548632347	10.9357705803064	4.50937993507736	4.64769610985678	4.33611608482252	5.06291707051763	4.32617639448751	5.03226364340939	10.4063396737453	10.6601212847689	10.28430170003	10.5078368699572	10.8332289219679	10.0778339467251	4.71328365913335	3.90562041679325	3.90562041679325	9.83096644797241	6.52131378359792	7.17682082394728	6.44237951258955	7.95687953784185	4.49087504477742	4.24053184405819
AT1G36795	8.01143305820653	7.95829557598436	8.13214899677791	8.01916837735554	9.07675911044042	8.17642897179003	6.56870934484522	7.06389536629992	5.64812012251184	5.85196548678966	6.24874416975848	6.07834682092257	3.90562041679325	4.28214488731644	3.90562041679325	6.39347976733933	6.5707210115482	6.13710964048813	6.06111033763736	6.2214151073063	6.3097346103437	3.90562041679325	4.25971326000046	3.90562041679325	6.17367305908281	6.39499702093394	6.24037584291021	3.90562041679325	4.30539805731122	3.90562041679325	3.90562041679325	3.90562041679325	3.90562041679325	5.52068720150953	5.01011650629395	5.09675016987707	5.33076307693632	5.75705355096286	5.45486851831323	3.90562041679325	3.90562041679325	3.90562041679325	6.08918281282711	4.55623534698912	5.05485515661666	4.29232494617732	5.39601808461313	3.90562041679325	3.90562041679325
AT1G36810	8.03399676532437	7.96877571710463	7.97178176185165	7.57151690381617	7.94437258740779	7.98525317555098	6.46231316657178	7.12789034894015	6.44430403283067	6.3419270821664	6.53791489269139	6.31470383342279	4.30413509924568	3.90562041679325	4.25768654356627	6.98300083666561	7.4559503282995	6.63700397970883	6.54678506000641	6.80134062855393	6.99276656572955	3.90562041679325	3.90562041679325	3.90562041679325	7.44986229139762	7.30390479102602	7.36744179841459	4.20916063313108	3.90562041679325	4.21060217100811	4.32438493333363	3.90562041679325	3.90562041679325	7.01113045898079	7.72657965104727	8.00056833626214	8.01370410245151	7.83656930814807	7.34376970041973	4.21430885583403	4.5606645481851	3.90562041679325	7.03282072837972	5.91532754931357	5.86267202609048	4.76035110231007	6.00465210025337	3.90562041679325	3.90562041679325
AT1G36850	4.85508487324214	4.6057543338716	4.68303285597558	4.43703666992446	4.56950741965974	4.31135455253597	3.90562041679325	3.90562041679325	3.90562041679325	3.90562041679325	3.90562041679325	3.90562041679325	3.90562041679325	3.90562041679325	3.90562041679325	3.90562041679325	3.90562041679325	3.90562041679325	3.90562041679325	3.90562041679325	3.90562041679325	3.90562041679325	3.90562041679325	3.90562041679325	3.90562041679325	3.90562041679325	3.90562041679325	3.90562041679325	3.90562041679325	3.90562041679325	3.90562041679325	3.90562041679325	3.90562041679325	4.58422077408017	4.69594789641084	4.91024636279648	5.35254763396078	5.25656412830005	5.06959169832771	3.90562041679325	3.90562041679325	3.90562041679325	4.65553034809083	3.90562041679325	4.27770697321798	3.90562041679325	4.21654295996031	3.90562041679325	3.90562041679325
AT1G36910	3.90562041679325	3.90562041679325	3.90562041679325	3.90562041679325	3.90562041679325	3.90562041679325	4.7217799623088	4.31226608479006	4.83834020320896	4.85592347257681	5.37743413599043	4.5334113132805	3.90562041679325	3.90562041679325	3.90562041679325	5.36188587658793	5.76347742208571	5.31120933853632	4.22936241956928	5.21426090118876	5.35849523704499	3.90562041679325	3.90562041679325	3.90562041679325	5.56832146847139	5.43890206165209	4.18066808395715	3.90562041679325	3.90562041679325	3.90562041679325	3.90562041679325	3.90562041679325	3.90562041679325	6.41480107012184	5.98455888888398	4.97660987232848	6.50647428635063	5.90143985453876	6.11917452228637	3.90562041679325	3.90562041679325	3.90562041679325	5.48691360264718	5.81235857451188	4.9072442597229	5.00937743434695	5.68556188781734	3.90562041679325	3.90562041679325
AT1G36975	5.09510374876079	4.75927213750527	4.5105700721383	6.08292350948629	5.43871173027225	4.80138215353149	3.90562041679325	3.90562041679325	3.90562041679325	4.21096407185721	3.90562041679325	4.30443879768582	3.90562041679325	3.90562041679325	3.90562041679325	5.17938765870323	4.68626281314876	3.90562041679325	3.90562041679325	4.89509814501978	4.59414508616438	3.90562041679325	3.90562041679325	3.90562041679325	4.26309918762637	4.58417021136106	3.90562041679325	3.90562041679325	3.90562041679325	3.90562041679325	4.32437228397577	3.90562041679325	3.90562041679325	5.48039822339453	4.91777036336626	4.67154457043671	5.80965842453391	5.17470520645224	4.98055445969488	3.90562041679325	3.90562041679325	4.25955013834493	4.5777579325386	5.21313264547812	3.90562041679325	4.45087977605217	3.90562041679325	3.90562041679325	3.90562041679325
AT1G37040	10.1734622191532	9.67352446674685	10.1507158387211	10.4557858186066	11.0222911937666	10.9843739702563	8.1055962439909	8.49295227191995	8.03731616779963	8.19979473500369	8.41394100643271	8.29700127225457	4.39290080484711	4.55415421681135	4.40226984669091	9.00606366032951	8.9833037828859	9.35623910364827	9.02800243977106	8.73227539386045	9.03451346695349	4.39285646635536	4.51587058620307	4.36077388185524	9.48174198992255	9.41466623481996	9.04887563727213	4.42942429905815	4.39444814469651	3.90562041679325	3.90562041679325	3.90562041679325	4.62881189138636	9.02968669807775	8.86875895599827	9.07055087597902	8.77978611258278	8.66722459566134	9.01959771810338	4.34133204587588	4.56064530097404	4.25954932462642	8.36937894539184	7.03723117047577	7.68501776292507	6.60785158001081	8.28966818697004	4.24505108953853	3.90562041679325
AT1G37050	6.15438530645299	5.87110730751361	5.90975597591348	5.77229833906676	6.67329570214244	6.22291261575902	7.66466594398101	7.9284975661961	6.25413908657151	6.19813648357132	7.3855990963088	6.09141531952027	4.18789063807908	3.90562041679325	3.90562041679325	4.95630122793095	4.80358805422117	4.9183830351748	4.80839001761273	4.73830424596788	4.8102925452502	3.90562041679325	3.90562041679325	4.36074583804213	5.47045026081926	5.3731044582028	5.07399894012647	3.90562041679325	3.90562041679325	3.90562041679325	3.90562041679325	4.32624496193891	3.90562041679325	6.55468454124246	6.31115435425842	6.82497080940051	6.31220368675348	6.60636570084015	6.23465041295453	3.90562041679325	3.90562041679325	3.90562041679325	5.62793626028164	4.47021199798892	5.10801405342866	4.51437982409996	5.18497688890046	4.24509209761723	3.90562041679325
AT1G37057	5.75770191189979	5.26867435177162	5.37496381091933	5.8012414524974	6.7306501740089	5.76782910191235	4.7217808836146	4.60549932234671	5.31896196339679	5.12991443668514	5.35087804313551	4.94179305169838	3.90562041679325	3.90562041679325	3.90562041679325	5.30452666259267	5.08001091681724	5.19660816424493	4.86123761901946	4.84612194413589	5.20707931893115	3.90562041679325	3.90562041679325	4.36076457421768	5.20256423558084	5.39525692117001	4.91527430021659	3.90562041679325	3.90562041679325	3.90562041679325	3.90562041679325	3.90562041679325	3.90562041679325	5.83269002081169	5.67019758030963	5.62026657363145	5.97412318633532	5.40362978680181	5.48398924141812	4.34134547979407	4.37077658464195	3.90562041679325	5.95320166019917	5.76897330519488	5.31750719798329	4.51435719712908	5.50066700791486	3.90562041679325	3.90562041679325
AT1G37060	5.28700519173774	5.18629263718149	4.75508318165024	5.77219490128504	4.37718628213076	4.60383682833087	3.90562041679325	4.60553304321922	3.90562041679325	5.37130854229553	5.0781887672312	4.74253254918088	3.90562041679325	3.90562041679325	3.90562041679325	3.90562041679325	4.35995656437456	4.49825174203871	4.54904394393511	4.6779074663312	4.25232052762073	3.90562041679325	3.90562041679325	3.90562041679325	3.90562041679325	4.29976496883802	4.18055660218314	3.90562041679325	3.90562041679325	3.90562041679325	3.90562041679325	3.90562041679325	3.90562041679325	4.18478393743173	3.90562041679325	3.90562041679325	3.90562041679325	3.90562041679325	4.23654833245466	3.90562041679325	3.90562041679325	3.90562041679325	4.90297063980645	3.90562041679325	3.90562041679325	3.90562041679325	3.90562041679325	3.90562041679325	3.90562041679325
AT1G37063	9.43204189214335	9.09535041861377	9.2308351449886	8.51050371572803	9.92968767194269	9.33404463059423	7.09480349161083	6.99592859026091	5.3714451255115	5.57004000292013	6.32472301910323	5.79040327955942	3.90562041679325	4.43664145628557	4.2578685559674	6.83025636198312	7.54112258804318	6.8481689291094	6.22359036685544	6.03197164558935	6.38988042573156	3.90562041679325	3.90562041679325	3.90562041679325	4.95811867647786	5.22930093340686	4.57477058858952	3.90562041679325	3.90562041679325	3.90562041679325	4.32452838959962	3.90562041679325	4.41987233199746	7.29352059572081	7.53619516390845	7.7678430060453	7.76559540653176	7.33912181033525	6.88712250380862	4.21440897790846	4.3709073147473	3.90562041679325	7.07939703974109	5.60239450091905	5.54619338331943	5.39090450408632	6.16141081184555	3.90562041679325	3.90562041679325
AT1G37080	5.44552451299049	5.34358399775064	5.74005337463042	5.39678025502447	5.65918231261076	5.69768572316904	4.38098407862144	4.71081750848593	4.74227285687906	5.16403850013576	4.92824515796212	4.86844285898725	3.90562041679325	3.90562041679325	3.90562041679325	5.92774744340869	5.88703560650489	6.02198105041084	5.91579276112874	6.01495586786515	6.15388728709822	3.90562041679325	3.90562041679325	3.90562041679325	5.47145517397905	5.9647871325263	5.61215213134399	3.90562041679325	3.90562041679325	3.90562041679325	3.90562041679325	3.90562041679325	3.90562041679325	5.43862656218616	5.46289609888463	5.8128521112556	5.88089499563145	5.73109977272011	5.99257255587638	3.90562041679325	3.90562041679325	3.90562041679325	5.73072045736964	4.76067131046371	4.84066072295053	4.6724672444946	5.4499623827228	3.90562041679325	3.90562041679325
AT1G37100	5.09496648101313	4.88670243360294	5.41002634559486	4.73895327440584	4.89109810479303	4.80138676625258	5.64732968424223	6.15336631164078	4.50172368748768	5.47459269900775	5.97754995220743	5.31854625547148	3.90562041679325	3.90562041679325	3.90562041679325	3.90562041679325	4.68627832845778	3.90562041679325	3.90562041679325	4.35504573528774	3.90562041679325	3.90562041679325	3.90562041679325	3.90562041679325	6.009194036259	5.73722222387533	5.95030435376502	3.90562041679325	3.90562041679325	3.90562041679325	3.90562041679325	3.90562041679325	3.90562041679325	5.27886821845106	5.27732980582183	5.25312952806113	5.49411143200951	5.43752932540498	4.70763667377434	3.90562041679325	3.90562041679325	3.90562041679325	5.17746112027901	3.90562041679325	4.36068546608072	3.90562041679325	4.34446663387299	3.90562041679325	3.90562041679325
AT1G37160	7.25006760019706	7.321065614278	7.50881114028715	7.02293405105319	7.11007777173967	6.97767530239375	7.68794979468151	8.18233607737383	6.32837692919255	7.16675591687787	7.65434975011453	7.06405120047817	3.90562041679325	3.90562041679325	3.90562041679325	7.06065953208934	7.9625892024534	7.03164703686244	6.99423755159491	6.92191195538382	7.17980316054827	4.1878925057058	4.25976911298639	3.90562041679325	5.91889067135239	5.87811940207316	5.93726615603541	3.90562041679325	4.18879278425033	3.90562041679325	4.32443183978241	3.90562041679325	3.90562041679325	6.64057891375412	7.01029829182354	6.52954371140473	6.91395772718537	6.61966682079071	6.64091587510005	3.90562041679325	4.37082031197565	3.90562041679325	6.7694520118357	4.36755433092845	4.84048159391304	4.45092374242572	5.24971391152665	3.90562041679325	3.90562041679325
AT1G37170	4.85520335153253	5.26851166354227	5.30137441630144	5.17347956229613	5.12229088236349	5.02843595123513	5.35406335679111	4.71117175647135	4.50167511011068	5.19577634794718	5.59072465872597	4.59218415303616	4.18787869895951	3.90562041679325	3.90562041679325	5.36196596185265	4.5456025535772	5.06756182261762	5.19938518009931	5.21413548940037	5.58192161754626	3.90562041679325	3.90562041679325	3.90562041679325	5.36353650932747	5.68675618665828	5.71298024081049	3.90562041679325	3.90562041679325	3.90562041679325	4.32440098412627	3.90562041679325	3.90562041679325	5.65172527340372	5.20794277673275	5.1515388457967	5.56780997658853	5.47042498992615	5.11117581202824	3.90562041679325	3.90562041679325	3.90562041679325	5.32588412748873	4.47022599889199	5.20639078679779	4.292332347926	5.2805562308939	3.90562041679325	3.90562041679325
AT1G37180	6.23621819074193	6.20342776337682	6.63022944416242	6.23506596917749	7.00364382086491	6.75271383472525	6.15273789070403	6.63845599516388	6.11980113027506	6.85395323533856	6.45224221461368	6.2256590301109	4.18793578996097	3.90562041679325	3.90562041679325	6.41755159953861	6.72536833274727	6.02203924061666	6.17676745240786	5.9792151097002	6.75391226494424	3.90562041679325	3.90562041679325	3.90562041679325	6.23097095303679	5.95004300398003	5.90978357645718	3.90562041679325	3.90562041679325	3.90562041679325	3.90562041679325	3.90562041679325	3.90562041679325	6.40494159598586	6.31130472678714	6.32404505694095	6.64570844411072	6.11085390494457	6.4529088669422	3.90562041679325	3.90562041679325	4.25957353553688	6.38583603709826	4.81811484796566	6.27037077135671	3.90562041679325	6.42743771994467	4.24512926774851	4.24063011486201
AT1G37190	8.40507996986886	7.93705961774027	7.88716187879132	8.04195833498889	7.60269181355868	8.51029804126363	6.86679233687156	7.43072110748468	6.42190007668234	6.95256054240449	6.92600292134636	6.72330818914805	3.90562041679325	3.90562041679325	4.40231200961848	8.43619036839376	8.60407564517922	7.73858906770374	7.47562855963398	7.63615553313124	7.66404623793083	3.90562041679325	3.90562041679325	3.90562041679325	8.72628146206235	8.57229994278319	8.27080053388523	3.90562041679325	4.18876175986396	3.90562041679325	4.32439333429834	3.90562041679325	4.41967617084587	7.58103722701257	8.09146480726926	8.44376933573571	8.18901086611245	8.37596827197392	7.96605323070937	4.21431471965607	3.90562041679325	4.25955663076096	7.48742453430751	6.4959704585393	6.78305157612538	4.97782601366962	6.59738211766777	3.90562041679325	4.24055726978403
AT1G37200	4.94276549304303	4.6059639716471	5.22208118884464	4.73893851559921	4.71536306402991	4.8013794975959	4.38098645594472	3.90562041679325	4.32863884792845	3.90562041679325	4.33015903757708	4.18806939485154	3.90562041679325	3.90562041679325	3.90562041679325	5.24384432377702	5.84654791040572	5.41485544278842	4.75168691327981	4.84607274589362	4.81022183368417	3.90562041679325	3.90562041679325	3.90562041679325	3.90562041679325	4.18475614811068	4.29385793955777	3.90562041679325	3.90562041679325	3.90562041679325	3.90562041679325	3.90562041679325	3.90562041679325	3.90562041679325	4.36565205828622	4.75953469278311	4.28761617120768	3.90562041679325	4.63928982850821	3.90562041679325	3.90562041679325	3.90562041679325	4.24395568839293	3.90562041679325	4.16907126781149	3.90562041679325	4.52388239675436	3.90562041679325	3.90562041679325
AT1G37340	7.05955394556268	7.32220101081419	7.38949696262593	6.56107971095118	6.37508204233446	7.08425526991533	6.48969983804213	6.77419614572848	5.20387548752288	5.09525963554897	6.05445867320118	5.13339505964925	3.90562041679325	3.90562041679325	4.40226409537092	5.65663198145953	6.88250995250931	4.91839572769591	5.39437433447476	5.40087397502896	5.52226634372166	4.1878109743068	3.90562041679325	3.90562041679325	6.74707925727662	7.48366755303679	6.19601965986152	3.90562041679325	3.90562041679325	3.90562041679325	3.90562041679325	3.90562041679325	3.90562041679325	5.52068924956545	6.35372391592862	6.00719357197748	6.38949541378768	6.42021207725006	5.56719933014673	4.43825232420536	3.90562041679325	4.40491072055078	7.22265646365161	5.99204632374228	6.04809965369248	4.17946214156834	6.41501651978043	3.90562041679325	3.90562041679325
AT1G37405	6.09733566758389	6.04875053175628	6.23095754418426	6.40775578389654	7.15268093094333	6.97757683206326	5.53873859112251	5.62668319548704	4.74289948449119	5.22700181229733	5.40298097443191	4.86768068347995	3.90562041679325	3.90562041679325	3.90562041679325	6.18134550763576	7.35294868694672	6.81522293654039	6.42110463759244	6.25048894148701	6.2250219913783	3.90562041679325	3.90562041679325	3.90562041679325	6.93628525014825	6.97860465084796	6.29326827232053	3.90562041679325	3.90562041679325	3.90562041679325	3.90562041679325	3.90562041679325	3.90562041679325	5.09075987215161	4.96509325230006	4.4503633377847	5.05575227448464	4.81698770242176	5.06958844434919	3.90562041679325	3.90562041679325	3.90562041679325	6.10736357547215	4.47027667452224	4.93867252962875	4.17946168998025	4.91786012768083	3.90562041679325	3.90562041679325
AT1G37603	6.48158684996395	6.52870205976201	6.53352876898354	6.8508821513378	6.45913537399814	6.04313294996476	7.55490606624067	7.87772534890038	6.48768535541267	7.48948192823419	8.07175904731158	7.31148256273631	3.90562041679325	3.90562041679325	4.40234402974948	7.43170601798956	8.07937936003561	7.80657088204682	7.23348051752725	7.39823981344842	7.39065395958441	4.18786692616888	3.90562041679325	3.90562041679325	5.94201239671834	6.36498278455497	6.24067346442487	4.20919203181851	3.90562041679325	3.90562041679325	3.90562041679325	3.90562041679325	3.90562041679325	7.07962974031502	7.0615656869783	6.64593749927784	7.49071920345146	7.17096157191555	6.795891995361	4.2143272733398	3.90562041679325	4.4049301586266	7.16528577118067	4.55619568960445	5.62918258013729	4.51438019871597	6.23272858830355	3.90562041679325	4.24058113694392
AT1G37801	7.25946593162251	6.76493984871281	6.52028283505162	6.60907747768468	7.40108938082677	7.648881446418	5.79386328968295	5.83773326620462	5.68752729364242	6.11324593508377	6.30009916324215	5.65318546485279	4.18803277812988	3.90562041679325	3.90562041679325	6.34292322123344	6.4237814755264	6.13703111361959	6.09560868536096	6.11466939889296	6.96307643999042	3.90562041679325	3.90562041679325	3.90562041679325	4.95811867647786	5.56055873852786	5.07482348860517	3.90562041679325	3.90562041679325	4.21077379440943	4.49600108066193	3.90562041679325	4.41987233199746	5.22851928774618	4.81477199339566	5.09626543541049	5.71866396828327	5.67787367429946	5.61959146029229	3.90562041679325	3.90562041679325	4.25959817214623	4.95525052054625	3.90562041679325	4.68766434745654	3.90562041679325	4.96128528226214	3.90562041679325	3.90562041679325
AT1G37867	6.06711809629465	5.7204396335746	5.86295366618035	5.22192681619699	5.2013608322594	5.76781165314774	6.40583116732498	6.74160120302575	5.07418327786762	5.49893276674508	6.45181359261583	5.6521032119914	3.90562041679325	3.90562041679325	3.90562041679325	4.86822425589377	7.36623480500535	6.34092386324333	5.12530881659209	4.98550187549048	5.24692852766211	3.90562041679325	4.25968847963845	3.90562041679325	5.20246823705429	5.59717309150563	5.37445702148609	3.90562041679325	3.90562041679325	3.90562041679325	3.90562041679325	3.90562041679325	3.90562041679325	5.39529717215718	5.6937496905365	4.91037138712823	5.41539186547462	5.53358491831336	5.36272370208075	3.90562041679325	4.37076185892848	3.90562041679325	6.05164745521863	5.01464124491037	4.99857571449705	4.62378812981869	5.3959708196256	4.24504845691549	4.24052233348262
AT1G37933	7.8686953180223	7.61666063963886	7.89249015177068	8.03626337373303	8.14767159156056	7.78824057677226	6.61896280491627	6.50856825631949	5.7652922800621	6.0519805188929	6.61882749855859	5.94198347768691	3.90562041679325	3.90562041679325	3.90562041679325	6.23757024057927	7.07381564610327	6.34091447802695	6.1283054329104	6.08129607655141	6.57681832666294	3.90562041679325	3.90562041679325	3.90562041679325	6.26688294559253	6.50038430203909	6.24032967645163	4.33410370562565	3.90562041679325	4.2106000353054	3.90562041679325	4.32619316526364	3.90562041679325	6.35455944457811	6.68793123315429	6.69309431186164	7.18199518450005	6.86242909703128	6.58105810891624	3.90562041679325	4.37077641676473	3.90562041679325	6.87649275695464	5.57726045404962	5.56297736677146	4.57148971762348	5.68543152290221	3.90562041679325	3.90562041679325
AT1G37999	5.75789245111828	5.54779758580693	5.44401329007191	5.7425148535035	5.89000121378283	5.76782076033938	5.13177857795699	5.21372535939326	4.74286568571509	4.64678418429449	5.07821500971048	4.74256446711901	3.90562041679325	3.90562041679325	3.90562041679325	4.34246169519687	5.15647401835545	4.73803558860851	5.04535467164584	5.10642089226859	5.24694843693225	4.1878223201879	3.90562041679325	3.90562041679325	4.61524435135559	5.02971243523541	4.84295087481631	3.90562041679325	3.90562041679325	3.90562041679325	4.32437552323562	3.90562041679325	3.90562041679325	5.20242906942558	5.17134150055944	5.09678921525541	5.43559016050981	5.33258833757027	5.11117388889682	3.90562041679325	3.90562041679325	3.90562041679325	5.57332341763988	5.21312256763088	5.15834310642669	4.45088216848468	5.04159588558351	3.90562041679325	4.37820771996915
AT1G38149	3.90562041679325	3.90562041679325	4.40078440504964	4.28243217244765	4.37715112057147	3.90562041679325	4.38098624729779	4.96148375661253	3.90562041679325	4.33666406914031	4.63581630564983	4.18809247404612	3.90562041679325	4.28214485542436	3.90562041679325	4.52107861306881	4.5455800803637	4.49824826969669	3.90562041679325	3.90562041679325	4.25233358215307	3.90562041679325	3.90562041679325	3.90562041679325	3.90562041679325	3.90562041679325	3.90562041679325	3.90562041679325	3.90562041679325	3.90562041679325	3.90562041679325	4.3261997622572	3.90562041679325	4.63749632373799	4.69591168604774	4.67151187898954	4.37279479563128	4.75131100839168	4.82789574233889	3.90562041679325	3.90562041679325	3.90562041679325	3.90562041679325	3.90562041679325	3.90562041679325	3.90562041679325	3.90562041679325	3.90562041679325	3.90562041679325
AT1G38167	4.6465933543741	3.90562041679325	4.68292731234958	4.81604972045919	4.48187814614465	4.60384225926907	3.90562041679325	4.31232722756143	3.90562041679325	4.21097055970518	3.90562041679325	3.90562041679325	3.90562041679325	3.90562041679325	3.90562041679325	3.90562041679325	4.54556734104083	3.90562041679325	3.90562041679325	4.22404982918207	4.3947738668665	3.90562041679325	3.90562041679325	3.90562041679325	4.52170396770423	4.58418894107126	4.45307703882086	3.90562041679325	3.90562041679325	3.90562041679325	3.90562041679325	3.90562041679325	3.90562041679325	4.7330310282817	4.36566230210343	4.45034151535273	4.70794853274716	3.90562041679325	4.4763337078333	3.90562041679325	3.90562041679325	3.90562041679325	4.24396790775964	3.90562041679325	4.16907587037449	3.90562041679325	3.90562041679325	3.90562041679325	3.90562041679325
AT1G38185	6.43724191119431	6.08934802130178	6.35035935083199	5.35535811903732	5.58196153165005	5.76781983893395	6.51654643562568	6.72496577902516	5.37228199113912	5.95580569960452	6.49553397123809	5.57728709705754	3.90562041679325	3.90562041679325	3.90562041679325	6.5769195009621	8.03847265426569	7.03168558341629	6.16063419429756	6.11368622838704	6.97259853846194	3.90562041679325	3.90562041679325	3.90562041679325	6.07324509202829	6.42445758844794	6.09115200086832	3.90562041679325	3.90562041679325	3.90562041679325	4.32437466078085	3.90562041679325	3.90562041679325	7.28831295393337	7.34933394520114	7.30632955286413	7.31846397535826	7.48264390137426	6.7315772374344	4.21430168556075	3.90562041679325	3.90562041679325	6.45723479468779	4.87171230559285	4.84039920943813	4.57148210826399	5.52538367116858	3.90562041679325	4.24053249514893
AT1G38194	9.63198141574752	9.63226130232773	9.60589325906873	9.31622358357838	9.88762108571078	9.79394273743048	8.81311793892175	9.25713241136872	7.49510810672503	7.82390725788385	9.02250770311464	7.67422427200631	3.90562041679325	4.28215859878055	3.90562041679325	8.09860411629849	9.77890820534149	8.93236289417588	8.10996306829018	7.98216589520214	8.50224034390213	4.46766670664949	4.25984966389768	4.3606873981838	9.43405963988043	9.56429456193415	9.39853134871271	4.33429363724676	4.18884495381221	3.90562041679325	4.62617360364025	4.49862810009416	4.41982611412743	9.46862901840989	9.780109128006	9.40698479665252	9.8581834864643	9.56638564548898	9.12782651513118	4.43840791593086	4.56080506808973	3.90562041679325	8.5345188979814	5.62766831047026	6.35540373869141	5.69009011755735	6.96154246761498	4.24517739992383	4.37843348108125
AT1G38203	6.52295590094989	6.81321756853286	6.5343177659519	6.21452764165341	6.60079540568195	6.56102059376948	4.95040204607677	5.09536675546282	5.20324076867075	4.90079967974229	5.50107239427932	4.53358459646856	3.90562041679325	3.90562041679325	3.90562041679325	4.65645961037178	5.29450924359595	5.31118409397954	4.62369801699754	4.67824378414768	4.81043153740058	3.90562041679325	3.90562041679325	3.90562041679325	6.09501436543906	6.32433660196339	5.69746920328434	3.90562041679325	3.90562041679325	3.90562041679325	3.90562041679325	4.3264041249464	3.90562041679325	4.8176737168487	4.81471368152341	5.03829429547649	4.99645314536447	4.5993042692238	4.7076424749881	3.90562041679325	4.56080430269408	3.90562041679325	4.7893246340168	3.90562041679325	4.27775788883071	4.17951057703106	4.21658918853151	3.90562041679325	3.90562041679325
AT1G38212	7.10227493188096	7.54834453942375	7.04087507012518	6.79752688940315	7.62068278004831	7.28727138348639	5.4804363222512	6.04744350484411	4.8384817494757	4.94291881895537	5.50068163425001	4.97663805104686	3.90562041679325	3.90562041679325	3.90562041679325	5.4687420166676	6.54721793668562	5.59741266022983	5.89583330357562	5.14364529795899	6.11588907571704	4.392903662554	3.90562041679325	3.90562041679325	6.09408284658946	6.34427000264873	5.69641965147657	3.90562041679325	3.90562041679325	4.21061028985917	3.90562041679325	3.90562041679325	3.90562041679325	5.99079653594936	5.82667061513488	5.43106749472736	6.18714959283692	6.14904813549604	5.66975859485142	3.90562041679325	3.90562041679325	3.90562041679325	6.89707698022613	5.24848645007662	5.15837359214705	4.80081571847567	5.68545502898865	3.90562041679325	3.90562041679325
AT1G38250	6.58920219644903	6.94889213508764	6.36684937656343	6.65463843035061	6.4316280063319	5.76785293066901	3.90562041679325	3.90562041679325	3.90562041679325	4.5834893452065	4.50393950818449	4.59219768476998	3.90562041679325	3.90562041679325	3.90562041679325	5.24374908360835	6.5708191022203	5.06756030605265	5.61083512119142	5.31163963736909	6.27658851956658	3.90562041679325	3.90562041679325	3.90562041679325	6.35426319571988	6.45368147689958	6.16241893724769	3.90562041679325	3.90562041679325	3.90562041679325	3.90562041679325	3.90562041679325	4.41969406829874	5.70377803237512	5.82671848004783	5.54813088177094	5.89456704247526	5.56387721336951	5.48399136012199	3.90562041679325	3.90562041679325	3.90562041679325	6.29391333609856	4.96939477230359	5.41836032420846	4.45090442041805	5.84582387069512	3.90562041679325	4.24057362500123
AT1G38260	7.05926987058223	6.74285902800945	6.98003869219573	6.17187591933385	5.40777078905257	6.54202318255547	4.57491654673498	4.80350763855125	3.90562041679325	4.80855996642765	4.63579412621853	4.74256150335006	3.90562041679325	3.90562041679325	3.90562041679325	6.71945474161779	7.99661441264153	7.19389675120114	7.0783787917459	7.33327967933263	6.92098597512212	3.90562041679325	3.90562041679325	3.90562041679325	6.05222703603008	6.74466338232604	6.10323714285895	4.20914842937635	4.18874672795907	3.90562041679325	3.90562041679325	3.90562041679325	3.90562041679325	6.51876700284983	6.63184887637798	7.15980186413715	7.9501513114727	7.51807012756564	6.31139626849316	3.90562041679325	3.90562041679325	3.90562041679325	6.07053487211659	4.76105544875869	5.15834151109749	5.03976029310859	5.24958985624075	3.90562041679325	3.90562041679325
AT1G38330	7.05926987058223	6.74285902800945	6.98003869219573	6.17187591933385	5.40777078905257	6.54202318255547	4.57491654673498	4.80350763855125	3.90562041679325	4.80855996642765	4.63579412621853	4.74256150335006	3.90562041679325	3.90562041679325	3.90562041679325	6.71945474161779	7.99661441264153	7.19389675120114	7.0783787917459	7.33327967933263	6.92098597512212	3.90562041679325	3.90562041679325	3.90562041679325	6.05222703603008	6.74466338232604	6.10323714285895	4.20914842937635	4.18874672795907	3.90562041679325	3.90562041679325	3.90562041679325	3.90562041679325	6.51876700284983	6.63184887637798	7.15980186413715	7.9501513114727	7.51807012756564	6.31139626849316	3.90562041679325	3.90562041679325	3.90562041679325	6.07053487211659	4.76105544875869	5.15834151109749	5.03976029310859	5.24958985624075	3.90562041679325	3.90562041679325
AT1G38360	12.1876323996172	12.4870654529685	11.8564064835565	11.6657538952455	12.0709043988372	11.8302821078328	12.3615626059083	12.6012011254257	10.6637937588385	11.005577402265	12.5906023673463	10.9368094204078	4.53271538876518	4.95061299956475	4.94192112464402	10.6123564198905	12.4029861746179	11.4914665563813	10.9851544999029	10.6950415926982	11.4175258706691	5.00905569410586	4.94766467669869	5.0820002533131	12.2690583886453	12.566656693572	12.4395249389889	4.64240392666412	4.86988214233229	4.94157052444464	4.49576476242851	5.13421464130847	5.13390954992348	11.9957436845425	12.0630514996568	11.6945349969535	11.9946351153179	12.2829877169641	11.583475615433	5.38609898630434	5.18462711443945	5.31218242747794	11.5629759907311	7.95664925288611	8.87803466337041	8.01833641746387	9.78020411411617	4.24504105559675	4.89316064540703
AT1G38390	5.93192446322555	4.99558979751928	5.26388312937042	4.73924473748995	5.98914294769177	5.21094221787879	4.95039772543145	4.96075445559838	4.32818673694672	4.43301009285292	5.11312587107066	4.46849456220693	3.90562041679325	3.90562041679325	3.90562041679325	4.95584837156949	5.08070973129197	3.90562041679325	4.36267425993721	4.61262991203923	4.74542250557967	3.90562041679325	3.90562041679325	3.90562041679325	4.83869967863989	5.12112765271303	5.30912335608101	4.20945841875083	3.90562041679325	3.90562041679325	3.90562041679325	3.90562041679325	3.90562041679325	4.96455102755804	4.96565230867674	5.25215676636183	5.33087149691647	5.13098382201757	5.18947371626453	3.90562041679325	3.90562041679325	3.90562041679325	5.17846695383311	3.90562041679325	4.36086839141547	4.29245528716398	4.87291104644727	3.90562041679325	3.90562041679325
AT1G38400	6.09667104000383	6.61305927235994	6.06010433717495	5.680900963657	6.04769981266918	6.24668430560838	4.57491632202564	4.8034707944341	3.90562041679325	3.90562041679325	4.50391453411537	4.18809561935948	3.90562041679325	3.90562041679325	3.90562041679325	3.90562041679325	4.54558416658893	3.90562041679325	4.36247694720645	3.90562041679325	4.25233525617268	3.90562041679325	3.90562041679325	3.90562041679325	5.53634878384547	6.04377944606935	5.43831664340512	3.90562041679325	3.90562041679325	3.90562041679325	3.90562041679325	3.90562041679325	3.90562041679325	4.38765444865508	3.90562041679325	4.45032401455373	4.4442928967598	4.25498172157692	4.23654883528627	3.90562041679325	3.90562041679325	3.90562041679325	4.24397982869143	3.90562041679325	3.90562041679325	3.90562041679325	3.90562041679325	3.90562041679325	3.90562041679325
AT1G38416	3.90562041679325	3.90562041679325	3.90562041679325	4.28249630518717	3.90562041679325	3.90562041679325	3.90562041679325	3.90562041679325	3.90562041679325	3.90562041679325	3.90562041679325	3.90562041679325	3.90562041679325	3.90562041679325	3.90562041679325	3.90562041679325	4.68652034853997	3.90562041679325	3.90562041679325	3.90562041679325	3.90562041679325	3.90562041679325	3.90562041679325	3.90562041679325	4.2633322644258	3.90562041679325	3.90562041679325	3.90562041679325	3.90562041679325	3.90562041679325	3.90562041679325	3.90562041679325	3.90562041679325	5.52067461468467	5.5182634205746	5.29992319777906	5.16455372970665	5.8312216385118	5.61958952417325	3.90562041679325	3.90562041679325	3.90562041679325	4.24411171613531	4.36746586624761	4.2777648215173	4.29238851447484	4.4421904633158	3.90562041679325	3.90562041679325
AT1G38430	6.18351034295725	6.52919310088795	6.56144890912199	6.25522757657161	5.75728676797832	6.57943869262431	3.90562041679325	4.80349726576235	3.90562041679325	4.43255665174911	4.74586315706786	4.30444986329262	3.90562041679325	3.90562041679325	3.90562041679325	5.362025683121	7.32610035480116	6.67453124499231	5.7283087050252	5.9243319832833	5.6659472490325	3.90562041679325	3.90562041679325	3.90562041679325	6.84502896564898	7.52876910510667	6.8778736011306	3.90562041679325	4.18875004028134	3.90562041679325	3.90562041679325	3.90562041679325	3.90562041679325	5.7699102690407	5.6461092677093	6.15254499397656	6.55720284825818	6.32482669271161	5.33023315847975	3.90562041679325	4.37077248621492	3.90562041679325	5.62777268853855	3.90562041679325	4.49150940153623	4.45088457897932	4.34446538524739	4.24506018280813	3.90562041679325
AT1G38450	7.18612875242734	7.65615954657132	7.47947442705005	7.29521446098877	7.13591797412514	6.86212860859999	7.44969503096556	7.92160521105446	6.2023911954542	6.76516744165561	7.71392272482126	6.6573647585728	3.90562041679325	4.43661492384657	3.90562041679325	9.55541306839111	10.5976255437527	9.71886637969609	9.08756436100719	9.42767877242034	9.43720584889692	4.30408548760432	4.2597008114151	3.90562041679325	9.5003895275094	10.206901401672	9.53354968984566	4.20915109852473	3.90562041679325	4.21059259145581	4.49578906040496	4.83329244185211	4.62882659737123	9.35040830952259	9.78823281228915	9.25293996027989	9.92470682424768	9.43097212777439	9.05657841263652	3.90562041679325	3.90562041679325	4.51563129028087	7.94747879271128	4.69920477791184	5.27441880588865	4.67228334961676	6.52055169365202	4.24505832440939	4.24053549107266
AT1G38460	6.15535912890154	6.74283466738075	5.88646825681592	6.1281582621211	5.08046486795693	5.36561070727965	5.0454233991206	5.73710962969057	4.74286341142942	4.80856454310479	5.45286609410725	4.53326662843741	3.90562041679325	3.90562041679325	3.90562041679325	6.06096656394455	7.63078628609586	5.82767905373799	5.7723270860605	6.23603335593028	6.74171170630729	4.3040842568817	4.25969993876467	3.90562041679325	6.23030066923958	6.38489827860422	5.85180975295519	3.90562041679325	3.90562041679325	4.33611952638848	3.90562041679325	3.90562041679325	3.90562041679325	6.06948702518547	5.62153691270303	5.72084477550403	6.25112369070293	6.05157746066023	5.61957657264779	3.90562041679325	3.90562041679325	3.90562041679325	5.62775958541361	4.69920615819024	4.43036444015027	4.71762973133404	5.07943426808743	3.90562041679325	4.24053455997257
AT1G38550	3.90562041679325	3.90562041679325	3.90562041679325	3.90562041679325	3.90562041679325	3.90562041679325	3.90562041679325	3.90562041679325	3.90562041679325	4.33692893914357	3.90562041679325	3.90562041679325	3.90562041679325	3.90562041679325	3.90562041679325	8.53025924827915	9.84443611085245	8.91706373545917	7.78151039358408	7.49134657243649	7.84576492663055	4.18806358096344	4.40546018292055	3.90562041679325	4.26343773897363	3.90562041679325	3.90562041679325	3.90562041679325	4.30560449957455	3.90562041679325	3.90562041679325	3.90562041679325	3.90562041679325	6.863159618561	7.32956504337379	7.39167888956706	7.47798366454351	7.33110432084462	6.70948727630065	3.90562041679325	3.90562041679325	3.90562041679325	7.64733555860737	5.24792099652515	5.83626418064935	4.4510247827	6.32758052357408	3.90562041679325	3.90562041679325
AT1G39110	9.19722599484425	9.19433063895561	9.46775901071804	9.46397771787644	9.33136633904151	8.9227131442377	9.64337692205804	9.72471014042247	9.61620906287897	10.1957196163962	10.1021881501014	10.0041142987338	4.39295006989306	4.5541593148979	4.25769729761376	10.3649762616552	10.3813353351165	10.0438515081497	10.3398380278424	10.3430564016845	10.2837725031779	4.46741301945394	4.40515356959316	4.68760653719534	10.0689896936634	10.1933003621673	10.2504646493491	4.33412088901486	4.39448099675604	4.51226157840906	4.49581215013687	4.32621235122008	4.62885995581812	10.69353247629	10.5543517294828	10.2370979005767	10.4232080727685	10.503498580566	10.6703901619902	4.51954489917173	4.37078567401626	4.6893592442495	9.7122263704393	8.09415867926513	9.22144944838251	8.28781489228083	9.59068667168781	4.65786496907089	4.37824106756775
AT1G39190	9.58220659651667	9.01035570598189	9.2523674921339	9.2922772162748	10.3055623606731	10.2881251828114	7.89206891878315	8.65208978697356	7.77942495453665	8.61944267346724	8.47101093026188	8.41405893079853	4.39291533235477	3.90562041679325	4.40228232251213	8.02423768283027	8.25268078732918	8.46139684662842	7.97639240706458	7.54208472581735	8.60208643545511	4.30408502679119	4.51588546088659	4.54668355199881	8.19380107295889	8.37057413223694	7.26768945128628	3.90562041679325	4.3053864070055	4.21059227734688	3.90562041679325	3.90562041679325	4.41965195434114	8.5550600424221	7.92742161220711	8.55607129089398	8.75350581632889	8.55634207682399	8.7830535139878	4.34133892632032	4.5606541268832	3.90562041679325	5.51626862438611	4.36761858032276	5.25221228923554	4.37852715116192	5.31054205663833	3.90562041679325	4.24053514244583
AT1G39270	5.22694209781984	5.34541650251509	4.88198697416881	5.3126819899792	5.12243777878195	5.66075327667026	3.90562041679325	3.90562041679325	4.50175659646402	4.70472223684365	4.33015788316334	4.53324092098425	4.30410380516322	3.90562041679325	3.90562041679325	4.34246949792824	4.35995671550702	3.90562041679325	4.54904409501324	4.67790781509027	4.67363161478305	3.90562041679325	4.25968789151039	3.90562041679325	4.69703099467717	4.63742236379384	4.45303589129178	3.90562041679325	3.90562041679325	4.21058017122258	4.32436652734272	3.90562041679325	3.90562041679325	4.299806176053	4.81448080166832	5.30047879877343	4.99640805751384	5.03788620803054	5.15107425615294	3.90562041679325	3.90562041679325	3.90562041679325	4.2439545092426	4.23300564910262	4.27768152482289	4.17946218354323	3.90562041679325	3.90562041679325	4.37819095529477
AT1G39830	6.18390019086865	6.79162915702964	6.08004804591885	6.65451551867623	6.40381120760323	6.44374881534496	4.72178121919463	4.60553573144846	4.50176010799446	4.64675838439421	4.84182666357007	4.90548924953118	3.90562041679325	3.90562041679325	3.90562041679325	6.5982472797286	9.99485633751004	8.11861059256088	6.92261674526449	7.2160285978646	7.36764938858884	4.30406466303197	3.90562041679325	3.90562041679325	7.5817058265694	8.52857835130775	7.31820248549122	3.90562041679325	3.90562041679325	3.90562041679325	3.90562041679325	3.90562041679325	3.90562041679325	8.49545476789856	8.60076657971812	7.91251594810802	8.7693248159114	8.90930942811699	7.97519145746912	3.90562041679325	3.90562041679325	3.90562041679325	6.3704377024063	5.81263744881548	5.29614732558236	4.57147348200552	5.42304815818337	3.90562041679325	3.90562041679325
AT1G40070	5.28635909028799	5.48395749292578	5.62960142216932	4.88642808976752	4.77829580768903	5.45792812340653	3.90562041679325	3.90562041679325	3.90562041679325	3.90562041679325	3.90562041679325	3.90562041679325	3.90562041679325	3.90562041679325	3.90562041679325	3.90562041679325	4.80356464392152	3.90562041679325	4.36248563171847	4.45499218639748	3.90562041679325	3.90562041679325	3.90562041679325	3.90562041679325	5.28611522931408	4.8568977983336	4.51687590820123	3.90562041679325	3.90562041679325	3.90562041679325	3.90562041679325	3.90562041679325	3.90562041679325	4.38765409331522	4.23161948019885	4.29190819030887	3.90562041679325	4.25497943726568	3.90562041679325	3.90562041679325	3.90562041679325	3.90562041679325	3.90562041679325	3.90562041679325	3.90562041679325	3.90562041679325	3.90562041679325	3.90562041679325	3.90562041679325
AT1G40072	6.38928330238159	6.34344367051848	6.69473252239222	7.64051623969671	7.74588797221092	7.95079027951778	5.35406322338495	5.54678469796871	4.63309472892179	4.58348805971606	5.69444570773883	4.94188591327698	3.90562041679325	3.90562041679325	3.90562041679325	5.41659393703763	6.59394817820246	6.67451466479787	5.7505938394208	5.0276760446857	5.66602427447793	3.90562041679325	3.90562041679325	3.90562041679325	5.15830856780307	5.7038907929873	5.01376237113648	3.90562041679325	3.90562041679325	3.90562041679325	3.90562041679325	3.90562041679325	3.90562041679325	6.96572786423392	7.23530369493991	6.87990569675989	6.84820203561012	6.93824509905199	7.20212590078523	4.21432292544342	3.90562041679325	3.90562041679325	5.82409662721498	5.01453890908081	5.18268031798142	4.62382486100307	5.24965586992933	3.90562041679325	3.90562041679325
AT1G40075	3.90562041679325	3.90562041679325	3.90562041679325	3.90562041679325	3.90562041679325	4.47754149001587	3.90562041679325	3.90562041679325	3.90562041679325	3.90562041679325	3.90562041679325	3.90562041679325	4.18784358494268	3.90562041679325	3.90562041679325	4.34246482182306	4.54555689732246	4.49825079717198	4.36246298498654	4.61200292648297	5.16556696706763	3.90562041679325	3.90562041679325	3.90562041679325	4.61523223209759	5.43853272686631	4.76368807120734	4.20914514993467	4.18874450717763	4.2105866148242	3.90562041679325	3.90562041679325	4.41964507562364	9.0327931142642	7.69459561375634	7.25574254059051	8.86245848056848	8.43989213190947	8.36049504111567	4.21429977159083	3.90562041679325	4.25955002565597	4.78897331936049	3.90562041679325	3.90562041679325	4.17946420123026	4.66002249425049	4.24505334978772	3.90562041679325
AT1G40076	5.28114619660084	4.75746262693609	5.44589041764964	4.7392883959372	5.19997944997416	5.26513672600784	5.13176847303744	4.80275310407313	3.90562041679325	4.43307780378237	4.74648491651235	4.18843940055806	3.90562041679325	3.90562041679325	3.90562041679325	4.76917103719774	4.6868347571924	3.90562041679325	4.62391880729913	4.7390358298037	5.03023128607517	3.90562041679325	3.90562041679325	3.90562041679325	4.95882565372643	5.25559799341013	5.13258360120052	3.90562041679325	3.90562041679325	3.90562041679325	3.90562041679325	3.90562041679325	3.90562041679325	4.93009983029538	5.05365512166676	3.90562041679325	5.11173998980933	4.75116624945567	4.63930318262099	3.90562041679325	3.90562041679325	3.90562041679325	3.90562041679325	3.90562041679325	3.90562041679325	3.90562041679325	3.90562041679325	3.90562041679325	3.90562041679325
AT1G40077	10.4695194575064	10.6935439212779	10.4267618784679	10.3102929002198	10.7627767610586	10.3632133400324	10.5951896863871	10.8458142639673	9.21779383479177	9.55972886666031	10.7628771960744	9.37145936378461	4.30409763883574	4.55415276719703	4.60458864521337	8.9983023242992	10.7484383968302	9.82877425372557	9.34799498630949	9.45795088720966	9.84590531862884	4.53266696631469	4.51585627018184	4.99881312949234	10.2427768291946	10.2639796560447	10.2434385154869	4.33406982903508	4.53470937013106	4.33609714103267	3.90562041679325	4.32615534233047	4.62879824873767	9.51269680137768	9.42656920984244	8.84476784904916	9.48929424190469	9.97391793612172	9.30996331349449	4.43824812181271	4.3707581617222	4.51562390701988	9.77057910206049	6.93903148215655	7.67435515657635	6.54057626212012	8.59661566098868	4.49085588667846	4.37818419592494
AT1G40101	12.2138616191136	12.481269606555	11.9840270442997	11.649204470502	12.2344255977508	11.8831790919698	11.7392546618848	11.9688631110136	9.81473880589288	10.4113375220607	11.8693331690978	10.2461121699922	4.74182376771578	5.01114246960775	4.60456845810043	10.0422696781511	11.7578569617827	11.016346652086	10.3505702690848	10.0720321541578	10.7071122406682	4.64525196082873	4.82887340976301	4.90737728991128	12.1249948862427	12.4279150871036	12.202863296615	4.80326370022233	4.78849006314873	5.09380822600119	5.19144457051125	4.32614014477826	5.59704918129495	11.573465218149	11.6648856760622	11.4070122104939	11.6241381410511	11.8603381844837	11.1472609296356	5.24052493629771	5.02184291900139	5.38635699710817	11.4367541229082	7.90141410525516	8.64835774518162	7.73136259062502	9.55340687126648	4.57986588661487	4.48309960885354
AT1G40103	3.90562041679325	3.90562041679325	3.90562041679325	4.65300344744429	3.90562041679325	4.47754726593373	6.51654580707515	6.74147098420422	5.00215933639663	5.02222546637887	6.02431463832636	5.162059119286	3.90562041679325	3.90562041679325	3.90562041679325	3.90562041679325	4.3599804420671	4.49824810588772	4.22933776285076	4.35505675774105	4.39478205901585	3.90562041679325	3.90562041679325	3.90562041679325	4.26312557527305	4.38765033078117	4.18059338823559	3.90562041679325	3.90562041679325	3.90562041679325	3.90562041679325	3.90562041679325	3.90562041679325	4.6374962767888	4.36567075905562	4.45032670395821	4.50701495591079	4.25498206957123	4.476334047311	3.90562041679325	3.90562041679325	3.90562041679325	4.38304625253648	3.90562041679325	4.49151755732467	4.17947008111386	4.34447205025571	3.90562041679325	3.90562041679325
AT1G40105	5.16268662930621	4.40314163891238	4.6829876092339	4.95140441308471	4.94221423162296	4.70932536381488	6.98543018816414	6.83698024889486	6.70557114400255	6.83635321675908	6.74103923820535	6.90385311896681	4.18787306600277	3.90562041679325	3.90562041679325	7.7905234212449	6.47412849415927	5.96049169559522	6.36753242384837	6.52437927584723	6.64265461074786	3.90562041679325	3.90562041679325	3.90562041679325	6.05241771548584	4.58424187367863	4.62674175865228	3.90562041679325	3.90562041679325	3.90562041679325	3.90562041679325	3.90562041679325	3.90562041679325	7.91103389007991	7.01882427996375	6.98368504791862	7.7690008207006	7.77360824966425	7.49823176319811	4.21431680520466	3.90562041679325	3.90562041679325	6.62829157450876	4.9694189330925	6.01316611213395	5.2299518847443	6.61856204396248	3.90562041679325	3.90562041679325
AT1G40112	4.33654350743891	4.40320972175674	4.51058340462796	4.73894964528062	4.56958574084714	3.90562041679325	3.90562041679325	3.90562041679325	3.90562041679325	4.21096923292597	3.90562041679325	3.90562041679325	3.90562041679325	3.90562041679325	3.90562041679325	6.73865668122153	7.212942068059	6.97317345024411	5.39440075315117	6.88559294834011	7.10777843457133	3.90562041679325	3.90562041679325	3.90562041679325	7.4186784175582	7.90410493884446	7.56881012152683	3.90562041679325	4.18874882812834	3.90562041679325	3.90562041679325	3.90562041679325	4.41965286345367	4.46137582991848	5.01009571952556	4.83839126804168	4.61518728648898	4.8169812333295	4.37260880455068	3.90562041679325	3.90562041679325	3.90562041679325	3.90562041679325	4.47025957584973	4.9386916212908	4.37852755338596	4.59557765599414	3.90562041679325	4.24053597307875
AT1G40113	4.75836667994291	4.60597761541349	4.40073652609528	4.55462761840129	4.646394974071	4.6038361399172	3.90562041679325	5.15650255011214	3.90562041679325	3.90562041679325	4.7458337178276	3.90562041679325	3.90562041679325	3.90562041679325	3.90562041679325	4.9563939378262	5.9620389578461	4.91839617302165	5.00269397163346	5.24748139745101	5.32245453282643	3.90562041679325	4.25968580651064	3.90562041679325	4.8375217188612	4.8567530898266	5.01349371281363	3.90562041679325	3.90562041679325	3.90562041679325	3.90562041679325	3.90562041679325	3.90562041679325	3.90562041679325	3.90562041679325	3.90562041679325	4.17612526931045	4.25498688188963	4.23654829830676	3.90562041679325	3.90562041679325	3.90562041679325	5.0036219174979	3.90562041679325	4.72867256825539	4.17946155586474	4.44205942008621	3.90562041679325	3.90562041679325
AT1G40115	5.39097309098665	4.75725153035238	5.51132062844245	5.68161260549415	6.56177383341386	5.58407523999549	6.31640683948401	6.2729188705329	4.32806254599689	4.75935197193782	5.65525146560198	5.1350988661712	3.90562041679325	3.90562041679325	3.90562041679325	3.90562041679325	4.36034085600436	3.90562041679325	3.90562041679325	3.90562041679325	4.25254026067972	3.90562041679325	3.90562041679325	3.90562041679325	5.98993315412431	5.77225455602739	5.81066119616817	3.90562041679325	3.90562041679325	3.90562041679325	3.90562041679325	3.90562041679325	3.90562041679325	4.73301107121754	5.09481034548948	5.15044151967014	5.02666972387265	4.75114828106822	4.37261798816585	3.90562041679325	3.90562041679325	3.90562041679325	3.90562041679325	3.90562041679325	3.90562041679325	3.90562041679325	3.90562041679325	3.90562041679325	3.90562041679325
AT1G40118	8.45464274640901	7.904226201821	8.25584883944622	8.74983806782518	8.82196210195401	7.30939297549385	7.54217117109532	7.03722044547367	7.51655292657194	7.6394405088406	8.23455081586297	7.8100757132869	4.3042011309774	4.43662317669755	3.90562041679325	8.78335578536506	8.6427181354781	8.56285195278083	8.28855132538589	8.35318143868006	8.33669316488708	4.18788242772674	4.40520654148291	3.90562041679325	5.43603268968276	5.77016035624378	5.79240448899972	4.20920683318857	4.18878627061827	3.90562041679325	4.49585462029022	3.90562041679325	3.90562041679325	8.48185554382108	8.56928162057699	7.92499999868938	8.49671287650232	8.37591942397399	8.64412716330736	3.90562041679325	3.90562041679325	4.60832136732982	7.43994228440974	6.14924291144087	5.67652693781438	5.88807663806897	6.88534998275648	3.90562041679325	3.90562041679325
AT1G40119	6.91855443475588	7.12876545410975	7.3507727269494	7.55582199323032	6.86883532375913	6.59781061234491	7.19630554420447	7.36867193128911	6.0020467068909	6.81902969614359	7.33936114249157	6.6744098871704	3.90562041679325	4.28214774146141	3.90562041679325	6.20962033690474	7.2277810294093	5.96048477810055	6.11191110948198	6.11390986189974	6.52192692247999	3.90562041679325	3.90562041679325	3.90562041679325	7.17057824770897	7.31964174559343	7.0082615147827	3.90562041679325	3.90562041679325	3.90562041679325	3.90562041679325	3.90562041679325	3.90562041679325	5.52068490387725	5.76209144143829	5.03857707050373	5.60299714673653	5.21642755416361	5.36272750120264	3.90562041679325	3.90562041679325	4.40492943305151	6.16109710687294	4.367580182916	4.84044961811021	5.17920979518024	5.42315552836242	3.90562041679325	3.90562041679325
AT1G40121	9.43990250283026	9.76982643952886	9.50641432498022	9.42163650265675	9.07155854562164	9.24306260357175	11.0554055593127	11.2763363280545	9.37154297629739	9.53345034040381	11.1626959609645	9.56856961872369	4.39311583953185	5.12167355488909	4.82412063812799	9.23505363874796	10.3340926622851	9.73624912019107	9.12181664474133	8.96288922864808	9.6194989694712	4.46760952493303	4.68993290114503	4.99863923866495	11.643747494204	11.77822581347	11.6777323264021	4.57969789764036	4.46934874037776	4.2107078980034	4.7348111320497	4.91892105463479	4.41979235612828	10.5190932279298	10.8317125102639	10.6989749723404	10.9058220139669	10.9322356248848	10.3843934111856	4.91110977083347	5.25739397093595	4.94738686621642	10.393178501601	6.56991496217403	8.23333592167521	7.01730868309995	8.75035158406965	3.90562041679325	4.24066347034425
AT1G40123	7.84367210431269	7.49162969397498	7.58436481577337	7.53170353564431	8.40711768214796	8.6195038935063	5.21123660519759	5.93227556621287	5.0022050989438	5.73864755607023	5.78989280346232	5.72266192332636	4.18784943998529	3.90562041679325	4.2576761885367	5.81905909261327	6.80600393464101	6.2928076251253	6.23823386143503	6.16091180299663	6.29319318125935	3.90562041679325	3.90562041679325	3.90562041679325	7.14182454694721	7.88007616694257	6.39380646748321	3.90562041679325	3.90562041679325	3.90562041679325	3.90562041679325	4.32618124428822	3.90562041679325	7.70363540746764	6.95672886883061	7.11497057243111	7.786435828091	7.75004449068884	8.00227763535851	3.90562041679325	4.37077066394443	3.90562041679325	5.09442040099658	3.90562041679325	4.93869080468099	3.90562041679325	4.77354716452968	4.24505817205932	3.90562041679325
AT1G40133	4.33635798363091	3.90562041679325	4.25663983251811	3.90562041679325	4.37711703489528	4.3113536864073	3.90562041679325	3.90562041679325	3.90562041679325	3.90562041679325	3.90562041679325	3.90562041679325	3.90562041679325	3.90562041679325	4.25771368455959	4.95631035335096	5.15656457208468	4.73802826148272	3.90562041679325	4.53874105854072	5.07715166382763	3.90562041679325	3.90562041679325	3.90562041679325	3.90562041679325	4.38769030358651	4.38051820168344	3.90562041679325	3.90562041679325	3.90562041679325	3.90562041679325	3.90562041679325	3.90562041679325	4.52603005462897	4.36568820701962	4.29190089304748	4.50701867838436	4.2549781123923	4.47633474176763	3.90562041679325	3.90562041679325	3.90562041679325	4.95484487473622	4.76098857600758	5.37913240194107	4.62382606274485	5.33983864641968	3.90562041679325	3.90562041679325
AT1G40135	9.34568002215725	9.40095749856085	9.35614647952054	9.78138283353114	9.69013973900185	9.73432257991908	7.79900323250083	7.43083488458579	7.00156666167008	7.52152208867877	8.04670425982865	7.48493418786879	3.90562041679325	4.43661496493806	3.90562041679325	8.30951987203832	8.65857154467681	8.23399513020531	8.87798132381027	8.5351894733586	8.40853757263751	3.90562041679325	4.51588651215713	4.36076877841069	6.00916545237901	5.86284374845461	5.5179023560262	3.90562041679325	3.90562041679325	4.43190922867009	3.90562041679325	3.90562041679325	5.03227277327879	9.19826104425804	8.83517763741099	8.51395492725605	8.80731276384864	9.03858918260024	8.83907952872191	3.90562041679325	4.56065475062258	4.40491537086126	8.13396319291872	6.4441239537455	7.11487704967653	6.58303660563489	7.53350029758351	3.90562041679325	3.90562041679325
AT1G40230	11.1063621832959	11.1170600801266	11.3321456114015	10.526367239558	11.3186509696582	10.7686940360494	7.68794583268359	8.34530386188355	5.97019699333511	7.24705244979573	7.56736195886491	6.49774755598741	3.90562041679325	3.90562041679325	4.25782143944524	5.92797542164413	7.73721350794638	6.29274134083456	6.11218011917451	6.25132872034886	6.4353578415524	4.18796663481192	3.90562041679325	3.90562041679325	8.26655733204698	8.49440338852921	8.43428559665612	4.20928722816055	4.3055163974419	4.21072936280103	3.90562041679325	4.49861421072061	4.41981841063017	5.96345421897666	6.12531560229016	5.51001401838561	6.18721279998175	6.42005777332545	5.48399921303909	4.21438307482512	4.37087387318907	4.4049646928588	6.37127230634113	5.21276204026286	5.27465118394339	4.57158658340427	5.84607440834449	4.2451721211384	4.24068729455634
AT1G40310	12.4232504125127	12.6004184282947	12.4710049242563	12.124715843294	13.5738966123404	12.7351105041953	9.9917539472225	10.2669233362936	7.97854215984303	8.9382201110073	9.65518706847015	8.77157821546264	4.53284561507697	4.55416258135281	4.4023393238089	8.52025819718251	10.0835325772197	8.63919636276534	8.4349552330587	8.54968528682828	8.62788639855113	4.69530327917055	4.25974030258462	4.68758896962575	10.5045920594048	10.5911449188646	10.3657045403408	4.57952943309456	4.46924599962962	4.51229748065935	4.82948393162426	4.62913367856599	4.78697826124004	7.87675312269885	7.68398335220584	7.32582966565962	8.14108616678869	8.23895245423622	7.19426358710311	4.34137035603302	4.56069444033636	4.60831227751298	8.36246077857448	6.40366970240856	6.36423322553692	5.54981229782088	7.13835996384055	3.90562041679325	4.37826951980219
AT1G40630	7.15887836782726	7.81528882303273	6.89487162124448	6.82438339780256	5.2746223349106	5.89756378277809	4.84402824913027	5.4613631990292	4.74285986343034	4.6467885581181	5.97753551437915	5.04245517891409	3.90562041679325	4.28214367480445	3.90562041679325	5.85655625581048	8.39466226451242	7.08785510680085	6.51027280645988	7.16490923564709	6.98270801423782	4.30408615543141	3.90562041679325	3.90562041679325	3.90562041679325	3.90562041679325	3.90562041679325	3.90562041679325	3.90562041679325	3.90562041679325	3.90562041679325	3.90562041679325	3.90562041679325	5.73728960811745	5.05299597138916	5.20362934435241	6.66114763184348	6.01044758712116	5.26217920739469	3.90562041679325	3.90562041679325	3.90562041679325	6.14331615467263	4.92195130158183	4.43036533669276	4.91130993468899	4.87249606118506	3.90562041679325	4.2405359963149
AT1G41650	3.90562041679325	3.90562041679325	4.25699067733637	3.90562041679325	3.90562041679325	3.90562041679325	3.90562041679325	3.90562041679325	5.0011356812804	4.51347862833972	4.50428227625581	4.1883876824414	3.90562041679325	3.90562041679325	3.90562041679325	5.99546010976075	6.70533151238543	6.7464913331649	6.06189943965322	5.99799182428409	6.03848972130727	3.90562041679325	3.90562041679325	3.90562041679325	6.45415916247049	6.53007826650079	6.33765512154126	3.90562041679325	3.90562041679325	3.90562041679325	3.90562041679325	3.90562041679325	3.90562041679325	6.06945279232545	6.22219622130452	6.64451496376905	6.35156331339564	6.41988404587616	6.26590692410942	3.90562041679325	3.90562041679325	3.90562041679325	4.24424847224691	4.23278660704579	3.90562041679325	3.90562041679325	3.90562041679325	3.90562041679325	3.90562041679325
AT1G41680	11.8979327974268	12.1578607136273	11.7144269748113	11.8605927498377	12.2715892705829	11.9891981923815	12.6361563430614	12.8126156192463	11.0702884669454	11.4547791643617	12.6926526498831	11.3087541204997	4.82768647289807	5.17256691844077	4.94225017763175	10.9604532377399	12.3147284839811	11.6014564982938	11.1922626873136	11.000722749489	11.4412179851196	5.04182246045878	5.14715063525219	5.2296274681717	11.9559655400438	12.1998434944403	12.2024343037777	4.64266346965071	4.90802306204601	5.25631682626045	5.30596868441834	5.25603052838012	5.13421216872243	11.1825392697102	11.1335711095534	11.1387222436862	11.2150905213306	11.5573738015034	11.0520044149711	4.59083133863673	5.25733897261922	5.05209346583359	11.701557957219	8.59739051719727	9.24335483163544	7.36261842811675	10.2351938691153	4.72799190431878	5.20438434916159
AT1G41720	7.44335537841314	7.36984945824192	7.72576715349384	6.85085880580157	7.3089667425842	7.21893156313402	6.78170286381255	6.52783107683336	5.68832234941877	6.14162579117826	6.76780126019512	6.30399006384925	4.46748717750509	4.28214701981634	3.90562041679325	8.63542533408372	10.216695394141	9.11714945939217	8.38009645940438	8.57764165805222	8.85376716819534	3.90562041679325	4.25973435510006	3.90562041679325	8.86469507983534	9.08178405323417	8.64681848739123	4.20918319508729	4.1887702679841	4.43196399802009	3.90562041679325	3.90562041679325	4.41969150536373	8.76775593663342	9.00476609190077	8.5265027069082	9.14450631663467	8.95878259957665	8.43847296020093	4.43829712957592	3.90562041679325	4.40492694647632	7.21484583407952	4.81821440356784	5.31755013053605	4.94521373299209	5.70670658418313	3.90562041679325	4.37826060405024
AT1G41726	5.39363544293318	5.77040321315524	5.22323843774174	5.47473018172207	6.34418379363287	5.50157484591958	5.13177219370388	5.21300741153614	4.32828426900161	4.51337039894186	4.88639388320402	4.4683568039044	3.90562041679325	3.90562041679325	3.90562041679325	7.33445692754452	8.38952626511356	7.29238610179658	6.88637146673458	6.52567286381168	6.96328273200201	4.39330084920994	4.25995012377148	3.90562041679325	7.03480168469301	7.39638443093779	7.21811079909007	3.90562041679325	3.90562041679325	4.33645787263882	4.49606948566503	3.90562041679325	3.90562041679325	7.29872625910411	7.71169276343773	8.3108340572569	7.97486463198482	7.37044131119218	7.35791711077905	3.90562041679325	3.90562041679325	3.90562041679325	5.51723824107729	4.23283083277819	4.16915905677252	4.29242504865781	4.3446148042366	4.24525773058587	3.90562041679325
AT1G41730	5.90410749790742	5.60792776604668	6.08027160408514	5.96253215218132	6.88910261658301	6.42325248021604	3.90562041679325	3.90562041679325	3.90562041679325	3.90562041679325	3.90562041679325	3.90562041679325	3.90562041679325	3.90562041679325	3.90562041679325	4.34244721081335	3.90562041679325	3.90562041679325	3.90562041679325	3.90562041679325	3.90562041679325	3.90562041679325	3.90562041679325	3.90562041679325	3.90562041679325	3.90562041679325	3.90562041679325	3.90562041679325	3.90562041679325	3.90562041679325	3.90562041679325	3.90562041679325	3.90562041679325	3.90562041679325	3.90562041679325	3.90562041679325	3.90562041679325	3.90562041679325	3.90562041679325	3.90562041679325	3.90562041679325	3.90562041679325	3.90562041679325	3.90562041679325	3.90562041679325	3.90562041679325	3.90562041679325	3.90562041679325	3.90562041679325
AT1G41740	7.7468010168825	8.09807837277943	7.66948085392186	7.80280467350302	8.94577171752902	8.15235691487264	8.1227432384466	8.46370194817671	6.20234820128359	6.67097008641006	7.80997345692662	6.39865085364752	3.90562041679325	3.90562041679325	4.25768347781148	6.41781804948246	7.28474378543067	6.34091484543031	6.23825355435424	5.99646569409653	6.35804931709893	3.90562041679325	3.90562041679325	4.36076513032769	6.68241554681601	6.79032011096201	6.72706888489206	3.90562041679325	3.90562041679325	4.2105992806373	4.32438251534051	3.90562041679325	3.90562041679325	5.6157364743261	5.62155673007055	5.65472068780923	6.1199133312692	5.87853994358047	5.48398916328157	3.90562041679325	3.90562041679325	3.90562041679325	6.32500703643658	5.37949210136231	4.99860154463112	4.51435652506632	5.54962848019993	4.24506389192651	4.37822075159815
AT1G41746	4.64642843583281	4.4031506556407	4.51062747004065	4.73896860304036	4.71528634533852	4.8838807515566	3.90562041679325	4.31230937728369	3.90562041679325	4.21098628974407	3.90562041679325	4.18810108689689	3.90562041679325	3.90562041679325	3.90562041679325	4.65661002276322	3.90562041679325	3.90562041679325	4.36248058359206	3.90562041679325	3.90562041679325	3.90562041679325	3.90562041679325	3.90562041679325	3.90562041679325	3.90562041679325	4.18060407348428	3.90562041679325	3.90562041679325	3.90562041679325	3.90562041679325	3.90562041679325	3.90562041679325	4.2998054465017	4.36567651256129	4.45031662589275	4.89948071933794	4.39849819403166	3.90562041679325	3.90562041679325	3.90562041679325	3.90562041679325	5.48673787833115	3.90562041679325	5.3988915066968	5.17918382028006	5.57339318399022	3.90562041679325	3.90562041679325
AT1G41755	3.90562041679325	3.90562041679325	3.90562041679325	4.73894995946039	3.90562041679325	4.31134613814517	3.90562041679325	3.90562041679325	4.63317366993705	3.90562041679325	4.2063617872456	3.90562041679325	3.90562041679325	3.90562041679325	3.90562041679325	4.86820464862301	5.88626920187562	4.91839255434217	4.22933199661339	4.84610389403327	4.39477295301429	3.90562041679325	3.90562041679325	3.90562041679325	4.26310825081173	4.73298718317667	4.18057593396887	3.90562041679325	3.90562041679325	3.90562041679325	3.90562041679325	3.90562041679325	3.90562041679325	6.55468934025684	5.8880913993669	4.450343167418	6.18714053849589	6.4354600966733	5.5401165041778	3.90562041679325	3.90562041679325	3.90562041679325	4.24396678238185	4.87170545409677	3.90562041679325	3.90562041679325	4.44207108026644	3.90562041679325	3.90562041679325
AT1G41775	5.49882034842569	5.77289803889729	4.99231794103535	4.95136434974904	4.64638629091605	4.60383758134207	5.21123684958799	5.50496160691236	4.74289007427175	5.22701386125037	5.23835686196433	5.01005686800687	3.90562041679325	3.90562041679325	3.90562041679325	6.06099631420056	7.32603645242155	6.59844109915757	5.95324895626139	6.04793203424801	6.57675924899443	3.90562041679325	4.25968982240534	3.90562041679325	4.95733713828817	5.06064835052189	4.72079889953241	3.90562041679325	3.90562041679325	3.90562041679325	3.90562041679325	3.90562041679325	3.90562041679325	6.51876793206169	6.74172650077448	6.38370542096267	6.59810894522272	6.32483954643778	6.2658754320795	3.90562041679325	3.90562041679325	3.90562041679325	4.38301568777763	3.90562041679325	3.90562041679325	4.29231501511913	4.44206238457627	3.90562041679325	3.90562041679325
AT1G41795	3.90562041679325	3.90562041679325	3.90562041679325	3.90562041679325	3.90562041679325	3.90562041679325	3.90562041679325	3.90562041679325	3.90562041679325	3.90562041679325	3.90562041679325	3.90562041679325	3.90562041679325	3.90562041679325	3.90562041679325	3.90562041679325	5.29415166494581	5.31122692936171	5.507641422477	5.37195350735375	6.18967540476704	3.90562041679325	3.90562041679325	3.90562041679325	4.52172252324257	4.18477769193741	4.2939001358723	3.90562041679325	3.90562041679325	4.21060212239254	3.90562041679325	3.90562041679325	3.90562041679325	4.58422191212711	4.55352777685213	4.6715159331256	4.61518906676561	4.50783156863821	5.39428842866759	3.90562041679325	3.90562041679325	3.90562041679325	3.90562041679325	3.90562041679325	3.90562041679325	3.90562041679325	3.90562041679325	3.90562041679325	3.90562041679325
AT1G41797	6.18348914235368	6.16711821992389	6.51889995021485	6.25522962830149	5.9908356355705	6.14880757401464	3.90562041679325	3.90562041679325	3.90562041679325	4.64679405951559	3.90562041679325	4.30445113546589	3.90562041679325	3.90562041679325	3.90562041679325	6.36874406525189	7.64173698580253	6.71106215591072	6.28271761430095	6.61557502418383	7.47820598288002	4.53271244546505	5.00159894621314	3.90562041679325	6.3707867261674	6.50954209930671	6.22939490765414	4.50939249425938	3.90562041679325	4.21059571784495	4.49579272159658	4.91851238240474	4.41965613367249	5.20242873688403	5.34252151287567	5.34573387904497	5.2147539003309	5.17469995059499	5.33023322418902	3.90562041679325	3.90562041679325	4.40491640277756	6.7801935943503	4.69919963393015	6.50211862410475	5.09791758603204	6.43922332484218	5.00706960048798	4.71710359484857
AT1G41835	6.50498902436233	5.26878337172451	5.8629879982658	5.71207125804091	5.20134053299737	4.95904795072489	4.84402837041559	5.21373963479609	4.50174482565839	6.05190852538091	5.75252866484953	5.51784080341621	3.90562041679325	3.90562041679325	3.90562041679325	6.66017484616768	6.91930085544373	5.89582795724274	7.48785215836023	7.78317707173111	7.06095660934	3.90562041679325	3.90562041679325	3.90562041679325	4.26309784909673	4.89419265417181	3.90562041679325	3.90562041679325	3.90562041679325	3.90562041679325	3.90562041679325	4.32617141658889	3.90562041679325	4.52603151576481	4.46787139670463	4.97679407329922	5.02655098480084	4.81698432943928	4.63929001713251	4.21429948300043	3.90562041679325	3.90562041679325	6.14328023818861	4.55626042003873	5.31748249761912	4.45087920091953	4.91787072577579	3.90562041679325	4.57102754220366
AT1G41840	8.18295929900432	7.8610895202437	7.90312730866021	7.5316679420451	8.13125525137301	7.81149149896875	5.0454236405515	3.90562041679325	4.3286406573537	3.90562041679325	4.50387983130917	4.39329073786819	3.90562041679325	3.90562041679325	3.90562041679325	5.41670098562551	6.47397584935569	5.67909633836227	5.16298519559146	4.98550015635818	5.45949882121576	4.18781109996956	3.90562041679325	3.90562041679325	6.87987757967629	7.20158392621864	6.87770048310751	3.90562041679325	3.90562041679325	4.21058015775217	3.90562041679325	3.90562041679325	3.90562041679325	5.83269194810333	6.29641883243209	6.08192435818844	6.21951001360879	6.16773650778436	6.04832807968464	3.90562041679325	3.90562041679325	3.90562041679325	6.16082833847666	4.23300565843423	4.76771723460228	3.90562041679325	5.11582944880189	3.90562041679325	3.90562041679325
AT1G41896	3.90562041679325	3.90562041679325	3.90562041679325	4.55463180483954	4.23980276541397	4.31134401884807	3.90562041679325	3.90562041679325	3.90562041679325	3.90562041679325	3.90562041679325	3.90562041679325	3.90562041679325	3.90562041679325	3.90562041679325	3.90562041679325	4.905618788086	4.49825121373986	4.22932737658188	4.2240399213044	4.25232251649567	3.90562041679325	3.90562041679325	3.90562041679325	3.90562041679325	3.90562041679325	3.90562041679325	3.90562041679325	3.90562041679325	3.90562041679325	3.90562041679325	3.90562041679325	3.90562041679325	4.46137612105898	4.55350769613398	5.09680988623342	5.16449900896252	5.36868716174205	5.29674323067038	3.90562041679325	3.90562041679325	3.90562041679325	4.38301788027063	3.90562041679325	3.90562041679325	3.90562041679325	3.90562041679325	3.90562041679325	3.90562041679325
AT1G41900	6.52512021588213	6.00591838904898	6.01915601592867	5.91110150816704	6.06588487309717	6.33790567306788	5.21123514384491	5.15629325651335	4.7426999045253	4.94303491919235	5.32398445531494	4.86792336825306	3.90562041679325	4.28214980542421	3.90562041679325	6.71923162359342	7.07406293808131	6.13708806139418	6.61711982023582	6.68063699791091	6.85664050044993	3.90562041679325	3.90562041679325	4.36073546015876	7.51792151087017	7.49342733643106	7.34380737858966	4.20920962650575	3.90562041679325	3.90562041679325	3.90562041679325	4.32627344761402	4.41972375551489	5.55962617495828	5.80561130033867	5.34554565952586	6.02458427013789	6.18606757446418	5.6697621318969	3.90562041679325	4.37081514078312	3.90562041679325	6.61608301243193	5.17630180454479	6.08237678730209	4.62384511357501	6.16107733781854	3.90562041679325	3.90562041679325
AT1G41910	5.44895903164228	5.54761010901121	5.37502187952817	5.39646368635505	5.91070818704483	5.80155536542833	4.38098617755428	4.80346161524873	4.32859604617965	4.64682700405269	4.50392008004512	4.46791669360086	3.90562041679325	3.90562041679325	3.90562041679325	4.52107104143515	4.35998638192057	4.73803145693773	4.22934078614294	4.22406548064786	4.39478683342778	3.90562041679325	3.90562041679325	3.90562041679325	3.90562041679325	3.90562041679325	3.90562041679325	3.90562041679325	4.18876142325419	3.90562041679325	3.90562041679325	3.90562041679325	3.90562041679325	4.63749601664795	4.75752539393247	4.45031807050198	4.44429354746623	4.67941595558523	4.47633424429672	3.90562041679325	3.90562041679325	3.90562041679325	5.09448048231754	4.63151724411116	4.27769710224663	4.17947205779743	4.52390908550828	3.90562041679325	3.90562041679325
AT1G41930	4.33667278677481	4.40328207113552	4.51052944904738	4.28241645892528	4.3772024716773	3.90562041679325	5.69815029254941	5.83857270162986	4.8386075337443	4.85569406809966	5.40295196493621	4.82805883751667	4.46737558460255	4.55415150975124	4.99550124368463	5.17942413101513	5.96200458216353	5.9605120087388	5.16296531041194	5.24744780017491	5.91063766559977	4.39282954884448	3.90562041679325	3.90562041679325	4.77043186956108	4.68675380026362	4.51671220357447	3.90562041679325	3.90562041679325	3.90562041679325	3.90562041679325	4.62897000777546	3.90562041679325	4.38765549508477	5.09400271137472	4.29195833306834	4.50700885292092	4.50784160561729	4.3726081759199	3.90562041679325	3.90562041679325	3.90562041679325	5.54504965697866	5.37957991857173	5.10791642725873	4.97777502154582	5.11581071378313	3.90562041679325	3.90562041679325
AT1G42040	4.33507295002141	4.99579044251518	5.04398795410791	4.55484723142285	5.27352876956667	4.60394410819286	4.5749122487925	5.36798878928818	4.6325114974205	4.70536234871795	5.00668485115357	4.59278502201203	3.90562041679325	3.90562041679325	3.90562041679325	5.03612543324266	5.57832568368462	5.31114004154539	5.36477831893841	5.02842370677965	4.92721716401765	3.90562041679325	3.90562041679325	3.90562041679325	9.08510226734419	9.00883282837962	9.03652708637548	3.90562041679325	4.18893503962466	3.90562041679325	3.90562041679325	3.90562041679325	3.90562041679325	5.30314922420993	5.43424772352908	5.75144957053903	5.26278035605102	5.08548350773916	5.15109190659435	3.90562041679325	3.90562041679325	3.90562041679325	7.81719107463355	5.83283072414466	6.16975697486578	4.62402045641063	6.74956958171751	3.90562041679325	3.90562041679325
AT1G42070	3.90562041679325	3.90562041679325	3.90562041679325	3.90562041679325	3.90562041679325	3.90562041679325	4.95040382119394	5.50470148955586	3.90562041679325	5.0596376368461	5.3774307876428	4.59226749309	3.90562041679325	3.90562041679325	3.90562041679325	5.65643363818058	5.99862319822547	5.59739561741846	5.5077573568425	5.28023322551302	5.55259832701177	3.90562041679325	3.90562041679325	3.90562041679325	3.90562041679325	3.90562041679325	4.18066642750317	3.90562041679325	3.90562041679325	3.90562041679325	3.90562041679325	3.90562041679325	3.90562041679325	5.9213449117991	6.03904505034976	6.30383899559385	5.99961463468038	5.90144086195831	5.64493341417197	3.90562041679325	3.90562041679325	3.90562041679325	6.76943707940024	5.46827996600695	5.43752737387332	4.37856126018251	5.80770801492797	3.90562041679325	3.90562041679325
AT1G42110	5.34317137589962	5.5475127528982	5.09094369820226	5.22198775756452	5.70957528054708	5.92804733260209	3.90562041679325	4.31229982683405	4.32858078045554	3.90562041679325	4.42469201402401	3.90562041679325	3.90562041679325	3.90562041679325	3.90562041679325	5.99628060939966	6.63906029804451	6.34090351993674	6.54684812683486	6.4885420621195	6.89991006058023	4.39292552370512	5.0016817075869	4.36075190686623	4.26315019364159	4.38768092496853	4.29394174076244	3.90562041679325	3.90562041679325	4.21062251335193	3.90562041679325	4.49838041875068	3.90562041679325	5.27886632876898	5.053050938223	5.25304745166344	5.28586815196787	5.13114930884636	5.15107701707903	4.43829480396676	3.90562041679325	4.40492610477233	4.48906083143921	4.92189015505018	4.36070094787544	4.45090168135923	4.44209346201482	3.90562041679325	3.90562041679325
AT1G42300	6.12394012608004	5.60707761104443	5.65834897853616	5.85751766222311	6.91811460179838	5.95787077445778	6.40582604784401	7.03692009453819	5.20337372522627	5.25790284826272	6.74144714552491	5.31904370704289	3.90562041679325	3.90562041679325	4.25779297432574	5.24359082800105	6.47449988083101	6.24285393895374	5.39462324230588	5.02791045128892	5.7191912086354	3.90562041679325	4.25981514948866	3.90562041679325	5.01216717770022	5.06114315980473	5.18471285046316	4.20926051254789	3.90562041679325	3.90562041679325	3.90562041679325	3.90562041679325	3.90562041679325	5.54031200529727	5.69408070665513	6.10533701109494	6.04911050069641	5.47036587058893	6.0483401944036	3.90562041679325	3.90562041679325	3.90562041679325	5.84692904790819	4.55610208430516	4.80502149084627	4.45095103772957	5.07961258290513	3.90562041679325	3.90562041679325
AT1G42350	3.90562041679325	3.90562041679325	3.90562041679325	4.55462436145107	4.64640466171658	4.47753756451323	4.57491674820863	4.31234751946182	4.32864956114506	4.33662713901596	4.33015212971775	4.18806173053097	4.74184641045581	4.8153764141932	4.51239654142872	4.8682349421173	4.99689924788688	3.90562041679325	4.54903816008368	4.67789411506327	4.39475821288345	3.90562041679325	3.90562041679325	3.90562041679325	4.40986841219841	4.92999609990312	4.91513890995581	4.5093496828965	4.18873590978581	4.33609436131921	4.62594392925669	4.32615225330374	4.91817401732716	4.5842229833408	4.69587158305736	4.45036980973587	4.50700969122733	4.67943049870919	3.90562041679325	4.51950073764583	4.37075667050156	4.68933768775377	4.57773385445793	4.23301002126467	4.16906860974696	4.51433903755956	4.52387571477407	4.24504273263765	4.48311430728738
AT1G42360	7.71818953305723	7.53396294934246	7.63117462750275	7.6774399816528	7.9629892386047	7.64869297861219	7.0042611769058	7.82508889228954	5.97076757308044	6.67117986631309	7.46842526885381	6.52515290901333	3.90562041679325	4.28214795197428	3.90562041679325	6.06083814791798	6.54732002034755	5.7556000316659	5.12539943587224	5.31166503354716	5.81858543739245	4.39294556268501	3.90562041679325	4.36074552762867	6.557735741288	6.64079279648616	6.45109543707415	3.90562041679325	3.90562041679325	4.21063371770809	3.90562041679325	3.90562041679325	3.90562041679325	7.47014443368391	7.71084491432077	7.560271190809	7.56959269694857	7.64512931843959	7.33666153695648	3.90562041679325	3.90562041679325	4.25956217422114	6.38559114489847	3.90562041679325	5.15841045535651	4.37854941295695	5.1159181189136	3.90562041679325	4.37827444774013
AT1G42367	4.93773093049275	4.75725153035238	4.75634864550117	4.7393285177847	5.37428712300214	4.88407193959309	7.33604401096978	7.80750713367	6.08934346190656	6.5616098072372	7.35872789132574	6.56443832059639	3.90562041679325	3.90562041679325	3.90562041679325	4.65614595816877	5.08091343531746	5.06745991030856	4.75218365941042	4.45556816986575	4.67410927985569	4.18823770761559	3.90562041679325	3.90562041679325	6.72509847238534	7.31253965169074	6.91619728186403	3.90562041679325	3.90562041679325	3.90562041679325	3.90562041679325	3.90562041679325	3.90562041679325	7.12149591380226	7.43743095287065	7.64666348904368	7.17159314285773	7.25719523109117	6.9911046049719	3.90562041679325	4.37106921125298	4.40505790006149	3.90562041679325	3.90562041679325	4.27788284817628	3.90562041679325	3.90562041679325	3.90562041679325	3.90562041679325
AT1G42370	7.25080493508885	6.81457909682144	6.93845643500955	6.97584400257695	7.18502734049604	6.73628704672922	6.48969766346859	6.32023437332652	5.51819848972542	5.61407671897149	6.26170503734841	5.67040989897697	4.18789077509875	3.90562041679325	4.40234341988191	5.17929494701476	6.57084695426457	6.2927879403002	5.42386455121609	5.40108462904414	5.20714220608152	4.39294483014545	3.90562041679325	3.90562041679325	6.37109083934435	6.29168073273344	6.48771163777589	3.90562041679325	3.90562041679325	4.21063330812944	3.90562041679325	3.90562041679325	3.90562041679325	6.72144077521148	6.93865580220719	6.30395118882257	6.87487307063866	7.03008093189273	6.6756145620143	4.21432703426034	3.90562041679325	3.90562041679325	5.91172809829208	3.90562041679325	4.43039321799438	4.17947881341552	5.88290100883966	3.90562041679325	3.90562041679325
AT1G42420	4.85563384934289	4.75928864476245	4.82103567660907	4.88638726260799	5.23864403990024	4.80138060334419	4.5749166243299	4.88618912419944	5.07417194163222	4.58340774373847	4.69292636038124	4.3932970144681	3.90562041679325	3.90562041679325	3.90562041679325	4.65664567996634	4.68625760044533	4.4982512036097	4.46398283633486	4.79397488969901	4.67363583480519	3.90562041679325	3.90562041679325	3.90562041679325	3.90562041679325	3.90562041679325	3.90562041679325	3.90562041679325	3.90562041679325	3.90562041679325	3.90562041679325	3.90562041679325	3.90562041679325	3.90562041679325	4.23159921061857	3.90562041679325	3.90562041679325	4.25498589147375	3.90562041679325	3.90562041679325	3.90562041679325	4.25954929241344	4.48899919614658	3.90562041679325	3.90562041679325	3.90562041679325	4.2165214736631	3.90562041679325	3.90562041679325
AT1G42450	5.49852345920679	4.75921483400532	4.25660148821712	4.81605375520037	5.66019687305094	5.54329717402854	5.21123646174191	4.80348966044308	4.63316149958822	4.85577111412641	5.35087275790949	4.46789019146567	3.90562041679325	3.90562041679325	3.90562041679325	3.90562041679325	3.90562041679325	3.90562041679325	4.46399483877215	3.90562041679325	4.25233044435683	3.90562041679325	3.90562041679325	3.90562041679325	3.90562041679325	3.90562041679325	3.90562041679325	3.90562041679325	3.90562041679325	3.90562041679325	3.90562041679325	3.90562041679325	3.90562041679325	4.58422205304946	4.69590399755815	4.29192949351481	4.70794938368388	4.67942106360639	4.23654867177827	4.34134397675087	3.90562041679325	3.90562041679325	5.4250621362945	3.90562041679325	5.70696720994033	4.4508868051682	4.71898261834563	3.90562041679325	3.90562041679325
AT1G42500	12.4641858610999	12.0621076699617	12.3233136835976	12.89524517251	12.8875020330609	12.8156128478698	9.19925634979833	9.32960719788151	9.08572151139309	9.60944841599675	9.63269844950951	9.70655571854599	4.64545109460213	4.6524443448452	4.25770180041407	7.80853232783101	7.19825573906017	7.36222688073642	7.29796433961023	8.12124389111857	7.86130282908157	4.78581449258712	4.25972573835486	4.36075529860231	9.46520538931972	10.3182056328537	9.1692366425921	4.50943330643729	4.6477433613231	4.94171674360889	4.91434126973792	4.73819803972041	4.78694968119293	9.51602309998425	9.06811666524508	9.13003404335363	8.56078083537708	8.32909014117046	8.79082666520379	4.59074884514003	4.70456215478327	4.40492394835382	9.2432236720943	4.69916534661585	7.89803457313305	5.12576728903825	7.62890344251006	4.24507826893166	4.57109378660356
AT1G42510	10.8094022699831	10.3171744932191	10.6369541153151	10.6603097098919	11.4434259609395	11.9094095422939	8.00743209009453	8.48324954285033	7.94877358104832	9.19358678508004	8.96045840223769	8.67671712966035	4.59155974373002	4.43661481285999	4.40228167214303	7.13470525571927	6.57066528478771	6.59843602243106	6.71592230487368	6.47618905722837	7.58071469772756	4.59149850086075	4.68967069141817	3.90562041679325	4.40990470926435	4.99768900116953	4.51678538464282	3.90562041679325	4.30538599268767	4.33611965022846	4.49578818108761	3.90562041679325	3.90562041679325	7.11564132589786	6.23659393588581	7.02082213017355	6.94565968668794	6.35737377608405	7.09632048747728	4.51952139158572	4.70453066424724	3.90562041679325	8.79549724246371	4.6992060133163	8.65205385903337	4.4508827354677	8.04378008951701	3.90562041679325	4.57103999227276
AT1G42520	8.11301801790688	7.52001252521558	7.91958382973355	7.65536979859896	8.48390413270146	9.27386564046041	5.64732900352551	6.20316701876859	5.42297688224196	6.3666143885778	6.1826773670118	5.8982157221058	4.1878761487165	3.90562041679325	3.90562041679325	6.02898932424765	4.68631336895855	4.73803003937548	5.9719489635961	5.72387106636794	5.63862537665814	3.90562041679325	3.90562041679325	3.90562041679325	7.1324845607353	7.07972951454189	6.25132477739595	4.20917722006027	4.18876622261864	3.90562041679325	3.90562041679325	3.90562041679325	3.90562041679325	5.11986557798726	4.75753547961404	4.91027794446212	4.56348344218569	3.90562041679325	4.63929132205734	4.21431858598745	3.90562041679325	3.90562041679325	6.53893692482027	4.87165499822305	6.61998414819449	4.17947428622589	6.17564174048019	4.2450801671229	3.90562041679325
AT1G42590	4.8554817566791	5.09639108884773	4.40077117578907	4.95138217874291	4.99065752957384	4.88387268399764	4.72178093358621	4.80349257313232	4.83852194078454	5.47459368428196	5.47700927684009	5.07375967839713	3.90562041679325	3.90562041679325	3.90562041679325	4.65662935968382	5.92475822067768	5.19660911785031	4.95802048238322	5.14360082653462	5.16558626762207	3.90562041679325	3.90562041679325	3.90562041679325	5.50373495026105	5.50065919170124	5.2349760940128	3.90562041679325	3.90562041679325	3.90562041679325	3.90562041679325	4.32618849526137	3.90562041679325	4.63749661943694	4.96512527698231	4.83838206209114	4.66311768943039	4.50783310058984	4.82789538488481	3.90562041679325	3.90562041679325	3.90562041679325	5.5733488787362	5.46845803472776	5.08176523548483	4.80080254916228	5.1509778151489	3.90562041679325	3.90562041679325
AT1G42605	4.75827343560481	4.60594006149875	5.04284436042963	6.19320004457086	5.46881927822552	5.31641749710834	3.90562041679325	3.90562041679325	3.90562041679325	4.51295387166796	4.79530218992361	3.90562041679325	3.90562041679325	3.90562041679325	3.90562041679325	5.78041726524544	5.67389319975315	5.89582751403616	5.63518588234169	5.76649764154791	5.32247298140371	3.90562041679325	3.90562041679325	3.90562041679325	3.90562041679325	4.18476211828794	3.90562041679325	3.90562041679325	3.90562041679325	3.90562041679325	3.90562041679325	3.90562041679325	3.90562041679325	4.46137601296959	4.55351147533956	3.90562041679325	4.89947383268092	4.59935560388105	5.15107471672595	3.90562041679325	4.37076671224151	3.90562041679325	4.65544004888385	4.23300080070144	4.43036126519203	3.90562041679325	4.59557191601731	3.90562041679325	3.90562041679325
AT1G42695	3.90562041679325	3.90562041679325	3.90562041679325	3.90562041679325	3.90562041679325	3.90562041679325	5.4804368132336	5.70138200656928	4.63317477957293	5.05944190167512	5.0428249533526	5.29399544293403	3.90562041679325	3.90562041679325	3.90562041679325	4.34246026744907	3.90562041679325	3.90562041679325	4.46399030344272	3.90562041679325	3.90562041679325	3.90562041679325	3.90562041679325	3.90562041679325	3.90562041679325	3.90562041679325	3.90562041679325	3.90562041679325	3.90562041679325	3.90562041679325	3.90562041679325	3.90562041679325	3.90562041679325	3.90562041679325	3.90562041679325	3.90562041679325	3.90562041679325	3.90562041679325	3.90562041679325	3.90562041679325	3.90562041679325	3.90562041679325	3.90562041679325	4.36761798363529	3.90562041679325	3.90562041679325	4.21652556076478	3.90562041679325	3.90562041679325
AT1G42697	3.90562041679325	3.90562041679325	4.25662632905921	4.65301386080129	3.90562041679325	3.90562041679325	3.90562041679325	3.90562041679325	3.90562041679325	3.90562041679325	4.3301918422202	3.90562041679325	3.90562041679325	3.90562041679325	3.90562041679325	4.65660429228085	3.90562041679325	4.49824637877359	4.46401040011038	4.22407069625377	4.50332008109834	3.90562041679325	3.90562041679325	3.90562041679325	4.2631428821623	4.58424597492793	3.90562041679325	3.90562041679325	3.90562041679325	3.90562041679325	3.90562041679325	3.90562041679325	3.90562041679325	5.72064750630059	5.54471921661376	5.54816678788591	5.65389418146228	5.59345120885606	5.3302348113285	3.90562041679325	3.90562041679325	3.90562041679325	3.90562041679325	4.47023065549166	4.16908388769417	4.6723046793853	4.21653656051441	3.90562041679325	3.90562041679325
AT1G42703	5.44867423131383	5.09618007596948	5.44420796636144	6.01209631813655	5.52658264438919	5.0284397418687	4.38098602380388	3.90562041679325	4.32857319820853	3.90562041679325	4.20638415494015	4.18811636630752	3.90562041679325	3.90562041679325	3.90562041679325	3.90562041679325	3.90562041679325	3.90562041679325	3.90562041679325	3.90562041679325	3.90562041679325	3.90562041679325	3.90562041679325	3.90562041679325	3.90562041679325	4.1848045178647	3.90562041679325	3.90562041679325	3.90562041679325	3.90562041679325	3.90562041679325	3.90562041679325	3.90562041679325	5.37297390096963	5.27739767250243	5.03858756918852	5.37389817232197	5.21642995188161	4.88185273163505	4.21432386400163	3.90562041679325	3.90562041679325	5.80121811301492	5.01453529500562	5.31755543488236	5.22996904459423	5.15103016394441	3.90562041679325	3.90562041679325
AT1G42705	4.94226954678928	4.88656157378928	4.82116030212607	5.64889374336507	5.68508483927204	5.89759038596316	4.72178054923083	5.83835769269935	6.06246716471622	6.08261447061722	6.18268772276664	5.7055831316485	4.18787869895951	4.55416093562765	4.25770689601567	7.44336483834124	7.64186982531285	7.00271758282353	7.71431149767399	7.69898680614814	7.81170209946324	7.65031268001089	7.53011399058128	7.52087494448308	4.40996430307819	4.73307161049771	4.45315367842565	3.90562041679325	4.18876792304384	4.21062135947785	3.90562041679325	6.26851564003446	3.90562041679325	5.68667390193095	6.00286916729143	6.05729647063306	6.39887999488533	6.7703538535022	6.90658945804394	4.21432005912891	3.90562041679325	3.90562041679325	3.90562041679325	3.90562041679325	3.90562041679325	3.90562041679325	3.90562041679325	3.90562041679325	3.90562041679325
AT1G42718	4.64660840282817	4.75924267263746	4.82106593613421	4.88639747320158	4.23979327180508	5.26489450441648	5.8390987725599	6.25138270766891	5.20382278637881	5.83373114177102	5.97753495328125	5.38898352409033	3.90562041679325	4.28214365941189	3.90562041679325	4.76966968664156	4.9056372509004	3.90562041679325	4.80833773664848	4.45494943432816	4.97966880187426	3.90562041679325	3.90562041679325	3.90562041679325	5.28597309639136	5.76981813498295	5.13041534371433	3.90562041679325	3.90562041679325	3.90562041679325	3.90562041679325	3.90562041679325	4.41965271146202	4.18478373355138	3.90562041679325	4.91034155493792	4.44429073021797	4.67942318727683	4.70763650354597	3.90562041679325	3.90562041679325	3.90562041679325	3.90562041679325	4.47025972411163	3.90562041679325	3.90562041679325	3.90562041679325	3.90562041679325	3.90562041679325
AT1G42727	7.76444245639092	7.61646844998412	7.8817026708545	8.14015991954684	8.54146567409077	7.76459445122432	8.2684940609118	8.33535542569908	8.74506793921955	9.0506324706925	9.0682375460705	9.15397445475902	4.3041502477808	4.55415940631687	4.5124670859993	9.83671224142065	9.39049089154686	9.33917418686333	9.7072641160935	9.66267491557683	9.7690398935885	3.90562041679325	4.25972185323984	3.90562041679325	8.43722173253828	8.3854521392355	8.71019004283888	3.90562041679325	4.18876216850454	3.90562041679325	4.32439384151635	4.3262131487387	4.62886081892524	7.66794713937976	7.45509650185749	7.83210640408788	7.52861105059188	7.57295136876066	7.68298930197769	4.34135579458981	4.37078605878006	4.40492259626503	9.11105887451222	8.56563076198304	8.74449050005475	7.4905447667261	9.29403348394656	3.90562041679325	3.90562041679325
AT1G42745	5.16253506932152	4.99732871552974	5.22228691202244	4.55466380239666	5.34307424978035	4.47755360854492	4.38098604140689	3.90562041679325	4.50166583975168	4.21099775608931	4.2063829684121	4.1881145136289	3.90562041679325	3.90562041679325	3.90562041679325	6.53320245324696	8.60970739019971	6.78134040302326	6.06116863576099	6.19165832959274	6.9727265808148	3.90562041679325	3.90562041679325	3.90562041679325	7.65725716912147	7.26734295934851	6.96406841052701	3.90562041679325	3.90562041679325	3.90562041679325	3.90562041679325	3.90562041679325	3.90562041679325	4.52603011539278	4.69594042432933	4.29190256469659	4.50701839330826	4.67941044189139	4.47633468881763	3.90562041679325	3.90562041679325	3.90562041679325	7.84710786352553	7.29628453520681	6.84203181312213	6.17726909689327	6.96936887045851	4.24508616677238	3.90562041679325
AT1G42888	5.7959937935748	5.60802314479336	5.68537092666484	6.17189988213797	5.86878392239759	5.09301832430305	4.95040495047868	5.03100641819737	4.83851114789866	5.39809360472812	5.67431752445907	5.26892538437889	3.90562041679325	3.90562041679325	3.90562041679325	5.24380422255879	6.19721162306716	5.31122741524756	5.42379696364159	5.45681658224255	5.88828988803726	3.90562041679325	4.25970914566288	3.90562041679325	7.07336747640369	7.43742064490829	7.44237519787637	3.90562041679325	3.90562041679325	3.90562041679325	3.90562041679325	4.32619405344492	3.90562041679325	5.09075846557506	5.13346109683034	4.91032266295695	5.08409663228827	4.93433817866278	4.77010368492303	3.90562041679325	3.90562041679325	3.90562041679325	6.03262941690801	4.36761047391596	4.84041212450998	3.90562041679325	5.28051779945626	3.90562041679325	3.90562041679325
AT1G43060	5.16343888850059	5.18640289676998	5.33856265031839	5.91092391574821	6.89937622344354	6.12313593309461	6.40583176859182	6.89750832843651	6.68750568316499	7.97395688706176	7.56648671134959	7.14875779090765	4.18782165624509	3.90562041679325	4.25764702668127	8.99051151555943	9.40942739279904	9.49609887655045	9.85607210768361	9.81335772159107	10.1093574009216	4.39282251817549	3.90562041679325	3.90562041679325	8.0393048019903	8.37030424402076	7.80630065266098	4.75339042859204	4.30536044864671	4.75731833663007	3.90562041679325	4.32613827457257	3.90562041679325	5.57863192370757	5.57077114945349	5.15170707404933	5.90814736723819	5.65051315467888	6.01140985696721	4.21428709763397	4.56062529860626	3.90562041679325	10.1252470067173	7.83903798069274	9.35542854353017	8.0061703262248	9.78475549196873	4.49084035300806	3.90562041679325
AT1G43200	5.09495407859131	4.40319577843191	5.13654268608965	4.73895412077098	5.16260490719261	5.50139059388021	4.38098630809894	4.47891336833722	4.74284714316618	4.98340345662569	5.00606831150716	4.94178387163907	3.90562041679325	3.90562041679325	3.90562041679325	4.86819791317298	4.99695107423581	3.90562041679325	4.91097562049607	4.79400936730142	4.67365212518919	3.90562041679325	3.90562041679325	3.90562041679325	4.77052981389342	4.93008380134735	5.20982664454755	3.90562041679325	3.90562041679325	3.90562041679325	3.90562041679325	3.90562041679325	3.90562041679325	5.3031707753687	5.37371861954535	5.34572722486393	5.68666506973814	5.08563924386509	5.59367729237876	3.90562041679325	3.90562041679325	3.90562041679325	5.45628430752209	5.13840330646919	5.29618059473073	5.49263408438443	5.42308701693164	3.90562041679325	3.90562041679325
AT1G43210	6.18301125724876	5.54757266618883	6.06016246978322	6.23492465495386	6.06608667436115	6.14882818639286	5.0454228834333	4.9614552699197	5.90595721155478	5.88761069276519	5.20836489382026	5.59659055649772	4.64544930568422	4.28214607696632	4.40231745005856	6.09202584271967	6.78629446120379	6.59842356782938	6.53477373676337	6.46404975037053	6.43499817926707	3.90562041679325	3.90562041679325	3.90562041679325	5.47035036584316	4.96460039986412	5.01370426529563	3.90562041679325	3.90562041679325	3.90562041679325	3.90562041679325	3.90562041679325	3.90562041679325	5.72064765136434	5.76204709468547	5.9277205945321	6.19803276602049	5.65047277398525	6.06640445315025	3.90562041679325	3.90562041679325	3.90562041679325	6.32509765780539	5.17639202810787	6.38222891396278	5.43256680945604	6.42725581133243	3.90562041679325	3.90562041679325
AT1G43220	3.90562041679325	4.40287248669839	3.90562041679325	3.90562041679325	3.90562041679325	4.31137076409907	4.84402609635179	4.7110107655308	5.07371652785249	4.21106667012606	4.69312907590502	4.53351988787424	3.90562041679325	3.90562041679325	3.90562041679325	5.24358388298333	4.90586384826182	5.31119354716789	5.1995372516518	5.53625381134867	5.02982962858711	3.90562041679325	3.90562041679325	3.90562041679325	4.26327006688582	3.90562041679325	3.90562041679325	3.90562041679325	3.90562041679325	3.90562041679325	4.32447161265745	4.3263585563952	3.90562041679325	4.68686028553821	4.86790532128552	5.09646011651896	4.61520924586845	4.59931442402187	5.02613414594582	3.90562041679325	3.90562041679325	3.90562041679325	4.72547859087597	4.6990183855834	4.76785756268419	4.76044969018902	5.04177548908269	3.90562041679325	3.90562041679325
AT1G43240	5.83277472137292	5.48397292225852	5.41013856174157	5.06884787711673	4.94220583312086	4.95906574473849	5.21123597383342	5.31952916961371	4.74279005946763	5.42424789009341	5.42829846048781	4.94185820584529	4.30415833936104	3.90562041679325	3.90562041679325	5.30448697501204	6.0337886872324	5.679081482702	5.58586336795404	5.53588294473003	5.49139567711777	3.90562041679325	4.25972776989252	3.90562041679325	4.83766867968883	4.46139758368249	4.87999485025697	3.90562041679325	3.90562041679325	4.21061850833811	4.32439859938602	3.90562041679325	3.90562041679325	5.48039563637933	5.09409833927989	4.67148479581967	5.2390005192768	4.93432918491187	4.93258433002045	3.90562041679325	3.90562041679325	3.90562041679325	6.3855067277168	4.87165564728775	6.53459815192518	5.51202280778232	6.58669339095258	3.90562041679325	3.90562041679325
AT1G43280	3.90562041679325	4.605724203067	4.40084806359648	3.90562041679325	4.56949278514285	4.47755756623717	3.90562041679325	3.90562041679325	3.90562041679325	3.90562041679325	3.90562041679325	3.90562041679325	3.90562041679325	3.90562041679325	3.90562041679325	5.17928365434037	4.68634533931756	4.91838165259635	5.42387618786857	5.53596972690689	6.22520295321694	3.90562041679325	3.90562041679325	3.90562041679325	3.90562041679325	3.90562041679325	3.90562041679325	3.90562041679325	3.90562041679325	4.21063894070377	3.90562041679325	3.90562041679325	3.90562041679325	4.8568529063845	4.62856385578589	4.97665667278763	4.7501884268609	5.13113962879296	5.36272803171911	3.90562041679325	3.90562041679325	3.90562041679325	6.22921224896569	4.76096881892568	6.65716758280256	5.06933604970854	6.28744687569648	3.90562041679325	3.90562041679325
AT1G43300	7.32693048055964	7.22003736711721	7.50829848766802	8.13484484999503	7.76234375943803	7.74858373888724	6.80346842855828	6.62097325638063	6.55079859976972	6.94450744097352	7.15102360684571	6.74711837672054	3.90562041679325	3.90562041679325	3.90562041679325	6.71940990763323	6.2276197889851	6.24290173925892	6.25325203934402	6.48842208215198	6.01735329907098	3.90562041679325	3.90562041679325	3.90562041679325	5.84594571539125	5.8478701778094	6.09127273117259	3.90562041679325	4.39446938621017	4.21060226854558	3.90562041679325	4.32619665590203	3.90562041679325	7.07963393526983	6.95676706183796	6.82514436381784	7.29417173541907	6.94877978326911	7.23314398889656	3.90562041679325	4.37077810114053	3.90562041679325	7.3758163053672	6.65234982074065	6.15853869066834	6.07156008756658	6.690151781971	3.90562041679325	3.90562041679325
AT1G43387	5.75791169912443	5.72034936802666	6.08012777110032	4.73894672046313	5.34322301145924	5.3656094065775	5.04542343629995	5.66459368299939	4.92419803987408	5.2871062116742	5.07821274244213	4.90552926804383	3.90562041679325	3.90562041679325	3.90562041679325	3.90562041679325	3.90562041679325	3.90562041679325	3.90562041679325	3.90562041679325	3.90562041679325	3.90562041679325	3.90562041679325	3.90562041679325	3.90562041679325	4.52599024810833	4.18057104696731	3.90562041679325	3.90562041679325	3.90562041679325	3.90562041679325	3.90562041679325	3.90562041679325	3.90562041679325	3.90562041679325	4.2919377295951	4.17612616700701	4.25498479511265	3.90562041679325	3.90562041679325	3.90562041679325	3.90562041679325	3.90562041679325	4.69920907430404	3.90562041679325	4.29231852098606	3.90562041679325	3.90562041679325	3.90562041679325
AT1G43590	6.08938715560399	5.86809202376778	5.95650897835314	5.35588652988379	5.96948043629978	5.89787260161568	5.35405337536893	5.586218027987	5.37076015472494	5.54770217442948	5.52483537849247	5.55960376578067	4.18818500874337	3.90562041679325	3.90562041679325	5.56559257139646	5.80676889948331	5.59729318155316	5.33385453073502	5.7033134106393	5.49208261642147	4.1881699855973	3.90562041679325	3.90562041679325	5.28769486178691	5.72255491751481	5.21193985051823	3.90562041679325	4.30570111919438	4.43247712274702	4.32465405485908	3.90562041679325	4.62938732766418	3.90562041679325	4.36591915693972	3.90562041679325	4.17615112355029	3.90562041679325	3.90562041679325	3.90562041679325	3.90562041679325	3.90562041679325	5.70651697066298	4.96875045781603	5.97790157640267	4.62406438409875	5.15153219964375	3.90562041679325	4.24090373395474
AT1G43740	4.33636950240559	4.40311228247852	4.68301549730195	5.17348554757555	4.48182337191367	4.60385383066549	3.90562041679325	3.90562041679325	3.90562041679325	3.90562041679325	3.90562041679325	3.90562041679325	4.18788298679659	3.90562041679325	3.90562041679325	3.90562041679325	4.35999944084259	3.90562041679325	3.90562041679325	3.90562041679325	3.90562041679325	3.90562041679325	3.90562041679325	3.90562041679325	3.90562041679325	4.18480214807704	3.90562041679325	3.90562041679325	3.90562041679325	3.90562041679325	3.90562041679325	3.90562041679325	3.90562041679325	4.29980515604967	4.46790889721641	3.90562041679325	4.70795535562383	4.50782447530738	3.90562041679325	3.90562041679325	3.90562041679325	3.90562041679325	3.90562041679325	3.90562041679325	3.90562041679325	3.90562041679325	4.21654022237459	3.90562041679325	3.90562041679325
AT1G43745	3.90562041679325	4.60584604498214	4.68297035862861	5.31272765233308	3.90562041679325	3.90562041679325	3.90562041679325	3.90562041679325	3.90562041679325	3.90562041679325	4.20637238800132	4.18809799451971	3.90562041679325	3.90562041679325	3.90562041679325	3.90562041679325	3.90562041679325	3.90562041679325	3.90562041679325	3.90562041679325	3.90562041679325	3.90562041679325	3.90562041679325	3.90562041679325	3.90562041679325	4.18478559895757	3.90562041679325	3.90562041679325	3.90562041679325	3.90562041679325	3.90562041679325	3.90562041679325	3.90562041679325	4.77650622968484	4.46789380845408	3.90562041679325	4.75018169256034	4.50782927621313	4.47633418197969	3.90562041679325	3.90562041679325	3.90562041679325	3.90562041679325	3.90562041679325	4.27769611460693	3.90562041679325	4.21653310220138	3.90562041679325	3.90562041679325
AT1G43750	4.51251931341297	5.09614843078164	4.5106715042429	5.47439272787312	4.48181119689675	4.80140362784483	3.90562041679325	3.90562041679325	3.90562041679325	4.33669838390665	3.90562041679325	3.90562041679325	3.90562041679325	3.90562041679325	3.90562041679325	3.90562041679325	3.90562041679325	3.90562041679325	3.90562041679325	4.22408444784049	3.90562041679325	3.90562041679325	3.90562041679325	3.90562041679325	4.40998679924681	4.18480933494974	3.90562041679325	4.20919082156026	3.90562041679325	3.90562041679325	3.90562041679325	3.90562041679325	3.90562041679325	4.73302926747359	4.23162626705032	4.57076344440104	4.82826065647718	4.7512991852544	4.63929186051435	3.90562041679325	3.90562041679325	3.90562041679325	4.24400322979962	3.90562041679325	3.90562041679325	3.90562041679325	3.90562041679325	3.90562041679325	3.90562041679325
AT1G43840	8.5310792807457	8.08817753796032	8.62222627301006	9.82138836685874	8.95735496466863	8.98525790642606	6.40582951724968	6.67380939729038	7.12870139962357	7.55853351307672	7.3912168006698	7.86819601885541	4.18787966231505	4.55416110625187	4.25770790701485	9.57636664217912	9.00895110840312	9.00631158092185	8.84278273563846	9.42791499135524	9.49762265122641	4.39292516479348	4.40516817526293	4.68759690782228	8.4179052784529	8.77163184685233	8.09429931493488	4.42948980495914	4.46923504450435	4.33616250726573	4.32440178137912	3.90562041679325	4.41968843667959	8.18462352366068	8.08333213418233	7.92517016816625	7.61332870527343	7.37844092078017	7.16236590637868	4.34136358789302	4.37079321667083	3.90562041679325	9.67623538531599	7.57559034025653	8.39033548357548	7.04733058645942	8.75236099865102	3.90562041679325	4.24056847849901
AT1G43870	7.64866686492063	7.12730742327726	7.47349728069594	6.95199995603169	6.32987375668724	7.26501060838134	6.66744033492091	7.30331264812179	6.68627342038249	7.07536909665242	6.60958639447288	6.81746330946487	4.30432404242343	3.90562041679325	4.25782739812738	6.48780292880313	6.97339984513308	5.50967244446911	6.22347992507563	6.38862518657735	6.64305076825737	4.18797249315741	3.90562041679325	3.90562041679325	8.16762106313613	8.06930194408416	8.06366648184962	3.90562041679325	3.90562041679325	3.90562041679325	3.90562041679325	3.90562041679325	3.90562041679325	6.58967727388505	6.98419245718051	6.61316485403886	7.25449010451949	7.16187413061689	6.80633864908952	3.90562041679325	3.90562041679325	4.25958821726245	5.29110022448663	4.63133088307553	5.08197023763259	4.17951057703106	5.00240259776612	3.90562041679325	3.90562041679325
AT1G43880	7.48598877222571	7.47574814571005	7.11848311862405	6.6396281161173	7.05779002898463	7.44509099815113	8.10559122546676	8.56730647188175	7.35293995188157	8.20049385582779	7.69621355566123	7.80288057151557	3.90562041679325	3.90562041679325	3.90562041679325	7.91182295166452	8.02235048742682	7.16807352468442	7.07046869408126	7.18030943765406	7.11726340449087	4.30421139825387	3.90562041679325	4.36072006943193	8.78573546661891	8.58784185308823	8.51786926949719	4.20923651357389	4.188806360538	4.21067840914868	4.32444868789245	3.90562041679325	4.41975655627538	7.56385540482777	7.78868030131639	8.33623609131069	8.40732698314698	8.28874389438479	7.49186210850186	4.21435335439264	3.90562041679325	3.90562041679325	3.90562041679325	4.36753470155248	4.43042442563365	3.90562041679325	3.90562041679325	4.38466403663561	4.24063074024008
AT1G43886	5.49890333125251	5.34543853967924	5.65761659978147	5.64881272445049	5.97138866206148	5.80152431796694	5.53873862339323	5.80565459198939	5.31906257241291	5.71865469632899	5.69427784670685	5.49729580117064	6.35552762601442	5.85600349831776	6.32337531646678	5.56646466106583	6.10148944739973	5.5974249074103	5.53423266630263	5.42913769833723	5.76965704896126	5.98264297973648	5.69932346596812	6.03694154913197	5.47012858893411	5.68649572842721	5.59235981666153	6.35440897069424	5.77683221684221	6.96535745132088	6.07305403546855	6.36445258860126	5.71760360364234	5.55963254314053	5.46233805910702	5.47156695041773	5.51296658665048	5.83136902216462	5.56719911162455	6.04035768141	6.07686666857165	6.05486684193005	5.29053962804079	5.9733211704656	5.70692242921597	5.43250519223593	5.33974203515753	5.14051866952759	5.165201709855
AT1G43920	3.90562041679325	3.90562041679325	3.90562041679325	3.90562041679325	3.90562041679325	3.90562041679325	4.38098414030934	3.90562041679325	3.90562041679325	4.3369043433653	4.50416266693992	4.30474496993893	3.90562041679325	3.90562041679325	3.90562041679325	6.12185420008278	3.90562041679325	6.08076514419283	4.86151354230886	5.37273103052969	5.79486679069503	3.90562041679325	3.90562041679325	3.90562041679325	4.41032929838742	5.39629196734154	4.45367102090258	3.90562041679325	3.90562041679325	4.21080208174224	4.32455201201123	3.90562041679325	3.90562041679325	6.37491756473659	5.94734658160124	5.09618438804203	6.49791036284346	6.16752215769801	5.5672169619798	3.90562041679325	3.90562041679325	3.90562041679325	5.51711613682939	5.81184273659164	4.54673910742944	5.4121019209793	5.52583398749507	3.90562041679325	3.90562041679325
AT1G43930	3.90562041679325	3.90562041679325	3.90562041679325	3.90562041679325	4.37715404992541	3.90562041679325	3.90562041679325	3.90562041679325	4.3286094452265	4.70477106532582	4.20636754303665	3.90562041679325	3.90562041679325	3.90562041679325	3.90562041679325	7.12021282924482	6.10158525309481	7.06004461737664	5.65917505968818	6.14541466031387	7.23955058755645	3.90562041679325	3.90562041679325	3.90562041679325	4.89959761761094	5.73725514692638	5.13047239783004	3.90562041679325	4.18875503553653	3.90562041679325	3.90562041679325	3.90562041679325	3.90562041679325	6.85607806742159	6.22123306486951	5.15159584608061	6.74337808479928	6.7342218435206	5.74134316005902	3.90562041679325	3.90562041679325	3.90562041679325	5.05015237625955	5.99196208512181	4.2776924223885	5.39063629790161	5.36825849813239	3.90562041679325	3.90562041679325
AT1G44060	10.5778088493467	10.4875595995352	10.6816975854294	11.0790949528073	11.1638799025308	10.5050608238427	9.80308310814204	9.9390254401138	10.0462538361841	10.4745600206762	10.3310254621538	10.3515119996256	4.74195691135961	4.4366177405952	3.90562041679325	11.0882770465535	10.9045656399354	10.9241103430325	11.2054572612041	11.1257023676428	11.1448427198851	4.74188472155027	4.82899352726051	4.90732197946272	9.46703853651157	9.48465626406228	9.77780115179208	4.33411998922137	4.18876139150631	4.64593600555544	4.99165658584064	4.49835669003368	4.91826186684786	10.7879660498339	10.6332579329699	10.4803132946342	10.4830312745661	10.4920431061252	10.6995434139299	4.59074260396606	4.70455592746674	4.51563969027083	10.0832769597137	9.62982430362418	9.72987787837225	8.31265723519491	10.2078863561761	5.00711088660286	4.57108314718314
AT1G44070	8.91329378434004	8.56487909791932	8.75304847208736	8.56980647467693	9.24002797751117	9.48802419246187	8.3434997485468	8.77183549965307	8.01563805869639	8.78084613386172	8.88460448216079	8.52448505972196	4.30412003045315	4.28214351998487	4.25767530742582	8.46488259883601	9.15258814688046	8.64848494068841	8.69467612570569	8.41616752942963	9.44262365218262	4.53270297480516	4.40512329606962	3.90562041679325	7.87248454569293	8.48170177714108	7.25211348790021	4.20915008954765	3.90562041679325	4.33611928051172	4.49578787323824	4.62903029202382	3.90562041679325	7.34484758893361	7.15095499512654	7.12631382550101	7.90616753531199	7.68929807883651	7.68856544349983	4.34133835177466	3.90562041679325	4.68934762501558	7.44647665836517	4.36761926145914	6.96462272872086	4.17946575506095	7.13097232664163	4.38456254504224	3.90562041679325
AT1G44510	3.90562041679325	3.90562041679325	3.90562041679325	3.90562041679325	3.90562041679325	3.90562041679325	5.48043697475879	4.80351364031227	4.83855223566756	5.28709558007434	5.26761387780573	5.43356054740317	5.04154447240096	5.01114869930953	5.22593013330317	5.65661358447653	6.10152663110186	5.19661208042991	5.53425374960313	5.31148997110505	5.2469408990346	5.43228402391085	5.10078142148886	5.88933098367213	3.90562041679325	3.90562041679325	3.90562041679325	3.90562041679325	3.90562041679325	4.2105870661176	3.90562041679325	4.9184808680367	3.90562041679325	4.18478382600102	3.90562041679325	3.90562041679325	3.90562041679325	3.90562041679325	4.37260865033446	3.90562041679325	3.90562041679325	3.90562041679325	3.90562041679325	3.90562041679325	3.90562041679325	3.90562041679325	3.90562041679325	4.38455727040101	3.90562041679325
AT1G44880	9.06596387340593	8.9641165791742	9.08720046028426	8.94310568012006	9.47761569955314	9.08376301502446	8.22153642020755	8.32466113534916	7.11527666018191	7.36401810326183	8.23427920878357	7.24080172293374	3.90562041679325	3.90562041679325	3.90562041679325	8.17045098697387	9.0338150935456	8.6110639499232	8.02776364748049	8.03476047694022	8.43059780147598	4.39288612333757	4.25970901996719	3.90562041679325	5.74218488351582	5.94953364420396	5.69633714611863	4.33410433195049	4.18875385391052	3.90562041679325	3.90562041679325	3.90562041679325	3.90562041679325	4.85685494741275	4.55352598939531	4.5708165865873	4.93297788352965	4.81697788844036	4.93258334695575	4.21430787000179	3.90562041679325	3.90562041679325	7.10489067051835	4.76103677032304	5.49290964515229	5.03977337513525	6.13113544325266	3.90562041679325	3.90562041679325
AT1G45090	6.88662738214669	6.55779003546604	6.66887189436891	6.90210899729959	7.11054150824635	6.78479387824966	6.37668196647799	6.63889029581428	6.27966079562496	6.95244263264233	7.08223718766187	6.73117347886172	3.90562041679325	4.43661511133713	4.40228467928549	6.36875028421125	6.57067413359754	6.29280692808334	6.62829477465569	6.72180122296222	6.38931683003943	3.90562041679325	4.25970213099612	4.36076821479434	5.68681181700018	5.81720077089193	5.77648954599875	4.2091523611373	3.90562041679325	3.90562041679325	4.3243779804449	3.90562041679325	3.90562041679325	5.86293963997145	5.73966962518584	5.65474218879078	5.79493841267124	5.75706243651622	5.97341260722984	3.90562041679325	3.90562041679325	3.90562041679325	6.03259566936347	5.1384127634782	5.70695746358744	5.73844470295473	6.11595940984619	3.90562041679325	3.90562041679325
AT1G45120	5.54604789909096	5.91820032711678	5.44399250692579	6.01200926820834	5.23863166002921	5.36560720290705	3.90562041679325	4.31233466143863	4.74287650216993	4.70473729975224	4.79530183159745	4.82811695161291	3.90562041679325	3.90562041679325	3.90562041679325	6.09211513059598	6.52317770081554	6.0808632564924	6.16062603079305	5.92429262866546	6.13466445472868	5.96872573892755	5.87813476531565	6.13753710450323	5.74209624634454	5.35009389156819	5.76080022402381	5.38983262661979	5.69166476417898	5.95360557973768	5.54809488810861	5.71809586831243	5.92823489988714	5.50071871141071	5.80542777292658	5.75261961741263	5.58551712108375	5.90150142002477	5.93425578835877	5.73629118403873	6.04108220903792	5.61337764676142	5.973456196267	6.31948269268512	5.79427048984882	6.03432698674573	5.86439180555973	5.71020891678416	5.4719484343447
AT1G46192	4.64668449911422	4.99759167173601	4.51056438493343	5.01193825790206	4.8911343246847	4.88386624272974	4.72178112656983	4.60552556175486	3.90562041679325	4.70473182282273	4.88588836211056	4.3044351696229	3.90562041679325	3.90562041679325	3.90562041679325	4.34246635451381	4.68625875897194	4.91839466400514	4.22932775920017	4.45493631901391	4.6736366876558	3.90562041679325	3.90562041679325	3.90562041679325	5.11169233700447	4.99766036396378	5.30694218343943	3.90562041679325	3.90562041679325	3.90562041679325	3.90562041679325	3.90562041679325	3.90562041679325	4.46137609615733	4.46786985964491	4.29194306983001	4.66311507383353	4.3985052107944	4.2365484155234	3.90562041679325	3.90562041679325	3.90562041679325	4.48900035490642	4.55626261987815	4.16907234288015	4.29231610645041	4.34445887819317	3.90562041679325	3.90562041679325
AT1G47565	5.59101075816785	5.09627225741645	5.04295464546166	4.7389701737971	5.55456915989556	5.6228948240313	4.574916229727	5.21365554504512	5.37217041562555	4.90047203925491	4.92783637658781	4.86780006399638	4.18787167300545	3.90562041679325	3.90562041679325	5.41662147984946	5.84666440465336	5.06756370725049	5.42382549563424	5.24761203751993	5.63861466370688	5.57604999272378	5.00165667245002	5.29638248512704	5.36349868967166	5.30320262369195	5.0738889852915	4.97730372769862	5.01265040451209	5.49729304483259	5.85510974522117	5.59771274009959	5.31106313626759	5.20242743293555	4.46789826633172	4.67149258839033	4.79018643661441	5.03786745090861	4.98055602256709	5.10768516092261	5.02192695160061	5.48919386244552	4.84801461922716	5.28273855671004	4.72871133293576	3.90562041679325	4.21653520585585	4.57994467856409	3.90562041679325
AT1G47860	5.1633665494356	5.72054640886646	5.09072220095146	5.88437639063567	5.70983707957457	5.45788913661539	6.40583158439373	6.38621241931051	6.12047845230122	6.88706220940563	6.70437873702466	6.78578362313028	6.26884500334436	5.96114582448511	5.79497192390189	6.70004389890243	6.06797306981102	6.59844741476049	6.66173585550594	6.77185937002068	6.76535084531286	6.30180511079592	6.57988534349745	6.07136574787875	5.7687405977521	5.83245050240384	6.09095606346096	5.82352834905902	6.05634446435026	6.04955132722199	5.92113646992699	5.55442734179909	5.71757428852384	6.17929829988804	6.17384277295508	6.24139478124565	6.5488569545193	6.34122221265019	6.32623061870995	6.00809155596834	5.71150160177046	5.67091152328901	5.62766595207814	6.14955764425823	5.6290508813861	6.19951964630099	5.72743448533858	5.22045080808662	5.71317081082236
AT1G48250	4.64563589405668	3.90562041679325	3.90562041679325	4.43707937178699	4.37701163238091	3.90562041679325	4.84402620688239	3.90562041679325	4.50151867237257	4.70498835750385	4.2064311496352	4.30460023915348	3.90562041679325	3.90562041679325	3.90562041679325	3.90562041679325	3.90562041679325	3.90562041679325	4.22938322396361	4.35517865910538	4.25238532638292	3.90562041679325	3.90562041679325	3.90562041679325	5.2865315288357	4.96492135471454	4.94979452539513	3.90562041679325	3.90562041679325	3.90562041679325	3.90562041679325	3.90562041679325	3.90562041679325	3.90562041679325	3.90562041679325	4.45019677338282	4.3728072581459	4.93428791572037	4.37261150218119	3.90562041679325	3.90562041679325	3.90562041679325	4.24406647266495	4.36751323581717	4.36074783259684	4.17949979546588	4.44215322292689	3.90562041679325	3.90562041679325
AT1G48680	4.94266642803333	4.60593072801385	4.75511222449285	4.95137311081987	4.56959306600112	4.88386876165741	3.90562041679325	3.90562041679325	3.90562041679325	3.90562041679325	3.90562041679325	3.90562041679325	3.90562041679325	3.90562041679325	3.90562041679325	3.90562041679325	3.90562041679325	3.90562041679325	3.90562041679325	3.90562041679325	4.2523255878683	3.90562041679325	3.90562041679325	3.90562041679325	5.56791188081041	5.84778864617345	5.59245578096827	3.90562041679325	3.90562041679325	3.90562041679325	3.90562041679325	3.90562041679325	3.90562041679325	3.90562041679325	3.90562041679325	3.90562041679325	3.90562041679325	3.90562041679325	3.90562041679325	3.90562041679325	3.90562041679325	3.90562041679325	3.90562041679325	4.23299925043373	3.90562041679325	3.90562041679325	3.90562041679325	3.90562041679325	3.90562041679325
AT1G49070	10.7822735980678	10.1962603576133	10.5537797983785	10.4041796238986	10.9050115861742	11.543055146758	7.02284589727215	7.92164561932266	6.39936869735174	7.17310225621172	7.70483021666014	7.25723752167309	4.30411217923713	4.28214293805542	4.25766945296699	6.96695486945359	7.95347575410398	7.42869261795939	7.5360847308037	6.91255643762087	7.52693336092232	4.30407590318958	4.25969401545288	4.68763180061042	5.06298824850696	5.09066708817828	4.8042904626715	3.90562041679325	3.90562041679325	4.43189756003583	4.32437145309436	3.90562041679325	4.7868874241086	7.99330756726995	7.57690136392552	7.66475006968693	7.7724871918813	8.12007100611484	8.12641957476933	3.90562041679325	3.90562041679325	4.51562841198448	5.65405040014045	4.3676246349351	6.04811428091506	4.62379242479375	5.50063719833045	3.90562041679325	4.24052823996679
AT1G49080	8.7007975743506	8.61438229416826	9.18601885558332	9.08466537725386	8.66236859622249	8.44288447305477	7.62899610701009	7.57318037893259	6.80945620019808	7.60620450715733	7.65074375085175	7.6380208790036	4.30450927634341	3.90562041679325	3.90562041679325	7.27054055583853	7.9549628647612	7.33921943844007	7.32661380555269	7.52097601000537	7.27367386064969	4.30448547529142	3.90562041679325	3.90562041679325	7.04539990636118	7.13554698338763	7.26594377983711	4.20942238585188	4.18893209067927	4.21086515761374	3.90562041679325	3.90562041679325	4.62928734809904	7.88708650040125	7.67955066467749	7.05527335419663	7.32825155883854	7.55228954156779	7.60843564558407	3.90562041679325	3.90562041679325	3.90562041679325	7.25647647023086	5.81161841813925	6.58251938590556	6.1890226072336	7.0417585662826	3.90562041679325	3.90562041679325
AT1G49090	11.3764944679008	11.0178534052524	11.4294111741385	12.0912244857061	12.4552840414342	11.6832480706717	9.82414351846783	9.94920110580503	9.59892085888836	9.98966748816417	10.335734852687	10.1435238607044	4.53292121793594	5.01117164534987	4.75786197713088	10.4255353809225	10.2331952083194	10.3377532315996	10.1326398129145	10.0540370561845	9.97784265598806	4.64551624318465	4.82913318922933	4.80498063143644	9.30398010720942	9.36954489536862	9.61826145895302	4.64262419164535	4.6478267221049	4.64606230726662	4.91443501799586	3.90562041679325	5.03245658734342	10.5940494488992	10.3965744723443	10.3979486097503	10.4664633660473	10.2318587271642	10.5360102423955	4.71339623913906	4.82445761469878	4.60832945358654	9.92058379302558	8.22702022928633	9.1264488073118	8.61990815942748	9.60391683619768	3.90562041679325	3.90562041679325
AT1G50735	5.3413041198526	5.34416441878303	5.44477353723856	5.80150680639653	6.02828246748238	5.66088514820031	6.78169755170727	6.38540613308009	6.174691743571	6.56010077604672	6.55919904454356	6.49779101053509	3.90562041679325	3.90562041679325	3.90562041679325	7.39588949622437	6.86448060663932	6.94289747364581	7.07887660228928	6.97459397870287	6.63014259327122	3.90562041679325	3.90562041679325	3.90562041679325	6.78594887699822	6.50142956994137	6.74372740358535	3.90562041679325	4.18884462652394	4.21073522378574	3.90562041679325	3.90562041679325	3.90562041679325	6.64056906441226	6.72100005482249	7.01998885013654	6.5065193915524	6.80546187406646	6.73159421671997	3.90562041679325	3.90562041679325	4.40496680492363	6.19611707070851	6.02812394869732	6.55084808157309	5.49286145822153	6.69056579489744	3.90562041679325	3.90562041679325
AT1G50810	5.02197153645318	5.54781209625972	5.30121896267773	5.12250146354803	5.70974017564941	5.45790421942627	3.90562041679325	3.90562041679325	3.90562041679325	3.90562041679325	3.90562041679325	3.90562041679325	3.90562041679325	3.90562041679325	3.90562041679325	5.69928147383263	5.35679056829564	5.67909279760041	5.30127110779495	5.27998860827563	5.32247737477459	4.97562685710483	4.25969740215399	5.29642336474945	3.90562041679325	3.90562041679325	3.90562041679325	3.90562041679325	3.90562041679325	3.90562041679325	3.90562041679325	4.73811543732344	3.90562041679325	3.90562041679325	3.90562041679325	3.90562041679325	3.90562041679325	3.90562041679325	3.90562041679325	3.90562041679325	3.90562041679325	3.90562041679325	5.45625151629001	5.09888456572113	5.02713124433348	4.7603388586187	5.07943033878741	5.09806202326807	4.83867474675843
AT1G50850	10.1190715075259	9.87178082046763	10.1062734171597	10.6576484725556	10.2229018435188	9.93413849804778	10.2702147438259	10.4400871232563	10.4958513153564	10.8826242870735	10.948750658346	10.6675880989753	4.8274875143663	4.88568967444416	4.68533519756152	10.6461854276239	10.4118577617778	10.2912938589642	10.6914941804832	10.8368955975702	10.767615779303	4.86697253764336	4.60863905433735	4.80503072173523	10.2333231679228	10.5973285289649	10.4038461238194	4.50943824491557	4.46923074448215	4.43195412572312	5.06298288920872	4.91859747093987	4.91827908111177	11.4000956226425	11.0901812205874	11.0143027435321	11.0743378457972	11.2230911241465	11.2932845792649	4.51955266914621	4.70456536689254	4.89001308774822	10.3500846950995	9.17746783621732	9.62297106560883	8.46889591932158	10.2647504447459	4.38459469200679	5.03912884074317
AT1G50860	8.29230211269844	7.70705345464753	7.90861960863299	8.09727874915099	9.00831938406405	9.25984555662032	7.12946216901726	7.4998463040024	7.14240751237866	7.53212704854126	7.45202127023343	7.18408827423446	3.90562041679325	4.28214352917579	3.90562041679325	7.27162986061066	7.54019007964636	7.6112159663417	7.26955301579689	6.99062535528575	7.93512416123569	4.53270317427377	4.60858326162099	3.90562041679325	8.17076518722967	8.77689357245668	7.38166643703759	4.33409198784005	3.90562041679325	3.90562041679325	3.90562041679325	3.90562041679325	3.90562041679325	7.09775338855979	6.26686033842326	7.34554175731865	7.66333184334949	7.03012949786596	7.57261493116092	3.90562041679325	3.90562041679325	4.25955132920888	7.01414170355391	4.76105234808462	6.92893180211871	4.51435128713831	6.46295016899877	3.90562041679325	3.90562041679325
AT1G51175	5.44951811617868	5.6082143437812	5.22207460766871	5.58207410700012	5.4078131667571	5.45789702913213	4.72178119479402	4.80352853160652	4.32864086545717	4.21095798943679	3.90562041679325	4.46785345762887	3.90562041679325	3.90562041679325	3.90562041679325	3.90562041679325	4.54554821739641	5.06757300969872	4.36245854030211	4.53865545568221	4.50328567558422	3.90562041679325	3.90562041679325	3.90562041679325	3.90562041679325	4.18475466179633	3.90562041679325	3.90562041679325	3.90562041679325	3.90562041679325	3.90562041679325	3.90562041679325	3.90562041679325	4.46137623602265	5.05297164716936	4.29194744964191	4.96524731341652	4.87770025031973	4.63928977093657	3.90562041679325	3.90562041679325	3.90562041679325	4.48899320693427	4.47027499749008	3.90562041679325	4.17946213322854	4.52388113844981	4.24504785256373	3.90562041679325
AT1G52020	4.94279128208794	3.90562041679325	4.40073872156393	4.88638232622714	4.37718722091918	4.80137851596067	4.72178120458648	5.77187509600073	4.92423300008439	5.12984586245313	5.42818034837138	4.86768324380894	3.90562041679325	3.90562041679325	3.90562041679325	4.76968870197326	4.35995595547423	4.91839588817979	4.36245810462461	4.22403596041001	4.39476237486876	3.90562041679325	3.90562041679325	3.90562041679325	5.74204627135511	5.97701598949416	5.62797392181378	3.90562041679325	3.90562041679325	3.90562041679325	3.90562041679325	3.90562041679325	3.90562041679325	4.46137625615032	4.23159676030231	4.91037475524802	4.44428869967125	4.39850648538732	4.56322059036848	3.90562041679325	3.90562041679325	3.90562041679325	4.488992176924	3.90562041679325	4.16907054021388	3.90562041679325	4.52388056767182	3.90562041679325	3.90562041679325
AT1G52610	6.78237795920072	7.09108693793202	7.09898818572561	7.01118299752353	7.3600753890903	7.045226247642	6.7817037069778	6.83703461196719	6.66852691925841	7.11767564838407	7.35092562803124	6.82392810024128	3.90562041679325	3.90562041679325	3.90562041679325	3.90562041679325	4.35998070528748	3.90562041679325	3.90562041679325	4.22405997263505	4.39478227059452	3.90562041679325	3.90562041679325	3.90562041679325	7.01189175062038	7.22393032593422	7.01413877179912	3.90562041679325	4.18875735518682	3.90562041679325	3.90562041679325	3.90562041679325	3.90562041679325	3.90562041679325	3.90562041679325	4.29192242424354	3.90562041679325	4.25498202007065	4.23654880447123	4.34134993029941	3.90562041679325	4.25955494497395	3.90562041679325	4.23298797795307	3.90562041679325	3.90562041679325	3.90562041679325	3.90562041679325	4.37823072653805
AT1G58020	4.33661348613138	3.90562041679325	4.25657731616711	4.55462895563138	4.89114777219281	3.90562041679325	3.90562041679325	3.90562041679325	3.90562041679325	3.90562041679325	3.90562041679325	3.90562041679325	3.90562041679325	3.90562041679325	3.90562041679325	4.34246966904912	3.90562041679325	3.90562041679325	3.90562041679325	3.90562041679325	3.90562041679325	3.90562041679325	3.90562041679325	3.90562041679325	3.90562041679325	4.38760481791211	4.29385487537575	3.90562041679325	3.90562041679325	3.90562041679325	3.90562041679325	3.90562041679325	3.90562041679325	3.90562041679325	3.90562041679325	3.90562041679325	3.90562041679325	3.90562041679325	3.90562041679325	3.90562041679325	3.90562041679325	3.90562041679325	4.72520081513493	5.17648325611687	4.8744253348472	4.94516242072521	4.77353194788684	5.36417424651568	5.27741249095172
AT1G59265	6.63099643837051	6.24072984560362	6.44482073551129	6.51187840982351	5.86885715683575	6.57942947389061	3.90562041679325	3.90562041679325	3.90562041679325	3.90562041679325	4.20635752853769	4.18807479894617	3.90562041679325	3.90562041679325	3.90562041679325	4.86821486295702	5.41608239073632	5.06757118170939	4.54905030955435	4.79398233985983	4.87052315697038	3.90562041679325	3.90562041679325	3.90562041679325	6.15407597006599	6.54563145205349	5.71268725279592	5.24994677175558	3.90562041679325	4.89921051906389	6.07308849945495	5.31134668502864	5.65888290206736	6.88431002912459	6.74174420367046	6.85295055335284	6.82099104493508	6.63294470521877	6.42575638245965	3.90562041679325	3.90562041679325	3.90562041679325	6.52549646300555	5.7910046335105	6.28946427089558	5.56817507751025	6.32690751254113	3.90562041679325	3.90562041679325
AT1G59770	3.90562041679325	3.90562041679325	3.90562041679325	3.90562041679325	3.90562041679325	3.90562041679325	6.08114696155685	6.2509202690231	6.20175681876772	6.0369166417165	6.51731504942418	6.29349472271457	3.90562041679325	3.90562041679325	3.90562041679325	3.90562041679325	4.36006119122242	3.90562041679325	3.90562041679325	3.90562041679325	3.90562041679325	3.90562041679325	3.90562041679325	3.90562041679325	6.1935207247195	6.41543989316596	6.47927846360087	4.20924933850421	3.90562041679325	3.90562041679325	3.90562041679325	3.90562041679325	3.90562041679325	6.2024938783455	5.92776701061128	6.26208320030516	5.99963237796511	5.83127140072234	5.71795128744838	3.90562041679325	3.90562041679325	3.90562041679325	5.45665085956165	4.69904232761393	5.15850098151796	3.90562041679325	5.54982630319803	3.90562041679325	3.90562041679325
AT1G60020	6.96788068392273	6.47026243906152	6.79232879889508	7.24672446782917	7.07604029219759	6.17395025875822	6.43436586301755	6.10154617680776	5.76536353552504	5.85188146770614	6.14122997928314	5.8830487162047	3.90562041679325	3.90562041679325	3.90562041679325	6.09211469749709	6.86379251421099	5.82768096177454	5.30126687994714	5.76649739644128	5.32247287494867	4.53269277291391	4.6085740064899	4.99879829094342	5.28594307423923	5.84777413089255	5.23491087316785	3.90562041679325	3.90562041679325	3.90562041679325	3.90562041679325	4.32617297523718	3.90562041679325	5.54032199919816	6.02092348539881	5.34576294829032	6.67646210529908	5.33259089218512	5.64492754197286	3.90562041679325	3.90562041679325	3.90562041679325	3.90562041679325	3.90562041679325	3.90562041679325	3.90562041679325	3.90562041679325	3.90562041679325	3.90562041679325
AT1G61510	3.90562041679325	3.90562041679325	4.25664907696373	3.90562041679325	4.23974998891994	4.47755630532015	3.90562041679325	3.90562041679325	3.90562041679325	4.2110053450195	3.90562041679325	3.90562041679325	3.90562041679325	3.90562041679325	3.90562041679325	6.73850440654997	6.72517370273702	6.63698687854021	6.65086003082012	6.46416147568125	6.37389312335839	3.90562041679325	3.90562041679325	3.90562041679325	6.07357853823535	6.50984516808621	6.02942111289605	3.90562041679325	3.90562041679325	3.90562041679325	3.90562041679325	3.90562041679325	3.90562041679325	3.90562041679325	3.90562041679325	3.90562041679325	3.90562041679325	3.90562041679325	3.90562041679325	3.90562041679325	3.90562041679325	3.90562041679325	3.90562041679325	3.90562041679325	3.90562041679325	4.17947928983249	4.4421029132622	3.90562041679325	3.90562041679325
AT1G67240	6.61054049779596	6.55776550204263	6.70711067795702	6.6695350628226	6.8486659771108	6.86213248872178	3.90562041679325	3.90562041679325	3.90562041679325	3.90562041679325	3.90562041679325	3.90562041679325	3.90562041679325	3.90562041679325	3.90562041679325	3.90562041679325	3.90562041679325	3.90562041679325	4.36246915919722	3.90562041679325	3.90562041679325	3.90562041679325	4.25970413872729	3.90562041679325	6.6555767778445	6.93227732005232	6.63283826654189	3.90562041679325	3.90562041679325	3.90562041679325	3.90562041679325	3.90562041679325	4.41965622148753	3.90562041679325	4.23160588399255	3.90562041679325	3.90562041679325	3.90562041679325	3.90562041679325	3.90562041679325	3.90562041679325	3.90562041679325	3.90562041679325	3.90562041679325	3.90562041679325	3.90562041679325	3.90562041679325	3.90562041679325	3.90562041679325
AT1G78095	3.90562041679325	3.90562041679325	5.04295256656793	5.58213470250589	5.27453987650834	4.95906321153836	3.90562041679325	3.90562041679325	4.63312440676118	5.09536794308318	5.0782702434619	5.07382674613525	3.90562041679325	3.90562041679325	3.90562041679325	5.78034348355509	5.08004260549873	5.59741131339085	5.42382443454037	4.79404953330808	4.97970244174267	3.90562041679325	4.7625183534798	4.99876306042077	3.90562041679325	4.38766551776143	4.29392415356367	3.90562041679325	3.90562041679325	3.90562041679325	3.90562041679325	3.90562041679325	3.90562041679325	3.90562041679325	3.90562041679325	4.29191441308404	3.90562041679325	4.3984979150608	4.56322183380565	3.90562041679325	3.90562041679325	3.90562041679325	3.90562041679325	3.90562041679325	3.90562041679325	3.90562041679325	3.90562041679325	3.90562041679325	3.90562041679325
AT1G78350	5.90440505642939	6.52916421355239	6.57536361788712	6.46084672551606	6.49967736217067	6.31562784620205	6.15274103545925	5.99116446892422	5.56323751841045	5.73866920138472	5.87865710414069	5.95626466054359	3.90562041679325	3.90562041679325	3.90562041679325	5.99635666822488	5.35681237775407	4.4982492938749	5.04536463465967	5.21404999101811	5.32249335118869	4.18782877067454	4.25970551354775	3.90562041679325	6.24872604760023	5.80162790373773	5.69630878897697	4.33409961300035	3.90562041679325	4.21059711181359	3.90562041679325	3.90562041679325	3.90562041679325	6.6238305884893	6.49989804560548	6.42168878607939	6.68406397191244	6.63293352867724	6.36978716286581	3.90562041679325	3.90562041679325	4.25955273490046	5.45628205711426	5.31598655425896	4.80489904466961	4.91131444118236	4.91788620201865	3.90562041679325	4.24054050818178
AT1G78355	4.33441804693254	3.90562041679325	3.90562041679325	4.43726075945205	4.71435412925466	3.90562041679325	3.90562041679325	3.90562041679325	3.90562041679325	3.90562041679325	3.90562041679325	3.90562041679325	3.90562041679325	3.90562041679325	3.90562041679325	4.65614066684814	3.90562041679325	3.90562041679325	4.62396700239228	3.90562041679325	4.67411426603471	3.90562041679325	3.90562041679325	3.90562041679325	4.2636843147308	4.52691359114074	4.18115692690314	3.90562041679325	3.90562041679325	3.90562041679325	3.90562041679325	3.90562041679325	3.90562041679325	4.6868461442658	4.62899226796707	4.90935830168834	5.1117543086732	4.987360558981	5.51242070090501	3.90562041679325	3.90562041679325	3.90562041679325	4.24433916245873	4.63093946990297	4.1692152609441	3.90562041679325	4.21670459405121	3.90562041679325	3.90562041679325
AT2G01022	4.85527452994966	4.99739771942832	4.68298577932306	5.74256140124719	4.64631181068968	4.88388196730155	3.90562041679325	3.90562041679325	3.90562041679325	4.33667729429792	4.4246838302621	4.78658674024117	3.90562041679325	4.28214600067491	3.90562041679325	5.24377379790773	4.68630749361109	3.90562041679325	4.75172808886469	3.90562041679325	5.12236158134192	3.90562041679325	3.90562041679325	3.90562041679325	3.90562041679325	3.90562041679325	3.90562041679325	3.90562041679325	3.90562041679325	3.90562041679325	3.90562041679325	3.90562041679325	3.90562041679325	4.46137513365992	4.36567836230918	4.57079225742808	4.28761977226544	4.50782763653215	4.63929117582212	3.90562041679325	3.90562041679325	3.90562041679325	3.90562041679325	3.90562041679325	3.90562041679325	3.90562041679325	3.90562041679325	3.90562041679325	3.90562041679325
AT2G01026	3.90562041679325	3.90562041679325	4.6024815758226	5.47430991152061	4.71535777379098	4.70931162928265	3.90562041679325	3.90562041679325	3.90562041679325	3.90562041679325	3.90562041679325	3.90562041679325	3.90562041679325	3.90562041679325	3.90562041679325	3.90562041679325	3.90562041679325	3.90562041679325	3.90562041679325	3.90562041679325	4.39476557738031	3.90562041679325	3.90562041679325	3.90562041679325	4.40988807052824	3.90562041679325	3.90562041679325	3.90562041679325	3.90562041679325	3.90562041679325	3.90562041679325	3.90562041679325	3.90562041679325	3.90562041679325	5.01007872559419	4.29194395177469	3.90562041679325	3.90562041679325	3.90562041679325	3.90562041679325	3.90562041679325	3.90562041679325	5.09439298175277	4.23300327500033	3.90562041679325	4.7176223324287	4.52388430178496	3.90562041679325	3.90562041679325
AT2G01029	8.69669699511065	8.79933281224333	8.89748899233826	8.57363946357085	8.25888688850682	8.30197133916197	7.04118660605885	7.75482999541764	6.17575177779625	7.61912417521601	7.4355332968575	7.05700333625742	4.1878257547434	3.90562041679325	3.90562041679325	7.55473591887659	8.93981338031881	7.70336468969278	7.98065299283123	7.96828009543841	8.73177264469185	5.72105492635289	5.75303630501237	5.41860248303915	7.97695630046639	7.94082920293906	7.76694249962409	4.57939528475588	4.69768298546567	4.2105689714196	5.50351690739854	5.25550154824557	5.71757109527797	6.25881724136484	6.10804463686446	6.30427223513074	6.66881334244488	5.80710013083574	6.78537044440648	4.65470212974076	5.10660304233707	5.19033861386817	8.95322706905405	5.91545013658525	8.63931795937906	6.47887468413728	8.31521090139818	5.63267527156546	5.82901032623233
AT2G01034	3.90562041679325	4.75928973880125	4.60248147136021	5.06880218893443	3.90562041679325	4.31134398669307	3.90562041679325	3.90562041679325	3.90562041679325	4.33663892163281	3.90562041679325	3.90562041679325	3.90562041679325	3.90562041679325	4.25766680030069	4.52109962246103	3.90562041679325	3.90562041679325	3.90562041679325	3.90562041679325	3.90562041679325	3.90562041679325	3.90562041679325	3.90562041679325	3.90562041679325	3.90562041679325	3.90562041679325	3.90562041679325	3.90562041679325	3.90562041679325	3.90562041679325	3.90562041679325	3.90562041679325	4.63749716991722	3.90562041679325	4.97680074046417	5.08409127201182	4.5078371707682	4.63928991394664	4.21429798600958	3.90562041679325	3.90562041679325	3.90562041679325	4.36762706958977	4.1690720112984	3.90562041679325	4.7189655592353	3.90562041679325	4.71707158598355
AT2G01037	5.28704053930949	5.34543559581133	4.88197865766311	6.93936443737641	5.52681095582665	5.80152464819804	4.72178122805495	4.71125473158192	4.74290163921387	4.43253147098931	4.57331909661339	4.82808756324396	3.90562041679325	3.90562041679325	3.90562041679325	4.65665301412562	4.5455453241197	5.06757360375624	4.2293245538882	3.90562041679325	4.5941353390564	3.90562041679325	3.90562041679325	3.90562041679325	4.26308589557485	4.29976174148999	4.18055341291969	4.20913638566217	3.90562041679325	3.90562041679325	3.90562041679325	3.90562041679325	3.90562041679325	5.63386848307526	5.96563329765377	6.00720372392161	6.04904691219406	5.67803166460632	5.39428656775956	3.90562041679325	4.37075965035391	3.90562041679325	4.78895246312472	4.47027760569214	5.18260273473542	4.57147304137232	5.11582555891972	4.72778805350331	3.90562041679325
AT2G01040	5.09434398780741	5.8226386088155	6.08047945748246	5.64893009582003	5.91055015350067	5.66080520644361	4.38098589558495	4.31228162706388	3.90562041679325	5.65713970868573	4.92789296151607	5.41174717515317	4.18789862748755	3.90562041679325	3.90562041679325	5.89283417240491	5.76342327426706	5.3112144379981	6.12841919580904	6.48865207329009	7.36020346642486	4.82748182869756	4.51597209788227	4.36074133659946	4.89974785378343	4.68695998248442	4.57430934165658	4.33416116095079	3.90562041679325	3.90562041679325	4.73470273731237	4.62916158319156	4.41971122594306	5.35019481966826	4.69596024519471	3.90562041679325	4.75018891840858	4.67940465397732	5.39429136113868	4.21433156922056	4.56070551565105	3.90562041679325	6.80244603047958	4.76096504293738	6.65717367829663	5.25447172933946	6.11608648836143	4.79186824211382	4.83883014457382
AT2G01840	8.31728003794104	8.25152093737393	8.58540290715222	8.09724734802103	8.16420865969489	8.10922225782429	8.78652198562102	9.36176001130576	8.32762461877387	8.71974630277023	8.73748855950092	8.50846861842988	3.90562041679325	3.90562041679325	4.40226614386867	8.25162383192645	8.26676412209753	8.17104354296822	8.16007190851953	8.24499487644168	8.59230701214856	3.90562041679325	3.90562041679325	3.90562041679325	8.57996205624553	8.52198638388116	8.11953327342751	3.90562041679325	3.90562041679325	4.33610498419674	4.32436756621097	3.90562041679325	4.41963875611272	8.35590339640294	8.28550129623965	8.57265045860046	8.42514277094153	8.65461919502754	8.31087437747696	4.21429673346875	3.90562041679325	3.90562041679325	7.69867696285993	7.03724329451082	7.15644538830982	7.02915380888862	6.95280355848475	4.24504901978284	4.24052308400184
AT2G02190	5.97097722974798	5.34497443804097	6.06029246308571	5.96258234637626	5.99061876442559	5.7332009672429	4.95040425948916	3.90562041679325	3.90562041679325	4.75851841181776	4.92787981026572	4.69601483273008	3.90562041679325	3.90562041679325	3.90562041679325	4.86814009275209	4.54562031444854	5.41483726913654	4.80839223145271	4.89522920608889	5.02971124558706	4.18786813610561	3.90562041679325	3.90562041679325	3.90562041679325	4.68694228593961	4.45319234870265	3.90562041679325	3.90562041679325	3.90562041679325	3.90562041679325	3.90562041679325	3.90562041679325	4.85685312383349	5.17143099557762	4.75942209934026	5.45544853233052	5.03785621872983	4.88185309180927	3.90562041679325	3.90562041679325	3.90562041679325	4.95486465311198	3.90562041679325	4.27770853588551	3.90562041679325	4.82458373773112	3.90562041679325	4.24058242526039
AT2G02200	5.90454007478963	6.00657769233443	5.60048609675913	6.25521849076321	6.76389739510118	6.66873474069782	4.9504051405349	5.21372552527647	4.63317963143642	5.02218156477807	5.2960851091606	4.94175952752824	3.90562041679325	3.90562041679325	3.90562041679325	5.56643098595012	5.4160942134701	6.08086150406478	5.61075310043898	5.14358007075584	5.6105402401088	3.90562041679325	3.90562041679325	4.3607699176527	5.28596253943305	5.75360354082849	5.39615534396273	3.90562041679325	3.90562041679325	3.90562041679325	3.90562041679325	3.90562041679325	3.90562041679325	4.93012159530237	4.75749586559933	5.15162973069307	5.13841387952169	4.93434306563043	5.06958920420603	3.90562041679325	3.90562041679325	3.90562041679325	5.57332318564796	3.90562041679325	5.27441587246818	4.37852639325739	5.68541050372955	3.90562041679325	3.90562041679325
AT2G02205	6.08993381282691	5.34283287669188	5.54210474143753	5.54780418958507	5.73219592267449	5.95805892699903	3.90562041679325	3.90562041679325	3.90562041679325	3.90562041679325	3.90562041679325	3.90562041679325	3.90562041679325	3.90562041679325	3.90562041679325	5.73966755901353	5.847673628561	6.24275793278581	5.75125525315409	5.51132759711257	5.79512036569062	3.90562041679325	3.90562041679325	3.90562041679325	5.53809981587786	5.59899383840514	5.39840132789183	3.90562041679325	3.90562041679325	3.90562041679325	3.90562041679325	3.90562041679325	4.42002597587088	3.90562041679325	3.90562041679325	3.90562041679325	3.90562041679325	3.90562041679325	3.90562041679325	3.90562041679325	3.90562041679325	3.90562041679325	3.90562041679325	3.90562041679325	3.90562041679325	3.90562041679325	3.90562041679325	3.90562041679325	4.24087720704741
AT2G02210	6.46028912991559	6.20450305842184	5.73870601187412	6.59294948775993	6.41790328554417	6.04308489429984	5.2112367771884	5.15648268086512	5.60651543398372	5.42411588807819	5.7334230582454	5.43355076228625	3.90562041679325	3.90562041679325	3.90562041679325	4.76968061640087	5.07997573353778	5.41485419424217	5.23440919646532	4.79397822346934	5.3930907259128	3.90562041679325	4.25969303917038	3.90562041679325	6.96913776477959	7.36961304665267	6.94423551749223	3.90562041679325	3.90562041679325	4.2105851197615	3.90562041679325	3.90562041679325	3.90562041679325	3.90562041679325	3.90562041679325	4.57084208277958	4.37279230140487	4.7513190080427	3.90562041679325	3.90562041679325	3.90562041679325	3.90562041679325	5.95312795118672	3.90562041679325	5.80824134086234	3.90562041679325	5.93641769139001	3.90562041679325	3.90562041679325
AT2G03540	4.33475017674196	4.40220219524671	4.51133703605432	4.28257642083574	5.16138291152515	4.47764636190295	4.57491111280454	4.31199762706108	3.90562041679325	3.90562041679325	4.42503361340083	4.46855291235706	4.97697543102577	4.55421540808515	4.51304231221095	3.90562041679325	3.90562041679325	3.90562041679325	4.36269383275607	4.35547372420279	4.74545957905767	4.46806750068637	4.82983413123834	4.36057602381858	3.90562041679325	4.18511995659933	4.45403944489543	3.90562041679325	4.18897611690903	4.43248780771431	4.62644969380495	4.62992979167517	4.62939785816224	4.52601850678324	4.46819794838196	4.29160547258913	3.90562041679325	4.50773151118388	4.23655423499312	4.34161626229699	4.37102516976583	3.90562041679325	4.24428060542166	4.55579149983669	4.49176760092938	4.45109124099714	4.44232926151902	4.49136001006287	4.78121244253725
AT2G03970	3.90562041679325	3.90562041679325	3.90562041679325	3.90562041679325	3.90562041679325	3.90562041679325	5.13177488117944	5.15604153264686	4.92370596853237	4.98381808512186	5.80868148438636	5.10464652494726	3.90562041679325	3.90562041679325	3.90562041679325	5.11030538749346	5.84710586187334	5.31118264500091	5.19959768640048	4.79436060168536	5.35866765282632	3.90562041679325	3.90562041679325	3.90562041679325	4.95797863092774	5.37364253585798	5.21074291107477	3.90562041679325	3.90562041679325	3.90562041679325	3.90562041679325	3.90562041679325	4.41983064211233	3.90562041679325	4.55367733599006	4.29179197744038	3.90562041679325	3.90562041679325	4.23655116217052	3.90562041679325	3.90562041679325	3.90562041679325	5.09487786908277	4.63132413930428	4.8405792883317	4.57159411952982	4.96123515806221	3.90562041679325	3.90562041679325
AT2G03990	3.90562041679325	3.90562041679325	4.99250881304956	4.73898624277604	4.8909969831256	4.31135442973571	5.79386863199589	5.96190165755721	6.06240690114	6.37881517220243	6.03962561592819	6.24829863183393	5.31763279341195	5.22102561780459	5.6344067464414	6.34339817642178	6.16621774471993	6.47573194718693	6.23834485347734	6.33479599886279	6.5769203688776	5.63269717244322	5.99213445375303	5.6766330028124	5.11190748082278	4.81775788237017	4.84314349621137	3.90562041679325	3.90562041679325	3.90562041679325	3.90562041679325	4.91864145740567	3.90562041679325	4.18478312064751	4.23162551758031	4.45029150159796	4.28762147840076	4.25497751177767	4.37260977980107	3.90562041679325	3.90562041679325	3.90562041679325	5.42518813786103	4.23297032682696	4.27770669666431	4.29233666066679	5.0794977308171	3.90562041679325	3.90562041679325
AT2G04000	5.62366633403026	4.60341139592146	5.13914479724014	5.68199529804653	5.82225586686923	5.41315322100608	3.90562041679325	3.90562041679325	4.32777064344602	3.90562041679325	4.33071789221549	3.90562041679325	3.90562041679325	3.90562041679325	3.90562041679325	4.52047588658311	3.90562041679325	3.90562041679325	4.36287108305672	4.2245982494714	4.59478435639429	3.90562041679325	3.90562041679325	3.90562041679325	5.40348708508845	5.12239398618358	5.40055079795869	3.90562041679325	3.90562041679325	3.90562041679325	3.90562041679325	3.90562041679325	3.90562041679325	4.46135407501904	4.69668928675699	4.29134635355587	4.50711039361036	4.39835101778892	4.23655792628127	3.90562041679325	3.90562041679325	3.90562041679325	5.39520693447255	3.90562041679325	4.16928558833039	3.90562041679325	4.87330564325866	3.90562041679325	3.90562041679325
AT2G04036	4.85518199438657	3.90562041679325	4.2566339046362	4.43703139287919	3.90562041679325	4.47755274263516	3.90562041679325	3.90562041679325	4.5016714188559	4.98347817101723	5.29617549912936	4.78661155448752	3.90562041679325	3.90562041679325	3.90562041679325	5.11052730671689	5.416187814219	5.06756131652357	4.54908456450275	5.14368873724007	5.42687100202048	3.90562041679325	3.90562041679325	3.90562041679325	3.90562041679325	3.90562041679325	4.18061922500324	3.90562041679325	3.90562041679325	3.90562041679325	3.90562041679325	3.90562041679325	3.90562041679325	5.50071569521751	5.01015014312015	4.91026717874669	5.33076999519316	4.98755749266361	5.56720292785406	3.90562041679325	3.90562041679325	3.90562041679325	4.72529633961199	4.87164630685466	4.72872076080823	4.62382240658849	3.90562041679325	3.90562041679325	3.90562041679325
AT2G04130	4.85504485331089	4.8864821414332	4.68304279343281	5.01200159394624	4.8909850355769	5.73320125835594	4.57491595154735	4.7111453651108	4.50164771078513	3.90562041679325	4.57340051809489	4.46796355923446	3.90562041679325	3.90562041679325	4.51250762405208	4.34242954561897	4.36000847412707	4.73802677584213	4.46402495519558	4.22408691858769	3.90562041679325	3.90562041679325	3.90562041679325	4.54664940781306	3.90562041679325	4.18481215564236	3.90562041679325	3.90562041679325	3.90562041679325	3.90562041679325	3.90562041679325	3.90562041679325	3.90562041679325	5.20242596713299	4.46791801989083	7.47459829067634	6.81414079267843	3.90562041679325	6.15320756954685	3.90562041679325	3.90562041679325	3.90562041679325	3.90562041679325	3.90562041679325	3.90562041679325	3.90562041679325	4.21654452702492	3.90562041679325	3.90562041679325
AT2G04135	3.90562041679325	4.88586711408047	4.60288832196126	4.43710549233955	4.94182322385063	6.84718158085037	4.38098483063012	3.90562041679325	4.92369577103255	4.70508147545123	4.42482519554533	5.04303597605238	3.90562041679325	3.90562041679325	3.90562041679325	4.65645030302854	4.36010933551668	4.4982282774744	4.36256778408942	4.22418483271746	4.25240794761883	3.90562041679325	3.90562041679325	4.36068350241862	4.26332288124672	4.38789550804283	4.45350047520908	3.90562041679325	3.90562041679325	3.90562041679325	4.49596453501933	3.90562041679325	3.90562041679325	5.22852167806945	5.59685038200455	5.20316732806434	5.83866850552996	4.39846584436385	5.5124031819393	3.90562041679325	3.90562041679325	3.90562041679325	4.48925174677233	4.23289311188323	6.01346987522493	4.91147537930041	4.34455838744318	3.90562041679325	4.48343433071598
AT2G04200	5.49821330726502	5.8712899330054	5.50928262688329	5.8844694828023	5.46869359439486	5.76784277546991	6.22064662037419	6.15328064293608	6.22850259327687	6.19804117123117	6.34822442037878	6.03900201688672	3.90562041679325	4.28214604566148	4.2577007550487	6.06089369001583	5.88634889314622	5.50971549348382	5.45246399359451	6.08137829375289	5.79438500509209	3.90562041679325	3.90562041679325	4.36075585962563	5.06311941406232	4.18479169826936	4.18060812924764	3.90562041679325	3.90562041679325	4.21061556965897	3.90562041679325	3.90562041679325	3.90562041679325	6.7828945810283	6.39528156474782	5.75250127662883	6.48034313452936	6.37333183588109	6.2812248468573	4.21431667895184	3.90562041679325	3.90562041679325	6.26186202486074	4.69916696847222	5.90201222018376	4.83931867029446	6.0374782929008	3.90562041679325	3.90562041679325
AT2G04210	7.62092702100649	7.53326313853439	7.76247217556577	8.0193999187762	8.12208618553967	7.74062482170872	8.21355415182107	8.27464699653978	8.4281996863556	8.45224883151221	8.45814446819031	8.3827915094809	4.18793869105229	4.43662788993963	3.90562041679325	8.32169875964172	7.46870137540666	8.14500221553107	8.03226643451031	8.1293216780311	8.12331012485865	4.46755364119972	4.25979247177837	4.36071875483232	5.65872631562694	5.03007222556315	5.23552587004495	4.20923880952115	4.3054702806942	4.21068071591893	4.32445061622493	3.90562041679325	3.90562041679325	9.0203104388621	8.62393155455641	8.66721849365113	8.91089700360063	8.74050886246257	8.75421396805965	3.90562041679325	3.90562041679325	4.40494714401882	7.98644584525257	6.71856394049708	7.63134811611825	6.31652388512554	8.1078240672321	3.90562041679325	4.37834773037255
AT2G04290	7.11735625170754	7.07201487533663	6.81571596083358	6.44335507029758	7.37449036291643	6.94959430145454	4.84402845663683	4.88619513201102	5.37232176828857	4.64676406113273	4.92776580278633	4.78648240586184	3.90562041679325	3.90562041679325	3.90562041679325	6.5110317623551	6.90101717621841	6.47575715112814	6.5225058388225	6.74202407058685	6.96239609210168	3.90562041679325	3.90562041679325	3.90562041679325	6.82108890870688	6.51855878024719	5.41729965285328	3.90562041679325	3.90562041679325	3.90562041679325	3.90562041679325	3.90562041679325	4.41963843994703	6.43431164640629	5.64607286466485	6.42177090337173	6.35138953731658	5.83136585270699	5.66975604079887	4.21429658146934	3.90562041679325	3.90562041679325	5.9531086336872	6.06438273445244	5.9400629890573	5.06926289757691	5.04158059872567	3.90562041679325	4.24052279514999
AT2G04310	4.94234904395651	5.18603745998996	5.22223577008418	5.0688432357729	5.23852352511233	5.41272247019235	3.90562041679325	3.90562041679325	3.90562041679325	3.90562041679325	3.90562041679325	3.90562041679325	3.90562041679325	3.90562041679325	3.90562041679325	4.76963869941619	5.67398458013123	4.91838739532667	5.00275118272676	5.10649944342774	4.39478928400913	3.90562041679325	3.90562041679325	3.90562041679325	4.95747130274266	5.22856521183529	5.0136991773701	3.90562041679325	3.90562041679325	3.90562041679325	3.90562041679325	3.90562041679325	3.90562041679325	4.89426910602117	4.96515635127261	4.97671906553722	5.13842175660673	5.08562941853254	4.93258413705273	3.90562041679325	3.90562041679325	3.90562041679325	4.65549638180271	4.55622120655391	3.90562041679325	4.45089701491387	4.34447807429699	3.90562041679325	3.90562041679325
AT2G04320	7.74655993664035	7.13956754844368	7.34778477018912	8.14717526237509	7.43902177792286	7.33181651720142	3.90562041679325	3.90562041679325	3.90562041679325	3.90562041679325	3.90562041679325	3.90562041679325	4.1884505389317	3.90562041679325	3.90562041679325	7.34544516677753	7.02699271091678	7.40651892530574	7.04726171488612	6.83373435923867	5.77121146304868	3.90562041679325	4.40599208269475	3.90562041679325	5.99135929596979	5.91075270246887	6.1680156468421	4.20974262339776	4.18914837765276	3.90562041679325	4.32487274561724	3.90562041679325	4.42037297716989	6.41472975789313	6.41078278971149	6.19478019469302	5.90844191253255	5.75656210429422	6.25040698992473	4.21464923069521	3.90562041679325	3.90562041679325	3.90562041679325	3.90562041679325	4.16928242589172	3.90562041679325	3.90562041679325	3.90562041679325	3.90562041679325
AT2G04330	4.94201869118588	4.8864456494724	5.33894304817748	5.61602309700351	5.20113146505981	5.62291756736242	5.3540628015553	5.31945581320938	5.68823302114213	5.54651121064085	5.20843273592187	5.51813225010908	4.94112487661701	4.65244947052352	4.75780414595622	5.41655839568148	6.13439309808312	5.82765847763375	5.45251856698634	5.72397640988146	5.55256533815097	4.97582504814864	5.27384896250843	5.08190221016183	4.5218193520434	4.63758704030916	4.29398063739297	3.90562041679325	3.90562041679325	3.90562041679325	3.90562041679325	4.83345689122379	3.90562041679325	5.59732360248379	5.78404101210233	5.54807571884008	5.88081611050912	5.40360083266678	5.18945786333929	3.90562041679325	3.90562041679325	3.90562041679325	5.29076787015179	4.55618500410951	4.68752993807844	4.67232540003684	4.71903209179737	3.90562041679325	3.90562041679325
AT2G04460	7.48664721191924	9.42276935580281	8.4230144009714	9.1244572860247	10.4217003571455	11.5552282743229	4.57491565443005	4.71110426786188	5.68815187039253	5.75855364651577	5.77159091539826	5.45557459572192	4.39302718033715	3.90562041679325	3.90562041679325	5.96263249006276	7.2989573809578	9.13040190699413	5.1994489612689	4.35512265645512	5.32261553055535	4.3041796562515	3.90562041679325	3.90562041679325	6.48324146410245	5.96379169029936	6.04230524771968	4.33418313752096	4.53482906676283	4.5123490669751	6.8061936451186	4.32628185898147	5.46323286869489	7.48847433063076	8.50351621686119	8.14536411135861	8.31916417575556	6.27442260623414	9.0107678693032	4.81825605199267	3.90562041679325	4.40493849588484	7.04238194299344	4.23295256833157	9.19098785510256	6.97999785755826	6.06957202460567	5.97951458096048	6.43680772559599
AT2G04600	7.7535588745741	7.74282266689267	7.22661059900969	7.79633518221035	8.70087006412323	8.07774503255954	8.47604154683114	8.58548858958073	7.45324109590836	8.2810245915522	9.2313429442501	8.12338272260054	4.1879306817387	4.28215204423362	4.25776144522766	4.52100901236439	3.90562041679325	3.90562041679325	4.911083361507	4.45507419119241	4.87064797236358	4.18790765778595	4.40524187870075	4.36072327045577	7.8268285653337	8.08379986190391	7.7352429726806	3.90562041679325	3.90562041679325	3.90562041679325	3.90562041679325	3.90562041679325	3.90562041679325	4.73302736082941	4.36572332806833	4.83820866022594	5.11165389207356	4.87765598152586	5.54012292648128	4.2143500769013	3.90562041679325	3.90562041679325	7.11411072389687	5.21290940343852	7.42228340931987	4.80087782153819	6.23283743731964	3.90562041679325	3.90562041679325
AT2G04670	5.34375995966636	5.41694433930856	5.09079476979553	6.79746640464809	5.49815704490292	5.41270146362641	4.38098640507397	3.90562041679325	3.90562041679325	4.21096409099259	3.90562041679325	4.39330273935015	3.90562041679325	3.90562041679325	3.90562041679325	6.12252588733444	6.10152665965018	5.75561872833057	5.70567252735644	5.48369561673789	6.01731059509294	3.90562041679325	3.90562041679325	4.36077207605992	4.69705254674884	5.20233404525953	4.7208200816153	3.90562041679325	3.90562041679325	3.90562041679325	3.90562041679325	3.90562041679325	3.90562041679325	4.38765500249518	3.90562041679325	3.90562041679325	3.90562041679325	3.90562041679325	4.5632208699572	3.90562041679325	3.90562041679325	3.90562041679325	5.13677849865116	4.23300086745033	5.10794410114537	4.17946434484564	4.77354065651044	3.90562041679325	3.90562041679325
AT2G04770	9.60544548426218	9.29938640792572	9.5118320017142	9.73901860093498	10.2924321995399	10.7882817313288	6.04382783334031	6.38548465709677	5.31843782722579	5.92274082865765	5.99378769678154	6.16673112701194	4.18797750889266	3.90562041679325	3.90562041679325	8.4755986957232	8.34290858718201	9.11708571056105	9.03273431151075	8.09896399321495	8.21948866395542	4.39309831942602	3.90562041679325	3.90562041679325	9.94432072148375	9.77925069233549	9.26482037739895	4.20927703279109	4.39460445314663	4.21071911937125	4.32448271320733	4.32637932400986	4.41980597732664	5.20241989984159	5.27759679939743	5.09642206720936	5.33080532503447	5.25650788187186	5.18946284227377	4.34144302076504	4.37086616051291	3.90562041679325	6.5913007956637	4.23290935077564	7.16708709684673	4.57157892161506	7.10199567943905	4.24516360132047	4.57131703056627
AT2G04950	5.34306921718218	5.66516645702237	5.09096956629064	5.43610757666424	5.55450321767246	5.89759724747307	3.90562041679325	5.26787281667696	4.50166065019942	3.90562041679325	4.79537958117892	4.74267487399366	3.90562041679325	3.90562041679325	3.90562041679325	5.65650466547477	5.22766245796987	5.41483938666695	5.30134684578591	5.74549039647808	5.74465853660962	3.90562041679325	3.90562041679325	3.90562041679325	5.20270396097273	5.30327188665281	5.1306339695232	3.90562041679325	3.90562041679325	4.33617144678788	3.90562041679325	3.90562041679325	3.90562041679325	4.93011945714063	5.54474771810322	4.6714654876394	5.54982121622087	5.13114568266063	5.33023562573104	3.90562041679325	3.90562041679325	3.90562041679325	6.1784308018418	3.90562041679325	4.59702312896494	3.90562041679325	4.91793062037312	3.90562041679325	3.90562041679325
AT2G04970	5.86895494510402	5.34514293478361	5.81492534974938	5.8573397533252	6.71931764690889	6.33786537702248	5.21123608408935	5.3688258927399	4.92411887711331	5.65701957641212	5.61216976552115	5.34261911165365	3.90562041679325	3.90562041679325	3.90562041679325	8.55797735196322	8.25988827598853	8.3968599062452	8.24211889781385	8.03486071823328	8.55951130719967	3.90562041679325	3.90562041679325	4.36075674075987	6.73465212896309	7.58535721448213	6.62489590842512	3.90562041679325	4.39448297590225	3.90562041679325	3.90562041679325	3.90562041679325	3.90562041679325	6.64058440904468	6.88241787287015	6.9836952365344	6.83466747292731	6.93825917201931	6.60531335895403	4.21431577518306	3.90562041679325	3.90562041679325	7.60944955206627	4.63151375707567	6.75603797370287	4.9452013763906	6.86779562934961	3.90562041679325	3.90562041679325
AT2G04980	4.75829022927126	4.99758505324081	5.13648992805608	5.0119395642953	4.83669734556641	5.09300910044331	4.84402838038441	4.60552382085814	5.00222926817033	4.94284893034009	5.14535070839335	4.90551395679617	3.90562041679325	3.90562041679325	3.90562041679325	6.83095485782956	7.0408622374214	6.84827244024015	6.80828609905267	7.0156599454927	7.39799088613915	3.90562041679325	4.25969348481995	3.90562041679325	6.43579791600254	6.84156139282304	5.88066839440154	3.90562041679325	3.90562041679325	3.90562041679325	3.90562041679325	3.90562041679325	3.90562041679325	5.84790673266944	6.32539492218696	6.1525892974854	6.41739020605608	6.38915783895977	6.34090712502455	3.90562041679325	3.90562041679325	3.90562041679325	6.26170082520294	4.36762513154608	6.29902246462881	4.17946386725059	6.21856125324886	4.24505246195003	3.90562041679325
AT2G04990	5.44891429492015	5.09627331812082	5.26252349304534	5.71212463315283	5.40766657918138	5.76784159977071	5.59427256608236	5.54682798265343	5.31890024590165	5.25758685792648	5.59070135957346	5.5179886566192	3.90562041679325	3.90562041679325	4.25769935811643	5.8564959139872	6.10163168376491	6.5178687929869	6.2231359287055	5.90574836675841	6.03769432058401	3.90562041679325	3.90562041679325	3.90562041679325	5.62897417474998	5.80173460737128	5.66283597316379	3.90562041679325	3.90562041679325	3.90562041679325	3.90562041679325	3.90562041679325	3.90562041679325	5.80169316781557	5.76204257457025	5.58474206352904	5.68667244947677	5.56388689009007	5.7179445956124	3.90562041679325	3.90562041679325	4.25955715654158	6.03269771976955	4.96942225136245	5.88904086112606	5.15282902694927	5.74804639481529	3.90562041679325	3.90562041679325
AT2G05000	6.28251627573615	6.04483276494432	6.19734721818209	6.29580683353037	6.62384311115376	6.38158066750727	5.41900966436327	5.15548554476779	5.80012190711301	5.45100667140172	5.45391060184138	5.72463614686964	3.90562041679325	3.90562041679325	3.90562041679325	6.2904852307235	6.28776986343917	6.51770292176557	6.36847361344315	6.45352303928694	6.63079910197748	3.90562041679325	3.90562041679325	3.90562041679325	5.92082976802798	6.23892795887045	6.18831689229313	3.90562041679325	3.90562041679325	4.21093379849487	4.49618799348434	3.90562041679325	3.90562041679325	3.90562041679325	3.90562041679325	3.90562041679325	3.90562041679325	3.90562041679325	3.90562041679325	4.34161887937464	3.90562041679325	3.90562041679325	7.77435892902154	6.19663803356321	7.05663215331419	5.1532577172749	7.52371043363849	3.90562041679325	3.90562041679325
AT2G05010	5.67693899962489	5.77251314813982	5.76479082089262	5.77227387018921	5.60848117567904	5.6607877579973	5.64732894835916	5.87040349119868	5.20370934380013	5.31603045188631	5.80825323944616	5.61547577920712	4.30416130206226	3.90562041679325	4.40232448376112	5.65652581794909	6.34282168195244	5.19660211620161	5.85603676853129	6.01399034896408	5.02968739359948	3.90562041679325	3.90562041679325	3.90562041679325	6.03108863912905	6.01764691585974	6.26205930475488	3.90562041679325	3.90562041679325	3.90562041679325	3.90562041679325	3.90562041679325	3.90562041679325	5.48039546364634	5.24323437912448	4.57078321327814	5.02656133386356	5.43751235210532	5.11117576385178	3.90562041679325	3.90562041679325	3.90562041679325	6.89714078226882	5.21304533355493	4.90719758425668	5.27837149715184	6.23269200459947	3.90562041679325	3.90562041679325
AT2G05030	4.33524206387062	4.75801217491006	4.40121277483833	4.88667048769382	4.56909063334602	4.88399537689546	4.57491281486633	4.88560724570292	3.90562041679325	4.51337936377574	4.92830954028656	4.53381245435697	3.90562041679325	3.90562041679325	3.90562041679325	4.65633314877471	4.8039587876418	4.49821434882381	3.90562041679325	4.3553545189483	4.39495728179789	3.90562041679325	3.90562041679325	3.90562041679325	4.83846718687957	5.22959654028039	4.72187293486386	3.90562041679325	3.90562041679325	3.90562041679325	3.90562041679325	4.32656459427748	3.90562041679325	5.02976468229095	4.36585169171844	4.75899482251765	4.61523456954784	4.75121278939545	4.47634085989321	3.90562041679325	3.90562041679325	3.90562041679325	4.38334980729	3.90562041679325	3.90562041679325	3.90562041679325	3.90562041679325	3.90562041679325	3.90562041679325
AT2G05040	6.81811720163403	7.22010861280775	6.48978777102575	7.03428239138516	6.58935301443635	7.3735519912149	6.78170406858774	7.05078310024636	6.03278536326293	6.53796371866352	7.06809357541287	6.17795749245677	4.30412816021045	3.90562041679325	3.90562041679325	5.46877305392703	6.82556524322159	6.34091581297571	5.36423538234898	5.78739051133433	6.27649828361603	4.46738215178828	3.90562041679325	4.36076626142206	6.88003237589685	6.90502425735218	6.13891184204521	3.90562041679325	4.18875170411532	3.90562041679325	3.90562041679325	4.32618887884307	4.41965804696378	7.06128030560212	5.80545717182527	6.66197120194425	7.10567391704019	6.34119448772419	6.47951134989043	3.90562041679325	3.90562041679325	3.90562041679325	5.17746273266809	4.87169765354186	5.15835313467216	5.54975562296866	4.52389637481552	3.90562041679325	4.24054070919441
AT2G05240	5.67755605286808	5.54781232559646	5.09080407791127	5.85728996975769	5.73375744834339	5.31641900743676	3.90562041679325	3.90562041679325	3.90562041679325	4.21096600453656	3.90562041679325	4.18807733547356	3.90562041679325	3.90562041679325	3.90562041679325	3.90562041679325	3.90562041679325	3.90562041679325	3.90562041679325	3.90562041679325	3.90562041679325	3.90562041679325	3.90562041679325	3.90562041679325	5.50368937642343	5.61563001436398	4.57412950426004	3.90562041679325	3.90562041679325	3.90562041679325	3.90562041679325	3.90562041679325	3.90562041679325	5.832691075044	5.05298895956569	5.20364095612744	5.33075740742131	4.9875753425833	5.26217894188424	3.90562041679325	3.90562041679325	3.90562041679325	4.57776201596531	4.81828115516974	4.93868667754274	4.62379503161721	4.66002534965912	3.90562041679325	3.90562041679325
AT2G05450	3.90562041679325	3.90562041679325	4.68289573816419	4.65298444304309	4.37718129810155	4.31134396247928	5.13177874445869	4.71124399047781	4.92421955192976	4.80854391647197	5.50059746042383	5.10401104543845	3.90562041679325	3.90562041679325	3.90562041679325	5.78042754100829	5.76322635644633	5.82768247222288	5.835551407281	5.50999902282122	5.99667040473262	3.90562041679325	3.90562041679325	3.90562041679325	3.90562041679325	4.18475824110557	3.90562041679325	3.90562041679325	3.90562041679325	3.90562041679325	3.90562041679325	3.90562041679325	3.90562041679325	5.70378201770508	5.64607897503659	5.58486033851503	5.79493354860901	5.56391033982472	5.69408701124147	3.90562041679325	4.37076390390028	3.90562041679325	3.90562041679325	3.90562041679325	3.90562041679325	3.90562041679325	4.21652132686617	3.90562041679325	3.90562041679325
AT2G05560	4.33659358890414	3.90562041679325	4.82103528599838	5.12249376109323	4.71535763047531	4.70931165427981	3.90562041679325	3.90562041679325	3.90562041679325	4.5129479007005	4.20635550419117	3.90562041679325	3.90562041679325	3.90562041679325	3.90562041679325	4.34246696850121	4.35995999410316	3.90562041679325	3.90562041679325	3.90562041679325	3.90562041679325	3.90562041679325	3.90562041679325	3.90562041679325	3.90562041679325	4.29977031463045	3.90562041679325	3.90562041679325	3.90562041679325	3.90562041679325	3.90562041679325	3.90562041679325	3.90562041679325	5.25400083436781	5.20786405681962	5.43116200259548	5.21474973622242	5.08564721877139	5.48398790863405	3.90562041679325	3.90562041679325	3.90562041679325	4.24395775462359	3.90562041679325	3.90562041679325	3.90562041679325	3.90562041679325	3.90562041679325	3.90562041679325
AT2G05640	3.90562041679325	3.90562041679325	4.40073711809556	5.43602431761958	4.23980814803889	4.60383626037465	3.90562041679325	4.71125343564715	3.90562041679325	4.646758576169	4.50387770322647	3.90562041679325	3.90562041679325	3.90562041679325	3.90562041679325	3.90562041679325	3.90562041679325	3.90562041679325	4.36245751654929	3.90562041679325	4.25231970846405	4.18780936121275	3.90562041679325	3.90562041679325	4.61520937536315	4.68678132199155	4.38039563632498	3.90562041679325	3.90562041679325	3.90562041679325	3.90562041679325	3.90562041679325	3.90562041679325	4.93012228656154	3.90562041679325	4.8384245409771	4.89947149354871	3.90562041679325	4.63928970952626	4.21429502608704	3.90562041679325	3.90562041679325	5.13675093507115	5.01464629456433	4.64372834243669	4.94516076755407	4.7189597442336	3.90562041679325	3.90562041679325
AT2G05647	5.3821598270077	5.47619554729462	5.545510010134	5.51294366728847	5.88506734161457	5.54401891451184	5.41897936078414	5.36587118014259	5.51386009789582	5.59575996342189	5.52669887490928	5.58229468919228	3.90562041679325	3.90562041679325	3.90562041679325	5.69679952727418	5.76639564220945	5.89541458130721	5.796022413	5.70601764697638	5.52439028030874	3.90562041679325	3.90562041679325	3.90562041679325	4.77364974559009	4.52810726743148	5.01874491208382	4.21006894727489	3.90562041679325	3.90562041679325	3.90562041679325	4.32762447887721	3.90562041679325	4.77645228290703	4.36637624938513	4.97437526164226	4.89971179321196	4.67906019216651	4.98059507237566	3.90562041679325	3.90562041679325	3.90562041679325	5.45986967183251	5.1361300088265	5.25374606959185	4.67306711342415	5.31226912538445	3.90562041679325	3.90562041679325
AT2G05660	7.42216060560952	7.37055712072392	7.28523139650177	7.45711665047122	7.30932554006491	7.53181935378578	7.11224464079898	6.9832215760338	7.27056629176584	7.49994068667792	7.26058164270204	7.28970158364988	3.90562041679325	4.282141918822	3.90562041679325	5.6993159234333	6.39670349896252	5.59742529679646	6.06103390102467	5.84781321844137	6.37371060632782	3.90562041679325	4.40510113062991	3.90562041679325	8.22526621599942	7.65556046207471	7.55179575021298	3.90562041679325	3.90562041679325	4.21057639872527	3.90562041679325	3.90562041679325	4.41963266471443	8.7770600705668	7.57686061214831	8.2726573886016	8.0801931946729	7.90224973874245	8.52801174210029	4.21429380494437	3.90562041679325	3.90562041679325	7.74415181985288	6.40390195122317	7.40916926280031	6.05922307693387	7.37118581752969	3.90562041679325	4.37818507304938
AT2G05700	6.56853717223388	6.90564971711893	6.65610827290383	6.66959868063266	6.34548798979768	6.75264630490476	5.96581541767055	6.62087757384559	6.1754210083412	6.18417765085851	6.39533895252355	6.10408744078592	3.90562041679325	3.90562041679325	3.90562041679325	6.4881969270584	6.47415016570324	6.13710215020518	6.76809786798512	6.36161372337494	6.68068621916937	3.90562041679325	3.90562041679325	3.90562041679325	6.98022882147554	7.00484564580437	6.47851292171758	3.90562041679325	4.1887675764657	4.21062084516924	3.90562041679325	3.90562041679325	3.90562041679325	7.13914030182258	7.18227758014199	7.02065361070918	7.18200889880117	7.53887160569196	7.33665984661486	3.90562041679325	3.90562041679325	3.90562041679325	6.27798084533504	5.46838590122487	6.34592831691401	5.17919489413652	5.95389838990686	3.90562041679325	3.90562041679325
AT2G05820	5.99890828654132	5.34335344799421	5.41126237565984	5.68132738027809	5.95012774333712	5.76803823681186	5.13177208690277	4.7107629489363	4.63259232060426	4.43291317558338	5.07880331915841	4.59270336895875	3.90562041679325	3.90562041679325	3.90562041679325	5.61173854544456	5.35747926417276	5.41476792324378	4.95837725552585	4.84673751358948	4.92716577016522	3.90562041679325	3.90562041679325	3.90562041679325	5.11285180319311	5.22958828570009	4.95051145543818	3.90562041679325	3.90562041679325	3.90562041679325	3.90562041679325	3.90562041679325	3.90562041679325	5.80167074457021	5.90865295267956	5.65378205000796	5.5678992483052	5.29509858555423	5.51241000210365	3.90562041679325	3.90562041679325	3.90562041679325	5.39384674609357	3.90562041679325	4.59721021762271	4.179542006515	4.91822160983336	3.90562041679325	3.90562041679325
AT2G05935	6.50487208831029	6.00658010542584	6.3005216057508	7.49076988481863	7.15259360705853	6.89189854072706	5.96581647474092	5.3196177743713	5.97102454464893	5.69846139792771	5.99329170713182	5.65215875796501	4.46741902800527	4.73833547932997	4.6046193900156	5.78040767017471	6.22757312671427	7.08785646745357	5.79376412828908	5.53576459499433	6.2764780525746	5.07272384554213	4.51588256407826	4.99879365022277	5.7950722415056	5.65162694063704	5.67956356042722	4.57944249661704	4.78854024095411	4.43190541908145	4.49578678180411	4.62902782022328	5.0322670767029	6.57230402311604	6.36771361330748	6.08187536675274	6.48908669159707	6.20427432302973	6.28122214453339	4.71328566273781	4.82435008288526	4.76211213918823	6.10742537254702	5.79099102996682	5.57984071391432	6.17719219341372	5.98791003648056	4.65782571295596	4.48314615396764
AT2G06150	7.90963482452876	7.83806704860057	8.1089948707338	8.16107836061347	9.18286912575158	8.59744105826646	8.16473636363891	8.09657044091477	6.6303792990164	6.85350203844614	7.7540588403608	6.99921781550686	4.30414106193488	3.90562041679325	3.90562041679325	6.59814838540069	7.44351127083685	7.06004228542688	6.44725355874567	6.8394697275507	6.84542808939959	4.18783841287386	3.90562041679325	4.36076109999644	7.11299120427183	7.25648336426825	7.38185364210988	3.90562041679325	4.18875781669348	4.21060636269879	3.90562041679325	3.90562041679325	4.41966906391203	7.12743979414187	7.57113279036616	7.21379428749974	7.59756565188277	7.02019925401009	7.06210332411707	3.90562041679325	3.90562041679325	3.90562041679325	5.70511362303301	5.01458365353009	4.597002939536	4.62380880705551	5.36826655521897	3.90562041679325	3.90562041679325
AT2G06165	5.09242232642563	4.88566311805052	4.51099667174379	4.65315271017515	4.89056415456644	5.09312656177576	4.95040100136147	4.60520290234988	4.92357847446125	4.58377508031594	4.74618693383237	4.69641181456871	3.90562041679325	3.90562041679325	3.90562041679325	5.17900427578604	5.5780389424407	5.06751890622234	5.36459637848719	4.98608808278783	5.39350238347057	3.90562041679325	3.90562041679325	3.90562041679325	5.62999785710622	5.56058322559269	5.10360807215988	4.2093358093848	3.90562041679325	3.90562041679325	3.90562041679325	3.90562041679325	3.90562041679325	5.30315677621953	5.20826977064468	5.75182803612348	5.49418449873118	5.3685531282672	5.29675661581687	3.90562041679325	3.90562041679325	3.90562041679325	5.62855452053105	3.90562041679325	5.29649128469191	3.90562041679325	5.18522861533291	3.90562041679325	3.90562041679325
AT2G06180	11.3831589634346	11.1573177626573	11.3535545434868	10.3563674635269	11.0266223144212	10.8904926666971	9.09040888440887	9.90522332836077	8.42346348364134	9.54176713689394	9.515037589074	9.5229648185401	4.39292917087514	4.65244099872139	3.90562041679325	10.7704073538898	11.187352672129	10.1486381427111	10.22114891584	10.2268293496753	10.1652215356288	3.90562041679325	4.76248483616401	4.36076457421768	10.3076632745077	10.4376329834752	10.2898446786239	4.509401386396	4.46920573618663	4.70380544412831	4.62598141388054	3.90562041679325	4.7869164129128	9.26185367416765	9.43632235621671	9.41252101724511	9.84487076196849	10.031029864623	9.57269354329151	4.59072803501922	4.56066253314332	4.60829698919598	10.0676836877633	7.45258782886748	9.16957871117937	6.97355775562332	9.68185906384196	4.49089062178572	4.64799749351734
AT2G06220	7.46595548011125	7.18421036993768	7.07995126968357	7.31421281883893	8.08006443081679	7.63131021689868	6.08114992686189	6.12760704345687	5.93883154307206	6.35435270885396	5.84397205183046	6.05227109447172	4.18787238821474	3.90562041679325	4.40231633007667	6.48821669225599	6.39686623727778	6.43226804909712	6.53477141146955	6.50056222487199	6.68066700540978	3.90562041679325	3.90562041679325	3.90562041679325	7.05329255744216	7.12750421884691	7.14962008740372	4.20917351665241	4.30540807041339	4.21061511526205	3.90562041679325	3.90562041679325	3.90562041679325	6.67349755403995	6.76282227846459	6.94568862421522	6.5900427442744	6.79395053504259	6.95414576764585	3.90562041679325	3.90562041679325	4.25955737899363	7.36863081396549	5.01456398103956	7.14626385411208	6.00897941505336	7.38354545117336	4.24507707053955	3.90562041679325
AT2G06240	4.51276663893793	4.99749739014661	4.93893680246556	4.73895576142403	5.03661088342113	5.36561631451682	4.38098629234208	4.31232248960094	4.92416703846731	4.51297464975512	4.50390436870989	4.39332412230132	3.90562041679325	3.90562041679325	3.90562041679325	4.65662647289609	3.90562041679325	4.91839111276542	4.62355652664934	4.67794954213151	4.74503868124188	3.90562041679325	3.90562041679325	3.90562041679325	4.26311694114251	4.1847748512749	4.67535218744591	3.90562041679325	3.90562041679325	3.90562041679325	3.90562041679325	3.90562041679325	3.90562041679325	4.93012111650316	4.55352480370537	4.91032562688132	4.93297758186829	4.67942069175271	4.47633385949134	3.90562041679325	3.90562041679325	3.90562041679325	4.57778046205939	3.90562041679325	4.90717034428489	4.62380318620129	4.66003614157492	3.90562041679325	3.90562041679325
AT2G06245	9.93526449414198	9.80387057979891	9.63091412667401	8.96760848649807	10.2580945820959	9.96399281728298	7.94126056359782	8.35030830212221	7.01487540797928	6.96157170882902	7.81936679005102	7.04602611052284	4.304385497198	4.55418877913986	4.25787319900553	7.62681766094111	8.38922874346121	8.02184002222134	7.3802667978281	6.97487437441074	7.42839926274291	4.30435780041072	4.25989382009791	4.54653551580378	8.60975639767944	8.69088400583699	8.44861284371375	3.90562041679325	3.90562041679325	3.90562041679325	3.90562041679325	4.62952528550188	3.90562041679325	7.69181145687887	8.11244033032963	8.13903147460318	8.16536215872043	7.48240927446958	7.5046022145955	4.65499297531449	3.90562041679325	4.60838650571613	7.8637232180789	5.49607325875794	5.51117082919013	5.03999275543508	6.30117539079814	3.90562041679325	4.64842770413606
AT2G06250	6.38806934014692	6.55676323658537	6.94941272078861	5.80138786597033	6.43132710692144	6.31571096573177	6.66744326417002	7.1886809489434	5.31863378835793	6.49476010941142	7.13111431949137	6.5067786839052	3.90562041679325	3.90562041679325	4.25776344470826	6.59790667041904	7.7671734981558	6.74661218456694	6.52279410361994	6.3619227706753	6.77741604084476	3.90562041679325	4.51603174351766	3.90562041679325	3.90562041679325	4.18485326850863	4.51704915743204	3.90562041679325	3.90562041679325	3.90562041679325	3.90562041679325	3.90562041679325	4.41975202508015	7.09172872333644	7.25762158821317	6.72313580404424	7.01311677623105	7.50389968121276	6.89688741311907	4.21435117692525	3.90562041679325	4.40494496328702	6.32541890832176	4.47016279832495	4.96924860767388	4.17949174634283	5.33992865911744	4.49099643983813	4.2406265980166
AT2G06290	3.90562041679325	4.40327519582623	3.90562041679325	5.74247682142596	5.08053609723425	4.70930630903874	3.90562041679325	3.90562041679325	4.32865339970453	4.21095033017587	4.69290537354306	4.3044161530466	3.90562041679325	3.90562041679325	3.90562041679325	3.90562041679325	5.15642538610934	4.73803950967281	4.62352700699152	4.22402846060748	4.81020775858231	3.90562041679325	3.90562041679325	3.90562041679325	5.01160666085362	4.8941393143791	4.51671951453601	3.90562041679325	3.90562041679325	3.90562041679325	3.90562041679325	3.90562041679325	3.90562041679325	4.2998063759226	4.55349400088177	4.97683302621398	5.21474541087973	4.59936114458229	4.56322029111525	3.90562041679325	3.90562041679325	3.90562041679325	4.24394610451409	4.36763915323885	3.90562041679325	3.90562041679325	3.90562041679325	3.90562041679325	3.90562041679325
AT2G06303	7.35764807760418	7.18180829914075	6.82896683409076	6.31492638718182	7.53977070960651	6.9498428892935	5.5387319214575	6.58358610551995	5.26215771004769	5.42490154736136	6.00961683998336	5.65324211866727	3.90562041679325	3.90562041679325	3.90562041679325	5.81852157495398	7.02507443689974	6.38727443552558	5.83605252078775	5.45756376839013	6.01786297293193	3.90562041679325	4.2598997750606	3.90562041679325	5.91977470897272	6.2152209852213	5.53848909691896	3.90562041679325	3.90562041679325	3.90562041679325	3.90562041679325	4.32648061473517	3.90562041679325	6.45351268926575	6.78411556371207	6.98271381213327	6.76509210966201	6.68430253863337	6.28124217449081	3.90562041679325	3.90562041679325	3.90562041679325	5.93344223301479	4.36743190827858	4.93894365726241	4.17952583306197	5.39637329245105	3.90562041679325	3.90562041679325
AT2G06330	9.18314427324758	9.56362472176247	9.47705115020393	9.04229131546771	9.39315555769267	9.03538792696551	8.07067044067155	8.58121845852678	6.5709065759823	8.00896833779832	8.57646204220533	7.38860197825367	4.30418176095929	4.28214808368059	4.2577213347681	7.76299159277118	8.87252128940449	8.36346500873557	7.69327813368989	7.82160731468503	8.03948140982635	4.46745960509969	4.25974489533114	3.90562041679325	7.1422259033305	6.89150510363592	6.59204883183482	4.20919328103316	4.1887770962963	3.90562041679325	3.90562041679325	4.49840767771098	4.62889829035818	7.84518361384236	8.04178672979953	7.80420460908898	8.16525862631095	7.84211414939512	7.5045838270196	3.90562041679325	3.90562041679325	4.40493061262728	8.79850803516306	5.31588130085696	7.18200593165878	4.94522530531436	7.38968787766665	3.90562041679325	3.90562041679325
AT2G06335	7.87332168099532	7.98765351196568	7.92051785674711	7.55606921866019	8.80324034772668	8.1403369926884	5.96581175055633	6.04697346142992	5.07367583373245	5.59232798996004	6.44126979306785	5.29456954832746	3.90562041679325	4.2821566275935	3.90562041679325	6.84820883942782	7.70624689624342	6.84820053678285	6.76840907227019	6.64905665439285	7.06142560454339	4.18795347931946	4.25982994135355	4.54658448913506	6.3379958639041	6.31364928620822	6.18613380181531	3.90562041679325	3.90562041679325	4.21071674461914	3.90562041679325	4.32637561115163	3.90562041679325	7.28304205721749	7.36350176319723	7.88538960179338	7.57770378163485	7.49676233064523	7.12974354668213	4.21437571634676	3.90562041679325	3.90562041679325	7.07903312484197	5.24820267444062	5.76612464065599	4.67238984136522	6.21892526131651	3.90562041679325	4.24067328936891
AT2G06340	7.49772184677465	7.28805587254687	8.8956043142978	9.45778130978192	8.14727312982641	8.74138721750801	5.83909683926795	6.25111669680151	5.97067338270912	6.55959127807037	7.35115302201886	7.01920534250761	3.90562041679325	4.28214960748124	4.40236753820512	5.78024512878309	6.99035147735589	6.74662573295632	6.39474128721729	5.80814275987028	6.22523461803682	4.30416898907211	4.40520788039528	3.90562041679325	8.9156534108187	8.54897210855984	8.44227789604469	3.90562041679325	4.18878688846643	3.90562041679325	4.3244245227798	3.90562041679325	4.41972146108072	8.6060378573923	7.94131989398471	8.43451688554411	6.89455422317748	8.26407126473984	9.05873292175033	3.90562041679325	4.37081371666822	3.90562041679325	8.09546016621849	5.65258830557475	7.36587457426612	4.67233220542645	7.4137750186551	3.90562041679325	3.90562041679325
AT2G06400	4.75825193401125	4.40322102941949	4.40075685880727	5.39642721482658	5.12240541265305	4.60384027589665	3.90562041679325	3.90562041679325	3.90562041679325	4.21096596799725	3.90562041679325	4.18807729269285	3.90562041679325	3.90562041679325	3.90562041679325	3.90562041679325	5.07998532468429	3.90562041679325	4.80833299091204	4.89510416020366	4.81023251013083	3.90562041679325	3.90562041679325	3.90562041679325	4.89954737893454	4.73297480400369	4.5167771269172	3.90562041679325	3.90562041679325	3.90562041679325	3.90562041679325	3.90562041679325	3.90562041679325	4.52603140715238	4.23160224969784	4.83839991919696	4.44429018236563	4.67942459108138	4.56322094854412	3.90562041679325	3.90562041679325	3.90562041679325	4.48900790236165	3.90562041679325	3.90562041679325	3.90562041679325	4.34446186880564	3.90562041679325	3.90562041679325
AT2G06430	7.23929652224052	6.55790080764627	6.6816605710333	7.53972879507774	7.71867422921396	7.07136143128959	6.25334249973286	6.46902075872828	6.90980813204632	7.02231094109056	6.92587110559271	6.73906764759885	3.90562041679325	3.90562041679325	3.90562041679325	7.86997962231804	7.49260245834678	7.85555596835529	7.62790739752366	7.80708549028248	7.89861550044729	4.18781629875973	3.90562041679325	4.36077317277925	7.43423318159285	7.50187146907453	6.97632658730461	3.90562041679325	3.90562041679325	4.21058514576957	3.90562041679325	3.90562041679325	3.90562041679325	6.7448111689567	6.83371665621708	6.4948149057434	6.97669572341412	6.64602190254676	6.8166779957942	3.90562041679325	3.90562041679325	3.90562041679325	6.93707998221076	3.90562041679325	6.44344040803065	4.29231638988034	6.47464673268896	3.90562041679325	4.37819871183489
AT2G06450	6.09617929564112	5.54745726577842	5.57103242242236	5.98757133456336	6.345439743276	5.89759724747307	5.21123572150558	5.26787281667696	5.42293083100829	5.65708461359801	5.35096006840749	5.24333871953904	3.90562041679325	3.90562041679325	3.90562041679325	4.95630882100181	5.41620355752359	5.06755983943286	5.42385496580861	5.06792156112146	5.42688283981649	3.90562041679325	3.90562041679325	3.90562041679325	5.01185205633679	5.2025233520312	5.07397254854209	3.90562041679325	3.90562041679325	3.90562041679325	3.90562041679325	3.90562041679325	3.90562041679325	5.22853009085426	5.24325163818003	5.25302779869399	5.63716993028451	5.2952355985133	4.98055682843913	3.90562041679325	3.90562041679325	3.90562041679325	5.48680114457132	3.90562041679325	4.68751680184573	3.90562041679325	5.0794937329305	3.90562041679325	3.90562041679325
AT2G06460	4.75706614180368	4.40287798736029	4.68323823495252	5.98773010206017	5.16221466930816	5.1536654932469	5.59426965796199	5.54650467584951	4.50151164933936	5.05978763104646	5.20859741396494	5.29451044501999	3.90562041679325	3.90562041679325	3.90562041679325	5.11037310482515	4.68644874950694	4.49823388203489	3.90562041679325	4.53887770663149	3.90562041679325	3.90562041679325	3.90562041679325	3.90562041679325	3.90562041679325	4.46157325175354	4.29410807041371	3.90562041679325	3.90562041679325	3.90562041679325	3.90562041679325	3.90562041679325	3.90562041679325	5.06074753469999	5.0532028221401	5.09646539136294	5.3525746204384	5.08557861585	5.48399730864828	3.90562041679325	3.90562041679325	3.90562041679325	4.24406977741025	3.90562041679325	3.90562041679325	4.17950090427862	4.77368315362301	3.90562041679325	4.37838402830801
AT2G06470	4.85563035412833	4.75928710847122	5.04283184822861	5.96247607307572	4.56960385295795	4.80138074762477	3.90562041679325	4.47893204849913	3.90562041679325	4.51294861924607	4.50388483391731	4.74254445058483	3.90562041679325	3.90562041679325	3.90562041679325	4.86821906081326	3.90562041679325	3.90562041679325	3.90562041679325	4.94145182319978	4.50328941775253	3.90562041679325	3.90562041679325	3.90562041679325	4.26309491351727	4.46132684493251	4.18056249752092	3.90562041679325	3.90562041679325	3.90562041679325	3.90562041679325	4.32616822636156	3.90562041679325	4.73303150882863	3.90562041679325	4.67155021716712	4.70794622377064	4.59935667272847	5.26217857300355	3.90562041679325	3.90562041679325	3.90562041679325	4.48899968137393	3.90562041679325	3.90562041679325	4.29231591983694	3.90562041679325	3.90562041679325	3.90562041679325
AT2G06480	4.50930892028401	4.40180000773797	4.8226347783551	5.5829385116381	4.83535637074304	4.88411033115677	3.90562041679325	3.90562041679325	4.50079632586941	3.90562041679325	4.33059971513977	4.39413384983266	4.18832805177508	3.90562041679325	3.90562041679325	5.10968059368439	4.36041255767829	4.49818030001804	4.69103332233956	4.73931212963203	4.92751578273869	3.90562041679325	3.90562041679325	3.90562041679325	3.90562041679325	4.18526092096804	3.90562041679325	3.90562041679325	3.90562041679325	3.90562041679325	4.32477194442827	3.90562041679325	3.90562041679325	4.18477533064745	4.23186612165906	3.90562041679325	4.61527760226391	4.50768981293834	4.56323604737983	3.90562041679325	3.90562041679325	3.90562041679325	4.65640966877054	3.90562041679325	3.90562041679325	4.17961341859974	4.44243236193888	3.90562041679325	3.90562041679325
AT2G06490	6.15474510636454	6.34354503639826	6.26643228463319	6.99951047301511	6.28483464520174	5.95778969668023	3.90562041679325	3.90562041679325	3.90562041679325	3.90562041679325	3.90562041679325	3.90562041679325	3.90562041679325	3.90562041679325	3.90562041679325	7.54380163259948	5.99848161408996	6.34090578941336	6.80839189676892	7.1196439526788	7.44965525756156	4.18785039978197	3.90562041679325	3.90562041679325	6.43606369019821	6.60694761830018	6.314363380347	3.90562041679325	3.90562041679325	3.90562041679325	3.90562041679325	3.90562041679325	3.90562041679325	4.18478333491355	4.23161814039484	3.90562041679325	3.90562041679325	3.90562041679325	4.37260944210239	3.90562041679325	3.90562041679325	3.90562041679325	6.08925063273886	5.21305243633822	5.70700867290529	5.2544382598804	5.9365006656666	3.90562041679325	3.90562041679325
AT2G06590	3.90562041679325	4.40311763272094	4.40082029833957	4.28244084617155	4.23976136246763	4.31135282121736	8.71495381962878	8.8374481044589	8.98942619897586	9.4094689907799	9.12855981817213	9.16716981701364	4.18788117860557	4.65244583316002	4.60468824275835	9.9215115815632	9.88734099960545	9.7406396654537	9.93326728679183	9.79727762561937	9.98882455153922	4.18785660183156	4.51594144844821	4.36075116699385	6.54303746976978	6.42471507067726	6.30412087979813	3.90562041679325	4.18876957636552	3.90562041679325	3.90562041679325	4.32623033159295	4.41969025883286	9.22158346955037	9.11692702382332	9.1738712219158	9.24599262503686	9.28326152999754	9.23035869204671	4.21432149144644	3.90562041679325	4.68936568703387	4.38307033451198	3.90562041679325	4.27770307466908	4.29233342860803	3.90562041679325	4.3846002283552	4.24057014367257
AT2G06630	3.90562041679325	3.90562041679325	3.90562041679325	3.90562041679325	3.90562041679325	3.90562041679325	4.72177735573378	5.36822456318787	4.63268393766816	4.98398814662708	4.92822480107893	4.90624663087802	3.90562041679325	3.90562041679325	3.90562041679325	3.90562041679325	3.90562041679325	3.90562041679325	3.90562041679325	3.90562041679325	3.90562041679325	3.90562041679325	3.90562041679325	3.90562041679325	4.61582597645704	4.58469541417636	4.45365817961191	3.90562041679325	3.90562041679325	3.90562041679325	3.90562041679325	3.90562041679325	3.90562041679325	4.99773896315296	5.57136841845447	5.687416914034	5.23906258084913	5.75689233548303	4.56322807232895	3.90562041679325	3.90562041679325	3.90562041679325	3.90562041679325	4.2328549229575	3.90562041679325	3.90562041679325	3.90562041679325	3.90562041679325	3.90562041679325
AT2G06670	4.33638848197139	4.60579462415337	3.90562041679325	3.90562041679325	3.90562041679325	3.90562041679325	8.3652565260095	8.87481844317071	8.37324366800368	8.9060531322704	8.80259754526158	8.78854191388875	4.39296695477239	3.90562041679325	3.90562041679325	7.47762981774479	7.16820498623589	6.81519940764402	8.01941599131237	7.64688032885448	7.7427472845386	3.90562041679325	3.90562041679325	3.90562041679325	4.77061255610545	5.0608126785707	4.98212639879731	3.90562041679325	3.90562041679325	3.90562041679325	4.49582355028451	3.90562041679325	3.90562041679325	8.35589726836085	8.278543626855	8.19977684176443	8.26303417644235	8.43247379298903	7.93826995405785	3.90562041679325	4.37079301632711	3.90562041679325	3.90562041679325	4.2329766358866	3.90562041679325	4.29233265074897	3.90562041679325	4.24508283920124	3.90562041679325
AT2G06710	3.90562041679325	3.90562041679325	3.90562041679325	3.90562041679325	3.90562041679325	3.90562041679325	5.41902031184932	5.83834432274617	4.74277329256248	5.44976800020563	5.42831691099941	5.63406485867154	3.90562041679325	3.90562041679325	3.90562041679325	4.52105793375522	4.54560684319001	3.90562041679325	4.36248855629138	4.35508141901958	3.90562041679325	3.90562041679325	3.90562041679325	3.90562041679325	4.61533916290111	4.73308145323486	4.45316301722747	3.90562041679325	3.90562041679325	3.90562041679325	3.90562041679325	3.90562041679325	3.90562041679325	5.30316876363682	5.46245278559447	6.03237923983168	5.41540896523201	5.94616464669769	4.98055660051738	3.90562041679325	3.90562041679325	3.90562041679325	3.90562041679325	3.90562041679325	3.90562041679325	3.90562041679325	3.90562041679325	3.90562041679325	3.90562041679325
AT2G06720	11.1236075590126	11.0919587396048	11.2991008492415	11.627962478046	12.0265325527251	11.2646342819547	11.3154488787185	11.3423990907556	11.3515670733187	11.8147736876135	11.8067838142098	11.7561074608562	4.74196114558431	4.81538614607911	5.0462861457432	10.7072272069249	10.4463317727237	10.4688948230271	10.3789568980782	10.4878457407557	10.5045745610977	4.82738945375056	5.14691552884323	5.41852525349644	10.4933238512625	10.5909601955522	10.2433432663072	4.80339826102635	4.6977644561899	4.75744966545628	4.8294525880619	4.83336134728375	4.91826523259905	11.5739904258258	11.5347914306696	11.4674119574501	11.4278493418922	11.435809280729	11.5879433862127	4.9109359362417	4.92870185282186	4.94731767796821	10.552173069426	9.00748428117826	10.2722298536016	9.41997532352782	10.6444160099587	4.49090890790571	4.78031539938717
AT2G06740	9.97097843230962	9.60489728533924	9.94441494743575	10.0343611068962	10.6896877828631	10.5238665844032	8.95843116848265	9.53262302201475	8.43979999930793	9.6606551568298	9.53803398084062	9.30219589905864	3.90562041679325	4.28214395373864	4.4022874099844	7.96929474257756	8.76692380152571	8.38583060791635	8.12913872095556	8.02660957220051	9.24371114053385	4.30409003892009	4.51589152656439	3.90562041679325	8.47885590474493	8.82074071074781	7.71927158650712	4.33409762791682	4.46919967055141	3.90562041679325	4.32437951461829	4.49832174526905	4.6288318459911	9.21886303966392	8.27125005846574	8.4348784222155	9.34430271060694	9.2417882393109	9.31535994955347	4.65473931733773	4.37077314212745	4.40491639406904	5.32579079113952	4.2329948953229	5.2961771586995	4.57148646085927	5.15097551592347	3.90562041679325	4.48315573126191
AT2G06750	4.33613176469106	4.40297904322548	4.88230389435769	4.43706057221519	4.83646102782122	4.47756714027627	4.38098560457548	4.31225310135886	4.50157855069535	4.33674414351854	4.63591817938391	4.30455713652111	3.90562041679325	3.90562041679325	3.90562041679325	4.34240415378269	4.80365520225513	4.73801978650623	4.62363042384837	4.61216942597719	4.6737369485255	3.90562041679325	3.90562041679325	3.90562041679325	4.61546731893873	4.63766374645513	4.18068728379848	3.90562041679325	3.90562041679325	3.90562041679325	3.90562041679325	3.90562041679325	3.90562041679325	5.0607497519213	5.09419775691368	4.75934773066008	4.79019983338899	4.39848391274795	4.88185488702375	3.90562041679325	3.90562041679325	3.90562041679325	4.5779096242917	3.90562041679325	3.90562041679325	3.90562041679325	4.66011166699186	3.90562041679325	3.90562041679325
AT2G06760	6.26476862108164	6.12879453598237	6.17647595055809	6.21420839520016	5.97129722498414	6.44376622039834	6.71428630841302	6.42816758365863	6.12032632550457	6.29130639242481	7.0173611598372	5.80545563452762	3.90562041679325	3.90562041679325	4.25767794982696	6.15222750897772	6.86382483093749	6.55874830926687	6.17653184675294	6.2213571539375	6.53576174869466	4.30408765513198	3.90562041679325	3.90562041679325	6.70866858904732	6.78278366824158	6.90483613808496	3.90562041679325	3.90562041679325	3.90562041679325	3.90562041679325	3.90562041679325	3.90562041679325	6.45353587896694	6.57344267998603	6.78254928017677	6.523569403222	6.48024294052494	6.83716513924798	3.90562041679325	3.90562041679325	3.90562041679325	6.26174657938998	4.23299602106005	5.83575167316703	4.57148524187791	5.70663539823309	3.90562041679325	3.90562041679325
AT2G06790	6.6104382375642	5.547718845063	6.41414966205438	6.60864179612671	6.37496013598493	7.12228670643371	7.42212876805837	8.12174243277106	7.61630518367666	8.51690413709689	8.32843360245643	7.90677260468164	3.90562041679325	4.43661596746737	3.90562041679325	8.49843305539816	8.4576734688681	8.73797002717837	8.74914107750221	8.69966053263917	9.53692370600217	4.59151799306631	4.25970815870203	3.90562041679325	8.30379044846527	9.0029188390302	7.53509904095659	4.20915812865889	3.90562041679325	4.33613064031421	3.90562041679325	3.90562041679325	3.90562041679325	7.67994353564839	7.29343512887753	7.35513157916744	8.48819446239146	7.94955166570519	8.1016037635642	3.90562041679325	3.90562041679325	3.90562041679325	4.72524432994509	3.90562041679325	4.27769114776479	4.51435678233565	4.5238984566712	3.90562041679325	3.90562041679325
AT2G06800	6.06646120389429	5.77262430321771	5.83924805188675	6.15023961139605	6.06612311359137	6.50358494913631	9.39148885965546	9.55570684828327	9.43331696293477	9.92565503603057	9.9145660554054	9.73409543925049	4.39294511415885	4.65244288714211	4.25769426639449	6.68013923914787	6.25737182865736	5.67908499677553	6.09515842733232	6.17637407142209	6.25961406807179	4.30411022344562	4.25971834983822	4.54666989610758	9.28849557924147	9.39696484830189	9.40601408014969	4.20916788005225	4.18875989871409	4.33614441968157	4.62599446719793	4.49835184400208	3.90562041679325	9.88933316331764	9.88765115149748	9.75159646655723	9.78735805302705	9.7758555510274	9.96344323159043	4.51954161743707	4.37078351882814	4.60830163025107	4.38305155434842	4.47024011050372	4.16908109107117	3.90562041679325	3.90562041679325	3.90562041679325	3.90562041679325
AT2G06810	6.85215548429895	6.55747715084344	6.54759487337536	6.88951706680834	7.11887058519289	6.8470321933257	6.00541166427639	5.54681276043075	5.00211325409377	5.12997423193741	5.97763320411353	5.18989069204474	3.90562041679325	4.28214635147614	3.90562041679325	5.8928993910961	7.16818755817754	6.47573834935967	6.02620099947947	5.74544275042441	6.35810903482705	3.90562041679325	3.90562041679325	3.90562041679325	6.51328757704174	6.6154598789981	6.54936138831771	3.90562041679325	4.1887659817599	3.90562041679325	3.90562041679325	3.90562041679325	3.90562041679325	5.89247876120551	6.10820179369466	5.8431473798786	6.29215068082949	6.23981604335534	5.74134461752446	3.90562041679325	3.90562041679325	4.25955824625702	6.68877048147554	6.33378400836791	6.04819301147981	5.30177332073528	6.17564076078086	3.90562041679325	3.90562041679325
AT2G06900	4.64638857954161	4.40313748832069	4.25662599356522	4.2824379020145	4.48183824455952	4.3113513654475	3.90562041679325	3.90562041679325	3.90562041679325	4.2109900926651	3.90562041679325	3.90562041679325	3.90562041679325	3.90562041679325	3.90562041679325	3.90562041679325	4.35999151567104	3.90562041679325	3.90562041679325	3.90562041679325	4.25234053558815	3.90562041679325	3.90562041679325	3.90562041679325	3.90562041679325	3.90562041679325	3.90562041679325	3.90562041679325	3.90562041679325	3.90562041679325	3.90562041679325	3.90562041679325	3.90562041679325	4.85685406642966	5.3104631056439	4.45031060818904	4.82825681874157	4.39849710026488	4.47633441403099	3.90562041679325	3.90562041679325	3.90562041679325	3.90562041679325	3.90562041679325	3.90562041679325	3.90562041679325	3.90562041679325	3.90562041679325	3.90562041679325
AT2G06920	4.5128611686643	4.759273646854	4.25658622605221	5.4743152545458	5.08048215272218	4.47754153213765	3.90562041679325	3.90562041679325	4.74287712180334	4.7584051509667	4.20635750975949	4.78649959293517	3.90562041679325	3.90562041679325	3.90562041679325	5.03663582508806	4.90562490705788	4.91839412812613	4.80832975116944	4.98551973986173	5.7943104404718	3.90562041679325	3.90562041679325	3.90562041679325	3.90562041679325	4.38761700141721	4.51676918689968	3.90562041679325	3.90562041679325	3.90562041679325	3.90562041679325	3.90562041679325	3.90562041679325	4.68686560507044	4.62850064189871	4.67154513974388	4.56347760770801	3.90562041679325	4.47633346197436	3.90562041679325	3.90562041679325	4.25955006099961	5.89016848314669	5.76902041865735	5.22952026379596	4.94517021324625	5.18489616934658	3.90562041679325	4.24052900962115
AT2G06930	4.85555667477941	5.09643585457309	5.09080920523341	4.95137441789336	5.40776822468215	5.15359302236693	5.04542342522217	4.8035063742378	4.32862602388801	4.80856145411272	4.33016730610426	4.86772039676329	3.90562041679325	3.90562041679325	3.90562041679325	5.11058972715821	4.35996643889504	5.67909233531328	4.9580106926177	5.06780044275622	5.35835628399044	3.90562041679325	3.90562041679325	3.90562041679325	5.01168926185024	5.30308655727457	4.84294889164005	3.90562041679325	3.90562041679325	3.90562041679325	3.90562041679325	3.90562041679325	3.90562041679325	4.73303121438863	3.90562041679325	4.75951558232148	4.8282501280041	4.67942410614164	4.77010321258739	3.90562041679325	3.90562041679325	3.90562041679325	5.00365767186235	5.01461928440349	4.36068167329195	4.80079604497677	4.66002665267114	3.90562041679325	3.90562041679325
AT2G06965	7.14400000422868	7.4910807802744	7.33476783295567	6.66962048843777	6.49947019542396	6.68596666070088	6.61896155436325	7.14019108398911	5.14093604401216	5.63576641935922	6.5170378300161	5.5775011410136	3.90562041679325	3.90562041679325	3.90562041679325	4.65658952319793	5.67403219235714	5.0675596308696	4.62358790365681	4.3550875919888	4.25234713557398	3.90562041679325	3.90562041679325	3.90562041679325	6.3876300534147	7.12762893694997	6.30417931654081	4.20918777135347	3.90562041679325	3.90562041679325	3.90562041679325	3.90562041679325	3.90562041679325	6.90510881524693	7.11919454152124	5.72069087659936	7.26446796619586	7.38613102467401	6.89688192990658	3.90562041679325	3.90562041679325	3.90562041679325	6.75806772685718	5.09878823124764	5.02718843512569	4.45090595619829	5.15103281207312	3.90562041679325	3.90562041679325
AT2G06980	4.33646911810273	3.90562041679325	3.90562041679325	4.95139392732202	4.64633024014262	3.90562041679325	3.90562041679325	3.90562041679325	3.90562041679325	4.21098125945867	3.90562041679325	4.18809519683734	3.90562041679325	3.90562041679325	3.90562041679325	4.52107588031571	4.80354044695308	4.73803240501489	4.36247666617809	4.2240611314459	5.02966461236765	3.90562041679325	3.90562041679325	3.90562041679325	4.40993520755438	4.29980446302297	4.45311246012044	3.90562041679325	3.90562041679325	3.90562041679325	3.90562041679325	3.90562041679325	3.90562041679325	4.58422172768805	4.55353303699912	4.29192118598877	4.7501810541789	4.39849964037943	4.37260916294603	3.90562041679325	3.90562041679325	3.90562041679325	4.57779424685434	3.90562041679325	4.27769474895523	3.90562041679325	4.21653186245491	3.90562041679325	3.90562041679325
AT2G07100	3.90562041679325	3.90562041679325	3.90562041679325	3.90562041679325	3.90562041679325	3.90562041679325	5.64732943549148	5.62658462511923	5.97093927164819	5.59184638838099	6.2226886749588	5.70548888136275	4.18786210308613	3.90562041679325	3.90562041679325	3.90562041679325	3.90562041679325	3.90562041679325	3.90562041679325	3.90562041679325	3.90562041679325	3.90562041679325	4.25971365478285	3.90562041679325	5.91851560174582	5.80167662509613	5.95038000481183	3.90562041679325	3.90562041679325	3.90562041679325	4.32438724840419	3.90562041679325	3.90562041679325	5.50071722379448	5.82665523769502	5.43108648507557	5.89455638554222	5.47043691944866	5.56720141443521	3.90562041679325	3.90562041679325	3.90562041679325	5.62781583227022	4.92192662633643	5.64510088564709	4.57149339529356	5.4753977955813	3.90562041679325	3.90562041679325
AT2G07250	6.61028726831513	6.16700758888009	6.19500473041192	6.6695593684964	6.43176410984195	6.24668219478651	5.48043646261677	5.58739070798949	5.26291799412252	5.31597389644827	5.20833716149558	4.97661991386889	4.18786253008064	3.90562041679325	3.90562041679325	5.3045155663282	4.80353756571698	4.91838968839354	4.75171614212177	4.89514832098043	4.74504628131686	3.90562041679325	3.90562041679325	3.90562041679325	4.89960970389381	5.27885624736197	4.57418530653613	3.90562041679325	3.90562041679325	3.90562041679325	3.90562041679325	3.90562041679325	3.90562041679325	5.5786284602661	5.62157273470456	5.47146571679632	6.11991651550542	6.01043633521913	5.33023393131349	3.90562041679325	3.90562041679325	3.90562041679325	6.03265322431185	3.90562041679325	4.96915452333587	3.90562041679325	5.00220646314155	3.90562041679325	3.90562041679325
AT2G07260	6.47908211425235	5.60680965304765	5.68614648979687	6.33399131465696	6.02830376405565	5.73328560778199	3.90562041679325	3.90562041679325	3.90562041679325	4.21108877031745	4.50407267582449	3.90562041679325	3.90562041679325	3.90562041679325	3.90562041679325	4.52094942206381	3.90562041679325	3.90562041679325	3.90562041679325	3.90562041679325	4.87073296975567	3.90562041679325	3.90562041679325	3.90562041679325	4.6156397097023	5.52136549615257	4.45346866305752	3.90562041679325	3.90562041679325	3.90562041679325	3.90562041679325	3.90562041679325	3.90562041679325	5.73727637707653	5.94713465036569	5.72027425485594	6.11998208508326	5.87842436078796	5.8307680718713	3.90562041679325	3.90562041679325	3.90562041679325	5.32628430232768	3.90562041679325	5.08196496286414	3.90562041679325	4.96122346325691	3.90562041679325	3.90562041679325
AT2G07395	5.44947009498488	4.99760288187838	5.3386510570166	5.54724735161846	5.27466313148831	5.31641433331276	3.90562041679325	4.31233882276516	4.50175152931382	4.33663791918374	4.20635490513501	3.90562041679325	3.90562041679325	4.43661346585868	3.90562041679325	4.34246763935885	4.80349647723189	4.73803721350775	4.22932691141388	4.67791337438783	4.74501745055203	4.1878137833618	3.90562041679325	3.90562041679325	8.08456379308632	8.37538835836274	8.26270126086437	3.90562041679325	3.90562041679325	3.90562041679325	3.90562041679325	3.90562041679325	3.90562041679325	4.73303157040408	4.4678681774994	4.67155277695716	4.2876163097719	4.5078374196091	4.37260853788969	4.21429750413882	3.90562041679325	4.25954902332505	4.24395689389595	3.90562041679325	3.90562041679325	3.90562041679325	3.90562041679325	3.90562041679325	4.2405245485562
AT2G07400	10.7063828550297	10.6728375322587	10.1405127231873	11.0994322018308	11.961073760481	11.8288843734153	8.12274393848623	8.45887496863193	7.7448232132389	8.04967661207414	9.18292659689873	7.88208377390787	4.39290331834142	4.73833427051072	4.51241734496967	8.62043328923039	9.48996115664235	9.49094987405896	8.42206205789662	8.02653302291366	8.61493478260718	4.64530355497115	4.68965602268905	4.36077305721475	9.64403645791584	9.85968068737442	9.30335555693779	4.20914388995381	4.30537983428547	4.6458732553319	4.82940267776453	4.32617021032757	5.03225350730577	9.5543511394025	9.6801558677325	9.75538167943111	9.47865076518047	9.88504823394361	9.89546717491189	4.21429903227342	4.8243423810149	4.6082894599418	9.49897653171712	7.97006538086868	8.19383513558884	6.52325668519068	8.32475656317187	4.4908694172163	4.64796144275022
AT2G07420	3.90562041679325	3.90562041679325	3.90562041679325	3.90562041679325	3.90562041679325	3.90562041679325	5.53873834660817	5.80561498910575	4.8385516946324	4.64677660787327	5.17730747059831	5.10402651281245	3.90562041679325	3.90562041679325	3.90562041679325	3.90562041679325	3.90562041679325	3.90562041679325	3.90562041679325	3.90562041679325	3.90562041679325	3.90562041679325	3.90562041679325	3.90562041679325	4.61523400305758	4.29977557446423	4.18056708299883	3.90562041679325	3.90562041679325	3.90562041679325	3.90562041679325	3.90562041679325	3.90562041679325	5.94958319537369	5.69376739260694	5.92784743633931	6.10836078370044	6.20427762581519	5.8307550006155	3.90562041679325	3.90562041679325	3.90562041679325	3.90562041679325	3.90562041679325	4.16907330436666	3.90562041679325	4.52388751642016	3.90562041679325	3.90562041679325
AT2G07460	3.90562041679325	3.90562041679325	4.602589998933	4.43703310040236	3.90562041679325	3.90562041679325	4.84402765529193	4.71116296898312	3.90562041679325	4.70482358701049	4.84191972844689	3.90562041679325	3.90562041679325	3.90562041679325	3.90562041679325	4.34243625353142	3.90562041679325	3.90562041679325	3.90562041679325	3.90562041679325	4.50332793129907	3.90562041679325	3.90562041679325	3.90562041679325	3.90562041679325	4.18480253260641	4.29394879687851	3.90562041679325	3.90562041679325	3.90562041679325	3.90562041679325	3.90562041679325	3.90562041679325	4.85685359909349	4.7575455831822	4.5707742835245	5.05576683435966	4.9875560469495	5.02612956918439	3.90562041679325	3.90562041679325	3.90562041679325	4.78906652814754	4.36758577323336	3.90562041679325	4.1794765184484	4.59560993885886	3.90562041679325	3.90562041679325
AT2G07530	3.90562041679325	3.90562041679325	4.25672546343965	4.43707491028647	3.90562041679325	3.90562041679325	3.90562041679325	4.3122304640883	3.90562041679325	4.21105580747855	4.20642649714488	3.90562041679325	3.90562041679325	3.90562041679325	4.25778315042211	10.5031406364829	10.9095545524097	10.4636076534073	11.0028211697575	10.8576025555327	11.4408202254677	3.90562041679325	4.25980551569633	4.54660319928198	3.90562041679325	4.58443510761522	3.90562041679325	4.20925129269627	4.30548217170183	3.90562041679325	3.90562041679325	3.90562041679325	3.90562041679325	4.18478210038112	4.23165997899105	4.29183702081625	3.90562041679325	3.90562041679325	3.90562041679325	3.90562041679325	4.37084668354339	4.51567554909408	4.57795174826876	4.63139397931051	4.27773732944154	4.29236399165463	4.44214771562397	3.90562041679325	4.24064722110152
AT2G07630	4.85471842684718	4.60562079481303	5.4103725211049	5.39654809245093	4.89090099497931	5.6975622242465	4.57491555637978	4.31225939274483	4.32852248386654	4.98359672932804	5.17750517331601	4.59228678144335	4.69546189689482	4.95063884520114	4.94219772122275	3.90562041679325	3.90562041679325	3.90562041679325	3.90562041679325	3.90562041679325	4.25236559852258	3.90562041679325	3.90562041679325	3.90562041679325	3.90562041679325	4.38775465110658	4.45327496511805	3.90562041679325	3.90562041679325	3.90562041679325	3.90562041679325	3.90562041679325	3.90562041679325	4.63749384177857	4.75759907098684	4.45024693215943	4.79019829583778	4.75128608194514	4.82789864130731	4.43833603089102	3.90562041679325	4.40494101788494	4.24403232331899	3.90562041679325	4.49156254032436	4.29235101332658	3.90562041679325	3.90562041679325	3.90562041679325
AT2G07650	5.67721825808044	5.09632692558868	5.47712531377062	5.82960207115438	5.88991844768482	5.62288813109943	4.38098622713408	3.90562041679325	3.90562041679325	3.90562041679325	4.20637025432154	3.90562041679325	3.90562041679325	3.90562041679325	3.90562041679325	5.69923583642782	6.61660962999417	5.31122555387336	4.86124605781521	5.02761501893319	5.42683445084921	3.90562041679325	3.90562041679325	3.90562041679325	5.28604329034022	4.81767616364756	4.67538011453329	3.90562041679325	3.90562041679325	3.90562041679325	3.90562041679325	3.90562041679325	3.90562041679325	4.46137540915039	4.2316117872491	4.29192170008094	4.44429275531919	4.25498188871549	4.70763709153068	3.90562041679325	4.37078123261403	3.90562041679325	3.90562041679325	3.90562041679325	3.90562041679325	3.90562041679325	3.90562041679325	3.90562041679325	3.90562041679325
AT2G07660	5.3437921035977	4.88676937212447	4.88200446667655	5.74250373360946	5.23863876559281	5.41270000525513	3.90562041679325	4.31233646352588	3.90562041679325	3.90562041679325	3.90562041679325	3.90562041679325	3.90562041679325	3.90562041679325	3.90562041679325	4.34246589266416	4.9056216699158	4.73803673617624	4.36246199197312	3.90562041679325	4.67363743294428	3.90562041679325	3.90562041679325	3.90562041679325	5.01166635682142	5.25389289388941	4.91519675622047	3.90562041679325	3.90562041679325	3.90562041679325	3.90562041679325	3.90562041679325	3.90562041679325	4.68686567494929	4.55350926131139	4.4503543936287	4.7079464573162	4.59935630622508	4.82789479141569	3.90562041679325	3.90562041679325	3.90562041679325	4.90298424345562	3.90562041679325	3.90562041679325	4.37852331443958	4.52388566045095	4.24505212158643	3.90562041679325
AT2G07730	6.2381917730836	6.12877405873085	6.33399356345867	6.35258956265453	6.47294500502304	6.09701721869481	4.84402819924177	5.09574719378271	4.50172552775696	4.75842662233318	5.00606419833066	4.59212246478446	3.90562041679325	3.90562041679325	3.90562041679325	4.95636409824438	5.67392182975247	5.59741804111247	4.75170455359282	5.2475452325453	5.07709639792658	3.90562041679325	3.90562041679325	3.90562041679325	6.60034521499349	6.03065697546503	5.04416358823408	3.90562041679325	3.90562041679325	3.90562041679325	3.90562041679325	3.90562041679325	3.90562041679325	6.11942569408514	5.40405367982313	6.72356976859362	5.93495504721984	5.50243858668409	6.31139692411481	4.34134188055996	4.37077327865488	3.90562041679325	4.5777740370483	4.81826878975671	4.54656589266219	4.45088522807384	4.77355139284217	3.90562041679325	3.90562041679325
AT2G07740	4.33608786726793	5.18557443088086	4.68316553433467	4.55470333212864	4.71512563954988	4.60387347276475	3.90562041679325	4.88597224912578	4.32850177151407	3.90562041679325	4.33024739825619	4.18816748115538	3.90562041679325	3.90562041679325	3.90562041679325	4.86807238665679	3.90562041679325	3.90562041679325	4.36252471359832	4.35515040095246	4.59424136291096	3.90562041679325	3.90562041679325	3.90562041679325	5.24550979336338	4.68706655916872	4.57443902859663	3.90562041679325	3.90562041679325	3.90562041679325	3.90562041679325	3.90562041679325	3.90562041679325	4.46137309891039	4.23165174224284	3.90562041679325	4.50702707782602	4.39848185961405	4.93258752991674	3.90562041679325	3.90562041679325	3.90562041679325	4.48914975040375	4.4701583737248	3.90562041679325	3.90562041679325	4.21656387380337	3.90562041679325	3.90562041679325
AT2G07770	5.09421905166216	5.96249458461638	6.06039566557587	6.77019753988563	6.8788063276394	5.98689405998889	3.90562041679325	3.90562041679325	3.90562041679325	4.21101842192969	3.90562041679325	3.90562041679325	3.90562041679325	3.90562041679325	3.90562041679325	4.34241882601655	4.36002235175442	3.90562041679325	3.90562041679325	4.53878087430446	3.90562041679325	3.90562041679325	4.2597604953327	3.90562041679325	4.6154104782167	4.58432713588688	4.18065799517414	3.90562041679325	3.90562041679325	3.90562041679325	3.90562041679325	3.90562041679325	3.90562041679325	5.45970718504404	5.27744591250286	5.95455199103565	5.30856194595538	5.43749135645574	5.69409284095341	3.90562041679325	3.90562041679325	3.90562041679325	6.65299736723151	4.23295728458118	6.16920467585747	5.00936904544587	6.95302801899525	3.90562041679325	3.90562041679325
AT2G07780	5.59101173836811	5.87130252753267	5.76475258600731	5.61597366984909	5.66011946935726	5.83438706739583	5.9658156487693	5.77173559202995	5.31889979067364	5.63570010179844	6.08415229970921	5.49748776616482	3.90562041679325	3.90562041679325	3.90562041679325	4.65660807376331	5.52619168356199	5.59741114083418	5.12536632829582	5.24761185098277	4.97970318140351	3.90562041679325	3.90562041679325	3.90562041679325	6.00932151233628	6.09473884437666	5.80735239208626	3.90562041679325	3.90562041679325	3.90562041679325	3.90562041679325	3.90562041679325	3.90562041679325	4.81768004158375	5.27736814314328	4.83834244157686	5.02655946460492	5.50242494062445	4.82789624090889	3.90562041679325	4.3707872168264	3.90562041679325	4.4890478530901	4.96942202796693	4.8049190924493	4.29232926271454	4.87252481259882	3.90562041679325	3.90562041679325
AT2G09187	12.7506952344983	12.8826979862777	12.8448779867336	12.3734886014423	13.6962406650862	12.8985953165194	9.82936661862765	10.2644805889516	7.95648857515478	8.97501850975346	9.77276504041335	8.80308732324452	4.90469437779511	3.90562041679325	4.60459054565933	8.64066176716801	10.1494496591018	9.2629127175679	8.69725626637096	8.8261856450498	9.14284853194381	4.59146086256835	4.40510164595053	4.6876407540059	10.3386456288587	10.6109668579683	10.5226095586234	4.57941223189478	4.59368719255373	4.58256647491777	4.82938722169518	4.32615677308247	5.13392313377611	8.25294356138446	8.28903700335656	7.71790692723234	8.3451821699177	8.61612224869327	8.06782753215606	4.43824903755486	5.0218614359091	4.76210366247826	8.46726602333577	5.85476357362152	6.7559294024334	5.67315776462156	7.50579341075277	4.24504513983586	4.78021265242393
AT2G09820	4.75826005076703	5.41693264336345	5.04284959389657	5.2682844380576	4.77837942322758	4.70931370632863	6.18712930262761	6.72497330335023	5.3190139831762	5.77753810854579	6.60891599321307	5.92744977434948	3.90562041679325	3.90562041679325	3.90562041679325	5.8929859890644	7.13730916224983	6.24290827842441	5.97186899331706	6.2360151013444	6.70535147852353	3.90562041679325	3.90562041679325	3.90562041679325	4.8995443473573	4.73297244110246	5.18398855001398	4.20914698886792	4.188745752477	3.90562041679325	3.90562041679325	3.90562041679325	3.90562041679325	5.89248172577179	5.6937707057127	5.65476359803778	5.97411729561272	5.92404409438347	5.74134191438765	3.90562041679325	4.37076768731851	3.90562041679325	5.86847547967221	4.63155238084785	5.10794620963735	4.45088064802939	5.61943013179783	3.90562041679325	3.90562041679325
AT2G09830	3.90562041679325	3.90562041679325	4.25658989928882	4.65298973784125	3.90562041679325	3.90562041679325	3.90562041679325	5.09576445381148	3.90562041679325	4.43254886397848	4.88589869204158	3.90562041679325	3.90562041679325	3.90562041679325	3.90562041679325	5.65660705200504	5.92473098207979	5.89582650338376	5.53425921810619	5.56094137923447	6.37375173653167	3.90562041679325	3.90562041679325	3.90562041679325	7.46503395155786	7.2182900492841	6.37428618364293	3.90562041679325	3.90562041679325	3.90562041679325	3.90562041679325	3.90562041679325	3.90562041679325	5.97720620031498	5.90792408751897	5.92783716709556	6.30219457149756	6.05157948922405	5.42498348601729	3.90562041679325	3.90562041679325	3.90562041679325	3.90562041679325	3.90562041679325	3.90562041679325	3.90562041679325	3.90562041679325	3.90562041679325	3.90562041679325
AT2G09865	5.34175617546967	5.34438489521558	5.18074033760795	6.05997293628042	5.77982504434336	5.83447262287222	3.90562041679325	3.90562041679325	3.90562041679325	3.90562041679325	3.90562041679325	3.90562041679325	3.90562041679325	3.90562041679325	3.90562041679325	4.86802650158333	4.99719065664194	5.06753823469985	4.80848693539434	5.31194334731419	5.24717684236097	3.90562041679325	3.90562041679325	3.90562041679325	3.90562041679325	3.90562041679325	4.38071767251729	3.90562041679325	3.90562041679325	3.90562041679325	3.90562041679325	3.90562041679325	3.90562041679325	4.52602715619458	4.23166809841409	4.57063828909358	4.28762961783459	3.90562041679325	4.37261168361788	3.90562041679325	3.90562041679325	3.90562041679325	4.90330978129168	3.90562041679325	4.80502773007132	4.45095435136139	4.52399378095159	3.90562041679325	3.90562041679325
AT2G09870	6.651005200336	6.76746308337672	6.28343641011057	6.5118707310152	7.04958456485519	6.63369754937407	6.43436599829644	7.02417813867877	5.56330532409317	5.9048798572181	6.74985143208797	5.86787828206456	4.18784058963171	3.90562041679325	3.90562041679325	5.69929657991761	6.6609086809463	6.24291055487264	6.06105358949855	5.7237080353496	6.03760773445498	3.90562041679325	4.25969151123972	3.90562041679325	6.8449286669123	6.88410615215959	6.8502397108142	3.90562041679325	4.18874250945801	3.90562041679325	3.90562041679325	3.90562041679325	3.90562041679325	5.92135217189974	6.07391524968078	5.78359322334364	5.96119189695385	6.09145465006347	5.78685090061527	3.90562041679325	3.90562041679325	3.90562041679325	6.60315621976228	4.76106650506502	5.13345341721904	4.51434577429518	5.2804864001072	3.90562041679325	4.24052556806659
AT2G09910	5.22658933710635	5.26865310523314	5.60055535793391	5.58211524887052	5.08042594634331	5.50139480241155	5.79386957035873	5.93223058661802	5.64812822565181	5.6139448354788	5.59066450986205	5.3660438390658	3.90562041679325	3.90562041679325	3.90562041679325	6.46517692480393	6.52324720839619	6.02207250814367	6.23826424978743	6.65910050401217	6.74174994910828	3.90562041679325	3.90562041679325	3.90562041679325	4.77054790656925	4.77649151007358	5.49856756880522	3.90562041679325	3.90562041679325	3.90562041679325	3.90562041679325	4.32619782005705	3.90562041679325	3.90562041679325	3.90562041679325	3.90562041679325	3.90562041679325	3.90562041679325	3.90562041679325	3.90562041679325	3.90562041679325	3.90562041679325	3.90562041679325	3.90562041679325	3.90562041679325	3.90562041679325	3.90562041679325	3.90562041679325	3.90562041679325
AT2G09920	7.08859113081236	7.28897131710641	7.54327300655552	7.77582081790262	8.49391979431776	7.30931189588016	6.86679347446999	6.92657224711637	5.37229896653618	5.83369890925405	6.48472788384884	5.26885949492537	4.18784312773127	3.90562041679325	3.90562041679325	6.66017469661788	7.574813557379	6.97317726762627	6.1765095941344	6.27912296619184	6.64255603867644	3.90562041679325	3.90562041679325	3.90562041679325	7.79610282506634	7.51534830130489	7.38159635575127	4.20914469964221	4.18874420224388	3.90562041679325	4.4957815312589	4.49830089417763	3.90562041679325	3.90562041679325	4.23160053687941	3.90562041679325	4.1761258770139	4.25498546965414	4.23654844616188	3.90562041679325	3.90562041679325	3.90562041679325	3.90562041679325	3.90562041679325	3.90562041679325	3.90562041679325	3.90562041679325	3.90562041679325	4.24052835553284
AT2G09930	8.18765748912645	8.64423657571761	8.49964246443743	8.16637349714324	8.50635744426175	8.10304118113463	6.61896102753407	6.86729218117701	5.37204728661079	6.25234364136823	6.91824805726722	5.73995369032157	4.30419099344098	3.90562041679325	3.90562041679325	7.45479757590451	9.02991338049677	7.77297286997191	7.32582118395841	7.5481324238564	7.49948430089069	4.18787499949095	3.90562041679325	3.90562041679325	7.68376217463946	7.64396588736132	7.25794675838476	3.90562041679325	3.90562041679325	4.21064146276725	3.90562041679325	3.90562041679325	3.90562041679325	6.57229786572464	6.83393004366204	6.05720329189521	6.75784166150255	6.35732342302866	6.65257832879072	4.21433179409355	3.90562041679325	3.90562041679325	6.96681370947305	4.69912435600636	4.874502009798	4.37855357126069	5.8076734769851	3.90562041679325	3.90562041679325
AT2G09953	5.75287650023444	5.26684711144153	5.93370626008534	5.51178939531463	6.34415124071256	6.35996541733405	3.90562041679325	4.47858384453247	3.90562041679325	4.21118044086262	3.90562041679325	4.18832853764348	3.90562041679325	3.90562041679325	3.90562041679325	5.03618316033917	5.84745207848066	5.41476730125452	4.75199929790445	4.98626446730573	5.2474296256638	3.90562041679325	3.90562041679325	3.90562041679325	4.77134501722007	4.68752112956432	4.76479524979502	3.90562041679325	3.90562041679325	3.90562041679325	3.90562041679325	3.90562041679325	3.90562041679325	4.89425620593512	5.01053585861131	5.15089406310685	4.93304283967242	4.67932854912496	4.770114059955	3.90562041679325	3.90562041679325	3.90562041679325	6.77053607761046	5.17582858644235	5.31792088963269	5.00959476722626	6.08575638254392	3.90562041679325	4.2408074325738
AT2G10000	7.2124163127997	7.27180008616515	6.69457982414606	7.73448955497557	8.37218412823446	7.41482224319424	5.2112362468258	5.26793849267977	5.37220255609745	6.23882119825131	6.28691233701514	5.7894136668923	3.90562041679325	3.90562041679325	3.90562041679325	6.36870513896434	6.72504929258464	6.24289933191304	6.00833871361151	6.43909981196197	6.43497114796752	3.90562041679325	3.90562041679325	3.90562041679325	7.25222467234164	7.12743655867248	5.5925996977741	3.90562041679325	3.90562041679325	4.33614145698158	3.90562041679325	4.32620459153775	3.90562041679325	6.5096349573323	6.26691252133666	6.32439885828036	6.53206317603033	6.20425809829717	6.35542618508061	3.90562041679325	3.90562041679325	4.25955537514943	6.35558584033024	6.29005642816223	5.22955429604859	5.56821044730856	6.11599571471015	3.90562041679325	3.90562041679325
AT2G10010	6.99880381349996	7.22013696324141	6.57534946910396	7.74838560238322	7.50937184261943	7.12228120875593	5.59427313446295	5.58742761870469	5.07412888668784	6.25208980711599	6.34813731860875	5.70543363610516	4.18785237547048	3.90562041679325	3.90562041679325	6.51098267130221	6.86383061497584	6.67453098770584	6.40793228543735	6.33459167856592	6.8342453533979	3.90562041679325	3.90562041679325	3.90562041679325	7.10309885487298	7.27238213106372	5.96375466849223	3.90562041679325	3.90562041679325	3.90562041679325	3.90562041679325	3.90562041679325	3.90562041679325	6.33386483212954	5.8054515294396	5.87206661225567	6.35139747501504	6.67179573587285	6.58105755568758	3.90562041679325	3.90562041679325	4.25955227072763	6.01319943175798	5.67691443553882	4.99859601894136	5.49263015446401	5.70663827723472	3.90562041679325	3.90562041679325
AT2G10030	4.512788727224	5.18617265188854	5.04288189542223	5.12251116472386	4.89109917863942	4.95905362367799	5.35406401942808	4.88616010287666	5.26295598818019	5.97236418826381	5.63320121474744	5.63390818309424	3.90562041679325	4.2821440323793	3.90562041679325	5.89296297580416	5.52613675341184	5.67909003923157	5.835583939335	5.78738645426864	6.47906645908286	3.90562041679325	3.90562041679325	3.90562041679325	4.69708179486641	4.73299648990219	5.04416682494354	4.20915492926078	3.90562041679325	3.90562041679325	3.90562041679325	3.90562041679325	3.90562041679325	5.43864436119173	5.40405501174569	5.62028147889085	5.49411128367747	5.36867842681903	5.61957697459172	3.90562041679325	3.90562041679325	3.90562041679325	4.95475784940006	4.47025552979649	5.10795831952345	4.45088557742338	5.04160451675774	3.90562041679325	3.90562041679325
AT2G10040	3.90562041679325	3.90562041679325	3.90562041679325	3.90562041679325	3.90562041679325	3.90562041679325	3.90562041679325	4.71119506136843	4.92413498903389	5.77763476444257	5.07825878520725	5.43367146467128	4.18786633766016	3.90562041679325	3.90562041679325	6.75754853625934	6.3700780890393	6.88054753252323	6.53475290177568	7.13489270915008	7.57417117492569	3.90562041679325	3.90562041679325	3.90562041679325	4.26313094090268	4.81768511090942	4.18059879429929	3.90562041679325	3.90562041679325	3.90562041679325	3.90562041679325	3.90562041679325	3.90562041679325	5.65172637387259	4.75752173167579	5.20357965315643	5.37389104860464	5.25657861725901	5.87317725763215	4.21431291822968	3.90562041679325	3.90562041679325	4.78902664046305	4.23298558719046	4.36069288829953	5.1257574812277	4.21653283981268	3.90562041679325	3.90562041679325
AT2G10070	3.90562041679325	4.61261395655499	4.56004402573952	4.40436373092775	4.34808118948408	4.28630559685245	7.87099833241711	8.07613740286861	7.72460764261343	7.86202180086735	8.15939873870384	7.8122678581772	3.90562041679325	4.25888378348237	3.90562041679325	7.60932363799253	7.36119712720744	7.35721029602762	7.55075314451715	7.78659336946273	7.74455769976968	3.90562041679325	3.90562041679325	4.33270004545519	7.09341809885756	7.25549924646987	7.43299772953328	3.90562041679325	4.1712347086747	4.34074586164763	4.50200299894893	3.90562041679325	3.90562041679325	8.54350333792307	8.51313247165268	8.00506192505026	8.38739718577209	8.26906753037557	8.36968117453409	4.34595052265487	3.90562041679325	3.90562041679325	8.08612991161707	6.10813885412813	7.25581086135809	5.6519692087718	7.58727535707376	3.90562041679325	3.90562041679325
AT2G10140	5.93823891933192	5.91794183734106	5.71244186739647	5.54729785388242	5.88989155484376	6.04311095219873	5.88275653752646	6.40720893899926	5.4716481878127	6.1270529910038	6.0694452940675	6.15383638788815	3.90562041679325	3.90562041679325	3.90562041679325	4.76964361772117	4.80354863194403	5.1966048351138	4.91099538353144	4.9415300829692	4.97969853568498	3.90562041679325	4.40515232293253	3.90562041679325	6.3709140497701	6.88433881519531	5.69642946388102	4.20916987473723	3.90562041679325	4.21061145617898	3.90562041679325	3.90562041679325	3.90562041679325	6.23657339415125	5.76203474658197	5.30037590179622	5.78004740451937	6.07164599355916	6.2187542261813	4.2143142773183	4.37078503017488	3.90562041679325	4.24398363704043	3.90562041679325	3.90562041679325	3.90562041679325	4.2165338831014	3.90562041679325	3.90562041679325
AT2G10175	3.90562041679325	3.90562041679325	3.90562041679325	3.90562041679325	3.90562041679325	3.90562041679325	5.04540668202244	5.1548583260304	3.90562041679325	4.21145249614684	4.96899911922696	4.46899657733382	3.90562041679325	3.90562041679325	3.90562041679325	3.90562041679325	3.90562041679325	3.90562041679325	3.90562041679325	3.90562041679325	3.90562041679325	3.90562041679325	3.90562041679325	3.90562041679325	3.90562041679325	3.90562041679325	4.18138880346868	3.90562041679325	3.90562041679325	3.90562041679325	3.90562041679325	3.90562041679325	3.90562041679325	5.48034543335104	5.78547974854962	5.50844488367037	5.68690552166586	5.67756332812831	5.54015598837009	3.90562041679325	3.90562041679325	3.90562041679325	5.36194112002652	3.90562041679325	4.27796291992109	3.90562041679325	4.52438383602166	3.90562041679325	3.90562041679325
AT2G10180	6.69016448346304	6.71805288420705	6.48963936578048	6.15016970498961	6.34575189247313	6.38119525328913	8.61565494026266	8.89706629399628	6.06273371154764	7.01466534112826	8.6948176135796	7.08834424795544	4.1878349295143	4.28214209314364	4.51240412902925	6.77635786073591	8.54132578765539	7.19390357295362	6.84743010225843	6.65894678694488	7.35224450070758	4.1878089033125	3.90562041679325	4.54669486100516	10.4256354421346	10.0721657504067	9.9019380511052	4.2091366254316	4.18873873432427	4.21057805013675	4.32436475254628	3.90562041679325	4.6288019947297	9.12155550534873	9.32648309356337	8.64078309737998	9.1908954463067	8.85800739736472	8.38124578166405	4.21429476948449	3.90562041679325	4.25954781432243	7.48719404738048	5.17648804205226	5.18260312058537	4.57147322216537	5.59658538413647	3.90562041679325	4.24051935180984
AT2G10190	7.78342787020205	7.78036095458696	7.40484158725877	8.07533493400196	9.02421470306652	8.32368208884771	8.68068597077305	9.34858005780437	7.71833991546793	7.72920668209651	8.82332144925731	7.68096836382457	3.90562041679325	4.28214192051907	3.90562041679325	6.59825428563884	7.92691643974242	7.19390451287093	6.39452285685505	6.06464286747267	6.47900222637577	4.30406175607521	4.515857297497	3.90562041679325	9.68990584225492	9.97139964983185	9.556517816007	4.33407063903419	4.64767375433658	4.33609795480832	4.49577011482215	4.32615624666199	5.03223061897183	9.12009600593586	9.52919982182896	9.52072526004872	9.69005862777284	9.2269984737947	8.94730260752465	4.21429381433375	4.3707585982771	4.60828494601619	7.4463748476569	6.29018513120433	6.18986126174566	5.47291541905692	6.39040718311749	4.24504485947131	4.48311915473384
AT2G10250	6.63108042686146	6.58592212142257	5.90943444141934	5.71206651497324	6.40377849748866	6.38120134576693	3.90562041679325	3.90562041679325	3.90562041679325	3.90562041679325	3.90562041679325	3.90562041679325	3.90562041679325	3.90562041679325	4.25766686840934	6.39355030149932	6.72494188292286	6.13711924890648	5.97185624437947	5.92427579557421	7.35226537544899	4.30407232857779	4.25969148077671	4.36077403985119	7.16072576753544	6.74461212836624	6.36437208003381	3.90562041679325	3.90562041679325	3.90562041679325	3.90562041679325	4.32616751066274	3.90562041679325	3.90562041679325	4.23159912566137	3.90562041679325	3.90562041679325	3.90562041679325	3.90562041679325	3.90562041679325	3.90562041679325	3.90562041679325	5.35983078336892	5.93498897733224	5.10793886070912	5.17914382310385	4.59556843776287	4.24505085836724	3.90562041679325
AT2G10270	6.36366694451025	6.12776006950196	6.19557514733911	6.40801087893508	5.93079222588057	5.83445203577593	4.84402651228695	5.03078605679156	4.63295306348732	5.09559647956188	5.35112364435522	5.24359309817994	3.90562041679325	3.90562041679325	3.90562041679325	5.65635619270424	5.52640925601759	5.59738449662328	6.02638022414821	5.51042621683674	5.86567775562316	3.90562041679325	3.90562041679325	3.90562041679325	5.65875562325714	5.30354717199716	5.74581616012921	3.90562041679325	3.90562041679325	3.90562041679325	3.90562041679325	3.90562041679325	3.90562041679325	5.22852596146014	5.17153368696379	4.57067572649479	5.23902381695102	4.93429553372565	5.11117975488932	3.90562041679325	3.90562041679325	3.90562041679325	6.44369617574449	5.24828639266337	5.56314758382532	4.97791189093603	6.10086931975931	3.90562041679325	3.90562041679325
AT2G10280	9.34631271133059	8.97491906132414	9.31210571552793	9.83266514174044	10.0927538782737	9.74637286937394	9.50998729909184	9.83704595003885	8.39611514160774	9.08119706014747	9.63363366070881	9.01895155530474	4.30409573372353	4.28214171802602	4.51239769502662	8.26473469201848	9.18258858027145	8.38584429890319	8.10138225816685	7.94697414327471	8.23985525011114	4.39283965175728	4.51585389220033	4.54669768499152	7.93385695387238	8.31527024065575	7.90870382451501	4.33406795409044	4.39443727102583	4.43187775347325	3.90562041679325	3.90562041679325	4.41963035417287	9.56833159588694	9.74744493009646	9.55017546453399	9.34193738226038	9.57499400196868	9.71820322091164	3.90562041679325	4.37075715119371	3.90562041679325	8.91166757342145	7.39363791605139	7.02210827706826	5.39059283160772	7.27597374268821	4.49085398160483	3.90562041679325
AT2G10285	7.34503885672234	6.68964893780516	7.21908326298936	7.95523735199119	8.53359020625207	8.25224936019424	7.82020195247764	8.1204430287928	7.0146592458102	7.39487447557613	7.89313184445437	6.90538803964691	4.18806559907515	3.90562041679325	4.40260091178332	7.71531622834243	7.91919171715757	7.29240171739445	7.21189661959912	6.78317860697429	7.17156639896928	3.90562041679325	3.90562041679325	3.90562041679325	6.64379003394554	6.6750937960746	6.51644223491889	3.90562041679325	4.30558926764008	3.90562041679325	3.90562041679325	3.90562041679325	4.41991172261175	7.47011892424444	7.76893295228065	7.91104150624759	7.80039538964695	7.51078437358977	7.65478719899217	4.43847834448709	3.90562041679325	3.90562041679325	6.8357860180533	6.11522935178711	5.49330553031778	4.62396968309395	5.76867450104109	3.90562041679325	3.90562041679325
AT2G10310	8.9371417691871	8.63845807175345	8.87874944255883	7.7344567554828	8.34739484819208	8.18829987893609	6.86679303739129	7.83295771493604	5.47172110480105	6.61116268069657	7.66340151995187	6.32544860046444	3.90562041679325	4.4366154705924	3.90562041679325	5.89296340574367	7.56340843739962	6.19106370992176	5.68265034876199	5.63345240902713	5.86544095313676	3.90562041679325	3.90562041679325	4.36076683142267	6.91414976052774	6.85598241977316	6.80808948006118	3.90562041679325	4.30539021466393	3.90562041679325	3.90562041679325	3.90562041679325	3.90562041679325	7.93121669110278	8.02889703136375	7.22442854137899	7.68211770887127	7.83657687370574	7.51719323065819	5.17628842068629	3.90562041679325	4.88999726861986	7.23882967909521	4.63154055107772	5.29617818888022	4.29232130267859	5.72749634282263	3.90562041679325	4.24053959740353
AT2G10350	9.6245121941089	9.73862240929324	9.69260003147794	9.41041222558915	10.3588499111111	9.70368381617374	8.85980963411064	9.01206824744637	7.33031795623969	7.88618350698967	8.81717929963994	7.74488129647208	3.90562041679325	3.90562041679325	3.90562041679325	9.06317910419031	9.54897402137832	8.85458741195488	8.6680371993211	8.74230506104451	8.87521071672941	3.90562041679325	4.25970586473601	3.90562041679325	4.52171105486335	4.63746870043823	4.29389060244915	3.90562041679325	3.90562041679325	3.90562041679325	3.90562041679325	4.32618912346208	3.90562041679325	4.29980579088973	4.69590270731522	4.45033756828071	4.37279390903204	4.39850199854185	3.90562041679325	3.90562041679325	4.37077446635359	3.90562041679325	7.92301682701786	5.09886503490755	6.21043460137911	5.32464945455447	6.70007316971785	4.38456940961844	3.90562041679325
AT2G10410	8.44172519368932	8.11534131704929	8.08637566213474	8.35095611943373	8.78232891624025	8.76938277882979	8.12273757698972	8.10228850730926	7.60581712982571	7.98269923713949	7.8805560307713	7.93868710843244	4.39310707792469	3.90562041679325	3.90562041679325	7.73471802428201	7.51717939275754	7.21914155602672	7.18140090974391	7.01643143533463	7.17996607422884	4.18793898944328	4.4052857566853	4.36070614029124	8.1437995649843	8.32417562728725	8.06913155884555	8.11739070091913	8.56945551254397	8.32741724148365	8.51754411395443	7.53425122236145	8.27669691323239	7.85929008766176	7.96846630786314	8.60828588063759	8.00486943210919	8.12450234163828	8.02006883322609	4.4383750908853	4.37085390550605	3.90562041679325	7.89379781706514	6.56993752091421	7.64238431915813	6.50597002085729	7.63942114754032	3.90562041679325	4.24065786319743
AT2G10420	5.09195565266417	4.60500558943188	4.51107122173803	5.06909960379906	5.07970515790761	4.95917118023289	4.38098402592602	4.71080920310579	4.3283136004553	4.90100771631212	4.63613651923466	4.59264463552797	3.90562041679325	3.90562041679325	3.90562041679325	4.3423013631248	3.90562041679325	3.90562041679325	3.90562041679325	4.22424778930009	3.90562041679325	3.90562041679325	3.90562041679325	3.90562041679325	4.77125650950805	4.85755531810554	4.62747357007812	3.90562041679325	4.18889602258017	3.90562041679325	3.90562041679325	3.90562041679325	3.90562041679325	4.96455691195522	4.62877264084681	4.67111783004007	4.86467537108428	4.98745783100764	4.77011298693749	3.90562041679325	3.90562041679325	3.90562041679325	4.65589481824089	4.2328452357196	4.16915180835219	3.90562041679325	4.21662341865959	3.90562041679325	3.90562041679325
AT2G10480	8.67640766893464	8.38165778812738	8.59571752383419	8.36426580796929	8.63250390565446	9.30957762026477	7.02284479773584	7.67174277235095	6.86134577931939	7.70624068610335	7.61108088925549	7.20147944244121	3.90562041679325	3.90562041679325	4.2576954893864	7.69691284761686	8.38182591852963	8.00759300566724	8.08142086734185	8.14012301299706	8.75539406374466	3.90562041679325	3.90562041679325	3.90562041679325	7.55371624314313	8.18185271001103	6.94453988490565	3.90562041679325	4.18876067577035	4.21061060513558	3.90562041679325	3.90562041679325	4.41967421694082	6.9983072703136	6.62043651531254	6.4767801679464	7.44295865639294	7.03010742279422	6.73157973887676	3.90562041679325	4.56067343097874	4.40492179433569	7.78305512175187	5.13837137572183	7.33897629102411	4.71764683218597	7.10163208326376	3.90562041679325	3.90562041679325
AT2G10490	7.62301379486661	7.6030884664962	7.44290640988892	8.00767430251622	7.94428505053793	7.95773820548881	7.04118463974399	7.07687785398607	7.45372858051075	7.47289832648075	7.13759544162221	7.34265417122786	4.18787046785117	4.28214579807343	3.90562041679325	9.98404957972754	9.44427709251171	9.88462790300247	10.0062748545811	9.83475254702194	10.0096257873219	4.30411574423725	4.40515489132598	4.36075719984812	8.85882419470412	9.03903976401294	8.91361763071937	4.33412215618893	4.18876243467032	4.33614971215669	4.32439417188943	3.90562041679325	4.41967738707614	6.79038862276039	6.73123627103615	6.85280134948892	6.90749323787791	6.82860384424811	7.04467747549739	4.21431530428573	4.37078635662178	4.51564037163199	9.4350163353406	8.04404332494327	9.26561452144932	7.82101151457083	9.60241360876847	4.49090904905226	4.24055838116289
AT2G10540	5.16289188900063	5.48411792542856	5.09085706057081	6.37125798317232	5.43864708451674	5.86636879058245	4.38098626919896	3.90562041679325	3.90562041679325	3.90562041679325	3.90562041679325	3.90562041679325	3.90562041679325	3.90562041679325	3.90562041679325	6.31778629242549	7.13737449797327	6.63700412297928	6.09513769804347	6.33462921575879	6.3737902715187	3.90562041679325	3.90562041679325	3.90562041679325	6.46734583453828	6.86314022183817	6.15061427439302	3.90562041679325	3.90562041679325	3.90562041679325	3.90562041679325	3.90562041679325	3.90562041679325	3.90562041679325	4.23160927524213	3.90562041679325	3.90562041679325	3.90562041679325	3.90562041679325	3.90562041679325	3.90562041679325	3.90562041679325	5.32581335013544	5.21309400142922	4.54657096076373	5.41178531982455	4.71898659784396	3.90562041679325	3.90562041679325
AT2G10600	6.2646153987174	6.089230600112	5.79000605900853	6.21422270934957	7.16078057592369	6.56086758965944	4.72178088174795	4.31232152655261	4.3286120725054	4.21097558375596	4.33017630102684	3.90562041679325	3.90562041679325	3.90562041679325	3.90562041679325	4.52108255011387	5.62667787489461	3.90562041679325	4.62355755299206	4.67795167456041	5.12233510712963	3.90562041679325	3.90562041679325	3.90562041679325	4.77053895404144	5.52064680255072	4.91527491381975	3.90562041679325	3.90562041679325	3.90562041679325	4.4957981781439	3.90562041679325	3.90562041679325	4.29980572528119	4.46788494044293	3.90562041679325	4.66311838317358	4.50783209541354	4.56322134975265	3.90562041679325	3.90562041679325	3.90562041679325	4.90302466068104	3.90562041679325	4.36068761793274	3.90562041679325	4.91789079977623	3.90562041679325	3.90562041679325
AT2G10620	6.21045704390005	4.60578813129024	5.886673180705	7.20681417041816	6.7416420894879	6.09704512385082	5.83909774338958	5.90164181988031	5.42295454999541	6.37877221695803	6.16906690610014	5.86812326479812	3.90562041679325	3.90562041679325	3.90562041679325	4.65659669806687	5.41618891051346	5.41484111253867	4.69053224252181	4.98562918202828	5.52236601860531	3.90562041679325	3.90562041679325	4.36075128572563	5.65836489002723	6.52795810672014	6.17384095532736	3.90562041679325	3.90562041679325	3.90562041679325	3.90562041679325	3.90562041679325	4.41969000553763	5.30316884030983	5.57092197026363	5.72071469812975	6.19803690781487	5.90146921397607	5.36272690376015	3.90562041679325	3.90562041679325	3.90562041679325	4.72529717596915	3.90562041679325	4.36070160475457	3.90562041679325	3.90562041679325	3.90562041679325	3.90562041679325
AT2G10630	8.40523989380501	7.69426453199578	8.03715469732779	8.19192687489337	8.61180215488742	9.13369420408484	7.44969432679503	8.01171032879685	7.66343375544424	8.32679530373801	8.1668329308656	7.98798225915295	3.90562041679325	3.90562041679325	4.257692053333	8.45344045950792	8.98343696957234	8.55304614787059	8.56489257255945	8.24519005258344	9.19532252410505	3.90562041679325	3.90562041679325	4.36076052920845	7.225455950965	7.77987625745634	6.4131799082756	4.20916580335872	3.90562041679325	4.3361414851759	3.90562041679325	4.32620462287187	3.90562041679325	7.53330685755748	7.29346655117484	7.18158345863661	7.97774283786342	7.53888844750855	7.49185267871169	3.90562041679325	3.90562041679325	4.25955538032033	7.97166758574976	5.17641361535494	7.84530802224183	5.1257551530026	7.35896274465267	4.38458100206634	4.37823335809472
AT2G10640	7.64266808719461	7.38574619460092	7.93016536354086	7.64793786053114	8.09296959359376	8.47196415380381	7.71086350150649	7.68867661508516	7.94858125161085	8.28996025559776	8.20261622236927	8.07724223739659	3.90562041679325	4.81538641456093	3.90562041679325	7.1201662645875	7.13743432967479	7.11510989946886	7.32572437935554	7.63616971885543	7.45685434613635	3.90562041679325	3.90562041679325	3.90562041679325	9.1187772258958	9.32536047877944	9.35884162365504	3.90562041679325	4.46922426564898	3.90562041679325	4.49581436443084	3.90562041679325	3.90562041679325	7.79097240318966	7.33565446194788	7.28615645156222	7.65956123309495	7.66422781673258	7.59657464459834	3.90562041679325	3.90562041679325	3.90562041679325	8.90199938063928	6.93884742997046	8.53792877174631	7.28367521426496	9.01281548894345	3.90562041679325	3.90562041679325
AT2G10650	4.51279916648257	3.90562041679325	3.90562041679325	3.90562041679325	4.48187729514595	3.90562041679325	3.90562041679325	3.90562041679325	4.32861961258448	4.33665287719142	4.69294508439627	4.46788344253715	3.90562041679325	3.90562041679325	3.90562041679325	3.90562041679325	4.54556797479751	3.90562041679325	4.22933280618156	4.35504347623789	4.39477423147108	3.90562041679325	3.90562041679325	3.90562041679325	3.90562041679325	3.90562041679325	4.1805783841901	3.90562041679325	3.90562041679325	3.90562041679325	3.90562041679325	3.90562041679325	3.90562041679325	4.18478369952179	4.23160546954909	4.2919327925394	4.37279359553969	4.25498390021225	4.23654860968077	3.90562041679325	3.90562041679325	3.90562041679325	4.38303271137194	4.4702571844598	4.27768887077013	4.17946684016976	3.90562041679325	3.90562041679325	3.90562041679325
AT2G10660	8.28644625912928	8.05983029632663	8.23393095431591	8.46434682267992	9.05081469104558	8.38172611859914	7.77747355697784	7.91450161465646	6.55095291250798	7.77900400758754	8.38312400605445	7.54432540911334	4.30410403675409	3.90562041679325	4.25766338120899	6.09213565960181	6.59374587951133	5.82768375275741	5.77229921004743	5.7452643823364	6.13464505618363	4.18781128369951	3.90562041679325	3.90562041679325	6.11422251073701	6.91858077645425	6.00318036192211	3.90562041679325	3.90562041679325	3.90562041679325	3.90562041679325	4.62900047174672	4.41963744557016	6.57230525336896	6.64320648192334	6.15261420011276	7.01305630149899	6.80563599578019	6.15320185149257	4.21429610341284	3.90562041679325	3.90562041679325	5.91147403582875	4.81829796619465	4.68746757123398	4.17946223452814	5.1509494241831	3.90562041679325	4.37819120915791
AT2G10680	6.86874699619646	7.1287479983112	7.16417028835461	7.54786901066824	6.83808824378443	6.78484056559649	6.54287465202877	6.44853255316099	5.76511073351652	6.8364612070665	6.60911963076788	6.69096346635692	4.30417888003109	4.43662087633264	3.90562041679325	5.89285763663728	6.57084537533933	6.63698786663161	6.35382239114623	6.33480623780329	6.83437541514721	4.18786612348533	3.90562041679325	3.90562041679325	7.65066240351122	7.64388675467221	7.27848439046208	4.2091912653779	4.18877573170573	4.33617746468217	3.90562041679325	3.90562041679325	3.90562041679325	7.35987712533996	7.19002101845019	7.13731694700559	7.40721468109852	7.68302625185854	6.93531857190225	4.5907697729596	3.90562041679325	3.90562041679325	7.07849840423387	5.91521388290798	6.46058699652876	5.39068438948236	6.58673740475713	4.2450919104645	4.3782732470277
AT2G10690	3.90562041679325	3.90562041679325	3.90562041679325	3.90562041679325	3.90562041679325	3.90562041679325	5.13177854668889	4.96151304381486	4.63317615297179	4.43255294218585	4.88590431879616	4.46787800472016	3.90562041679325	3.90562041679325	3.90562041679325	4.86820625775233	6.39677041850793	5.41485175203002	5.08616483436208	5.27999966222326	5.12232065215994	3.90562041679325	3.90562041679325	3.90562041679325	3.90562041679325	3.90562041679325	3.90562041679325	3.90562041679325	3.90562041679325	3.90562041679325	3.90562041679325	3.90562041679325	3.90562041679325	3.90562041679325	3.90562041679325	4.29193545065306	3.90562041679325	3.90562041679325	3.90562041679325	3.90562041679325	3.90562041679325	3.90562041679325	4.84795903910282	4.232997234407	4.27768752434409	4.37852717278325	4.34446380504456	3.90562041679325	3.90562041679325
AT2G10720	5.39144346176807	5.71673010987615	5.22383446044204	5.88517004302297	6.28274991312894	5.62318295086324	7.82019103865626	8.15634769491996	5.87022741338595	7.11291740099802	7.73386163852275	7.1520827445608	3.90562041679325	4.28218176659334	3.90562041679325	8.41134404069517	9.10833375428445	8.4611519116039	7.85505656444326	7.84727692412996	8.27026400263718	3.90562041679325	4.40566325823429	3.90562041679325	6.1371596305396	6.53058758319883	5.9805221038366	4.20951827069362	3.90562041679325	3.90562041679325	3.90562041679325	3.90562041679325	3.90562041679325	7.09168655744106	7.30202168198969	7.42774139767399	7.52468449051859	7.1971282012598	6.81672002758602	4.21451826967955	3.90562041679325	3.90562041679325	5.42645920353647	4.36725870334388	4.80532128565195	3.90562041679325	4.77399599040718	3.90562041679325	3.90562041679325
AT2G10760	4.85556782115604	4.75925962098512	5.99761477200333	5.77221344414831	6.20507991101251	5.15359239931948	3.90562041679325	3.90562041679325	3.90562041679325	3.90562041679325	4.20635931398131	3.90562041679325	3.90562041679325	3.90562041679325	3.90562041679325	5.17938267997139	6.34269297979765	5.67909271169893	5.53425916156191	5.34211799612153	4.87052715787818	5.81981522738186	4.76245848165709	5.76617201387207	3.90562041679325	4.29977893434125	3.90562041679325	3.90562041679325	3.90562041679325	3.90562041679325	3.90562041679325	4.99610604980339	3.90562041679325	4.18478378689793	3.90562041679325	3.90562041679325	3.90562041679325	3.90562041679325	4.23654850836368	3.90562041679325	3.90562041679325	3.90562041679325	3.90562041679325	3.90562041679325	3.90562041679325	3.90562041679325	3.90562041679325	3.90562041679325	3.90562041679325
AT2G10770	4.93786608803869	4.40206033808933	5.0444284359652	5.71281224822364	4.83560078655164	5.09324730790831	6.4343460591566	6.81955607423379	4.63225095309171	4.94395761343849	6.04098503024723	5.51990206011441	3.90562041679325	3.90562041679325	3.90562041679325	4.86760509832725	4.54607073534564	3.90562041679325	3.90562041679325	4.22439978539101	4.39506312779212	3.90562041679325	3.90562041679325	3.90562041679325	3.90562041679325	3.90562041679325	4.1811346639738	3.90562041679325	3.90562041679325	3.90562041679325	3.90562041679325	3.90562041679325	3.90562041679325	4.58420619118976	4.62897381528995	4.83750895065469	5.05587286850744	5.13093774773246	4.47634455910095	3.90562041679325	3.90562041679325	3.90562041679325	3.90562041679325	3.90562041679325	3.90562041679325	3.90562041679325	3.90562041679325	3.90562041679325	3.90562041679325
AT2G10780	5.34385836272378	4.99761288487103	5.26236678701466	6.92705079787952	5.52679571013137	5.73315368039366	5.04542362000342	5.21375440271994	4.50175465491414	5.12985173504324	4.92776580278633	4.90549877128114	3.90562041679325	3.90562041679325	3.90562041679325	5.36205644589343	5.99834451459644	5.19661383400325	5.56029189795703	5.4291525925638	6.03760066359738	3.90562041679325	3.90562041679325	3.90562041679325	4.40988313350639	4.46132083127052	4.29385735805821	3.90562041679325	3.90562041679325	3.90562041679325	3.90562041679325	3.90562041679325	3.90562041679325	4.8568559584253	5.34248839651064	5.34578311164951	5.11162457997341	5.25659654100792	5.15107432083447	3.90562041679325	3.90562041679325	3.90562041679325	6.01312902612951	4.8182964295646	5.39883357544748	4.94516381227257	5.57332435542947	3.90562041679325	3.90562041679325
AT2G10820	7.76548506967269	7.11060573625211	7.17274135059632	7.49073799342156	8.67619928533283	7.74048699336444	6.88727878854823	6.86762665340991	5.72758485965971	5.97227947515549	6.56871999452891	5.72258796485268	4.18783651394779	4.28214225861516	3.90562041679325	6.44177727048292	7.04083381993891	6.94298426237267	6.22303711467336	5.90557584465429	6.47901250206937	3.90562041679325	3.90562041679325	3.90562041679325	6.24858914315805	6.64036115917328	6.43182778003959	3.90562041679325	3.90562041679325	3.90562041679325	3.90562041679325	3.90562041679325	4.62880464747007	6.58102847296505	6.66571038509233	6.94589229857874	6.70659366182207	6.49486472024286	6.31139513252896	3.90562041679325	3.90562041679325	3.90562041679325	6.70032008717214	4.81829931047389	5.80822909210278	4.67227220411347	5.7479648261192	4.24504752578141	3.90562041679325
AT2G10880	7.10010803505784	6.30922118388753	6.51959498185006	6.62433669509304	7.14360289607728	7.38409433148429	5.64732681979244	6.12728944289749	4.92388446073752	5.34434155745207	6.18294972867006	5.47698093501995	3.90562041679325	3.90562041679325	3.90562041679325	5.46856298706375	6.13456339110708	6.38732382750096	5.16316973369755	4.53884405691933	5.45973136187192	3.90562041679325	3.90562041679325	3.90562041679325	5.20298212033697	5.56006342968527	5.30763487859539	3.90562041679325	3.90562041679325	3.90562041679325	3.90562041679325	3.90562041679325	3.90562041679325	5.83268165640647	5.78416421344119	6.1289728948052	5.88083703046951	5.92395815834492	5.97342143298348	3.90562041679325	3.90562041679325	3.90562041679325	6.47170735837595	5.46819071393333	5.45637991989162	4.91141201202256	5.31071729678496	3.90562041679325	3.90562041679325
AT2G10960	4.51253225490612	4.99729883001733	4.7552400629193	5.17349283531303	5.16248346719589	5.02844142298798	4.57491601163197	4.60544850365778	5.14093082343927	4.9005165042245	5.26773379539088	4.97671340802738	3.90562041679325	3.90562041679325	3.90562041679325	4.95630528119689	5.22766787525722	4.73802766167241	4.80838689755858	4.61209091368477	4.87058701024622	3.90562041679325	3.90562041679325	3.90562041679325	4.95753573130302	5.06084849232857	4.94942586472485	3.90562041679325	3.90562041679325	3.90562041679325	3.90562041679325	3.90562041679325	3.90562041679325	4.96456804427513	4.91784309465692	4.75943075929308	4.96526178848539	4.98755352068762	4.70763813992515	3.90562041679325	3.90562041679325	3.90562041679325	5.32591834206422	4.36758110171939	4.90721065987232	4.17947801904992	4.66006963105943	3.90562041679325	3.90562041679325
AT2G10980	7.54754456297526	7.38368479185933	7.18326275098812	7.35173738461896	6.53780905472692	7.2536909507221	6.31641953182412	6.4681747834616	5.37152996198397	6.17085936092572	6.09924731234413	5.9138628834055	3.90562041679325	3.90562041679325	3.90562041679325	5.24348053840733	6.03430470916644	5.75555088130354	6.23869959766497	5.82882640036737	6.03809244817839	3.90562041679325	3.90562041679325	3.90562041679325	5.59977538449903	5.78681506102027	5.64683072480286	4.20931289313066	3.90562041679325	3.90562041679325	3.90562041679325	4.32643565751166	3.90562041679325	6.08213362805114	6.26740384096425	6.81021890331951	6.28208919644174	6.22201635858644	6.11918412716885	3.90562041679325	3.90562041679325	4.40497398151412	6.1263349082369	4.3674599309927	5.90233373923282	4.7177776989124	5.34008287981437	3.90562041679325	4.24071591504447
AT2G11040	3.90562041679325	3.90562041679325	4.40076234777479	4.88639673101812	4.23979395662159	4.60384139200241	3.90562041679325	3.90562041679325	3.90562041679325	3.90562041679325	4.33016888156668	3.90562041679325	3.90562041679325	3.90562041679325	3.90562041679325	4.65663527469049	5.07999227614926	4.49824999220767	4.80833687512366	4.22404770815598	4.5941505547793	3.90562041679325	3.90562041679325	3.90562041679325	3.90562041679325	4.29978289464719	4.1805743173414	3.90562041679325	3.90562041679325	3.90562041679325	3.90562041679325	3.90562041679325	3.90562041679325	4.46137585459928	4.23160391081903	4.29193552901252	4.93297559577305	4.59935385083673	4.37260878417345	3.90562041679325	3.90562041679325	3.90562041679325	4.78898663576826	3.90562041679325	4.90716114290429	3.90562041679325	4.59557688310299	3.90562041679325	3.90562041679325
AT2G11050	7.99703921862822	8.17250150067393	8.04179202498225	7.52357462599819	7.76790165620288	8.22910742220319	7.33606849524445	8.00514234228144	5.90616782938009	6.35415256104306	7.00245735323713	6.01181270547935	3.90562041679325	3.90562041679325	3.90562041679325	5.41670197821977	7.22752493198869	5.89583065565738	5.63516877026156	5.74526155796329	5.63853075105141	4.18781065421929	3.90562041679325	4.36077625364943	7.43418006927169	7.67968150896741	6.80789649401267	3.90562041679325	3.90562041679325	4.21057973007121	3.90562041679325	3.90562041679325	3.90562041679325	7.88368224461176	7.85710256849536	7.64141480561661	8.09704973293809	7.55946249394847	7.17040232264934	3.90562041679325	3.90562041679325	4.25954824812547	6.27775908234663	4.96949695423113	5.2743969229102	4.76032972948786	5.15094839808835	4.2450476190946	3.90562041679325
AT2G11060	4.33650939333281	3.90562041679325	3.90562041679325	4.4370165786143	3.90562041679325	3.90562041679325	6.0054123441803	6.4072679614764	5.47170611158563	5.59182256742135	6.63833246773491	5.94197953335929	3.90562041679325	3.90562041679325	3.90562041679325	6.02904814295282	4.54557371167898	5.31122779719788	4.91097809367347	5.42922593386824	5.02965202267532	3.90562041679325	3.90562041679325	3.90562041679325	4.52171586501743	4.9300901435643	4.18058471005778	4.20915788448763	3.90562041679325	4.21059940940761	3.90562041679325	3.90562041679325	3.90562041679325	6.63223371588992	6.36774358488451	6.1525230940551	6.29214018323021	6.30825015085317	6.36978741862058	4.34134478306746	3.90562041679325	4.25955332775725	5.45629105568515	5.05765747033769	4.16907757020199	4.62380319777478	4.77355570409989	3.90562041679325	4.24054305826489
AT2G11070	3.90562041679325	3.90562041679325	3.90562041679325	3.90562041679325	3.90562041679325	3.90562041679325	6.73712483049632	6.96918064448156	5.20381241851159	5.65693702524648	6.00888555604646	5.3660071443233	3.90562041679325	3.90562041679325	3.90562041679325	4.34245842319583	4.35997106866931	3.90562041679325	3.90562041679325	3.90562041679325	4.25232883120926	3.90562041679325	3.90562041679325	3.90562041679325	4.52170610196682	3.90562041679325	4.18057894554025	4.20915392501392	3.90562041679325	3.90562041679325	3.90562041679325	3.90562041679325	3.90562041679325	5.84790577926722	6.09115192054852	5.58481432818263	5.86688501845149	6.46547673413687	5.64492826423849	3.90562041679325	3.90562041679325	3.90562041679325	5.54515866180398	4.4702567254056	4.80489709053107	4.29232092366868	5.21775853531811	3.90562041679325	3.90562041679325
AT2G11090	3.90562041679325	3.90562041679325	3.90562041679325	3.90562041679325	4.37659893226601	3.90562041679325	5.35405094908265	5.50353922364424	4.92289757608723	5.31738311111647	5.40418856249464	5.57942640695266	3.90562041679325	3.90562041679325	3.90562041679325	3.90562041679325	4.36033691849434	3.90562041679325	3.90562041679325	3.90562041679325	4.25253801211754	3.90562041679325	3.90562041679325	3.90562041679325	4.95898037746689	5.12148738828355	5.04639523918942	3.90562041679325	3.90562041679325	3.90562041679325	3.90562041679325	3.90562041679325	3.90562041679325	5.84786438052336	5.78500868451676	5.47008774723283	5.16463021041352	5.47015801830558	5.18947832422064	3.90562041679325	3.90562041679325	3.90562041679325	5.77952982303326	4.2327247916486	4.72910630469633	4.57177727145461	5.08006593592749	3.90562041679325	3.90562041679325
AT2G11100	3.90562041679325	4.40311647929877	4.4008210062326	4.65301971722295	4.23976096433566	3.90562041679325	7.27564710943358	7.15256643686436	6.3760144292523	7.05255968529791	7.51584780405905	7.29011042002342	4.18788156841675	4.28214695251936	3.90562041679325	3.90562041679325	3.90562041679325	4.49824540618678	3.90562041679325	3.90562041679325	3.90562041679325	3.90562041679325	3.90562041679325	3.90562041679325	6.37101713978764	6.56365252381077	6.89849889278283	3.90562041679325	3.90562041679325	4.21062419866356	3.90562041679325	3.90562041679325	3.90562041679325	6.91197601756725	7.17455402361863	6.87991744353079	6.44474210800498	6.53772321831532	6.81668277928868	3.90562041679325	3.90562041679325	3.90562041679325	3.90562041679325	3.90562041679325	3.90562041679325	3.90562041679325	4.21653959352368	3.90562041679325	3.90562041679325
AT2G11110	5.79547194605104	6.12843495149563	5.83935125603441	6.17195628878804	5.75712985071096	5.66079218452515	6.48969798081706	6.58439439816887	6.20217784192829	6.66134452707963	7.36263379079772	6.6826608635643	4.1878831728568	4.28214711926883	3.90562041679325	5.81896548872365	5.62675965147132	5.82766501074355	5.70576438270112	5.78752607688231	5.16563941851518	3.90562041679325	3.90562041679325	4.36075004361037	6.37102998332512	6.62397311166351	6.39416156294274	3.90562041679325	3.90562041679325	3.90562041679325	3.90562041679325	3.90562041679325	3.90562041679325	6.95912064531146	6.9108267091532	6.79673149571588	6.69914897185418	6.83995109245815	6.70946517358055	3.90562041679325	3.90562041679325	3.90562041679325	8.27621146255759	5.6280290956952	7.31632072150793	5.51203497227285	7.51709159389198	3.90562041679325	3.90562041679325
AT2G11115	6.98972689585489	6.8108054469998	6.41654028614174	6.91550532587833	7.74907909898575	7.1596941668757	4.38098269357495	4.71061119351847	4.50109364125029	4.43303083214166	4.84248509758373	4.59289604533194	3.90562041679325	4.28217708032636	3.90562041679325	4.86770321155557	5.67497108194211	4.73796997161535	4.80875542846508	4.79479636719366	4.81067730613804	3.90562041679325	3.90562041679325	3.90562041679325	6.11674218306904	6.5392434419434	6.03210617276239	3.90562041679325	4.18896588383756	4.21091538691195	3.90562041679325	3.90562041679325	3.90562041679325	5.30314531727261	5.0946687144934	5.38813472261733	5.05585423217245	5.03770104682156	4.88186642199092	3.90562041679325	3.90562041679325	3.90562041679325	5.77921292103405	5.95304257686676	5.25275258125875	4.717922266862	5.18546625297954	4.24532676115686	3.90562041679325
AT2G11120	8.04635427159612	8.24141668709299	8.21765599505935	8.31864320462285	8.17559715024062	7.69124533682222	4.57491535235898	3.90562041679325	4.32850225022378	4.9431102538412	4.63593038332503	4.39346066616043	3.90562041679325	3.90562041679325	3.90562041679325	3.90562041679325	3.90562041679325	3.90562041679325	3.90562041679325	3.90562041679325	4.39483696389755	3.90562041679325	4.25978972040977	3.90562041679325	6.92608740148127	7.2993866340501	7.03951397061274	3.90562041679325	3.90562041679325	4.33624092692767	3.90562041679325	3.90562041679325	3.90562041679325	5.02977523554772	4.69600900698371	5.03845014221876	4.89949820198714	5.03783247852992	4.8818552841343	4.21435315678549	3.90562041679325	3.90562041679325	6.49911420706349	5.85439778347386	5.82226967816359	4.94527449209613	5.95404419017522	3.90562041679325	3.90562041679325
AT2G11165	5.02195794150472	5.3453343354127	4.88202276726678	5.06881105369854	5.16263188707425	4.88386923877508	3.90562041679325	3.90562041679325	3.90562041679325	3.90562041679325	3.90562041679325	3.90562041679325	3.90562041679325	4.28214338917496	3.90562041679325	3.90562041679325	3.90562041679325	3.90562041679325	3.90562041679325	3.90562041679325	3.90562041679325	3.90562041679325	3.90562041679325	3.90562041679325	4.83756605053545	5.06068246921902	4.67531618259974	3.90562041679325	3.90562041679325	3.90562041679325	3.90562041679325	3.90562041679325	3.90562041679325	3.90562041679325	3.90562041679325	3.90562041679325	3.90562041679325	3.90562041679325	3.90562041679325	3.90562041679325	3.90562041679325	3.90562041679325	6.03257803700729	4.55625468710283	5.8357432750208	4.62379587743648	5.78801212482655	3.90562041679325	3.90562041679325
AT2G11168	4.6453729644937	4.75855480240505	4.51088821231856	4.28248769446541	4.99023122315849	5.26498850547877	3.90562041679325	4.31219483476908	3.90562041679325	4.33681631196072	4.20645001705801	4.39355008909129	3.90562041679325	3.90562041679325	3.90562041679325	4.52095129082533	4.90591147939746	4.49823016305704	4.46410214958278	4.6122878030794	5.12256659954374	3.90562041679325	3.90562041679325	3.90562041679325	4.26330424747491	4.77689204243468	4.38077169087298	3.90562041679325	3.90562041679325	3.90562041679325	3.90562041679325	3.90562041679325	3.90562041679325	4.18478148913469	3.90562041679325	3.90562041679325	3.90562041679325	4.25496003152362	3.90562041679325	3.90562041679325	3.90562041679325	3.90562041679325	3.90562041679325	3.90562041679325	3.90562041679325	3.90562041679325	3.90562041679325	3.90562041679325	3.90562041679325
AT2G11210	5.28614579746982	5.185901514127	5.09099020842788	5.31276452003921	5.34304316912076	5.09303850254273	5.13177759193532	4.96141181098899	5.14091979535018	4.85586266720333	5.00614979572972	5.21700134370697	3.90562041679325	3.90562041679325	3.90562041679325	5.11050754470141	4.68633681638054	5.06755850578704	4.549094293978	4.67802373978535	4.59419413731022	3.90562041679325	4.25974344735789	3.90562041679325	4.6971977775763	4.52608995764973	4.38053268520101	3.90562041679325	3.90562041679325	3.90562041679325	3.90562041679325	3.90562041679325	3.90562041679325	4.5260298479286	4.96518865872612	4.91024177904453	5.1645156139223	4.50782206285498	4.37260984127396	3.90562041679325	3.90562041679325	3.90562041679325	4.72531918781078	3.90562041679325	4.43039340668063	3.90562041679325	4.21654379721471	3.90562041679325	3.90562041679325
AT2G11240	9.51253330375559	9.30585279784948	9.52964410417261	9.79642969075377	9.94090465576317	9.61640558653062	7.44969570203379	7.18923060553869	7.24585502425592	7.70132340534708	7.55651161836004	7.46598557701643	3.90562041679325	4.2821421090686	3.90562041679325	4.52110505852957	4.35995486224565	4.49825200080004	4.2293247415043	4.53865221141493	4.25231955311355	3.90562041679325	3.90562041679325	3.90562041679325	9.07199594299681	9.12561939736951	9.27299971873097	9.31470695360995	9.0959298043292	9.48769090227558	9.19283651139944	8.49789177584439	9.29802343012464	8.82086655702245	8.32413346282337	8.47506831447796	8.69022546203892	8.55636113434001	8.67523842751086	4.9108718558559	4.37075994593853	4.40491005495058	4.38301068326179	3.90562041679325	4.27768055153658	4.29231332806729	4.21651897437129	3.90562041679325	4.24051951926626
AT2G11300	6.54771929298596	6.00638838131992	6.03965118353445	6.47810604536674	5.80302904899437	6.4437819484183	5.41902076886919	6.42809777764468	5.72742944625432	6.17007070626246	6.16900411682987	5.61540772291347	4.74194690193479	5.17254258807419	4.51245879774024	7.79958971826145	8.62065342471204	7.63011501326466	7.35966583342587	7.48984357191159	7.56085496469224	3.90562041679325	3.90562041679325	4.36076003007815	6.85690774945902	6.51876913164463	6.60839027434268	4.57948082666146	4.46921634742068	4.43193556525387	3.90562041679325	3.90562041679325	3.90562041679325	6.22531353423702	6.69890290966048	6.34441010417802	6.42657432818511	6.77036846547553	6.06640368186636	4.34135203613885	4.37078260668835	4.25955560652953	4.90304552082662	4.23298620096429	4.2776953882088	3.90562041679325	4.21653244277211	4.24507135079535	3.90562041679325
AT2G11310	5.28701504555867	5.34542276193944	5.26235847532665	5.39641122087375	4.56961333337912	5.31641195472862	7.14647320087016	7.7466958477396	5.93904223085056	7.00703324987626	7.50519744129023	6.58818091964825	5.41030621679976	5.39539062922857	5.41422958926434	7.79067691838747	9.93426315199977	7.77301120867372	7.21853831315254	7.55337078323907	7.85572681177757	4.18781030694729	3.90562041679325	3.90562041679325	7.13211321158283	7.1153932171311	6.63265385657342	4.20913796585237	4.53471463703633	4.33610214891221	3.90562041679325	4.32616090750018	3.90562041679325	7.10970550965866	7.44217104259158	7.37433810860958	7.99881178610584	7.92347576300024	7.45952304599406	4.76747865897293	4.56064055732606	4.82855628741771	3.90562041679325	3.90562041679325	3.90562041679325	3.90562041679325	3.90562041679325	3.90562041679325	4.37818974789928
AT2G11320	4.3366360851598	3.90562041679325	4.25657179214328	4.65297774157973	4.37719252002572	4.70930825949255	6.34689154096409	6.60300093394348	4.92424503211783	5.09524578998432	6.26146314346227	4.94170541562823	4.46738926008798	4.73833206891111	4.40225765054468	5.11061795540264	4.80348372325614	4.73803860553262	4.91094406874208	4.35501867440337	4.67362638899192	3.90562041679325	3.90562041679325	3.90562041679325	4.8375127667853	4.68677338645523	4.62659211321802	4.20913429559237	4.30537068915722	3.90562041679325	3.90562041679325	3.90562041679325	3.90562041679325	4.68686608245753	4.86769885016685	4.67156612121526	5.11162283010248	4.59935956684781	5.0695882649615	4.21429340227523	3.90562041679325	3.90562041679325	3.90562041679325	4.23300874004031	3.90562041679325	3.90562041679325	3.90562041679325	3.90562041679325	3.90562041679325
AT2G11330	5.2266114888384	5.54770149860229	5.50920635012877	5.17345164859743	5.16259061991069	5.26490049238589	4.84402809798831	4.88614832910114	4.50171424369207	4.33666081624206	4.3301773955783	4.18808976591366	4.18785870739417	4.28214457354262	3.90562041679325	4.34245396143741	4.54557656199479	3.90562041679325	4.46399741941133	4.45496298673972	4.97968270844641	3.90562041679325	3.90562041679325	3.90562041679325	4.83760700282496	4.68684722770346	4.51681638212079	4.33410586588436	4.30539523013057	3.90562041679325	3.90562041679325	3.90562041679325	3.90562041679325	4.68686495983707	4.69590815417483	4.83837169052828	4.99641433554216	4.87768997960728	4.93258340698019	3.90562041679325	3.90562041679325	3.90562041679325	4.2439744407184	4.47024944108298	3.90562041679325	3.90562041679325	3.90562041679325	3.90562041679325	3.90562041679325
AT2G11340	12.5101973545239	12.6453701505509	12.2901694325324	12.0383043631231	12.3546708425234	12.1724964289179	12.4865226171295	12.7564636200495	10.8354561116772	11.3675560737006	12.7097220854739	11.2922118128676	4.94090249911563	5.35434465881957	5.09425172162659	11.253812505312	13.0466695377681	12.0308904575473	11.3534606247858	11.1498450666819	11.8704746987606	5.18862010972198	4.89035900265222	4.68763836226704	12.6515600723801	12.9022998730073	12.7241142293398	4.85023370803115	4.74447452716034	5.05803713860901	4.91426848441031	5.06763718318348	5.77367851848528	12.1701003161084	12.2823353547022	11.8162579756758	12.2599301016882	12.4582654724205	11.8471517625521	5.4393518377921	5.18464164523833	5.52146577259614	11.7224792454247	8.24237710786127	9.05037478588037	8.2624339988623	9.91583888722763	4.95797332557443	5.27740952570213
AT2G11380	5.90060361124465	6.0465994167593	5.86418257363997	5.82993399126944	6.5631781674581	5.92819005136008	3.90562041679325	3.90562041679325	3.90562041679325	4.21112504437937	3.90562041679325	3.90562041679325	3.90562041679325	3.90562041679325	3.90562041679325	5.56597240409992	5.99906209825459	5.96042265542982	5.87649277310924	5.53654083000136	5.88875311482997	3.90562041679325	3.90562041679325	3.90562041679325	6.05357968353197	5.77092767440838	6.01794290065909	4.20933109586286	3.90562041679325	3.90562041679325	3.90562041679325	3.90562041679325	3.90562041679325	6.2697759023574	6.43603610483495	6.66101315536468	6.2922352164535	6.56543743841648	6.16991521655432	3.90562041679325	3.90562041679325	3.90562041679325	5.80188692296859	5.05725240722542	4.8746661746365	4.62394331822768	5.55000264068219	3.90562041679325	3.90562041679325
AT2G11410	6.48270053261871	6.16717965013678	6.42955083534589	6.63940610466972	6.36042664397191	6.90654976344859	6.61896320463206	6.882548738285	6.175615368647	6.36645282996925	6.89403774877456	6.28173164850156	3.90562041679325	3.90562041679325	3.90562041679325	6.09210466709154	7.05742328047997	7.06005131992228	6.46005258787295	6.16090070772177	6.38930586327683	3.90562041679325	3.90562041679325	3.90562041679325	6.89143798053869	6.89806583101895	6.74205995818905	3.90562041679325	3.90562041679325	3.90562041679325	3.90562041679325	3.90562041679325	3.90562041679325	6.87026592651703	6.9292847599852	6.83913966450789	6.90101294754219	7.18877723007595	6.82695931240718	4.21430196099122	3.90562041679325	3.90562041679325	3.90562041679325	3.90562041679325	4.16907439832802	3.90562041679325	3.90562041679325	3.90562041679325	4.24053301861304
AT2G11450	7.32778895880845	7.56278926381586	7.26002343934928	7.90569970195432	7.07613741481378	6.87707093391214	5.64733037870918	5.99126646655686	5.31907971388119	5.98856451990457	6.15509122771304	5.92735634107643	3.90562041679325	3.90562041679325	3.90562041679325	6.26493495944792	7.2985434371193	6.67454242340178	6.20768514936411	6.66957817563203	6.75355742153893	3.90562041679325	3.90562041679325	3.90562041679325	6.51291120605416	6.78261524178931	6.09099268299253	3.90562041679325	3.90562041679325	3.90562041679325	3.90562041679325	3.90562041679325	3.90562041679325	5.66932980830151	6.07388355396102	5.65482271194955	6.32208197045217	6.29149690633631	5.56719878341675	4.34132355244847	4.37075644309211	3.90562041679325	7.48044318866466	5.93502639942106	6.74908258980478	5.67315199439473	6.96101120574826	3.90562041679325	4.24051436645914
AT2G11500	9.86180598165196	9.30115835779998	9.75065875854641	9.64168953363139	9.76153351271181	10.47150638087	8.44233206307408	8.99849094457107	8.16030736364795	9.29324559650056	9.25743978352039	8.92658756760959	4.18787024264374	4.55415943715629	4.40231316885463	9.15363170103227	9.83613583345621	9.74927351171729	9.38132699600737	9.28925355586194	10.164184026912	4.53275196219801	4.76251613675905	4.9987642473274	8.22565246946765	8.7009973347253	7.46516922186475	3.90562041679325	4.18876228450073	4.51226292095376	4.3243939854944	4.32621341778463	3.90562041679325	8.34842747972139	7.99448959793644	8.00049782273062	8.86738903363593	8.81329258141439	8.72746292455718	4.51954568271081	5.1066848526119	3.90562041679325	7.99068764117485	5.2130651166111	7.53633312435275	4.94520020040485	7.28265621541446	4.49090873215638	4.71714906498339
AT2G11502	4.92528343839799	4.988573859348	4.82581447132215	4.81751710155782	5.49170653174593	5.69869485720989	4.57487900269138	4.60312401615921	3.90562041679325	4.81211110834457	4.5753574165833	4.79091213876813	3.90562041679325	3.90562041679325	3.90562041679325	4.86596522217385	5.53048193870856	5.19615095356087	5.33597949014811	4.89902506572819	5.32538266239421	3.90562041679325	3.90562041679325	3.90562041679325	5.0693892793618	5.48800543631812	4.68104681807144	3.90562041679325	3.90562041679325	3.90562041679325	3.90562041679325	3.90562041679325	3.90562041679325	4.93001254011056	4.55506235681061	5.14735272836369	4.8649642493558	4.59883984439331	4.82794017809127	3.90562041679325	3.90562041679325	3.90562041679325	3.90562041679325	3.90562041679325	3.90562041679325	3.90562041679325	3.90562041679325	3.90562041679325	3.90562041679325
AT2G11550	6.59035690483207	6.58592873274085	5.99757171030681	7.53167650552187	6.6852468090074	6.6513224367791	3.90562041679325	3.90562041679325	4.3286364909572	3.90562041679325	3.90562041679325	4.188071081079	3.90562041679325	3.90562041679325	3.90562041679325	3.90562041679325	3.90562041679325	3.90562041679325	3.90562041679325	4.22403937473337	3.90562041679325	3.90562041679325	3.90562041679325	3.90562041679325	7.72814473400556	7.85203013517287	6.17343563676557	3.90562041679325	3.90562041679325	3.90562041679325	3.90562041679325	3.90562041679325	4.41964081163542	4.9301220293189	4.62849622298477	4.57084542665273	4.93297305966991	3.90562041679325	4.63928989571236	3.90562041679325	3.90562041679325	3.90562041679325	3.90562041679325	4.63156047615541	3.90562041679325	4.45087733713353	3.90562041679325	3.90562041679325	3.90562041679325
AT2G11640	6.90206297100892	7.18392484925133	6.73233890340368	6.4951890368859	6.69641924101211	6.59781457379246	6.59406426600211	6.29760449866436	5.60625808618594	6.63161667785063	7.05397719044078	6.54359076368022	4.1878926489697	4.28214810355257	3.90562041679325	4.3424295801011	3.90562041679325	3.90562041679325	4.2293520067654	3.90562041679325	3.90562041679325	3.90562041679325	3.90562041679325	3.90562041679325	6.83353223120587	6.85630602397228	6.73504854310532	3.90562041679325	3.90562041679325	3.90562041679325	3.90562041679325	3.90562041679325	3.90562041679325	7.08569483182881	6.78355806319749	6.76781175110919	7.2083053230788	6.95917074772935	6.86734566254811	3.90562041679325	3.90562041679325	3.90562041679325	6.41481441210744	5.13831067140044	5.18269454732847	4.45090949038955	5.36832276823447	3.90562041679325	3.90562041679325
AT2G11650	6.91799610366136	7.32116217097785	7.20896011509715	7.0344297805389	6.71906496854771	7.33113041780544	6.75959089708865	7.29270849946384	6.14788457324415	6.61149534493294	6.86173052491054	6.78642870570299	3.90562041679325	4.28214982710416	4.25773897214153	5.7403447421746	6.13443223287105	5.82765432127784	5.61089113243744	5.4839624981225	5.91086158691231	3.90562041679325	3.90562041679325	3.90562041679325	7.37129275882918	7.11008307935774	7.09863568351491	3.90562041679325	4.18878830094475	3.90562041679325	3.90562041679325	3.90562041679325	3.90562041679325	7.00472751040944	7.18240093697796	7.00825066367067	7.187325800126	7.4388576587757	6.84730335585889	3.90562041679325	3.90562041679325	3.90562041679325	6.45758352860941	5.2826372406136	5.57996338798885	4.37855901403676	5.52551480343001	3.90562041679325	3.90562041679325
AT2G11670	9.77091046456869	9.61106400073542	9.73426076807532	9.95894667786947	10.5611245276401	11.0813683795159	7.43597734165558	7.58371809386835	7.88631845741146	8.89384992279316	8.14036399902134	8.37475050321014	4.18788225223373	3.90562041679325	3.90562041679325	7.32275938172531	7.35318056759742	7.00271561001471	7.37308587720608	7.2448001429366	8.3170125204974	3.90562041679325	4.25973439248697	4.36075056221197	7.42682800096217	8.0621547529891	6.80842261552744	3.90562041679325	4.18877029220507	4.2106248752646	4.32440392469968	3.90562041679325	4.78696666378993	7.073539393135	6.05661503177864	6.7967365842775	7.20829853193438	6.65893131011864	7.45297490528321	4.2143221115927	3.90562041679325	4.25955989529719	7.02368890138935	4.92188525331773	7.563555384242	4.71765977143645	7.15274237037792	4.38460147007986	4.48321109509164
AT2G11680	5.86898213441758	5.96289392560948	5.99777018723665	6.08297950825445	6.0289696508105	6.24668997051682	4.38098616784022	4.71118816724267	4.50169214884489	4.5129973415392	4.69297449441673	4.1881010621535	3.90562041679325	3.90562041679325	3.90562041679325	4.76964180442125	5.08003993915308	4.49824705134561	4.75172516359362	4.45498042809785	5.12235728706609	3.90562041679325	3.90562041679325	3.90562041679325	5.11182259368742	5.09077922902754	5.10261679468907	3.90562041679325	3.90562041679325	3.90562041679325	3.90562041679325	3.90562041679325	4.41967681814013	4.3876543008297	4.23161529984209	4.29191553189856	4.17612789395729	3.90562041679325	4.56322179284728	3.90562041679325	3.90562041679325	3.90562041679325	4.57780483021351	4.23298308013975	4.27769761194306	3.90562041679325	4.3444766816993	4.24507509935456	3.90562041679325
AT2G11690	5.93696607859392	5.60738214759008	5.4774645147692	5.43617555657622	5.27431922395516	5.6608295367786	3.90562041679325	4.88599225431215	4.74264977917025	4.33674354774865	4.63591742155395	4.18815865228524	3.90562041679325	4.28215171907238	3.90562041679325	3.90562041679325	4.68639421208192	3.90562041679325	4.22936851759553	4.22411836927034	4.74512817731701	3.90562041679325	3.90562041679325	3.90562041679325	4.69731052794484	4.29989644949802	4.51703324367997	3.90562041679325	3.90562041679325	3.90562041679325	3.90562041679325	3.90562041679325	3.90562041679325	4.18478249135098	3.90562041679325	4.45023883077425	3.90562041679325	4.25497068095808	3.90562041679325	3.90562041679325	3.90562041679325	3.90562041679325	3.90562041679325	3.90562041679325	3.90562041679325	3.90562041679325	3.90562041679325	3.90562041679325	3.90562041679325
AT2G11720	4.64668651485013	3.90562041679325	4.25658299570066	5.0688031344081	5.82544290607937	4.80138084266559	3.90562041679325	3.90562041679325	4.32863482896846	4.21096167812497	4.42464956327936	4.18807227010796	3.90562041679325	3.90562041679325	3.90562041679325	5.03664027811947	4.90561994574442	3.90562041679325	4.36246141399357	4.84608017745176	5.0296267520316	3.90562041679325	3.90562041679325	3.90562041679325	3.90562041679325	3.90562041679325	3.90562041679325	3.90562041679325	3.90562041679325	3.90562041679325	3.90562041679325	3.90562041679325	3.90562041679325	5.43864533300928	5.57082092668722	5.38928311177063	5.68665908851127	4.87769821794795	5.51239076853906	3.90562041679325	3.90562041679325	3.90562041679325	4.24395833528655	4.69921845188485	3.90562041679325	3.90562041679325	3.90562041679325	3.90562041679325	3.90562041679325
AT2G11750	3.90562041679325	3.90562041679325	3.90562041679325	4.28243328807555	3.90562041679325	3.90562041679325	5.53873778277414	5.90171242938664	5.42303339049873	5.54636455919166	5.65396198907844	5.21688309226358	3.90562041679325	3.90562041679325	3.90562041679325	3.90562041679325	3.90562041679325	3.90562041679325	3.90562041679325	3.90562041679325	4.39478309681009	3.90562041679325	3.90562041679325	3.90562041679325	3.90562041679325	3.90562041679325	3.90562041679325	3.90562041679325	3.90562041679325	3.90562041679325	3.90562041679325	3.90562041679325	3.90562041679325	4.18478351266881	4.36567183040918	3.90562041679325	3.90562041679325	3.90562041679325	3.90562041679325	3.90562041679325	3.90562041679325	3.90562041679325	4.38304804797896	4.23298722065246	3.90562041679325	4.51436167581971	3.90562041679325	3.90562041679325	3.90562041679325
AT2G11770	6.61103991814456	6.66674965335243	6.66873594689382	7.06821200197745	6.96705782986738	6.90653331943163	3.90562041679325	3.90562041679325	3.90562041679325	3.90562041679325	4.63577404551991	3.90562041679325	3.90562041679325	3.90562041679325	3.90562041679325	5.85660212724461	6.13414072484894	6.13712231828336	5.39436799833694	6.09749567548112	5.86538940748883	3.90562041679325	3.90562041679325	3.90562041679325	6.15400094184606	5.9769997629813	6.29325094810915	3.90562041679325	3.90562041679325	3.90562041679325	3.90562041679325	3.90562041679325	3.90562041679325	5.32693972514323	4.81447590958593	5.03872705854096	5.54979958401676	5.21646176394545	4.9325820479906	3.90562041679325	3.90562041679325	3.90562041679325	6.22888235008929	5.09891431225902	5.47466626864069	5.25437919063804	5.11582409012827	3.90562041679325	4.24051810023596
AT2G11775	8.23366960719701	8.26442396333377	8.3277061470663	8.64301789155428	7.96136083340515	8.03910556652501	5.35405655328732	5.41525105631875	5.26192396856974	5.54734195924756	5.79077385308093	5.92901922569352	3.90562041679325	3.90562041679325	3.90562041679325	4.34228154240809	5.67471986715434	5.41476688210963	4.80865643224604	5.10723079493262	4.92717031628885	3.90562041679325	4.25995685968562	3.90562041679325	8.30208893810062	8.22553807743828	8.21920067453973	4.20939615391081	3.90562041679325	4.21083880201812	3.90562041679325	4.32656647164311	4.41995119773481	6.05667124214056	6.28256519451611	5.89917597011914	6.03698625958239	5.9891588586551	5.51241021407459	3.90562041679325	3.90562041679325	3.90562041679325	6.73662965006874	5.67609719507555	5.18301973302939	4.71785323804717	5.45002669249714	3.90562041679325	3.90562041679325
AT2G11780	11.2193135783012	11.4130654811965	11.0817622881681	10.8369722631489	11.2554940744114	11.2575971674035	10.7695156211655	11.1343448006148	9.38382122923656	10.4250932744361	11.2085876957636	10.3983424073623	4.82742011110158	5.35435174157401	5.22597115350013	9.78563138377786	11.0964454967875	10.3059984927151	9.85384817881837	10.2547853100182	9.52162772637853	5.10303757476022	4.94774192587898	5.08196344533886	11.2718624701938	11.4202850265808	11.0981433464228	4.70010618606513	4.97901564961832	4.7037997454919	5.30575135121972	4.996139169927	5.22624998884417	11.45319999834	11.6813366409557	11.7088604408205	11.9713029661176	12.0365310291163	11.3802987525053	4.81815755580743	5.02189846743929	5.00115029677763	10.7468019294198	9.61998877033677	8.39025000493107	7.95978164059102	9.70257147079597	4.72782794278336	4.78027278425411
AT2G11790	5.63468128900949	4.99736162460455	5.30137192130597	5.35540718533554	5.3758360875831	5.50140888175757	4.72178055750297	4.88610417878571	4.50167612756448	4.80863679184466	4.745909137012	4.39336134801898	3.90562041679325	3.90562041679325	3.90562041679325	4.34243997520122	4.99700143728979	4.49824588816886	4.75173505430681	4.45499307503882	4.59418071494864	3.90562041679325	3.90562041679325	3.90562041679325	5.62901533623389	5.52075903980885	5.23513242662902	3.90562041679325	3.90562041679325	3.90562041679325	3.90562041679325	3.90562041679325	3.90562041679325	5.22853065182266	4.91782658913496	4.29190763545111	5.16451138218195	4.7513040666724	5.26218115521956	3.90562041679325	3.90562041679325	3.90562041679325	5.00374554974271	4.36759076484159	4.59701604868597	4.37854250008589	4.4420921819171	3.90562041679325	3.90562041679325
AT2G11940	3.90562041679325	3.90562041679325	4.25657875534583	3.90562041679325	4.2398055188699	3.90562041679325	3.90562041679325	3.90562041679325	3.90562041679325	3.90562041679325	3.90562041679325	4.18806898906824	3.90562041679325	3.90562041679325	3.90562041679325	3.90562041679325	3.90562041679325	3.90562041679325	4.2293260993103	3.90562041679325	3.90562041679325	3.90562041679325	3.90562041679325	3.90562041679325	4.26309053688801	4.46132059269057	4.45303836510026	3.90562041679325	3.90562041679325	3.90562041679325	3.90562041679325	3.90562041679325	3.90562041679325	4.68686585249191	4.23159768970932	4.57084885923435	4.37279176854027	4.25498637511782	4.82789458609034	3.90562041679325	3.90562041679325	3.90562041679325	3.90562041679325	3.90562041679325	3.90562041679325	3.90562041679325	3.90562041679325	3.90562041679325	3.90562041679325
AT2G12040	3.90562041679325	3.90562041679325	4.25678387441772	4.28249138357648	3.90562041679325	3.90562041679325	4.84402542270513	4.80319513324232	4.32841765054403	4.33682644062515	4.96808954543111	4.94228457763772	3.90562041679325	4.28215882927145	3.90562041679325	5.30422707216228	4.9059282004154	5.06752999372889	5.42408051901715	5.58624157244025	5.45984788547948	3.90562041679325	3.90562041679325	3.90562041679325	5.40093930028036	6.05758643103617	5.26048092943326	3.90562041679325	3.90562041679325	3.90562041679325	3.90562041679325	3.90562041679325	3.90562041679325	5.80168094218011	5.13373307003478	5.43061444344385	5.6202516359785	5.25649574246428	5.74135495365302	3.90562041679325	3.90562041679325	3.90562041679325	6.67759679277881	6.04606532564525	5.98957250702307	5.17935524914102	5.93680452588758	3.90562041679325	4.2406968033388
AT2G12060	4.51270113333589	5.09631502120896	4.7551701824286	5.47435151685397	5.5266725562482	4.88387838620562	4.84402798008939	4.88613324818676	5.8019448073452	5.47463882693446	5.07825645617091	5.61540726638429	4.30414361827129	4.28214526627702	4.68531003712113	6.23754399825269	5.52617268708124	5.41484636954561	5.91528012592165	5.48378283235457	5.61058154269445	5.10308008782277	5.31281521350468	4.54667092380826	4.61529284168352	3.90562041679325	4.18059739049833	3.90562041679325	3.90562041679325	3.90562041679325	3.90562041679325	4.32620586418131	3.90562041679325	5.06075372266723	5.05302416583561	4.75947839473243	5.330764412549	4.81697444340733	4.88185171008298	3.90562041679325	3.90562041679325	3.90562041679325	5.09446942063279	4.23298625835831	4.72870465187067	4.37853568570971	4.66004549922401	3.90562041679325	3.90562041679325
AT2G12066	4.85240810392966	4.99580895650199	5.57237034341944	5.7727510753288	5.60731375298049	5.21091941938104	3.90562041679325	3.90562041679325	4.63251853297974	4.33698268283188	4.33041868692926	4.18835788502993	3.90562041679325	3.90562041679325	3.90562041679325	5.41603506567629	4.99753524523029	5.41475715849353	5.45298985706576	5.45790076284778	4.59443927499102	3.90562041679325	3.90562041679325	3.90562041679325	4.77144361443415	5.09184618620069	5.26134117347968	3.90562041679325	3.90562041679325	3.90562041679325	3.90562041679325	3.90562041679325	3.90562041679325	4.9645533329977	4.96559222249449	4.75893367207372	4.82831851296516	4.50775114331696	4.37261536973744	3.90562041679325	3.90562041679325	3.90562041679325	5.51737663942943	4.46993511960359	4.3608475691579	3.90562041679325	4.59584519046417	3.90562041679325	3.90562041679325
AT2G12083	4.64637970006454	3.90562041679325	4.60256999712601	4.28243833702533	4.64630503442422	3.90562041679325	4.72178060067839	4.71117786309483	3.90562041679325	4.33668095446408	4.57337632972629	4.5333252356851	3.90562041679325	3.90562041679325	3.90562041679325	5.11053698281259	5.84667764189957	5.75560628122104	5.36427707241913	5.34222738729808	4.97970926733604	3.90562041679325	3.90562041679325	3.90562041679325	5.28610421404224	5.43869838667603	5.25968101352325	3.90562041679325	3.90562041679325	3.90562041679325	3.90562041679325	3.90562041679325	3.90562041679325	4.93012005594311	5.37376600127588	5.03861418661306	4.93298278011311	4.81696995610918	5.02612911060826	3.90562041679325	3.90562041679325	3.90562041679325	4.90307180910666	3.90562041679325	4.16908414155454	3.90562041679325	3.90562041679325	3.90562041679325	3.90562041679325
AT2G12100	5.09501430849498	4.88672193484919	5.09082138090071	4.88639803881965	5.88998795206494	5.02841967904783	3.90562041679325	4.88616705503302	5.07413600193695	5.02218923596851	5.47699799781653	5.2431804628678	3.90562041679325	3.90562041679325	3.90562041679325	4.65663383725418	5.29412819104736	3.90562041679325	5.00271767426849	5.10642900862785	5.02964199593936	3.90562041679325	3.90562041679325	3.90562041679325	4.89956346749999	3.90562041679325	4.57414379964065	3.90562041679325	3.90562041679325	3.90562041679325	3.90562041679325	3.90562041679325	3.90562041679325	4.89427028220824	4.62850870450775	4.45034309455879	4.66311693055775	4.39850300197345	3.90562041679325	3.90562041679325	3.90562041679325	3.90562041679325	4.72523054159124	3.90562041679325	5.02713707926253	4.71763123163961	5.18490774448769	3.90562041679325	3.90562041679325
AT2G12210	3.90562041679325	3.90562041679325	4.25657233690955	3.90562041679325	3.90562041679325	3.90562041679325	7.26013307966807	6.86764553522326	6.74200964982238	7.78783958084451	7.80138027408617	7.46122325804618	4.30409805118753	3.90562041679325	4.25765891776888	8.14954779374905	6.1660008284002	6.02208439049604	6.28266075500504	7.6143476648664	7.17072678590103	4.39284256528703	3.90562041679325	3.90562041679325	7.87232593066274	7.77586486742859	5.99008650793182	4.33407023485672	3.90562041679325	4.21057612608436	4.32436314258472	4.32615579541389	3.90562041679325	6.57230575354244	7.44215745491346	6.82529115967711	7.03678315680824	6.84000710364394	7.20211934610439	3.90562041679325	3.90562041679325	3.90562041679325	5.75391206320344	6.83337446519971	4.87442058475562	6.15440321579881	5.0415727333131	3.90562041679325	5.34610312194856
AT2G12240	9.84936473257082	9.14374283396922	10.0102747047344	10.6309341170361	11.3976908839332	10.9674115686463	10.2214364926842	10.5488132671218	10.3014043577221	10.6468428836407	10.3817420608664	10.6511259397923	4.30423058369942	3.90562041679325	4.68545092345137	11.1179648650045	10.0017320248411	10.2883029276216	10.4371292936506	10.4396070454225	10.488315125	4.64552872179117	4.82914545249741	5.08186320106511	8.5056380056103	8.32638458019163	8.72784606989171	4.42956991802073	4.46929746142705	4.75760272408293	4.91444408480897	3.90562041679325	5.13417925585442	10.4735584232881	10.4339541369627	10.7625474463001	10.3468564885341	10.2329112778149	10.668293842249	4.43834156417541	4.37082862778514	4.40494301814895	8.96838101376617	8.6485608124686	8.87067481126368	8.00342479194194	9.36633816610107	3.90562041679325	3.90562041679325
AT2G12250	8.36078489269509	8.15212198621545	8.38943156341089	8.5623696055724	7.88530503589879	7.568978399711	9.17894667271997	9.20836766993662	9.33422527876665	9.74905101355735	9.43759740936578	9.52641318485638	4.18797812011085	3.90562041679325	4.25781121780545	8.78756517429415	9.01788193803604	8.68486679888353	8.75975937603157	9.2593235650553	9.16111867122695	4.30427202341655	3.90562041679325	3.90562041679325	8.01524643843659	8.12570403295584	8.36391996147294	4.42965591902106	4.18883418838817	3.90562041679325	3.90562041679325	3.90562041679325	4.41980671129123	9.27763103383146	9.02451918854557	8.55520889020499	8.84772642015499	8.99658992478072	9.12782424644076	3.90562041679325	4.37086661582591	4.40496121839708	8.28074957255134	7.10392618372993	7.7030222075908	6.92900605558262	8.31578345445893	4.24516410426207	4.37840855477377
AT2G12260	8.65307121064243	8.17231319226926	8.55843081024165	8.44319120803101	9.10678800824867	9.60320306716506	7.27564864437441	7.93586262579547	7.597048327997	8.22287094742899	8.26528290749334	8.07084284152054	4.78581340599466	3.90562041679325	3.90562041679325	8.40119185633224	8.56446642910426	8.80576508790756	8.68140704081758	8.18804486744329	9.3378850323217	3.90562041679325	4.25969983751647	3.90562041679325	8.11393783027995	8.91464658735547	7.34793500228384	3.90562041679325	4.18874790440854	4.43190714845758	3.90562041679325	4.49831291029591	3.90562041679325	7.88712886673171	7.33556207366294	7.86620168470005	8.21495195391895	8.07338262572923	7.96145680327527	4.51952117865987	3.90562041679325	4.60829264524761	7.84164630401598	5.31600172137861	7.55959459110872	5.03976245303084	7.46045771689531	3.90562041679325	4.48314806914988
AT2G12300	10.225257154171	10.0465711330323	10.319559689319	10.6894260614748	10.8073378312671	10.5812050942663	10.332171836322	10.2300603350478	10.253664699933	10.7768294800359	10.6953431208715	10.6101763131383	3.90562041679325	4.4366182413312	4.75773767603615	9.79457884434061	9.32454664148431	9.43320140268795	9.60425941363922	9.78885907572591	9.6318108100044	4.69525904482667	4.68972316171922	4.54666543445108	9.53704074488002	9.66163075213707	9.95026790381529	4.50943038226981	4.46922540995867	4.43194724839642	4.8294560861178	4.73819351247041	5.31106517448558	10.9502749732687	10.7492535891139	10.73667336186	10.7603647432503	10.7564556673153	11.0182336378694	4.51954805960965	4.56067812478122	4.60830446134477	10.0191069056469	8.50525999924053	9.802963414885	8.42400361396959	9.96119255252495	4.57994574648831	3.90562041679325
AT2G12305	6.98340199559105	6.31033296362333	6.71959132227907	5.96249300080405	6.40372500247843	7.21888962921478	5.04542339040866	5.09575733072985	4.92419083843084	5.3980607322792	5.77136144803787	5.18977674150681	3.90562041679325	3.90562041679325	3.90562041679325	5.78040347020491	6.0680585751862	5.59741942364237	5.58580419135667	5.06780570679966	5.93274615815984	3.90562041679325	3.90562041679325	3.90562041679325	4.83757271844568	5.52060178099362	4.84295683108382	3.90562041679325	3.90562041679325	3.90562041679325	3.90562041679325	3.90562041679325	3.90562041679325	6.22531530290531	5.31040734942895	5.68824432569592	5.9741191465603	5.92404081236413	5.5401164062586	3.90562041679325	3.90562041679325	4.25955145883821	5.93251593708987	4.55625219808886	5.80825702877038	4.6237973544466	5.42307590003964	3.90562041679325	3.90562041679325
AT2G12320	5.44489661522652	5.4147920700188	5.22328809025712	5.54770392301943	6.41628254757356	5.76804464548936	6.84599024745446	7.55493965078433	5.37112988207421	5.71986635586618	6.98120290340037	5.61670211420992	3.90562041679325	3.90562041679325	4.25794202735628	5.46818529343627	6.44982682422811	6.13699852054701	5.50816117892335	5.34308682202156	5.35888392247053	4.18808521651742	3.90562041679325	3.90562041679325	5.40152382992597	5.20349941837882	5.35425764113035	3.90562041679325	3.90562041679325	3.90562041679325	3.90562041679325	3.90562041679325	3.90562041679325	7.33469828652708	7.71173863812645	7.91728602034928	7.71912898555177	7.49660380495984	7.28587599218388	3.90562041679325	3.90562041679325	3.90562041679325	6.2135973606543	4.76060783591103	4.87475264539434	4.80104657507929	5.25004866807308	3.90562041679325	4.24081351913299
AT2G12330	4.33660446345135	3.90562041679325	3.90562041679325	4.28242212982183	4.83670830761421	4.60383743030423	3.90562041679325	3.90562041679325	3.90562041679325	3.90562041679325	3.90562041679325	3.90562041679325	3.90562041679325	3.90562041679325	3.90562041679325	5.41669758524713	6.10150559428601	5.59742335220274	5.33318361502806	5.14354902414651	5.39308325807191	3.90562041679325	3.90562041679325	3.90562041679325	4.69703552731633	4.85676496581634	4.87981179236986	3.90562041679325	3.90562041679325	3.90562041679325	3.90562041679325	3.90562041679325	3.90562041679325	4.29980614382379	4.23159801544531	4.29194587770957	4.28761619103218	4.2549862715424	3.90562041679325	3.90562041679325	3.90562041679325	3.90562041679325	5.57328475347797	4.23300464347559	4.59698053740712	4.2923148367578	4.773534006708	3.90562041679325	3.90562041679325
AT2G12345	6.28281847298851	6.40446919908632	6.40092528863164	5.71270505909121	6.06435161629214	6.48428752072252	5.35405349316628	4.96070542694182	4.32815853994102	4.43303960672066	4.7464393851566	4.18841325486108	3.90562041679325	4.28217768479956	3.90562041679325	4.76920747051691	5.47340967001705	5.31112291029798	3.90562041679325	4.79481106186958	4.74544781644437	3.90562041679325	3.90562041679325	4.36058133507562	6.05467005062813	5.86493842465504	5.77934284478426	3.90562041679325	3.90562041679325	3.90562041679325	3.90562041679325	3.90562041679325	3.90562041679325	5.32691182321902	5.5716852431901	5.20261449560217	5.71872894287764	5.21624502946736	4.93259945504157	3.90562041679325	3.90562041679325	3.90562041679325	5.0954434244941	3.90562041679325	4.36088034412816	3.90562041679325	4.91834141869323	3.90562041679325	3.90562041679325
AT2G12370	4.64674203026757	4.75931695358069	5.09075729550699	5.06879512435955	4.56961584656755	5.31641106940342	3.90562041679325	3.90562041679325	3.90562041679325	3.90562041679325	3.90562041679325	3.90562041679325	3.90562041679325	3.90562041679325	3.90562041679325	4.3424709606358	4.54554577927907	3.90562041679325	3.90562041679325	3.90562041679325	3.90562041679325	3.90562041679325	3.90562041679325	3.90562041679325	3.90562041679325	3.90562041679325	3.90562041679325	3.90562041679325	3.90562041679325	3.90562041679325	3.90562041679325	3.90562041679325	3.90562041679325	4.46137629368375	4.4678638288798	4.57085364015384	4.93297168422703	4.87770113311855	4.70763585753697	3.90562041679325	3.90562041679325	3.90562041679325	4.48899025527553	3.90562041679325	3.90562041679325	3.90562041679325	3.90562041679325	3.90562041679325	3.90562041679325
AT2G12380	7.93397642614198	7.64304430722736	7.66311901263982	7.62540602256047	7.62670652309679	7.69113902349503	6.18712888839362	6.9408629082318	5.68845671335363	6.19795507142588	5.92907017660903	5.82140489186829	3.90562041679325	3.90562041679325	4.60463812253316	6.23757142290421	6.22760935398346	5.82767579211802	5.63521462717446	5.74535479849242	6.41991266960295	4.18783143626739	4.40513511159648	4.3607649091876	7.90646748847014	7.84156051157614	7.4559871507796	3.90562041679325	3.90562041679325	4.21059966924646	3.90562041679325	4.32619259310151	4.41966093351377	7.47934535564265	7.68385162718957	7.56048395138818	7.88690089888638	7.52503861782224	7.2484027395854	3.90562041679325	3.90562041679325	3.90562041679325	6.60324985821081	5.4099306554212	5.35893690810589	4.17946828805201	5.61945506845764	4.24506421536615	4.24054334665823
AT2G12385	6.36582472117295	6.34377508980376	6.60275560627521	6.69901546397882	6.38940071963339	6.35970761249708	5.48043664825234	6.38607119662283	5.42307078426951	5.92214581644137	5.42823896040657	5.16203103490795	3.90562041679325	3.90562041679325	3.90562041679325	4.34245598757013	3.90562041679325	3.90562041679325	3.90562041679325	3.90562041679325	3.90562041679325	3.90562041679325	3.90562041679325	3.90562041679325	6.96926316113076	6.90503680541152	6.3345382312292	3.90562041679325	3.90562041679325	3.90562041679325	3.90562041679325	3.90562041679325	4.4196598618427	6.10711781690947	6.26688404106068	6.40278372647913	6.16511136414306	6.051570945205	5.89386416257055	4.21430687982493	3.90562041679325	3.90562041679325	6.73518828772703	4.47025274894488	6.03657648869109	3.90562041679325	5.61945310551658	3.90562041679325	3.90562041679325
AT2G12390	4.75828029375011	4.75927487678166	4.99233534796118	5.06880604677334	5.08048299660032	4.80138189630123	3.90562041679325	3.90562041679325	4.32863168038785	4.51295274605083	4.42465203648621	4.39330175726046	3.90562041679325	3.90562041679325	3.90562041679325	3.90562041679325	4.54555675638521	4.49825081252019	4.46398507518929	4.35503252628001	4.39476777727937	4.1878177181315	3.90562041679325	3.90562041679325	3.90562041679325	4.18476142852369	4.29386828136366	3.90562041679325	3.90562041679325	3.90562041679325	3.90562041679325	3.90562041679325	3.90562041679325	5.41717942366625	5.37369273634061	5.30045795918842	5.39483097746147	4.98757680385323	5.54011593804746	4.4382587964	4.37076621264031	4.25954999797258	3.90562041679325	5.21313406087568	3.90562041679325	5.00929247633382	4.21652269909642	3.90562041679325	3.90562041679325
AT2G12420	6.7452885843687	7.10990147434327	7.07041868858169	7.5637282250438	8.02267727886963	7.29837534714084	4.38098600719522	3.90562041679325	3.90562041679325	4.21100082719283	3.90562041679325	3.90562041679325	3.90562041679325	3.90562041679325	3.90562041679325	3.90562041679325	3.90562041679325	3.90562041679325	3.90562041679325	3.90562041679325	4.39480035129113	4.18786263501702	3.90562041679325	3.90562041679325	3.90562041679325	3.90562041679325	3.90562041679325	3.90562041679325	3.90562041679325	4.21062960098089	3.90562041679325	3.90562041679325	4.41969728840171	7.60641133040825	7.37666058643073	7.84567895945797	7.21868104521554	6.96952896778197	7.4660540337524	3.90562041679325	3.90562041679325	3.90562041679325	3.90562041679325	3.90562041679325	3.90562041679325	4.1794776538736	3.90562041679325	3.90562041679325	3.90562041679325
AT2G12440	4.51293576710103	3.90562041679325	4.51054714697763	3.90562041679325	4.56961863502757	4.31134249707571	3.90562041679325	3.90562041679325	3.90562041679325	3.90562041679325	4.20635104660658	3.90562041679325	4.30409897882985	4.4366125846276	4.51240182596721	4.3424719600736	3.90562041679325	4.49825220421697	4.22932406015001	4.22403360151209	4.39476042001225	4.78568865928265	4.60855296051064	4.68764072839864	3.90562041679325	4.18475129534404	4.18055191922523	4.50935539901915	4.39443990940919	5.12839959214452	3.90562041679325	4.62899104128219	5.13392320747343	4.29980625129041	3.90562041679325	3.90562041679325	4.28761567239406	4.25498712710246	4.37260838298941	4.65471299501837	5.10661755456457	4.94729108533867	3.90562041679325	3.90562041679325	3.90562041679325	4.17946112097574	3.90562041679325	3.90562041679325	4.57100720732319
AT2G12460	3.90562041679325	3.90562041679325	3.90562041679325	3.90562041679325	3.90562041679325	3.90562041679325	5.21123529969597	5.83825951168783	5.26274775105909	6.3788958906324	5.82633975285571	6.07861601066532	4.86714150737147	4.88569662356245	4.75781357497642	5.92822127285855	6.91957881323418	6.02205372943017	5.79389873958779	5.82829552708046	6.09687251426119	4.90484952345364	5.10097602233799	4.68757473876123	7.58936450307285	7.60256451853154	6.75017899716412	4.75360858635848	4.46926563344576	4.9418108608947	4.49585081093387	4.91869312365455	4.62891581518729	4.29980470572561	4.75757299723387	4.57074214471364	4.82826386471733	4.25497499902566	4.23654952132165	3.90562041679325	4.37081057237845	3.90562041679325	6.32525863268809	5.60281127807787	5.70706725339998	5.06934413716772	5.2806006055017	4.79187725030155	4.94467762766253
AT2G12490	4.94276205816253	4.75929902608899	4.75508844616998	5.61591435262801	5.55472033175337	5.41269742227994	3.90562041679325	4.47893529602803	4.3286384573052	4.64676521737516	4.33015928944457	3.90562041679325	3.90562041679325	3.90562041679325	3.90562041679325	4.34246837841189	4.99691633305399	4.49825149840626	4.80832320805023	4.45493196333642	5.16555789934058	3.90562041679325	3.90562041679325	3.90562041679325	6.17349815994838	6.11924336360119	5.8806336340161	5.84170031516782	5.80935315245364	6.16757928117046	5.88851946943172	5.55449376608798	6.02170548806856	5.9213523632236	5.01007532867808	5.54830149765295	5.54980159192776	5.36868852587478	6.18638170166434	3.90562041679325	3.90562041679325	3.90562041679325	4.78896171158711	5.05769863197107	4.90714761304767	5.00928668822648	4.59556656758672	4.38455101285631	3.90562041679325
AT2G12500	8.27392499802465	8.43575623635437	8.44461142759971	7.93643512519158	7.71314398585134	8.18234760715855	6.34689138339093	6.70823024519726	5.42315930696765	6.12688567895749	6.56872121568943	5.99812261196943	3.90562041679325	3.90562041679325	4.25766290707531	6.48833818097721	7.6307248717122	7.2192130150559	6.61689465101806	5.92425706379057	6.40464780559788	3.90562041679325	4.25968759589004	3.90562041679325	8.03436388557119	8.29991351961323	7.77071576325576	4.33407549985822	3.90562041679325	4.33610283829551	3.90562041679325	3.90562041679325	3.90562041679325	6.38502128382233	6.48718411116888	6.67772288824741	6.46263597531787	6.64602760454983	5.74134113430742	4.34132875051643	3.90562041679325	3.90562041679325	7.15649622412699	5.72386826467953	5.86262135739348	5.39060128002425	6.28727968563957	3.90562041679325	3.90562041679325
AT2G12505	6.00181565283883	5.71922383595824	6.06077421164926	5.8297987873512	5.73317513573713	5.54338320609176	3.90562041679325	3.90562041679325	4.50150900930617	4.75868418124144	4.42478392163859	4.18819471369578	3.90562041679325	3.90562041679325	3.90562041679325	5.78009086815802	7.38001324414192	6.24285259202091	5.77260407376081	5.65715963955778	6.32634914585738	4.39307365165342	4.68992709867571	3.90562041679325	6.30326656747683	6.49194311499022	6.51533537963478	3.90562041679325	3.90562041679325	3.90562041679325	4.6261305192019	3.90562041679325	3.90562041679325	4.81767530604281	5.24341534001431	5.09646156806715	5.37392745415886	5.21638142721047	5.02613411752916	3.90562041679325	4.37085577579764	3.90562041679325	5.80157403575334	4.76085147715145	5.61313525778751	4.83941140215518	5.36845961030769	4.58009295722411	4.71739211653597
AT2G12510	5.79609930407268	5.72029532965298	5.8864924590902	5.47433009945781	5.08045186543224	5.41270782613425	3.90562041679325	3.90562041679325	3.90562041679325	3.90562041679325	3.90562041679325	3.90562041679325	3.90562041679325	3.90562041679325	3.90562041679325	3.90562041679325	4.35997114688144	3.90562041679325	3.90562041679325	4.35504407984336	4.25232887598288	3.90562041679325	3.90562041679325	3.90562041679325	4.40991212576573	3.90562041679325	4.51679707884227	3.90562041679325	3.90562041679325	3.90562041679325	3.90562041679325	3.90562041679325	3.90562041679325	3.90562041679325	3.90562041679325	3.90562041679325	3.90562041679325	3.90562041679325	3.90562041679325	3.90562041679325	3.90562041679325	3.90562041679325	3.90562041679325	4.23299501959841	3.90562041679325	4.17946698747602	3.90562041679325	3.90562041679325	3.90562041679325
AT2G12520	9.37828701694567	9.12517005169182	9.39190317784435	8.75336728569735	9.03454084343634	9.49293747518218	6.75958981605087	7.37893259457906	6.72333306976053	7.20733847378703	6.89444592027476	6.83933868058798	4.1879325873109	3.90562041679325	3.90562041679325	9.29686582297421	10.3338973979538	8.77221418633926	8.10972890068697	8.18137592529247	8.68414374392873	4.3042059221675	4.25978619119925	4.54661799562053	9.86006894158404	10.070159974751	9.58491037780724	3.90562041679325	4.39455309400666	4.33623615441975	3.90562041679325	4.62925070971218	4.62896543782955	6.95247557287078	7.58310541778782	7.71728481123374	8.07460201830015	7.75587427413069	7.25598070515146	3.90562041679325	3.90562041679325	4.25957272038795	8.13454948890312	5.46822268722356	6.55857342895729	4.91140034691306	6.41529354421393	3.90562041679325	4.48330558091524
AT2G12630	3.90562041679325	3.90562041679325	3.90562041679325	3.90562041679325	3.90562041679325	3.90562041679325	3.90562041679325	3.90562041679325	3.90562041679325	3.90562041679325	3.90562041679325	3.90562041679325	3.90562041679325	3.90562041679325	3.90562041679325	6.02805623811658	6.10283599158414	5.82753854948599	5.89664082236617	5.68094796897216	5.88916209893036	3.90562041679325	3.90562041679325	3.90562041679325	6.37346294781292	6.60939178858145	5.74789026028399	3.90562041679325	3.90562041679325	3.90562041679325	3.90562041679325	3.90562041679325	3.90562041679325	5.45968259477705	5.24388653060293	5.75121390471341	5.71873116974641	5.21624179152277	5.69411488006362	3.90562041679325	3.90562041679325	3.90562041679325	3.90562041679325	3.90562041679325	3.90562041679325	3.90562041679325	3.90562041679325	3.90562041679325	4.24090601589107
AT2G12650	5.59165118231608	4.99761628913687	5.30117676452265	5.17342205285091	5.20136129102323	5.36560253165976	3.90562041679325	3.90562041679325	3.90562041679325	3.90562041679325	3.90562041679325	3.90562041679325	4.18783752145615	3.90562041679325	3.90562041679325	6.12254603725422	6.59374711679677	6.38737557478856	5.72827464995084	5.5855569765694	5.7696651715684	3.90562041679325	3.90562041679325	3.90562041679325	5.91834451350009	5.81711780575551	5.7918091231769	3.90562041679325	3.90562041679325	3.90562041679325	3.90562041679325	3.90562041679325	3.90562041679325	5.6157381051326	5.84740952320437	5.68829083627816	6.06112750394498	5.56391249384621	5.45486662605711	3.90562041679325	3.90562041679325	3.90562041679325	5.29055091129592	4.76107186808558	4.43035672335609	4.62378803160815	4.71896218303724	3.90562041679325	4.24052219843122
AT2G12680	5.9045561908466	5.72034798388337	5.88645776609465	5.77221458453127	5.80312262047451	6.17395335814369	4.57491654403844	3.90562041679325	3.90562041679325	4.5129588890838	4.2063596936272	4.30444316897229	3.90562041679325	3.90562041679325	3.90562041679325	6.68020880675782	7.10590083355408	6.5984369119926	6.3536957518927	6.50041367308557	6.46449466433529	4.18782148523212	3.90562041679325	3.90562041679325	5.87051006161994	6.0041296706202	5.76082740930434	3.90562041679325	3.90562041679325	4.21059012191329	3.90562041679325	3.90562041679325	3.90562041679325	6.09469465547459	6.31100935630013	5.72085143431125	6.01212762107889	6.16772693923043	6.15320288347953	3.90562041679325	3.90562041679325	3.90562041679325	5.54513689221292	4.47026301669066	5.18262245373209	4.29231858346913	5.33976638422322	3.90562041679325	3.90562041679325
AT2G12685	3.90562041679325	4.60344911437526	4.25737128198746	5.17427245238314	4.98876061321631	3.90562041679325	4.7217677795127	3.90562041679325	6.64540961423999	5.57179831032196	5.20986851893594	5.36887042969983	3.90562041679325	3.90562041679325	3.90562041679325	5.89125368906322	4.8045906986157	5.19642794166162	5.42500310905374	5.06969184664313	5.4926697086035	3.90562041679325	3.90562041679325	3.90562041679325	3.90562041679325	4.3006553841803	4.38191304291212	3.90562041679325	3.90562041679325	3.90562041679325	3.90562041679325	3.90562041679325	3.90562041679325	3.90562041679325	4.46843997180403	3.90562041679325	4.79032029961669	4.81671060348284	4.23655781049118	3.90562041679325	3.90562041679325	3.90562041679325	4.79039361755936	3.90562041679325	4.96994004392483	4.51475792636949	4.87329345911108	3.90562041679325	3.90562041679325
AT2G12770	6.90356068402138	5.34540411419766	6.15767978616384	7.25653788020888	7.20149504293588	6.56084627681096	3.90562041679325	3.90562041679325	3.90562041679325	4.21095945220561	4.20635423859144	4.39329342082621	3.90562041679325	3.90562041679325	3.90562041679325	5.46881027521875	5.71936116873259	6.24291147575123	5.04533982829029	5.76647185370012	5.63853552826065	4.18781271133093	3.90562041679325	3.90562041679325	4.6970357800064	4.18475642531135	3.90562041679325	3.90562041679325	3.90562041679325	3.90562041679325	3.90562041679325	3.90562041679325	3.90562041679325	3.90562041679325	3.90562041679325	3.90562041679325	3.90562041679325	3.90562041679325	3.90562041679325	3.90562041679325	3.90562041679325	3.90562041679325	5.00363216406489	5.49667791970611	5.18260897243975	5.00928667596833	4.59556655763475	3.90562041679325	3.90562041679325
AT2G12780	7.18575000480105	7.27182656259096	7.26030703272139	7.29525090752974	7.76231848944586	6.92106796803318	5.59427283042932	5.7013331742505	4.74282569546314	5.39811272075657	5.84393692847043	5.38904535854697	3.90562041679325	4.28214498738264	3.90562041679325	6.61911380069239	7.71604125738148	6.88054951736359	6.44725097515387	6.47626983488111	6.95223624196962	4.18783752366885	3.90562041679325	3.90562041679325	6.19286011019064	6.42457613480402	6.18501631627595	3.90562041679325	3.90562041679325	3.90562041679325	3.90562041679325	3.90562041679325	3.90562041679325	7.25649549547561	7.40980046219949	7.67233446793061	7.47352304515186	7.59301808999759	7.00916121622212	4.34134979209652	3.90562041679325	4.25955490155545	6.98583922661286	5.28276279056802	6.18993514533916	5.53103795931523	6.5318245897939	3.90562041679325	4.24054982881801
AT2G12815	3.90562041679325	4.40262145121579	4.60300962941942	4.55478736772652	4.71485261507572	4.31138907914285	4.84402427389801	5.09521642246697	4.32834416911723	3.90562041679325	3.90562041679325	4.18828030298494	3.90562041679325	3.90562041679325	3.90562041679325	4.9560366989602	5.47301872347191	3.90562041679325	4.80859319355613	4.2242280584113	4.97998409852711	3.90562041679325	3.90562041679325	3.90562041679325	3.90562041679325	3.90562041679325	3.90562041679325	3.90562041679325	3.90562041679325	3.90562041679325	3.90562041679325	3.90562041679325	3.90562041679325	4.18478045054314	4.6287465002917	5.03814379950373	4.8995278748716	4.6793470844339	4.70764466149038	3.90562041679325	4.37091945379944	3.90562041679325	4.48932710739902	3.90562041679325	3.90562041679325	3.90562041679325	4.34458817650194	3.90562041679325	3.90562041679325
AT2G12840	7.62165715873064	7.94696119408008	7.90924313066008	7.64806389339418	8.40658758700375	7.6573248205589	7.96999736622031	8.05771286325876	6.03242100615106	7.08214393983495	8.12707395540734	6.98638945535554	3.90562041679325	3.90562041679325	3.90562041679325	7.29723182485913	8.88643619021146	8.31770043235267	7.69866029530672	7.79808903982473	7.55433892644647	3.90562041679325	4.4052189452562	3.90562041679325	5.65857675749285	5.75400774253114	4.29401229574014	3.90562041679325	3.90562041679325	3.90562041679325	3.90562041679325	3.90562041679325	3.90562041679325	7.64772309060385	7.8670085367885	7.34514332882763	8.08589180618996	7.76180726450449	7.29322456713948	3.90562041679325	3.90562041679325	3.90562041679325	7.25511460697799	4.69909864423234	5.80840143762948	4.67233870593096	6.32710866580211	3.90562041679325	3.90562041679325
AT2G12860	4.75801196570635	4.75914431038031	4.51062670995714	4.65300953412463	4.71528717922615	5.02843075615939	5.3540635969959	5.31954849807665	5.00213456096199	5.02224671307723	5.91253759062657	5.0101719288476	3.90562041679325	4.28214571556351	3.90562041679325	4.86817499414791	4.9056764527496	4.7380313144163	4.80836309471502	4.94153286837181	4.97970009688618	3.90562041679325	3.90562041679325	3.90562041679325	4.40994627641934	4.77652130582584	4.29392116734082	3.90562041679325	3.90562041679325	3.90562041679325	3.90562041679325	3.90562041679325	3.90562041679325	4.99775060039452	4.91781259138952	5.09672762904564	5.86689317360531	5.50242636282992	5.0261287735955	3.90562041679325	3.90562041679325	3.90562041679325	4.72527252100617	3.90562041679325	4.49152298081928	4.29232841453025	4.77357158422296	3.90562041679325	3.90562041679325
AT2G12980	12.1447893306327	11.7945309149902	11.7038139795228	12.2429487301705	11.6421650789459	12.2771865209204	9.83196608844358	9.87958539623396	9.79536445205489	10.1348335350835	10.3665343528896	10.1555550628997	4.39296870187329	4.65244567766861	3.90562041679325	7.79049275241053	8.00526204127706	8.03615047636241	7.58287271269414	8.12889175255586	8.02983127689619	4.46743510553052	4.25973249857662	4.36075159881398	8.60121279565218	8.68735494635452	7.56501990918733	4.42949106992455	4.39449341950175	4.210623054461	3.90562041679325	3.90562041679325	5.31109005639225	10.0859893646373	8.17081971753834	8.75693824268051	7.68213645653769	7.14390216385261	7.73243463445621	4.34136419686549	4.82439719431329	4.51564470170423	8.663308491862	5.28271500541673	8.39033809451067	4.62382226878656	7.73739008605325	4.24508367763351	4.57110793292606
AT2G12990	7.38101738212096	6.78879260190156	6.8855059720861	7.14504886221257	8.37770986686113	8.82757203608097	5.41901505249023	5.8376620467346	5.51742100210271	6.26637348062675	6.24952439191559	5.95749391892429	3.90562041679325	4.2821643411503	3.90562041679325	4.52088866368975	4.5458254983874	3.90562041679325	4.36260041888101	3.90562041679325	4.81050816071402	3.90562041679325	4.2599073385752	3.90562041679325	7.4127353485703	8.02356685359717	6.51627674494189	3.90562041679325	3.90562041679325	3.90562041679325	3.90562041679325	3.90562041679325	3.90562041679325	5.02976783465514	4.69615794761643	5.72003012998205	4.79022863642964	4.67934660121488	4.88186078365345	4.21441910663054	3.90562041679325	3.90562041679325	6.40115437213577	4.5559814147934	6.28999730334647	3.90562041679325	6.14663844357335	3.90562041679325	3.90562041679325
AT2G13000	8.84305255957913	8.18133346073533	8.53082468070354	8.53417779872573	9.5211870789117	9.89845916490023	6.94699170044085	7.62857218657679	6.37624215917843	7.60427669478688	8.19282171430585	7.33208583671077	3.90562041679325	4.55415538948851	4.25767408692774	5.56643209030415	5.84657967673672	5.89582613774205	5.61075209963898	5.48370948790483	5.99668988540092	3.90562041679325	3.90562041679325	4.54668502292974	8.83536844845803	9.47190724305359	7.87563157818272	3.90562041679325	4.18874707664396	4.21059042706345	3.90562041679325	3.90562041679325	4.4196497066805	5.73728984992028	5.59645502214618	5.62030495587986	5.51297192468228	5.33258867055756	5.89386335903782	4.21430199793837	4.56065217776227	4.25955100971115	7.59070455663071	3.90562041679325	7.43048897983461	3.90562041679325	7.01738576140127	4.38456119978759	4.24053308883244
AT2G13010	5.90148221453678	6.08775119088424	6.10095241958063	5.54751048783502	5.63402413948491	6.1987833039477	3.90562041679325	3.90562041679325	3.90562041679325	3.90562041679325	4.20645196339257	3.90562041679325	3.90562041679325	3.90562041679325	3.90562041679325	3.90562041679325	4.54574863171949	3.90562041679325	3.90562041679325	3.90562041679325	4.50342584941686	3.90562041679325	3.90562041679325	3.90562041679325	5.94271395457046	5.83347649723499	5.61154761010553	3.90562041679325	3.90562041679325	3.90562041679325	3.90562041679325	3.90562041679325	3.90562041679325	3.90562041679325	4.23168179303306	3.90562041679325	3.90562041679325	3.90562041679325	3.90562041679325	3.90562041679325	3.90562041679325	3.90562041679325	3.90562041679325	3.90562041679325	3.90562041679325	3.90562041679325	3.90562041679325	3.90562041679325	3.90562041679325
AT2G13020	6.69014078808726	6.58598213717114	6.73188170881982	7.3963199388514	7.33137492775761	6.66872078930153	5.64733022040258	5.15650036865367	5.20388002262106	5.09525609433403	5.50058329414177	5.31846215021467	3.90562041679325	3.90562041679325	4.25766189220552	5.0366499181512	5.15644453088888	3.90562041679325	5.00269515908994	5.02753049315692	5.07706701733586	3.90562041679325	3.90562041679325	3.90562041679325	5.91833266421748	5.96327662874632	6.38395348151648	3.90562041679325	3.90562041679325	3.90562041679325	3.90562041679325	3.90562041679325	3.90562041679325	6.78289917513496	6.65450048531361	6.78263360262799	7.29904963749965	6.79399098829498	6.43939439838998	3.90562041679325	4.37076049612999	3.90562041679325	6.49854838241854	5.74666632580549	5.67638032465327	5.58631537704738	5.84570624659001	4.24504695333748	4.24052032864744
AT2G13040	6.72661220775691	6.2754685950055	6.61651549553589	7.17606970969904	7.06693994508939	6.92110172224023	4.57491598037338	4.96141303350058	4.74275010586972	4.75851418538056	4.92787599989123	4.90567817857871	3.90562041679325	3.90562041679325	4.2577193297952	5.61225940502583	6.25746748379609	5.19659839355095	5.2684517600624	5.60994019048955	5.28546457634063	3.90562041679325	3.90562041679325	3.90562041679325	7.58225132612777	7.4564724622762	6.89860416024774	3.90562041679325	4.18877582252691	3.90562041679325	3.90562041679325	3.90562041679325	4.41970151652822	5.72064604726786	5.92759336146025	5.75242878587021	5.8808120297019	5.25656324845834	5.45487074164671	3.90562041679325	3.90562041679325	3.90562041679325	5.70523160829223	5.17634831299842	4.96919216516685	4.80083837595154	4.91793683090344	3.90562041679325	4.24058043185862
AT2G13050	5.6770998027085	5.96289731767309	6.17660617400321	6.17192637757864	6.08428441382958	6.17397635966664	5.28503039276056	5.21366142244493	4.74280672142395	5.9559185318645	5.56883120896875	5.51797908056286	3.90562041679325	3.90562041679325	3.90562041679325	7.12017315539955	7.36639388120067	6.91210409014126	6.52260229584056	6.46402950170161	6.92106504395616	3.90562041679325	3.90562041679325	3.90562041679325	10.0813646798558	10.0234219486119	9.40023632391649	4.2091708445865	4.18876190597084	3.90562041679325	3.90562041679325	4.32621253980957	3.90562041679325	5.7859024551095	5.78395871079302	5.9547199911792	6.23014679475893	5.73126076064456	5.39428921053441	3.90562041679325	3.90562041679325	3.90562041679325	6.19547045605015	5.40989318659752	5.61294547857939	4.83931542382467	5.47541331417743	3.90562041679325	4.24055751041557
AT2G13070	3.90562041679325	3.90562041679325	4.2568486711165	3.90562041679325	3.90562041679325	3.90562041679325	5.04541868577713	5.0952231253171	3.90562041679325	5.16397223341514	4.84223539809172	4.53370115929399	3.90562041679325	3.90562041679325	3.90562041679325	4.76939604521281	5.15695685331482	5.41478475128523	4.69071835572373	4.79447960122229	4.92709204828338	3.90562041679325	3.90562041679325	3.90562041679325	4.41029979842663	4.18497079581523	4.18085747715963	3.90562041679325	3.90562041679325	3.90562041679325	3.90562041679325	3.90562041679325	3.90562041679325	5.22851823015983	5.34295691813932	5.43043851605005	5.53161460842349	5.25646370613625	5.15108719060302	3.90562041679325	3.90562041679325	3.90562041679325	5.05070933704599	4.81790882749148	4.93894837559768	4.1795269488541	4.21661265856248	3.90562041679325	3.90562041679325
AT2G13080	5.39797548106233	4.9976316220943	5.04280801630703	5.17341863335921	5.55473661029101	5.02841081326324	3.90562041679325	4.47894012897268	3.90562041679325	4.33663240442009	4.20635196372534	3.90562041679325	3.90562041679325	3.90562041679325	3.90562041679325	5.17940540682483	5.15644271906598	3.90562041679325	4.80831863525712	4.53865219780293	4.74501166636475	3.90562041679325	3.90562041679325	3.90562041679325	5.32528698596336	5.32679204763543	5.35238425329172	3.90562041679325	3.90562041679325	3.90562041679325	3.90562041679325	3.90562041679325	3.90562041679325	4.58422282008874	5.09402071306268	5.84332031833579	5.11162362880499	5.08565032267919	4.70763585920311	3.90562041679325	4.37075994021038	3.90562041679325	4.48899031555676	3.90562041679325	4.27768054778591	3.90562041679325	4.21651897096663	3.90562041679325	3.90562041679325
AT2G13120	4.33633077257793	3.90562041679325	4.60260762175595	5.01199865818999	5.34304614984263	5.0930380607446	4.84402752747052	4.31228968532599	4.50165236285307	4.51303152010538	4.63586051730159	4.64608814400556	3.90562041679325	3.90562041679325	3.90562041679325	5.4686881115614	5.47255074997831	5.06755870204308	5.1630778011523	5.42936029263135	5.12239334095605	3.90562041679325	4.25974269571378	3.90562041679325	4.40998751865818	4.29984245367084	4.29396285068836	3.90562041679325	3.90562041679325	3.90562041679325	3.90562041679325	3.90562041679325	3.90562041679325	4.29980499096915	4.6959494076716	4.67145752658782	4.56348598595892	5.03785732786212	4.8818529880095	3.90562041679325	3.90562041679325	3.90562041679325	4.84806103869428	3.90562041679325	4.90721334422813	4.1794786726452	4.82458113931583	3.90562041679325	3.90562041679325
AT2G13160	11.3343331109916	11.05933046216	11.2199768027079	11.4638538382759	11.7122590403568	11.3698632000097	9.2966921022194	9.08384910172642	9.34381088191219	9.53931997175536	9.73479381383531	9.78789759711544	4.46747998405883	4.88569024507391	4.60468288113997	8.6100705020612	7.27078660020143	7.77298539838447	7.10284208568348	8.14770239832629	7.94037870020869	4.4674313554803	4.40516659459861	4.54666052872343	10.5647725071392	10.7314310011035	10.7197056040182	4.57950911650429	4.74455635625842	4.7574717739076	3.90562041679325	4.62910893914107	4.91828408404592	10.6925498481028	10.6058185593266	10.5051390881069	10.136671320253	10.2456307345866	10.3098130136408	4.21431998362223	5.02193881808731	4.68936424065486	10.9357215653558	8.13457075495628	10.2082911391169	8.03650981821566	10.4938781501757	4.57995580762509	4.48320417945598
AT2G13170	3.90562041679325	3.90562041679325	3.90562041679325	4.43700939250179	4.37717489666416	3.90562041679325	4.38098639792892	3.90562041679325	3.90562041679325	3.90562041679325	4.20635822873023	3.90562041679325	3.90562041679325	3.90562041679325	3.90562041679325	3.90562041679325	4.90562713445557	3.90562041679325	4.36246382378128	4.6120054104458	3.90562041679325	3.90562041679325	3.90562041679325	3.90562041679325	5.24505171773722	4.85678640341369	3.90562041679325	3.90562041679325	3.90562041679325	3.90562041679325	3.90562041679325	3.90562041679325	3.90562041679325	4.46137599138536	4.62850198624548	4.29193979548731	4.56347780979476	4.87769651319004	4.37260867093773	3.90562041679325	3.90562041679325	3.90562041679325	4.57775941077999	4.36762287966795	3.90562041679325	4.29231758695334	4.52388806027917	3.90562041679325	3.90562041679325
AT2G13175	4.33645792770923	4.40316180742476	4.51061914931213	4.8160648324392	3.90562041679325	4.70932248844213	6.48969867506346	6.42809383654123	6.00218342781595	5.98874422844121	6.4739539772632	5.99831001808642	3.90562041679325	3.90562041679325	3.90562041679325	6.09204693804672	6.25737017159173	5.96049462061277	5.97192318332953	6.01393057938592	5.88831253561602	3.90562041679325	3.90562041679325	3.90562041679325	6.35411895828402	6.41481705692349	6.52310855736405	3.90562041679325	3.90562041679325	3.90562041679325	3.90562041679325	3.90562041679325	4.41967231926093	6.03073688512639	6.52490067624009	6.03245086255841	6.28200959805177	6.23982531340224	6.23464785527791	3.90562041679325	3.90562041679325	3.90562041679325	6.08920567085745	5.34816757241227	5.69181247572735	4.97782228678527	5.97102578308736	3.90562041679325	3.90562041679325
AT2G13200	7.78215998122629	8.23376755179192	7.94598169936778	7.53177414981255	7.4962730763219	8.21761200975405	6.00541172767842	6.15327537868071	4.83846222590742	6.46073604950955	6.36015709881949	5.83722438548817	3.90562041679325	3.90562041679325	4.25770197799874	6.02899572385813	7.05754989779073	6.0808498343841	6.92274486141819	6.77215494533	6.992818274404	4.1878492113151	3.90562041679325	3.90562041679325	7.10329955574691	6.92568698136496	6.57500156426489	3.90562041679325	4.18876479839364	4.21061672267502	3.90562041679325	3.90562041679325	3.90562041679325	5.921348876032	6.17399476670326	6.66186555848724	6.77211744881691	6.49482579570469	6.6641420557624	3.90562041679325	3.90562041679325	3.90562041679325	6.90726546611744	4.92190217225751	5.66089405268137	5.43256818041334	6.14616522876532	3.90562041679325	3.90562041679325
AT2G13230	4.7582160239866	5.09642075309195	5.13652107588475	5.01194851960176	4.99067146672017	5.31642144922657	3.90562041679325	3.90562041679325	3.90562041679325	3.90562041679325	4.33016931660914	3.90562041679325	3.90562041679325	3.90562041679325	3.90562041679325	4.34246039498723	4.54556491361704	3.90562041679325	3.90562041679325	4.22404814368885	4.25232736845116	3.90562041679325	3.90562041679325	3.90562041679325	4.69707016091421	4.89421613978334	4.57414139816402	3.90562041679325	3.90562041679325	3.90562041679325	3.90562041679325	3.90562041679325	3.90562041679325	4.38765484910577	4.55351752057626	4.45034403997888	4.50701284071508	5.03787934000715	4.3726087965087	3.90562041679325	3.90562041679325	3.90562041679325	4.57776826893191	3.90562041679325	3.90562041679325	4.37852738611191	3.90562041679325	3.90562041679325	3.90562041679325
AT2G13250	4.64649198412373	3.90562041679325	4.40078715274066	4.8160613998544	4.37714894936238	4.60384643345574	3.90562041679325	4.47890229355787	3.90562041679325	3.90562041679325	4.20636982181899	3.90562041679325	3.90562041679325	3.90562041679325	3.90562041679325	5.51859693860958	5.08002368728899	3.90562041679325	5.16303018195669	5.24758084112629	5.6105757950823	3.90562041679325	3.90562041679325	3.90562041679325	5.24514222079533	5.06074577115712	5.25959823584969	3.90562041679325	3.90562041679325	3.90562041679325	3.90562041679325	3.90562041679325	3.90562041679325	5.37297562823534	5.27734935275127	4.75948346531318	5.23899605479917	5.33257837609139	5.56720148216602	3.90562041679325	3.90562041679325	3.90562041679325	4.84799284433666	3.90562041679325	4.80490909175529	3.90562041679325	4.82454627128129	3.90562041679325	3.90562041679325
AT2G13270	3.90562041679325	3.90562041679325	3.90562041679325	3.90562041679325	3.90562041679325	3.90562041679325	4.38098540039704	4.47878671183329	3.90562041679325	4.33676813819917	4.20642433988538	3.90562041679325	3.90562041679325	3.90562041679325	3.90562041679325	3.90562041679325	4.90583193952768	4.4982359215441	3.90562041679325	3.90562041679325	4.50338668210652	3.90562041679325	3.90562041679325	3.90562041679325	3.90562041679325	3.90562041679325	4.18071593084849	3.90562041679325	3.90562041679325	3.90562041679325	3.90562041679325	3.90562041679325	3.90562041679325	4.93011590582139	5.1336380548866	5.03841767888668	4.61520616443746	4.75127509243255	4.88185587697915	3.90562041679325	3.90562041679325	3.90562041679325	3.90562041679325	3.90562041679325	3.90562041679325	3.90562041679325	4.21656902926897	3.90562041679325	3.90562041679325
AT2G13300	3.90562041679325	3.90562041679325	3.90562041679325	3.90562041679325	3.90562041679325	3.90562041679325	3.90562041679325	3.90562041679325	3.90562041679325	3.90562041679325	4.20637411682044	3.90562041679325	3.90562041679325	3.90562041679325	3.90562041679325	5.85650123666673	6.49892219552666	5.8276705481313	6.00835214149933	6.27927021923603	6.4645657991399	4.18784468718855	4.40515367520803	3.90562041679325	6.46743273843618	6.45357010749838	5.66282047022503	3.90562041679325	3.90562041679325	3.90562041679325	3.90562041679325	3.90562041679325	4.41967637548684	6.64888680464212	6.10818244677583	6.30405561988855	6.45372451746244	6.22215643761436	6.15320521096037	3.90562041679325	3.90562041679325	4.25955667421171	5.75407554387008	5.31594410566191	5.10798251312605	4.97782621167943	5.47541321409263	3.90562041679325	3.90562041679325
AT2G13310	5.67690442232868	5.48393942706896	5.50931957064568	6.03615521688807	5.58180946421337	5.45792972006477	4.95040451610623	5.50481943205144	5.93878889290058	5.75839391620297	5.97764805740979	5.83725845877159	3.90562041679325	3.90562041679325	4.25770794240095	9.56322047003171	9.24836905411387	9.43319645576024	9.34482491536582	9.42175639487865	9.40065529952356	4.18785507277662	4.25973176170458	3.90562041679325	8.26107020457539	8.48655113181953	8.37688586216862	3.90562041679325	4.30541492869753	4.21062234603476	3.90562041679325	3.90562041679325	4.41968847720002	8.85461873385021	8.78587635299393	8.73878497817943	8.61437064737643	8.651393904638	8.88819108101409	4.43829463667324	4.37079324182668	3.90562041679325	9.37153568184487	8.08587250148847	8.81372701005824	7.74622849131693	9.09262895221687	4.24508308808454	4.48320629656278
AT2G13320	3.90562041679325	3.90562041679325	4.25725937120574	4.73943511631191	4.37643031339701	4.31145620749231	3.90562041679325	4.31182994302511	3.90562041679325	4.21140809360942	3.90562041679325	3.90562041679325	3.90562041679325	3.90562041679325	3.90562041679325	4.95550968814351	4.80443620516838	4.49817491171652	4.95877246253087	5.02913582772628	4.92756984407208	3.90562041679325	3.90562041679325	3.90562041679325	4.52294902344641	4.77806922196585	4.4545297655042	3.90562041679325	3.90562041679325	3.90562041679325	3.90562041679325	3.90562041679325	3.90562041679325	4.68684037745565	4.46835932530755	4.29143874610788	4.17616398401404	4.5991752430238	4.47634753410972	3.90562041679325	3.90562041679325	3.90562041679325	5.68205290036534	4.23264398023568	4.59744901314484	4.1796244370925	5.04239107365922	3.90562041679325	3.90562041679325
AT2G13390	8.65375879425359	8.92769307644626	8.84529878599631	8.30896625422937	7.9959178791032	8.14623732863701	8.31396728071253	8.81490362489136	6.81163946723045	7.13853805934025	8.15008268642478	7.14287303765486	3.90562041679325	3.90562041679325	3.90562041679325	7.03036100941441	8.71621290224669	7.72109760312935	7.29780347772264	7.31985792372893	7.88796311458332	4.18780167456056	3.90562041679325	3.90562041679325	8.26922345243644	8.63050927338587	8.23135717601727	3.90562041679325	4.39443335909725	4.21057111433282	3.90562041679325	4.32614796237073	4.62879025917946	7.28306232346761	7.2350806986344	6.59764465144451	6.78623470900869	7.67685808386404	6.59323497833212	4.21429071837471	3.90562041679325	4.25954602301942	8.14231183452515	4.92199680589941	6.11541486645118	5.43249503448531	6.77701558749941	3.90562041679325	4.37817683339596
AT2G13400	6.12281998282402	5.77121533696113	6.28465878087255	6.06006537584847	6.45839244678346	6.01542507909227	10.9250188271032	11.1554339216072	9.1616735609191	9.08615085253818	10.9138097012461	9.1465389420022	4.59194416245722	3.90562041679325	3.90562041679325	8.41813898335924	9.17612992664932	8.87039895956301	8.45116527856755	8.110767823101	8.78761082680638	3.90562041679325	4.40535570354642	4.54655737712529	7.97351456907654	7.74741451600292	7.79813641538954	3.90562041679325	3.90562041679325	3.90562041679325	3.90562041679325	3.90562041679325	4.4198443800671	8.88070166171123	9.07080810032597	9.12631390352048	8.84110795725044	9.15924239660547	8.93101805254793	4.21439555083947	3.90562041679325	3.90562041679325	9.30413829461101	5.6522521586427	6.77001181440391	6.17753952314139	7.98170251419735	4.38474856629781	3.90562041679325
AT2G13750	4.64634356909118	4.60579420979829	4.25663249409583	4.9514119580809	4.56952678521617	5.15361326955978	3.90562041679325	4.71117025712174	4.74278008604148	4.43259708367349	5.04289338092611	4.39336360621466	4.18787949422762	3.90562041679325	3.90562041679325	4.34243903052301	5.41618469349074	3.90562041679325	4.22934577876291	4.45499510701417	4.74506766106516	3.90562041679325	3.90562041679325	3.90562041679325	5.89490976026687	5.22859850994888	4.45315592911924	3.90562041679325	3.90562041679325	3.90562041679325	3.90562041679325	3.90562041679325	3.90562041679325	4.81767964434012	3.90562041679325	3.90562041679325	4.61519297968611	4.39849586453301	4.93258452729686	3.90562041679325	3.90562041679325	3.90562041679325	4.4890602475702	4.63150147816581	4.87447794743967	5.00933548845997	4.77358343089812	3.90562041679325	4.24056829390702
AT2G13830	3.90562041679325	3.90562041679325	3.90562041679325	3.90562041679325	3.90562041679325	4.6038389862354	4.84402837615948	4.88618450433647	4.63319180619147	4.70473467320532	5.07820266814639	4.46786498675622	3.90562041679325	3.90562041679325	3.90562041679325	4.34246541978464	4.99692520111505	4.73803660692825	4.95800362841617	5.1064041176875	5.32247015579716	3.90562041679325	3.90562041679325	3.90562041679325	4.26309737476301	3.90562041679325	4.18056497701341	3.90562041679325	3.90562041679325	3.90562041679325	3.90562041679325	3.90562041679325	3.90562041679325	4.52603152721515	4.36565545635895	4.45035350303937	4.56347743267735	4.39850489131871	4.37260861727283	3.90562041679325	3.90562041679325	3.90562041679325	5.00364400435528	3.90562041679325	4.59698431230298	4.2923166742677	4.21652237773554	3.90562041679325	3.90562041679325
AT2G13870	8.50996142836257	7.89374444319737	8.41889185633092	9.13229687137234	9.21056658256301	8.38694515300709	8.26077317798572	8.61262631999982	8.27373315998673	8.48207522870689	8.67440867609117	8.51568299811222	4.30416072055961	4.43661899614331	4.25770564739238	8.84999370437751	8.04686241842864	8.57263666624042	7.07848259992174	8.59414802059964	8.28912009015776	4.1878528173632	3.90562041679325	3.90562041679325	9.55318284643231	9.59601336659752	9.76258291913767	4.50944041028387	4.39449009874494	4.33615951096157	4.32439999947973	4.62910615972714	3.90562041679325	8.9595781220645	9.05776056808951	8.9301568873542	8.83266411360192	8.83299514720737	8.71117748823606	4.3413618388929	3.90562041679325	3.90562041679325	8.7794667905997	6.80290828655902	8.18650982493319	6.53203841210724	8.0891508216124	3.90562041679325	3.90562041679325
AT2G13890	6.65068880892183	5.96307898103082	6.01877904991589	6.66953433233732	7.50291687211748	6.54202953795212	6.2206473822898	6.85239813652559	6.35270971057211	6.97615094527755	7.41354970859462	6.62327804305671	4.18785256693788	3.90562041679325	4.25767947042958	3.90562041679325	3.90562041679325	4.49824952446411	3.90562041679325	3.90562041679325	3.90562041679325	3.90562041679325	3.90562041679325	3.90562041679325	6.45167697259125	6.58959696374564	6.46911455960376	4.20915399593777	4.18875049743752	3.90562041679325	3.90562041679325	3.90562041679325	4.41965587211868	4.38765477313124	4.36566303645778	4.67152851205614	5.02655380518229	4.25498381914211	4.7701034465577	3.90562041679325	3.90562041679325	3.90562041679325	6.62817236821391	4.7610455685669	6.71444355557708	4.62380004566677	5.91881466133468	3.90562041679325	3.90562041679325
AT2G13970	5.971340820817	6.00627719635014	6.42976429218299	6.29507769825313	6.17154501872888	6.07035718736585	6.46231250291738	6.8674166572649	6.14809421670732	6.6112959570038	6.58912138916424	6.22524889199793	4.18787575757058	3.90562041679325	4.25770380913846	6.23751075954617	7.13745498445991	6.63699546453345	6.757828854265	6.5243951924606	6.65545169460301	6.38674813655263	6.41648683837174	6.34616732941362	6.68258224808415	6.33394315760204	6.64924525902777	6.47100682422263	6.57556022743859	6.7535118028029	6.10156396366132	6.41043080126057	6.37566872186725	7.1097003264985	7.05307435275161	7.10338698547925	6.8945347261468	6.85122896558477	6.91623067949978	3.90562041679325	3.90562041679325	3.90562041679325	4.38306332012913	3.90562041679325	3.90562041679325	3.90562041679325	3.90562041679325	3.90562041679325	3.90562041679325
[truncated: 930 more rows]
[truncated: 109 more columns]
