# Supplementary material for: Canalization of genome-wide transcriptional activity in Arabidopsis thaliana accessions by MET1-dependent CG methylation
Source: Genome Biol. 2022 Dec 20;23:263. doi: 10.1186/s13059-022-02833-5 (PMC9768921; doi:10.1186/s13059-022-02833-5)
Supplement: Supplementary file 15 — Additional file 15: Dataset S12. vsd-transformed read counts for Consensus Non-TE-DEGs across 158 samples (met1 mutants and WTs). [file 13059_2022_2833_MOESM15_ESM.tab]

AT1G01010	6.26360610382798	6.86065259295964	6.03988020398986	7.23698055856551	7.17684958293324	6.48397748313881	6.51654426753189	6.17834501720575	7.27004220731767	6.83651793450013	6.90232093706054	7.42326168643448	5.29316384469791	5.17255385830146	6.0861173856367	6.95044859894173	6.766309636046	6.67450636708481	6.71608343174971	6.83969684747199	7.20574997885216	5.7717956594584	5.75338769372443	5.22968877388926	5.62914719484608	5.25416046286312	5.59287749403674	4.7002182337077	5.01271985993756	5.05826315958338	5.50373017270175	5.25584561511682	6.02196498637229	5.61573268693135	5.71707426302164	5.54807424853214	5.88081629774859	5.85512889445819	5.99255721472636	4.99477158010899	5.10673866573847	5.19040309819861	7.6580463987495	6.80280629924523	7.73723396540882	6.68769171763693	7.59792421283917	6.90450003284862	6.35041897584336
AT1G01020	6.03761125522608	5.68592958872006	5.30978680030053	5.54858400020034	5.88617908263396	5.83710307702374	5.87648629483947	5.76315620968949	6.20450901582732	5.79472902510618	6.23439892617784	6.14393682865334	6.04924640242218	6.27279290535545	6.14469800469169	5.86380647891567	5.35316753623601	5.92610349639092	5.95443605362252	5.63611978496597	5.72024866722416	5.79849224083348	5.94121281363799	5.85647346865381	6.1989837256264	6.09660197164559	6.34991002242572	6.22660841190845	6.7965651555562	6.19352336847881	6.4515552223198	6.21982237025031	6.01490268675808	6.09290392010931	5.79227412009997	5.42762751646537	5.99728111433713	5.56671402967362	5.95496271212505	5.85859292666836	6.30650280207789	5.75597127516261	6.40102004943927	6.87960388199986	6.19897941925942	6.32618100521524	6.18450678772809	6.14885890925532	6.10032883909551
AT1G01060	9.65343231259215	9.91737905499148	9.93746696147448	9.75023639914811	9.83055791615506	10.3846205832327	10.5429534662487	10.324588749767	9.15409672289393	9.39465293332363	10.4969884460982	9.57737473440156	9.50610775479951	9.52775167971478	9.60433562256671	8.57896227939715	10.045691306775	9.36215304782833	8.53291090751744	8.63624370409442	8.31520677213352	9.24188237856429	8.81082203268977	9.2392007272789	9.52460750811587	9.28753466662042	9.35848161045816	9.0973749107669	9.57013397705444	9.30474951385362	9.43131403889055	9.62671202738644	9.30334529934123	9.75396768450515	9.65328116741901	9.88855774661893	9.68137053630732	9.23455621649893	9.1262221435974	9.23302056516321	9.21767214585783	8.95846382172343	9.75462139512734	10.820184100289	9.31620956566706	11.186394955005	9.03364902005815	9.29872937699083	9.23188011651679
AT1G01080	8.73041475159044	8.55675773707684	8.46388507199907	8.04215029125393	8.18775417660204	8.14639451024867	8.12275831418274	8.29143110823014	7.08716786747497	7.43983646327126	7.91994287104261	7.62778228230248	8.58719287833102	8.43690169508685	8.55358826390863	7.47710216142184	7.8065194592333	7.61118676018043	7.30516095126226	7.47239946555406	7.09883425690915	8.7387287875384	8.56547285636629	9.06698432694327	8.54191133298443	8.67595092690055	8.60548096289828	8.66458647592904	8.60624164518726	8.39514800710321	8.22944226953795	8.7083120709863	8.084854467975	8.20960423689251	8.60120026388829	8.03038052692338	8.57892400057576	8.03482888340267	7.97977254602749	8.7073291194867	8.50846076944508	8.79080167680915	8.02832755159641	8.39277147784366	6.2800626855997	7.96000841923461	6.88543252144553	6.98397007313441	7.88753969654967
AT1G01100	9.09094754493019	8.53809495826766	9.36762710830545	9.68437009503747	9.87563339323547	9.21070704145616	9.81994095114206	9.25993473740076	9.27282630144976	9.2600513410456	9.64790437167678	9.36045415778189	9.78891468201099	9.56653822105077	8.69999613535624	9.63238748179336	9.49284178724915	9.60343615636264	9.44459667826001	9.39782068055758	8.80426967853626	9.10026469039864	9.08787229168007	9.24335004933311	9.2117384660072	9.21951759246584	9.69569869957228	9.69149629498614	10.4396213218075	9.5107428610185	9.37326658075831	8.98421821661995	8.72202679571211	9.6954694088363	9.96963198229486	9.69206433533085	9.59339326284284	9.60661221928179	9.64883244519566	9.34453388521297	9.19625428118914	8.61092435964398	9.32469123550429	9.57559780378328	8.69243208853725	9.58542971808805	9.12810109534259	8.54134402618612	8.69814136173579
AT1G01110	4.81475951886899	3.90562041679325	5.61399225229404	5.40266499068325	5.71353795620791	5.35232971494972	3.90562041679325	4.34024584246523	3.90562041679325	4.46873873057094	4.47478645054651	4.36950824330571	5.29823824243672	5.25483816194413	5.52840637168361	5.26168132340861	5.15689238415035	4.69793937395155	5.20544423969706	5.4338792478286	4.80155437263878	5.51974804412206	5.13117625451842	5.51387075214622	4.90005586921838	4.99821148625632	5.12472234451963	5.12887480792772	5.51033713460136	5.13436704905701	5.35485589918103	5.45738371558578	4.74467376436225	5.00637077638996	4.597763355685	5.17433823447214	5.06830106987557	5.05893816375626	4.88952494455836	5.66548037788934	5.48701871329722	4.94936129974866	4.78062456771538	4.7198373512313	4.18730494710791	4.98360408938226	4.47884124573904	5.0422221220328	4.77194367729357
AT1G01120	6.96662107381421	7.30498064785994	8.24721988414965	6.99954749432944	8.70121340506831	7.36309248914199	8.77031712584602	8.91834308572381	7.28231319878162	6.77449089956389	7.95074478818156	7.7529584202053	8.04406595497228	9.02881486041794	9.46915301967829	6.61902115198841	7.87267350564433	7.3393591163874	5.83567189205412	5.74550401685212	5.63865620550334	8.40223314854395	8.70681490406717	9.13817933802101	8.0501387564544	8.23707133457592	7.48768947277152	8.94561340110134	8.01699684882951	8.53238938912553	9.01649568054568	9.07730107215367	8.62498156971837	7.70754030450382	8.1553430662608	8.06606126942317	7.3705309838074	9.14146065731859	7.75918263378814	8.60603377864969	8.3361967789325	8.42202474365354	7.24702625859875	8.42922483820982	6.62752592368084	8.00941269661742	6.5867332421439	7.79132679350479	9.58981336323073
AT1G01140	8.64658360066988	8.76270869283418	8.37711311251195	8.82709905522425	8.42043816584463	8.76140771952029	8.22950232776092	8.59471152778463	9.12295694117892	8.92438670582067	8.22825511105815	8.4883500624886	9.31093339719085	9.32534648157303	10.1712058855012	8.60488470528802	8.25298593514287	8.51304062921501	8.16416632363975	8.06711186597591	8.74681293219836	8.94313913696512	9.00102168319673	8.46835766600168	8.68502633193166	8.69544905253324	8.55775454350259	8.35307839264514	8.18776549730863	9.08904886756614	10.0531623552746	10.1543388577067	9.95323443642028	8.63699474088768	8.26402522880384	8.91071533745128	8.89656286580345	8.35271800689837	8.48709638978485	8.62120916112494	8.52695076566977	9.6263104094009	8.92948437313617	9.82849060607279	9.47228309329802	9.3547317944574	9.11292709880547	9.59327837104727	10.0658412692902
AT1G01180	6.15317222604717	6.55663414160574	6.158407157979	5.96268675620105	5.63425351575424	5.9281064123711	6.75958932908476	6.85191621616416	6.70506887866344	6.93700132918781	6.26192135973951	6.40941014374373	5.96951050775048	6.27384342801594	6.66310370520431	6.0287893713753	6.61695657922424	5.59738468638389	6.26831401274403	6.38833544238126	6.74202764626142	6.05108514896778	6.15592602103491	5.67652609739671	6.33774000917225	6.35513377329243	6.2082437371942	5.66891167307915	5.50112713405463	5.85032375647189	7.22217108900015	6.67551264374567	7.18759043525886	6.20249461479561	6.33998027974376	6.85239697391906	6.11995795575333	6.38905614537273	6.08423725897039	6.46026932641017	5.96663132748661	6.70003437501438	6.49915285117968	6.55790053971905	7.35266382361796	7.1401343753111	7.00183539178248	7.30190485517737	7.19127422180061
AT1G01190	4.51241346084533	3.90562041679325	4.5107031547938	5.58219329648573	4.37708959302268	5.50142925876506	5.28502949288595	5.31943956204926	3.90562041679325	3.90562041679325	5.07834906535469	4.64612412836489	4.90493580172548	6.33219758444545	5.84464821569985	4.6565683063202	4.68635764957939	5.06755494460591	3.90562041679325	4.22409738672157	4.25235641492058	5.04168429481051	4.68979460571423	4.90727943345741	5.28625234453981	4.58431893435032	5.04445448781522	5.12318510063271	5.63775638881576	5.54473289000617	4.6260473133893	4.99632879900456	5.03241060441411	5.39529196571968	5.1335524113204	4.29188244091508	4.82826420164465	4.87766846150371	5.51239579008797	5.3303809263491	4.92875575424429	5.58359592332356	4.84809581876633	3.90562041679325	4.27771436058191	4.1794829960504	4.66008661223762	4.49095663954941	4.9446821000233
AT1G01200	4.756954543821	3.90562041679325	4.25675365330127	3.90562041679325	4.77804733605795	4.88393294730245	4.72177894479199	4.31220932178533	3.90562041679325	4.33679837106903	4.42479444768878	4.39352444818611	4.94138619219004	4.73836362773473	4.25780601476444	3.90562041679325	4.36008329426097	3.90562041679325	4.22939009298308	3.90562041679325	3.90562041679325	4.64565085543038	3.90562041679325	4.99863011553477	4.6974515205745	4.38784594311037	4.67581122503016	4.50962576242839	4.53491486423406	4.33629260951095	4.62614397657402	4.62935719574958	4.62903330655159	4.18478173894077	4.46799356624495	3.90562041679325	4.50703308836156	4.25496266064247	4.56322533948506	4.71347117379425	4.37086292133555	4.60835469948153	4.48920766025816	4.23291233327479	3.90562041679325	4.62389618270845	3.90562041679325	4.24516002337925	4.48338173756943
AT1G01250	5.79295799457854	5.344066312438	4.9394859538128	4.55475533382521	5.20073254401442	5.41282181793348	4.72177833841354	5.21326010283291	4.50142582928677	4.51322611969475	4.20646153523632	4.18823726071852	4.7862911311019	5.31177036455656	4.75806941240819	4.76945247941712	4.36011388894776	4.49822757081771	3.90562041679325	3.90562041679325	4.25241055185741	4.86741341108142	4.82935131328796	4.90715692150167	4.69755326889299	4.81814201444898	4.38081601639188	4.80378263890098	4.90817530624705	4.64625959345121	5.35900324618615	4.9967213844488	5.3114769685437	4.58421616305705	4.46802445060297	4.83803785188267	4.50703844561104	4.5992999424546	4.37261263233777	4.91118214131355	4.56081734247288	5.14648130276705	4.38323189831392	4.55604102481642	4.49162691872783	3.90562041679325	4.44218918276384	3.90562041679325	4.24070729918987
AT1G01260	6.88355702258897	6.63161098083947	6.70285778942505	6.8318954445542	6.56880551453765	6.89560525226536	6.82454371093066	6.70322142515135	7.11312774709556	6.87007289607385	6.72776285783636	6.73630738105734	7.46588601267902	7.29411682118418	7.72554694576736	6.453323321313	7.1435433563129	7.21926328944052	6.57084781589124	6.5274197795813	6.39602198402032	6.59953509375246	6.96049274981285	6.67872012047744	6.54208291344928	6.38879073813596	6.62018118112484	6.45879382121385	6.42999497615495	7.23526520812286	6.92600166849899	7.11416983876124	7.01819032996847	6.89640858704417	6.64341092962678	6.87347519889085	6.81284059448877	6.31714847396595	6.5377485742907	6.87728924784064	7.24663097492674	6.93457606980848	6.77950494944283	7.28794451933774	6.51070703089403	7.33899155103985	6.47771556984392	6.76322490469229	7.67143011806576
AT1G01340	6.68953871920958	6.71793473846075	6.60323882075205	7.27648647258016	7.20962800595663	6.04342056010961	6.56746970870309	6.04773034280751	7.52208246809246	7.30372344391861	6.87832638136575	7.26808720091147	6.42763034414601	6.293877350605	7.48739880143034	7.31055960836248	7.40591109184044	7.55333599711861	7.77113622440583	7.61504046075724	8.10987409838311	5.8819480408129	6.85905535618737	5.5289412473622	6.00962756831772	5.65203102446152	5.92340340382291	4.57960670568275	5.22000500556421	6.00298776093454	6.48871738714609	6.08152837955633	6.50755495659205	6.30254194966206	5.96604355511733	6.17551285774294	6.66920257360702	6.38946683447479	6.62950547316299	5.30145667622003	5.50689450579291	6.19283628834985	6.6389923145172	6.7827590176551	7.6315482649282	7.18447423156044	7.40809013195176	7.41993292527172	7.52186726844017
AT1G01420	5.59028951307724	6.49927539452846	6.13919896798425	5.74263317150712	5.30921944726724	6.12322481692784	5.3540624945511	5.70115127729798	5.97065546289607	6.09777665015156	6.02449849230076	5.75679505045101	5.75545480139579	5.93570134543473	5.63450682238787	5.30441301305792	6.03391715548391	5.41483124844785	5.45254151130784	4.94164742843218	5.63870681132125	5.63281955914799	5.58444392089792	5.88918896771251	5.56829465267962	5.81756815811346	5.71324424488304	4.97743225100773	5.04517321568464	5.36995132338576	5.88876443454466	5.4637481521875	5.53221503550502	5.96346235182907	5.92765132871639	6.19737061037416	6.0490850996119	6.18606649455659	6.15320933802305	6.10280180628466	5.66366283146663	6.36728618192744	5.82421832796822	5.8952447875268	6.39125518810528	5.73855360540127	5.98806963089449	6.65989929854035	5.53031360193515
AT1G01470	7.81189962681417	7.04948698315764	6.99199257125024	6.42616312704008	6.48517436653222	7.57815896778396	6.48969055878751	7.00953044255851	7.10011155008872	6.90502444837875	6.08482981847031	6.3159960966974	8.566487448755	8.57573259841353	8.91845118553866	7.87767877490203	6.63978081705677	7.21909342884164	6.32631651546725	5.99741932246632	7.13582377329116	7.56175987455437	7.7551959837719	7.21655100693373	6.93816584693636	6.99336107087539	6.62681376569686	7.27793792170378	6.4834788296306	8.07731298590668	9.08993452711843	8.84478234032386	8.48560367950935	6.73704080072723	6.43607514272772	6.61289719176443	6.39897157944974	6.42000028691534	7.2177412161129	7.56510735399546	7.3420558938	7.94654076304233	6.81418147226942	8.19993328395142	8.53853316201428	7.74303217895612	7.85637628588835	8.10465097742287	9.33943170159626
AT1G01480	3.90562041679325	3.90562041679325	4.77782455286093	5.31821094625313	4.49733924639003	4.73073872108517	4.39386295435497	4.62418818409994	6.45122583622629	6.17799035438233	5.33145332992212	5.80558250626566	5.19347656824063	4.85949575864176	5.17209635549149	5.97578290063289	4.37233120541154	5.09765482174354	4.47910176770308	4.82099012986644	5.61868321138308	3.90562041679325	4.26938230011144	3.90562041679325	3.90562041679325	4.47644582433092	4.18813910965412	3.90562041679325	3.90562041679325	4.6008715432641	4.71230126874049	4.85794730126733	4.81034530763454	5.15116726359982	3.90562041679325	3.90562041679325	4.6833578275168	4.52404204310824	7.30453870363968	3.90562041679325	3.90562041679325	4.26919142526099	4.67558405520445	5.41638754706479	5.90359238829415	5.23813340557847	5.4881112249462	5.48039417907649	5.48035474987304
AT1G01520	5.83020457469683	6.40667515735315	5.26312352722633	5.1227075959248	5.27403723911193	6.12331416840938	5.21123268853223	5.41558029639674	5.37159444641329	5.28765696747814	5.2680360074757	5.01065845751643	4.74233489179743	5.12168410610571	5.18447418930361	4.34235269973424	4.80378364120743	4.73800554511181	4.36256673562944	4.53894398554568	4.503433538092	4.46767753560422	4.40534142143491	3.90562041679325	5.20325641705479	5.35086333996618	5.35353501700024	4.85071932145677	5.10714001455576	4.80791147265471	4.73486476568231	4.99669639447449	5.22667154756545	5.61572358948645	5.31073887356273	5.15118223057203	5.35258834900143	4.98749530205158	5.29675416536716	5.20927682803373	5.25746205309328	4.68943114719905	5.29112155047566	6.06376100735441	5.05505370055504	5.70652104743783	4.71914593567527	4.90646665386879	4.57136460577008
AT1G01560	7.33834979006122	7.30590423289134	6.46387877949927	7.80007566961864	8.23073812464376	6.6366547804882	8.08907943562144	7.11090810580136	9.11971234516791	7.60882404879118	7.34423884150343	7.77585364067658	8.16563520106703	7.21406292837845	9.05692163531844	7.70268566158887	6.88855081421587	7.94734125659728	7.50890518640241	7.53945891620605	7.95483193252397	6.22357784576226	7.90879012823142	6.03905121007022	5.7472605377521	6.43160215348358	5.7778803440986	5.001026191357	4.76339912220821	4.98849825304118	7.85246304542779	8.79529199080309	7.57270384187703	6.02254758280583	5.7296483658574	6.66606849936932	7.03570701790412	6.65173440213069	7.24101795856103	5.02180140828097	5.98227435025549	6.43401595772598	7.32347851764899	8.16258243216946	8.11891391030248	8.26345475240699	7.92780605842785	8.30175399420393	8.7916085682177
AT1G01590	3.90562041679325	3.90562041679325	3.90562041679325	3.90562041679325	3.90562041679325	3.90562041679325	3.90562041679325	4.47887825752041	3.90562041679325	4.33668715633205	4.42469284251743	4.39336553831371	3.90562041679325	4.2821468538733	4.2577089114139	4.65659712214908	4.80357006000705	4.9183854090562	4.91101232089947	4.22407601514431	5.35842481648614	5.00925622957629	3.90562041679325	4.54665891440288	4.40996813943547	4.58426051350826	4.57424745948639	4.33413621759444	4.18876920350355	4.5826682375602	4.49582497001894	4.62911432218559	4.62887847804621	5.02977867963138	5.05305233007381	5.20353598682059	4.44429527360167	4.93432679680734	5.2264521467788	4.65477766752621	4.8243974925133	4.89001599032101	3.90562041679325	3.90562041679325	4.16908593078309	4.17947567016764	3.90562041679325	4.24508384838587	4.64805311313483
AT1G01600	3.90562041679325	3.90562041679325	5.18035367579666	5.31274609648596	4.9421961340468	5.02843612160246	4.38098608344085	5.0309516909704	5.76517303810564	4.7048140304116	5.56886112505764	4.82822809951886	6.26920752555931	5.39540691315683	3.90562041679325	5.41660465812153	5.29420425512475	4.91838579369993	5.00276159163527	4.45499433557782	4.50332396181526	5.70413353937429	5.6141650607984	7.0939607265906	4.89967271621356	5.22859622210704	5.74526879821735	6.37877759293032	6.33024592923801	5.63383653841856	5.78528412834312	5.71830436805724	4.62887575928771	4.9977500453151	5.82670326181136	5.20354095352418	5.58553186838956	5.50241954920277	5.36272675953016	6.00826833607945	5.61354320962594	4.60830778617028	4.78905630026266	4.81822038816638	4.16908536747631	5.45296185042082	4.44209280133019	4.72787452167137	4.89331828131811
AT1G01680	7.12747353730228	7.14618584420186	6.81684781002029	7.24709120104691	7.21640791131861	6.5037068775702	6.66744117663073	5.83796137130112	7.56651442840769	6.66190572125257	6.46347336437266	7.21941394404516	5.72206737720152	4.95065401745387	6.29029888924397	8.14893024602418	6.57121829248656	7.26843323587224	7.86831199121424	7.78894871871759	7.97120512803318	5.36539161335411	6.03543408495839	5.35896734639403	4.90004591457014	5.12034052752783	5.37544069485876	4.64275113690802	4.39460330004073	4.43212380412929	6.44609263744772	5.13484946765122	6.50771636799929	5.41716870064747	4.75767598683678	5.20324280602233	5.60303393297168	6.6196018999472	5.0695967981956	4.81835884569727	4.56078657520562	4.68941840110011	6.87722131541359	7.03657638626409	8.49477636713752	7.60433287550466	8.01716941171708	8.31963985402266	7.73079047493671
AT1G01730	6.62720174280445	6.34219589454791	6.31836960983436	6.60896761377172	6.25276428986315	6.52308594093539	6.61895688402427	6.44805284828865	7.19392956122141	7.65465338784751	6.79451515406587	7.22514318472037	6.59641554840825	6.62257846336626	6.25556922696061	8.13470100438933	7.71668975006214	7.55285148327611	8.20961660683743	8.12968768750023	8.58639818894023	7.08133495136803	7.19458528009381	6.88614962978352	6.35509188731848	5.99161260638645	6.40491325406062	6.15952328746072	6.43427144783983	6.30257688452172	6.4676607944614	6.58004998531663	6.23041811671476	6.64056976815833	6.42261330398186	7.13674361423602	6.44480217896966	6.35723342845271	6.79590324639042	6.02485983328475	6.17925666157947	6.41567783459112	6.87729345439756	7.64969565617339	7.84887543731825	7.49524053939029	7.49512204015921	7.0129143095415	7.01955779946839
AT1G01790	9.66599715623298	9.74782313095329	9.73390992984456	8.47277076652527	8.78326259216721	9.63819744400866	9.73520470838495	9.91964686806669	8.05148150109177	8.05706210796865	8.99415997007681	8.10152642790084	9.71887353045652	9.77420411884694	10.030560165181	7.63771765329763	9.09835221257531	8.41870573365764	7.62236072001811	8.03873246585872	7.88804289688469	9.81393195425233	9.47742771270959	10.0762855128695	9.84468290482422	9.95610270337977	9.73836908149638	9.94233535822902	9.58490700597782	9.81304304723085	9.57620801220871	10.34095895756	9.72602151020602	9.27634201954539	9.53376573263394	8.88154173270757	9.56476146085119	9.42171053129363	8.96572141954683	10.1257383682633	10.0313485759607	10.2897566465642	8.38383903298833	9.49693902273454	7.23132540821153	9.09482978570818	7.72296066116989	8.54530300497045	9.21295818035568
AT1G01920	5.34310707915396	5.87125207214586	5.90990284898506	5.77243755989852	5.70965792231818	5.54345071757956	6.00556307426395	5.80557045609522	5.76524830184868	6.05230630501144	5.79017892955788	6.03927041873015	6.48521924916993	6.1706323616473	6.10610001620942	6.29163914228444	6.44852462968584	6.59859351231442	6.51057156048941	6.2653311107118	5.996960640407	6.57797292075334	6.31750963831748	6.6865153254958	6.17405252185489	6.13195439083774	6.2932687254065	6.41435863579557	6.55772890280469	6.08021377582018	6.33193610758499	6.51860136993936	6.26809266953089	6.55486173980541	6.4357210819434	6.15252116391688	5.92179481920979	6.03129105746137	6.0665612671777	6.35106222403862	6.04137314793317	5.99137903681333	6.10780057267723	5.89546178278715	5.33858910804022	6.36647359982108	5.93668776028605	5.63305089703537	5.82855231070522
AT1G01940	5.49522574330284	5.91615158177138	6.15908669389741	6.42615476682697	6.25245535046225	6.46420077122252	6.04382512982351	5.99036693732029	6.32755831541239	6.19893767931841	6.14201607931638	6.20300058997213	6.11626260501187	5.88321381319537	5.3435669326523	6.46456515181552	5.92542767031757	5.8957446193355	6.39513414621716	6.01482130051917	5.74504455129091	5.92710374355095	5.80559093454596	5.84919040958937	5.6593623027512	5.72169284571434	5.96549296993454	5.86066660494253	6.09635329893466	5.79553961536223	5.82123328822108	5.79352267063276	5.65960915716171	6.20248337741392	6.26749030705972	6.08098494989839	5.83868654788297	6.01027484704555	6.11918658648902	5.58623678622757	5.71205486274891	5.72610526980634	5.91243704055263	5.46789957083985	5.96533753205012	5.8883373988287	5.90140208247557	5.78384974000197	5.61298527200511
AT1G02205	8.87863039342697	9.23109202553231	9.12498700601228	8.0098724560464	9.08110218851482	8.46167895636295	7.97363902429181	9.80317124352901	7.12823825089209	6.11715133774471	7.614772410451	6.06506365397372	8.55266924450037	8.90448543045851	8.83229639670243	7.16494891032592	7.81092241653743	6.99458879535459	6.93677956418788	6.82017923936454	6.58985936749078	8.43099008985562	7.34729698492207	9.16058993049742	8.40058735308543	8.93146549302693	8.96988273096497	10.0532391144778	9.47289180737782	9.33062669475922	8.9473158618778	9.18608599998316	8.20613333521921	7.53090565735647	8.29715020690568	7.28284698613416	6.83297076856969	7.87135647717617	7.25060929482358	8.24979543854629	8.01382365944366	6.41509751117396	7.05992361525643	9.04526412647525	5.31727132824302	7.64516915759265	5.84545732513035	5.65892374440631	6.90392092659483
AT1G02220	5.71686289534423	5.87076783440051	5.33906379253706	5.98764984991234	6.53838627964773	5.36566501572979	6.48969624918355	6.364208601857	8.40086074993218	7.9433085418246	7.6162205741561	7.71398934970188	5.57646170710691	5.39542388991534	5.77005921834326	8.44746086912019	7.12206411813773	8.11855485491655	8.04056630316128	7.77407506400575	8.77583355288484	5.6691728848857	5.27394046602598	4.80497924168496	7.05376499801609	6.33429504589512	6.61728174238516	5.41615496441471	4.3945429536116	5.02112713461283	6.18332510110788	5.36477413236822	5.97616442572446	4.73302768947177	4.96524471113446	4.97658652500909	4.75019462146521	4.75128518030875	5.06959374497647	5.03399024285397	5.32515157301591	5.10038134105582	7.75592741495881	7.64442627030892	9.66027399944417	6.88923632809863	8.72655188806138	7.20633122612547	7.15004100554782
AT1G02230	4.64565825505483	4.75871382576431	4.51081762144885	3.90562041679325	3.90562041679325	3.90562041679325	5.96581250573786	4.71102576514681	6.70497343147598	6.46120798883843	6.27469580384053	6.57124857127585	4.74220916306885	4.55417459475044	4.75794552645149	6.59782421993139	5.5264479187502	5.96045586273708	7.04560339024311	7.30055291587184	6.81203851761758	5.07316421522374	4.76272497682176	4.68752402056676	5.01214774113515	5.17605048343964	5.26021394693143	4.5095927580497	4.3054866357189	3.90562041679325	4.49591240118146	4.62931249143565	5.0325419120812	5.06074793252106	4.36574295337149	4.57065477646627	4.79020648186404	4.59931716317248	4.82790026661033	4.34142567126391	4.70466580928862	4.6083462265878	6.01370969362641	5.9345635780025	7.59424060225187	5.75442515425552	7.07946069813376	5.95933108090015	5.03941206301312
AT1G02280	8.72096300485384	8.6096501749207	8.88164747218881	8.99842985147059	8.80375501433476	8.31282633128807	8.90012298733971	8.75109428068592	8.14587485484919	8.20340180502025	8.85762185512439	8.47522342637841	8.99357054521668	8.72684629619109	8.09264938467224	8.41136070783888	9.05240037362427	8.75394418319616	8.70427106106339	8.61280104563876	8.09121633896958	8.9283872437333	8.53168410866441	8.91151823449509	8.74765933754342	8.84391113973276	9.11913563532796	9.21459334332877	9.75357348311638	9.22760203477089	8.46042457208381	8.66903446625622	8.00248881885355	9.20635139951011	9.5970238579149	9.11020898988147	9.34299408053659	8.96473289936503	9.12907687398162	9.0469437239021	9.1630414796105	8.25567311227511	8.43240044844968	8.75089633399845	6.68761568750058	8.20195651101129	7.47786274565901	6.871813267432	7.42710714377096
AT1G02300	7.65040784335068	7.87074759381571	7.16457130891493	7.05725201781058	7.57170965855883	7.03205197312405	6.37667845067796	6.88206937560645	6.844368550378	7.59480876444393	6.45224620303029	7.13781213154834	6.51447902809036	6.74047043127057	6.79975493674698	7.47739823837149	6.49920809322644	6.71101790878757	6.72677610910084	6.87702341579834	6.95249459815939	6.7218704361589	6.82425226233118	6.70756601891257	6.46798283669865	6.10761013483435	6.3252255413492	6.4144906690214	6.27562009765674	6.13966589332182	6.70231930132137	5.86295029461341	7.0671121711873	7.73843799564657	7.32897839616661	8.48314608922193	7.72264750677134	7.68296800282712	7.99331843358509	7.96709121278628	8.04075746358889	8.47831094804915	6.37099256058444	7.2596667909332	6.93520582830357	6.34667401534135	6.62921936240008	6.71954936814223	7.0905330490373
AT1G02305	8.42624766133783	8.61768829092493	8.30572659357939	7.80964713299387	8.12224322219728	8.17053059158785	7.94126746091538	7.99105919869873	8.77488434154925	9.10149194665597	8.2251730762874	8.73911445996846	8.12711831944324	8.36226732242363	8.2639410854222	8.47022599846589	8.32241895485406	8.54311032344415	8.9486096169062	8.84997962123591	9.28884894474511	8.63786850785257	8.64943842969431	8.30601490338172	8.43000332469012	8.53818521622406	8.25863576208492	7.85074704825887	7.6544461345873	7.87114804945804	8.60960552490683	8.34176730404127	9.05409156094677	8.83694342749011	8.41518095702202	9.47042522230278	8.96227428108435	8.69816581651476	8.81134922821015	8.56472514668556	8.60490008867668	9.03494119388728	8.56274691930097	9.36193824425195	9.64497723492618	9.30741278724535	8.85416047242956	8.88074184151849	9.23319905402171
AT1G02310	4.5122945212319	3.90562041679325	3.90562041679325	4.65305295062745	4.56944483510372	5.02845992945362	3.90562041679325	3.90562041679325	4.8383229172778	4.58355676666303	5.65415054421566	5.16230223932648	4.39303732535526	3.90562041679325	3.90562041679325	5.99616045456898	5.15665025346095	5.89579549633338	5.16313007444631	4.84628496320606	6.25977503422123	3.90562041679325	3.90562041679325	3.90562041679325	4.26320789731332	3.90562041679325	3.90562041679325	4.20922080450356	3.90562041679325	3.90562041679325	4.99176290528618	4.32629100393826	4.4197373927193	4.63749388956589	4.23164298548471	3.90562041679325	4.70796346502601	4.25497193283048	7.00916834073445	4.43833490234643	3.90562041679325	3.90562041679325	4.2440312722149	4.92180689804873	5.10805871507734	4.91138701007497	4.82461941464975	4.245116605289	4.3783195233832
AT1G02340	6.0950911459559	5.77196185462234	6.06057268989351	4.8864901967024	5.03635549897185	5.0284676077437	4.57491538412539	5.03081073050113	4.83828275874494	5.34430621438241	4.63592696727306	5.07407344555941	4.69549540299932	5.1216633005998	5.09458102277129	4.65653240209492	5.41634000684777	5.41482325599271	5.3333684606856	5.24783352581503	4.81035084833639	6.37688620577175	5.42262385736044	5.35903896761939	3.90562041679325	4.52618665389128	4.88027959443256	5.41620037204304	4.78871446822534	5.47319751284164	5.12948632398507	5.63960427945792	6.65593829213721	6.24773200177719	5.67040094383462	7.11447843950776	7.51193157047336	5.73120852210256	5.99256047700067	5.92413372897119	6.64436915527449	6.2294190130035	5.13706354204859	6.16551641241769	5.29631529311541	5.94331050539862	4.8246364238577	6.11382832496777	5.530428016979
AT1G02390	5.09440742354858	4.88647438203933	4.93907470549988	4.95142905544373	5.34303086876233	4.70933421696182	5.48043555697669	5.2135896764455	6.06237359916649	6.42631108608254	6.4183529897208	6.40905979340451	5.77190395581888	5.71089130110985	6.48158629595559	6.75744822317185	5.84674266639342	6.74663268416756	5.97199561703133	5.8481064234219	7.43518930443116	5.34152194696021	5.52229159031645	5.92774146610545	4.69720709076796	5.09087930542274	5.04439653509859	5.60495171548821	5.10685686355498	5.59013563258984	7.10553584499507	6.67512463820676	6.19092260375965	4.7330290770088	4.81456568528315	4.83829160452749	4.44429725998488	4.93432010707739	5.33023619487292	5.33035558806968	5.84552553900688	5.82898579053704	5.60104280353376	5.89530326277667	6.78979636155753	6.2751367188034	5.88290909037303	6.86306762648935	6.49129228472345
AT1G02400	4.94170095482995	5.26815842330858	4.51074894134605	5.39655367144057	4.37705984433706	5.26494568242367	5.28502893303045	4.47881792562053	5.4713801870988	5.52319404660269	4.96793418885336	5.19010169097424	7.37181458686356	6.82275561478838	7.69663306187036	5.92815733013846	5.29432686142734	5.67906252655609	4.46405113118792	4.67809669531937	5.24709741597233	5.47559463153807	5.97036134522897	5.88915707122938	4.52188225035739	5.0609980889228	4.4532848137803	4.70028259491708	5.41503168336522	6.77207574606682	7.73707455430674	7.51366868812478	6.5984315584456	4.9645658782824	4.69599467683731	5.03847991483504	5.58555115835521	4.50781188693946	5.02613195638836	4.91103514543794	4.82446132849088	6.01286015651025	4.72539335397755	5.67667330763315	5.70711385186044	5.2049532359091	4.96112965553139	5.49159006445774	6.69051401503979
AT1G02430	4.33545879817802	4.40260118581685	4.6030270186583	4.95161863221984	4.56917337956186	4.47760577353394	4.38098420441711	4.60517198597356	5.14028014860781	4.75889917567135	4.92822294308597	4.82878935784515	4.64591973071138	4.28216491378357	4.25789286838529	4.86788819614266	3.90562041679325	4.49822035683299	5.2347989606099	4.98614314128938	4.87082752992765	3.90562041679325	4.25991310802576	3.90562041679325	3.90562041679325	4.5264631331937	4.38093893710025	4.64293770583228	4.59404175727296	4.21079672260535	4.49602788226263	4.32650066603238	4.41990015152126	4.63748802996404	4.55373964573601	4.6711460477815	4.44432095964119	4.81688937422394	4.47633972442466	3.90562041679325	4.37092456362184	4.40498893784702	4.78947077544018	5.28224170224976	4.76795883572101	5.30203759436217	4.77379596561503	4.6581989378207	4.89387235752526
AT1G02450	5.01796090834491	5.26642450270989	4.75604960311207	5.64939240637514	5.6071903911742	5.0285926017681	6.40581632597672	4.96077596730721	7.60423737215315	5.54756847095151	6.41947234216878	6.22714195485376	5.65256989383923	5.64779163154759	6.12698562872645	7.16199249586291	5.88734120604281	6.91194694962837	6.78927979130422	7.3615878523807	6.70637454032424	5.68824273539589	4.76320317900486	3.90562041679325	4.41051221165153	4.81862205480211	4.8813570035022	4.33451327019523	4.78915720169039	4.2108926017574	4.32462756170891	5.19810572025042	5.03303987140822	5.11984618895197	4.86820104871739	4.75887885578303	5.45554945690532	5.73102865784546	6.10184291583941	4.51986627681572	4.56096982773241	4.82876006515849	5.48785091630041	7.32335219668079	6.88077655293625	6.26518138280718	6.608864091351	5.98054606498137	5.58682595457286
AT1G02470	4.33756960038032	4.88329796017632	3.90562041679325	5.35193790682295	4.56750505861847	4.80517044541668	4.38300096945243	4.48113414313554	5.72230378176919	5.67422367020392	4.63407336056137	5.24042662899316	4.82544005342844	3.90562041679325	4.68888029767354	5.51426721670377	5.30005340472154	5.50568913645211	5.36084361696207	5.72003345505872	6.39963697070775	4.74005011432143	5.05763524504011	4.54484270537864	4.52466778690242	4.18611641992328	4.51561332623949	4.64589869392642	4.59210602357656	4.43439566877475	5.50004876848045	5.19410565404959	5.38634457745201	4.81526152328307	4.47039735944463	5.71584200172259	5.72988236012987	4.5974429482506	6.00651439103795	4.52228415371321	4.36962237061998	4.76576634897271	5.09970834472299	5.17281187831538	5.7178654878623	4.8736707676748	5.07663233932135	5.54643363115917	5.52672181878626
AT1G02520	4.85554619015634	4.75925011196012	4.88202659463337	5.96249144490479	4.56958898417615	5.02841852410047	4.84402827766374	4.60551403546788	5.26297735425834	5.0221832462857	5.35085253407643	5.55781848755524	4.532758813787	4.55415556846888	4.40228105140075	6.12251231429237	5.5774521061927	5.8276791891364	6.25322083019108	5.84788644744919	5.8882652496981	4.94085559456201	4.89039312010996	4.54668423059941	4.52169626694256	4.29978170199216	4.18057313865504	3.90562041679325	4.18874774840087	4.21059142374326	4.82941359824289	4.32617970524176	4.78689837811496	5.25400027869202	5.01009283192453	4.75951365463412	4.82825035790003	4.50783479773859	6.70946106022455	4.51952091280538	4.56065322768847	4.40491484705798	4.7889847091268	5.09887950096555	5.43740696299249	5.36906146458003	5.33976888441608	4.90611230778743	4.7170922918329
AT1G02610	6.09398566445494	5.77148324078811	6.49076402361704	6.31478678651702	6.04704203827569	5.80165658587061	6.18712383369712	6.2026801062649	6.32793998555136	6.79305338860813	6.08458803911789	6.6916670644403	5.80486482325113	6.25382697237278	7.12585534571095	6.31738312764289	5.76370599222978	6.08080109793757	7.22643931071257	6.93116999786756	7.10825159613266	7.56562507400774	7.34039842459865	7.21673225798295	6.33805303259389	6.08294992365605	6.35592589020009	6.97905952646956	6.23023062387257	7.28877478026728	6.91872735510669	6.31826666055117	7.71257820426412	6.4724780418878	5.86831306557454	7.31542450842543	6.45378812639364	6.89529818095795	7.10476337771538	6.7987310765322	6.89814509957781	7.58502003705454	7.19914290553607	8.3312468898493	8.07026818626975	7.99438777318775	7.20925978662735	8.22207999596216	8.10003287998704
AT1G02640	5.09477709189008	5.48404485361407	6.41423001084957	6.59301231592623	5.3431393305998	5.45792040061494	5.28503044812294	5.46130384221946	5.07407308689295	5.28718022507052	5.92911018985461	5.45533801180289	6.63025108433483	6.62250757399309	6.08594060281863	6.59813457465882	6.99016508424295	6.3409094933875	7.45066043011809	7.32678916652848	5.95446768778792	7.44498324714709	7.25563744947346	7.91351827498412	6.43600121993905	6.36480747385988	6.79386195201212	8.67358311530898	8.62716441017659	8.59635366033861	6.54999789281671	6.67491331848382	7.35052677586319	6.92561057063375	7.0101108452485	6.94571644142513	6.72143786441697	6.91700972086118	6.82696176063445	7.37830643083362	7.67871968423704	6.96784683113655	5.80113717378732	5.37946039367903	4.99861684400268	5.63922845253391	5.66386060311734	5.42961628702663	5.6382390212143
AT1G02660	6.31592197751079	6.40828362232091	6.73213199423282	6.7421085877857	8.24321995782065	6.22288810290488	7.00426228606621	6.54702428125513	6.84488437089593	6.68075163163637	6.63837994020163	6.73925963610679	8.0995747762367	7.22510092933719	8.23798103073329	7.07591709706458	6.9011508453791	7.08784565064559	7.62799784420895	7.62000519876064	8.14541723857851	7.34559917739644	7.04120952270438	7.44769959225572	6.11444337722786	6.4343239159658	6.0291809929564	8.37628425620223	7.37387915622726	9.0343542863128	8.81501036312365	8.90229019198543	8.03227199677142	5.81728724850753	5.94676908406369	6.38356432641895	7.11684095589762	5.98936809495398	6.87725775989574	6.61373656232746	7.12875915999808	6.822780857379	6.64056215053187	7.42001957581754	7.2650022166081	6.86884781485271	7.07916595748814	7.56087745012448	8.8130528642069
AT1G02670	5.39715545292233	5.09619261006982	5.41017753340636	5.54732349252975	5.78024385115182	5.15361576258711	6.08114952042547	6.04737395134966	6.12012585902013	5.39819273415452	5.20839175715465	5.75663982481156	4.82750983670696	4.28214714651015	4.60469287728749	4.95631324354974	4.90570377751268	5.06756055138076	4.80838076782737	5.06791323536486	4.81028280728815	4.39293184097227	4.51594541196878	4.68759331382834	4.61534316111842	4.93018819161214	5.21000986413905	5.18857372398853	5.69181292983214	5.12858679631297	4.91435977582656	4.62912171152471	4.78696905245904	4.99774977997547	4.91783523925483	4.45029848120874	5.18994624052735	4.87767831361299	5.15107724462885	4.59076096163702	4.37079603121046	4.25956019695234	4.8480438994606	4.23297386510986	4.8404427902778	4.29233441193325	4.91792692884947	4.38460283801301	4.83878501759829
AT1G02720	6.41326332436307	5.97855978451256	6.49248113864917	6.26866400177656	6.52093719223648	6.41605680628805	6.91901095243826	6.5338173537479	6.17745261099751	6.01424435849026	6.8113220217828	5.95984872685406	6.58397788615249	6.72359661581778	6.07135849335619	6.14275269819312	7.16750533545142	7.08414161805877	6.43510544159009	6.48703835233701	5.70749727954415	6.05118422162222	6.14902435824106	6.72971285731659	6.05306232068795	6.35800159580196	6.35024516423525	6.29194933257471	6.24384877610557	6.36819036875899	5.7133761519499	6.19709466522251	5.55318097689214	6.27559308799087	6.37365184648723	6.12012859112415	6.30671342916842	6.22778044508368	6.08518145431715	6.46274969721797	6.15562249405234	5.43456973915265	5.80610752941885	6.01816500910889	4.86034015970411	6.07238263428372	5.71949045124228	5.28267109381797	5.49860021353938
AT1G02770	3.90562041679325	3.90562041679325	3.90562041679325	3.90562041679325	3.90562041679325	3.90562041679325	3.90562041679325	4.60536685236679	5.07381372386353	5.19597712746819	4.42475557710557	4.86801800647116	4.39306707943873	4.43662775327881	4.60480442346632	5.17920174837539	5.08019566634188	5.75558146731694	5.04549762557305	5.28032151490408	5.16573922021572	5.21609780347306	4.76268029030588	5.08184843155159	4.77080868878687	4.63768952655795	4.51706542202072	3.90562041679325	3.90562041679325	4.21067978287831	4.82957236560492	4.49850572019867	3.90562041679325	6.88429792939634	6.69916684271262	6.91940060667605	6.41744368605986	6.63284386397556	6.80633226430106	5.7958541646952	5.32518139146107	6.05500343601394	4.78919395098994	4.36753336338734	5.69196229096344	4.57154948227712	4.8246414660074	4.38466564191042	4.71732487241169
AT1G02820	6.92892853313057	6.37355968495827	6.73399958380982	6.46143223022667	7.67151979021797	7.64031655600726	7.65286724471456	8.19307806229882	6.35107522190219	5.37230361427969	6.53898267334485	5.88460463785069	6.05224295394193	6.42430712583984	6.32494183856691	5.03617989941606	5.35748927182632	4.91833302836532	5.04575389977573	4.53912035967406	5.28587687216172	5.45525163667975	5.58527777058499	5.29601509771572	6.79915516565566	7.52657941698151	6.27494617953543	6.4836055185847	5.91798874621841	6.91924326238978	7.50360388003972	6.80066768086381	6.2688851601263	7.13327017233876	7.46871136533536	6.87869606387271	7.04866767940181	7.35482356002188	7.39261184723622	6.61465964128568	6.71282146442769	7.11885981616119	6.71355454461435	6.89073896298112	6.91148006597476	6.28603162657354	5.90154717647927	6.37821594629129	6.16043797018791
AT1G02850	4.95809617019185	5.56019994772193	4.74694376971375	6.00295866092877	5.33034695922416	5.47668560944394	5.72392064989454	5.77134711930055	6.7812482550871	6.95586328502276	5.86208096281173	6.50362377513668	4.79297860265116	4.28822172230048	5.15916527330643	5.4917507032828	5.01394020984907	5.43726147232696	5.28903842287674	5.84307084814065	6.10146927882792	4.85769611662723	4.96407027620361	3.90562041679325	4.9542566068659	4.82850187855129	4.93122894884787	4.43793122007351	4.96038586814611	5.06409820090076	6.20614346429719	5.38646348132629	6.96756838957431	5.86233984583101	5.29811548134927	5.72499348748878	5.92796073234264	5.58808598733583	6.48268595503633	4.86330444360056	4.83883711761464	5.21953781062964	5.6057312436724	7.47067493212013	7.7214127107225	6.99410288581848	7.67150048914282	7.42634643372888	5.96050684636847
AT1G02920	6.7052615106597	7.7174482630276	8.67464523881396	9.65132110587129	7.71200657611267	7.74875288100208	8.34349217948775	6.62033339603465	11.2019718478583	10.9039460721332	8.29944777757938	10.6086460758719	8.2366913205298	7.80762725928281	9.77653908657653	9.85139422609627	9.2806354964222	10.0988010233532	10.0445208328466	10.2269678524912	11.0106839182804	8.03842216299016	10.3169298557612	7.47216534302009	7.20845811090231	6.35544410977703	7.79424688091002	5.4909527640538	5.36961960419833	6.0809976099926	8.56212348563724	7.59356418636202	9.05973141620878	8.47042052258956	7.10334803254089	8.68597897451527	8.71779379481653	7.97502085810424	9.1278252054196	5.92430101199693	5.75815593149225	6.98908114158899	10.6054178690765	10.9350235933138	12.9301358756422	11.6546943530969	12.3888605441924	12.0934475113498	10.3910713398379
AT1G02930	8.25609278439735	9.46924447400353	9.33615612336146	10.9243666477349	9.25229247658018	9.274173054969	9.31342443778424	7.4263946181767	12.1797610632329	11.2656112000994	8.73086535820564	11.1440940070483	9.30482421660547	8.90472513133215	10.8465715429623	10.4479993850024	9.56157397570327	10.0577795319702	10.2634064000801	10.3618877067639	11.3220462782025	8.98365995073735	10.9419021073853	8.23986490396907	7.5859230153591	7.38694583508162	8.09922161325917	7.27059862931922	6.27002393968373	6.93430168576243	9.36823349153739	8.52408192426653	10.0230745926585	9.16562843015499	8.13053855894966	9.16806512760441	9.41139147547233	9.35669168259429	10.0499284018901	6.74217547031145	7.15886495179716	7.91657692428606	10.9382419752568	11.3687756292031	13.4056399544953	11.740257626138	12.8796350135859	13.1226578380341	11.5679311505801
AT1G02960	6.21042072279614	5.66165610057022	5.90831494356481	5.51201480728572	5.6367089720188	5.8668676777324	6.04027267230764	6.2085726419844	6.17083745198343	6.03329778545244	6.08838178947508	6.3572146833846	6.28293162320897	6.58287124664528	6.52085662371868	6.230393844799	5.6270973920201	6.68201020409619	6.07602034274729	6.24623519754544	5.87960058819842	6.98887910606509	6.65713280810023	6.40511395364968	6.17992870350216	6.33213015300453	6.2831556448793	6.32663699649466	6.11387835383125	6.10541368177886	6.61193878922044	6.45091066295211	6.53075133604579	6.35825759280854	6.24722988497301	6.39974621706054	6.03871448466557	6.55767101676202	6.48697004500705	6.87628786735136	6.95282343016701	6.72359174862163	6.49360847924606	7.01616292939601	6.36285095866751	6.3525046730197	6.32652636511246	6.22562828147617	6.64558797458941
AT1G03110	6.56778651783714	6.04796707280111	6.69492002121959	6.75627422087585	6.56398440046084	6.09707115226342	6.56870742050323	6.44845057202772	6.50886239892835	6.42638563966332	6.65779984869492	6.59754004305856	6.69751891550182	5.67970296117884	5.51392197639676	6.44153890663366	6.42325617203275	6.38734156589182	6.31172427124405	6.48870201720608	5.69285752966823	6.49528697634202	6.44793662630771	6.20042857571614	6.84551984811232	6.78323890470158	6.97073903869985	6.67780730729265	7.08182730021746	6.44703775393369	5.95326221883904	6.43293821888035	5.71787998315872	6.54578980999237	6.64345883901464	6.15228379562836	6.5900630723384	6.34114171175606	6.42576339117845	6.35125681652596	6.2428389786339	5.31225663928837	6.84543842930905	5.95403959405479	5.75151411624121	6.64843594694167	6.1757257845843	5.73522328531571	5.4420828349862
AT1G03130	12.5875369677277	12.52836515951	12.2148476244868	10.7085682290367	11.7489555034814	12.4804978618786	12.3144301262308	12.7026851082454	10.8533161620402	10.974369580502	11.5123755371707	10.8622647315455	11.8951071744361	12.3089308268936	12.6431799498479	10.7126147001327	11.5409226394233	11.3021220925466	10.8602702542585	10.6931702009475	11.0300567374435	12.0382776391656	12.2342255193263	12.3560795211303	12.5666112557631	12.6644326819919	12.1533657219261	12.2073493294904	12.1924634241075	12.3442697007348	12.1836529936991	12.4626774910066	12.3868812629045	11.7151979070038	12.0100042144289	12.3466921998957	12.2116887731923	12.3141100261594	11.436233005575	12.4601916530648	12.3921544412352	12.7872219033979	11.1040282924385	11.7631872566262	10.3226829378067	11.2019407084519	10.8867414013959	11.4311655138996	12.3376073783709
AT1G03210	5.75482074139575	6.04694886393536	5.79088209419179	6.46119664012856	6.23671627156781	6.14895646698628	6.25333598781434	6.20259718867407	7.15456582082126	6.87978110220463	6.34876664734353	7.2803479076765	6.22452219164222	6.52700976003667	7.21679453640361	7.02970579893372	5.8868011998348	6.88047421291016	6.5944044538243	6.84969983233654	7.17133136920339	6.64814923157013	7.02181677800321	5.67641266522775	5.71574850529654	5.54106273789575	5.96512396322196	5.94613543155075	5.5013240962975	5.52178824812068	6.60955032033405	6.1105320624247	6.93572207053102	5.90698283853469	5.17164838302484	6.19693837141768	5.43564919335749	5.7311540614207	6.16991215915414	5.27167657244377	5.61384396002245	6.57936486833523	6.4994775332048	7.58670922426691	7.24148693450612	7.24293589532718	7.34072862514385	7.19021343063176	7.6802145794644
AT1G03220	6.85123077753947	7.25409216753587	7.37459785683769	8.12437270965902	6.88881841086696	6.80067794564669	7.89206585214647	8.41342619417685	9.05050276418574	8.20691189948428	8.27481007662329	8.42436030480337	9.09398798134856	9.17446336626988	9.29886221056221	7.83498274673598	7.85412976874703	7.51267725194031	6.54693891689069	6.22167612567778	6.99294290692078	8.03453676423502	8.13693164585348	8.33326787657809	7.20774738476505	7.06780429117613	7.6934669868354	8.28390755463719	8.34546497733819	8.81085507243291	8.90226850265559	9.23950718866448	8.89977322653461	6.84892404982118	6.39540632090081	6.32417572650032	6.34173180728714	6.42013806849639	7.23315040528305	7.39048847752402	7.48874996239119	8.30676404344128	7.2311813213966	7.35932501102471	8.94739829574903	7.85880117476341	8.13314931477541	7.80231890449533	8.27265039464641
AT1G03230	5.79489203416268	6.948523723508	6.54787092561891	6.85093492581765	6.60132796577557	6.59783595433789	6.43436312326958	6.20300498996108	6.50883251668324	6.64172937391194	6.36031696289149	6.6150611228614	6.94400900045827	6.91298744607497	7.41291832223707	6.15203936188274	5.92496464739898	6.5178485951442	6.26822439673795	6.43937179770668	6.17175836486056	6.56001785564312	7.203066261766	6.74938507408109	6.42037431485486	6.21428790875867	6.64964436073977	6.51512927902836	6.33039780641237	6.82523073538712	7.11903493545895	7.64033056160248	7.16804360628746	5.9213451158879	5.62170017628801	6.17500593024398	5.76498686443301	5.831303622464	5.87318143559664	5.94137289969299	6.14591492880166	6.53650210654379	6.27815853563329	6.58216821755643	6.30869537881088	7.02934387450803	6.88536681601255	6.59771470361708	7.00055772407067
AT1G03290	8.54087166763947	8.88226448627678	8.23363615522675	8.53887371756007	8.53606450687064	8.28785781061316	8.50400018831845	8.41796652699047	9.87251039552829	9.22059374433927	8.74945400326868	9.06755266300332	7.80180534427368	7.91457708054016	9.0622397609947	8.9913542623707	8.09953220899381	8.83840181101944	9.03766058169841	9.27947666789173	9.75328462724742	8.12991998120611	8.33955450743267	7.5321106792533	7.62220143457584	7.85568883519923	7.71016947470392	6.90966696044793	6.72016645006715	7.08365142215588	8.28509601054878	7.86463307721254	8.4434636867611	8.14243204667227	7.39687219489285	8.35820696140881	7.75126507669546	8.11709196636912	8.33329679188028	7.37735542912962	7.29438863591403	8.23643088119133	8.66888290856302	9.25584344726582	9.92176161580034	9.54799179308756	9.6419063291431	9.24278452129527	9.30909937013806
AT1G03410	5.28654334793395	5.77263093594396	5.37500704431079	5.47435257984738	6.4455878342124	5.69751465267637	5.96581584534612	5.80552791876917	5.72742648799786	6.0048557732219	5.45291818548511	5.24324949242227	6.06386565345197	6.19178043962051	6.75113168720409	4.8681806575521	4.68629738742675	5.19660562888693	4.36247790373824	4.61204711234195	4.92681906124658	4.30410924837749	3.90562041679325	4.90732547726378	5.89481661031747	5.75371292632606	5.47886678523031	6.37869271946389	6.12101226343627	6.31448855953359	5.98419169121071	5.7558970519222	6.65559587374462	4.8942694440293	4.46789292858517	4.83835518836936	4.50701552069232	4.50782955600883	4.70763719403722	4.86583283794769	4.56067151670747	4.68935727075528	5.39298846849209	6.65232020881516	5.10797705828924	5.47296847919157	5.21778228541023	5.97930449310251	6.1928257583137
AT1G03495	5.75692139580506	6.00605852671156	5.97646526407081	6.31458797808644	5.97105269314616	6.75266727381436	6.3164246890793	6.15317582662233	6.27936729877876	6.1125326257556	6.27444542732086	6.21375616780022	6.03766253709124	5.77099746444363	5.57569274735454	5.99623265112024	6.2277653194885	6.38734700448379	5.70579459848073	5.97901407990774	6.38945688321324	5.47544259116516	5.00173116256727	5.35910218984314	6.33736856990566	5.81748056168991	6.17399032064931	5.74872909851182	5.65604126078812	5.69674022483278	6.55011665666156	5.96100183830753	6.06628267561527	5.27886513938243	5.24327269681832	5.34558916743229	5.65390342127546	5.75702530623664	5.56720418292776	5.97525972806875	4.92874265846755	4.82859494716031	5.80126705577581	5.83365874748948	5.76595378806449	5.92966287105384	5.70673823589655	6.03866189229206	5.76118943354311
AT1G03530	6.12609577610432	5.87134886862723	6.53334312010199	6.59301137258405	6.04768556186993	6.31564156271092	6.75959276567671	6.32034654709872	6.42191593151241	6.8873168374142	6.91015267188639	6.67424159524802	6.63879849688398	6.14878926923404	6.10581227068182	6.77624105723425	6.37008126689255	6.43227065732604	6.33985168870441	6.54774952546594	6.03768197868506	6.31296551028918	6.1745843882041	5.96519157667551	6.74734228949177	6.4439721352333	6.82955843342439	6.37869999185012	6.72838523217823	6.35187422104786	6.12929012799288	6.31742516048766	6.10903173447083	6.62382903245604	6.64331433858016	6.38356342979039	6.48909784333755	6.50928490993687	6.45290132658348	6.0873814715115	6.33307647048043	5.27314117892216	6.82389121810747	6.65231520143799	6.0012651963789	6.95453269194809	6.31390000605818	6.09517747259384	5.37905408754935
AT1G03550	4.85458628274385	5.18559697045607	5.09116562170273	5.35549345465691	5.37560706044611	5.31648019117319	5.0454215339279	5.03081213570965	5.51799156625621	6.18447136322352	5.00624451645686	5.51830961506959	5.7388199544962	6.01070299807568	5.79550185463765	5.11042786760909	5.41633844486619	4.91837291164421	5.56050077228701	5.63380416081248	5.818694033558	4.46754254628928	4.25978685891197	4.54661748446061	4.69732813763804	4.89451038429087	4.80470142583331	5.70954889379353	5.56165924229256	5.86817912137298	5.95335362478506	4.99644042736475	6.19109865463083	4.73302723996782	4.75761543583373	4.45023112321352	5.26271247297016	3.90562041679325	4.82789919407461	4.65485006283114	4.56074155274979	3.90562041679325	5.99389585541133	6.94777405556162	6.78323619984834	7.14010897129968	6.20462673406445	6.82061002171436	6.82302004514484
AT1G03610	8.2206103305637	8.44224425353822	8.05215637266043	7.9059080855746	7.45654732558538	8.05839951009459	7.84111238774721	7.87767000978824	7.65382363821067	8.086439408607	7.56188659866142	8.09896523674823	8.03466917872575	7.76030913589227	8.70081785093591	7.7443611719049	7.91832282644395	7.31611920182359	7.99820007529737	7.97305461317271	7.64537883640486	7.71151495155935	7.70453936987127	7.24613692110757	7.76002679593172	7.90457817496252	7.94857282457528	8.29307023546406	8.12908624750609	9.04571504887048	8.02557447131027	8.44100000839823	8.12510517253332	7.67595035116211	7.20532542312761	7.73965258021929	7.68959459335118	7.59959490393879	7.62013917522469	7.76151222300232	8.14070486222088	8.19933344097983	8.05991678102658	9.16374136857191	8.22343963374854	8.79035235546701	8.11134287139413	8.48976405773585	8.33204448683721
AT1G03630	10.4658819315114	10.5129866426854	10.2581803593955	9.14577596067349	9.5870455089797	10.1970031687834	9.98474368592143	10.4202068679773	9.03053139660989	8.77926010554151	9.41161157885144	9.05762500429633	10.0343332230344	10.1798070746798	10.2727628307654	8.44118319343132	8.85454824155389	9.21947033288968	8.24576458440074	8.52117004008559	8.29276150591068	9.80838753889167	9.77383515627362	10.0161880144221	10.5395255673707	10.6254726514468	10.3597178990346	10.2574084302493	10.1215351969641	9.92545196784096	9.69654733418861	10.3835084651805	9.8662960784969	9.60087032147382	9.98550301083602	9.37490305524897	9.92053128392851	9.77297119798486	9.09207400433858	10.2181950832319	9.99474186285985	10.1992102908737	9.24426595197872	9.62258350020525	8.05098462580308	9.56213637422321	8.4852956882454	8.57709601809191	9.49926717782776
AT1G03740	7.55503204816038	7.86363488403614	7.65314865885141	8.00180583370791	8.0821424380581	7.71888656052923	8.63073828502709	8.16156825748836	9.01577242826439	8.80270491375594	8.06746451015295	8.52841362502159	8.97425041852972	8.51853218070036	9.7397092575108	7.97741072846333	8.42217371764328	8.51605281398459	8.51337207477241	8.55775308655189	9.1157478417203	8.3768840946675	8.92233993522552	8.18530171117879	8.01175355292825	7.90174844986585	7.89772448236827	7.37917579871204	6.79153809168431	7.88513831169303	8.70727314633936	8.76441451125585	8.8835626125412	7.65654072670334	7.61545719600087	8.16287522157243	7.98971061074249	7.9896711817869	7.94940726107024	7.68719238729606	7.99662666538971	9.0321323880275	7.87584675582172	8.45236042370702	8.23834338349642	8.45637974734669	8.36374385255015	8.91761903759393	9.13595466820898
AT1G03760	5.49735032290773	5.91739443628909	6.2136159482383	6.10589783916091	5.95106994860761	5.80160201158256	6.28525276525112	5.8381858580275	6.66811088130398	6.65171530080315	6.05478699111445	6.28224355539083	5.86696564048261	5.54617107274463	6.02472793580795	6.73840060047403	5.96235290305634	5.82764945964346	6.36767342069299	6.84919873703773	6.50792788380955	6.07707389486214	6.15580639167704	5.80842698172669	6.00967716510462	5.75404579705934	6.20802603536874	5.74886187652298	6.04346021203903	5.12872842026144	5.63263365658589	5.46380569243198	5.59740224620369	6.28068171297056	6.23682967930629	6.12907679266783	5.70275865993289	5.70488085736006	6.0842351404905	5.67425010107756	5.71174656286837	5.7525436372051	6.51254923617233	6.36200477499393	6.66454411338263	6.73344761778014	6.93645748647896	6.11377093585319	6.1763604700019
AT1G03770	6.67479607723116	6.16502676301818	6.42469434688569	7.17809995171067	6.82312563014353	6.07537140338375	7.41065789629458	7.86729163616139	8.59495831311655	8.51880250857182	7.47527937155263	8.01641793047861	5.57842177509914	5.67680848300824	4.76007044575736	7.3877682185831	6.39919051884839	6.74444352228812	7.74194124921182	7.43700889748057	8.3163353818953	5.43249609655599	5.2773343326025	5.23305116067514	6.91607179139345	6.61975228113444	6.69874905176833	5.60183042226149	5.6603238444934	5.52531638619458	5.58472131965991	5.20028617408953	5.31471106261826	7.3301700737685	6.46885913293355	7.34729946870182	6.34117840660734	6.64878141001253	7.93462431961476	5.87136948368356	5.39268397063146	5.72351745350948	8.72171090190041	5.47218770874736	9.69708335283326	5.67337030552803	8.64129811021136	5.54964773085976	5.31615123212287
AT1G03850	5.02452825323873	5.35046361296129	6.18792748728052	7.54172505484881	6.68319902285494	6.17184622903701	6.41634731434365	5.06205487700631	8.13155733634422	8.27778505013838	6.70750087817178	8.52037260792985	5.51210811052601	4.74261657617639	6.28374550482817	8.21081234039933	6.82382300465127	8.11078903269715	8.90176603406464	9.09001395167089	8.77363507731329	5.33584922128432	6.88674377302086	4.36299865257264	5.60808942434144	5.09749112775367	5.81782111959028	4.64674788415665	4.53829732499991	4.86007652025192	6.02466644145633	5.42339028774261	6.13612621912833	6.85091864876104	6.20051227586062	7.22482769969515	7.26101810020509	6.36754265305038	7.10710419508656	5.00721896979506	5.67226331562121	6.65431022548699	8.05381437147227	8.63767040025771	9.22856941771692	8.55945124706731	8.53764573271437	8.80577088256911	7.90667044590336
AT1G03870	6.60764649957787	6.58436624479723	8.49313882924653	8.30938305016151	9.00735922396375	7.6401369827509	9.01908712495355	9.02470483065765	6.95555312847327	7.87036091680627	8.75141978637023	8.55467858294619	6.85246406191157	7.84043762415359	7.60628058657214	7.04524522899124	7.40595996170993	6.59837688694364	7.18900376554365	6.77271298534925	7.14453651274478	8.1153605019312	7.77878021854948	8.53992779789519	8.16730936654731	8.25389452251486	8.03639150149889	9.35015897779688	8.10532475116958	8.80265333301221	7.75445029985993	7.57394164450983	8.32087855761417	7.56816394092253	8.03786891898439	8.37891527185513	7.97477475290783	8.90115424040499	7.52971152062184	8.34064206025081	7.83694183095964	7.69064364435657	8.20550536745882	7.77818338746005	7.28883921349866	7.969514827875	7.32165211576126	7.88673630760887	8.93863068738793
AT1G03930	7.57248115344347	7.43191739701893	7.70724878179963	7.5236810093527	7.79422593355849	7.64001715103242	7.26013121701577	7.82519518061181	7.25795258434078	7.51099244940145	7.50015764732574	7.50832149029708	7.69547678939433	8.14341500360858	7.87302599099016	6.99887084698817	7.54031676776817	7.19388148600333	6.98537305073886	7.11963409675206	7.59393803132711	8.28161625014557	8.32031361367197	8.31301727772206	7.96677921800086	7.76127763351879	7.78562315745875	7.87112572304804	7.64581429551846	8.11500824605881	8.01835635066488	7.97159055384921	7.89868756723728	7.3845894919716	7.60594513790512	7.22430812716361	7.55741379718849	7.77944551517474	7.05341823040066	8.10355699524485	8.0661823046584	8.27319024061729	7.45352666144318	7.79392331605216	7.20689258509441	7.55052893522755	7.03315668112799	7.4195342513729	7.6849055844424
AT1G03940	5.54482747731496	5.82251863884764	6.08056057687422	5.91110451950939	6.43146463447751	6.86220160983126	5.83909671967192	5.66435425158848	5.47144910182074	5.54655877942654	5.80836956785123	5.67052041125118	5.9832899799336	5.7413176557331	5.3430506683955	5.74034131618183	6.13443715280369	5.8276537983802	5.8149957382853	6.09789969815143	6.38950181704094	5.49637801235606	4.9479036443361	5.08188632418599	6.05269095479315	6.08246085658255	5.680083216013	5.70943062739062	5.65609475985086	5.25619940203406	5.95327410856704	5.31166925996665	5.77396762198668	5.52068309241994	5.62169772617794	5.58459380311612	5.63718043277289	5.59342379498864	5.42498833458035	5.92405767851075	5.02199382261422	4.7621500419622	5.45650038565372	5.57709124541651	5.94023071105389	5.51208021191462	5.47549702812507	5.71046873324992	5.37924825824507
AT1G04020	6.03483949435384	5.82307215712137	6.5332782113305	6.37127818472894	6.51340587562592	5.66024205721123	5.5937481808021	5.66395752470294	6.39928833849481	6.02078392647511	6.32370026199385	6.0388304346444	6.31300333005641	5.8836866122478	5.18440214121752	6.34356568524413	6.7040544278837	5.95988251878228	6.17636132946565	6.52441820124482	5.28584103342486	6.18763537937169	5.8295513635172	5.80795333869605	6.11458384477749	5.94919265692819	6.55760955205383	6.24039269793905	6.27532110486088	5.9538676231859	5.71177000005221	5.51023290948555	5.03267426293244	6.30211752320171	6.0569719231083	6.15269463132891	6.14217105038697	5.87870031317177	6.0119931249431	6.11801109737344	5.8460099517592	5.10070293511084	6.40005421695922	6.04621670176713	5.29662303414779	6.09640602814415	5.84633501973178	5.33053846973481	5.27711984934814
AT1G04030	5.49788100011579	5.41654973899076	5.41021838962358	5.96258039908569	6.37474703479165	5.92805818482853	5.74693626993299	5.87034811837431	6.12007632379574	6.02089919371122	5.61223575236203	5.97064123748928	5.07299699405848	5.51028140618688	4.88506437298719	5.56632286570087	4.80358946017432	5.82766163507265	5.50771018691478	5.24768246749624	5.28546630695263	5.16110790432834	5.10093799424481	4.80501437849472	5.15834518842226	5.02988482032931	5.39646752919894	5.25014156279379	5.29718159065935	5.47300035981464	5.45739825817332	4.73825077890956	4.41970256665039	4.96456785682725	5.01016945994211	5.43098353931676	4.93298714836561	5.17467673641237	5.61958015518242	5.14263813610042	5.25724164992642	5.00117779588847	4.90311369152407	4.92186642557033	5.02719486082893	4.62383105082131	4.96108105475334	5.05376224748517	4.83880873871327
AT1G04040	7.20967122432303	7.51879466120329	7.61208250107936	6.75640645920764	7.50857123935747	6.94974127568361	8.50245222019317	8.69380822485044	7.65333781750161	6.88789387911154	7.56219538832181	7.50445639757347	8.21138073058607	9.13286366704561	8.66021849332711	6.61877518383541	7.21347152485135	6.63695215984483	6.46038774152622	5.7458274255897	5.52254237406986	8.21958072392157	8.18772516505546	9.0299526698041	8.6758528702863	8.05064055394741	8.10689395750383	8.9904104877565	8.32763601505092	8.58707456286557	8.62386297927884	8.84796226043353	8.78513180420216	7.44218411640018	8.27531270691151	8.20985110323216	8.10826449807472	8.53571035898068	7.06211507611777	8.85446152163034	8.16492146961073	8.90450499930853	6.65329731654452	7.07074339848319	5.2746026365879	6.14314353979097	5.50087778704279	6.1675086148854	8.20308344619522
AT1G04110	5.83281344570836	5.9178868240938	6.08031144422234	5.64888508943923	5.82527418162478	5.95778854855245	5.53873749077692	5.58734917415062	4.50168439372753	4.70480299837276	4.74590175427176	4.78659142142469	6.17653344881592	5.06798645260312	4.51247405067766	4.76963629631499	5.15653730570857	5.06756309496367	4.69052435251404	4.84616483670704	4.67367434521814	5.81998364008003	5.61414249225133	6.00151080798911	5.91859810096896	5.76996418232884	6.05447054840172	6.31772240072744	6.49223299521445	5.71686309468215	5.06297756202273	4.91858869222453	4.62886732584523	5.14814295177404	5.71700480012389	5.03861825981883	5.9081726155603	5.1746872356708	5.48399054743388	5.51490925828058	5.44930004604334	4.60830527092426	5.45635864187341	4.81822975008007	4.36069742766826	5.47298138764789	5.15101113182658	4.72786469005578	4.24056221211782
AT1G04160	5.63535045286123	5.54783976357661	6.21306337315971	5.77220704046169	6.17173408368091	6.31561617523211	6.11743363672091	6.44876374012498	5.64821613497879	5.47454980322781	5.86136118302313	5.68789021766613	6.63861751312985	6.36971889381444	6.1056795498268	5.1105978579358	6.16604073163257	5.89582790420911	5.36421330079341	5.80783929349533	5.02963003591116	6.30192477365107	5.82961263669226	6.74957077087492	6.13431979973868	6.44379180247347	6.40338158756181	6.60853744959074	5.98856133603409	6.9009785135021	6.15638524610833	6.53864923698613	6.26770982094059	5.96346912134223	6.32539728325911	5.87210596679126	6.08495840487503	6.03118098539561	6.03000154973301	6.52790636845372	6.54802946907287	5.9692122169966	5.95313343620969	5.76902218194644	4.59698472469347	5.99602788744684	5.11583953251133	5.18130412276028	5.66368356900421
AT1G04240	6.98077897420422	6.58463118597829	7.96225149222856	6.08313591319696	8.44034858619395	7.53196365353646	7.62900715631712	7.6191877818205	5.93842175092265	5.77798765295291	6.75032710163813	6.01248990984527	7.15964242822149	8.19505474101135	7.53063286971583	5.03645942336583	6.49923325516248	6.24286252800107	5.16316863229809	5.10672701138962	5.0772501049731	7.87004539541196	7.4498981381199	7.45993631503429	7.11372569274107	7.27317587365258	7.00890003991764	8.11375927606887	7.21312119105913	7.9204252448659	8.05377528155577	7.39695322431712	7.63022268528473	7.65988395603779	7.72166202048677	7.73938578652608	7.10573062144568	8.16069273094354	7.01813437926935	8.55428931553141	8.10001965571174	8.14485254154266	6.41509076938377	6.86247778429028	5.80846257642941	6.84158039011325	6.00486587613979	7.16467878058061	8.43091172842542
AT1G04250	6.38750863914952	6.61190582436712	5.91017056134608	5.54744816957652	5.73321663655831	6.54214461475017	7.32119761562746	7.50881057525648	6.03217741951772	5.37175766219435	6.12760858583785	5.6885214073806	7.18881667082103	8.28349603237652	8.42008306004194	5.41642948527934	5.67425444882193	5.89578079214494	4.91111814583647	5.17977718989004	5.16577113481865	7.2885906820637	6.87064594156528	7.2603333053297	6.86936857918979	6.813369343411	6.6093845101956	7.57011754759447	7.33837673922834	7.30723539824362	7.81297437441346	7.7827400409206	7.76465418399674	6.09468309964114	7.05338343242178	6.19715486119865	6.36108222386111	6.30815218455129	5.45487560666263	7.60635120194953	7.04466380800435	8.5324273129465	6.05223319106087	6.38968456835633	6.30880882770745	5.58652014251189	5.68565376129875	6.97443892944811	7.6212290997331
AT1G04260	5.71522204154377	5.91650199582223	5.71326058570776	5.77252122450932	5.58122097870165	5.95791412267306	6.31641987309989	5.99051104690717	6.70460997912717	6.4951890465371	6.36072270509181	6.57162542982574	6.25885381862878	5.98622401595837	6.30754237084625	6.23709209888654	6.42367225629562	6.3408418471324	6.31201167134863	6.1771288389945	6.81221019981886	6.01129125128713	5.9025348732676	5.22952303562256	6.07441795359184	5.78677046567705	5.57551000054313	5.84262471407847	6.28710328220592	5.8140700158249	5.98468977512555	5.92978208625589	6.30537256366487	6.0566816583496	6.25232997022598	6.32369319190773	6.14278398116393	6.22202345728967	6.08424332626121	5.5152730674687	5.44960273386215	6.03420083980316	5.89093524854817	6.7503743171004	6.40919369430683	6.77062723341253	6.43967124229409	6.2848992728956	6.51857280578907
AT1G04310	5.34333025093137	5.66531630933587	5.68544407254315	5.80126642665903	5.78031089150702	5.66078123928425	5.69814893339821	5.73702636247641	5.56315777472084	5.65701478671811	5.4030831748405	5.85272407806734	5.6510030050189	5.79997801024894	5.71739257525668	5.99630926820917	5.62671831877478	5.50971643373153	6.06113308812765	6.54776787192444	5.86548525588467	5.43241811455284	5.90184600566805	5.52869665780582	6.09410266437051	5.35022361214251	5.53715307445563	5.27952012989239	5.45867492423089	5.44798766804091	5.45733837220283	5.06777633619574	5.22629397720145	5.75370577556082	5.67023171687574	5.68816067513068	5.62019799827133	5.21643928477248	5.26218060441377	5.46514925420545	5.80242484569654	5.27314402653529	5.70514268063883	6.62937703492789	4.96916482068245	6.42378800845667	6.23267068593926	5.97932268805073	4.83874568283591
AT1G04350	9.02352827746812	9.30040371480592	8.80933097381343	7.71348412461131	9.02352362716025	9.03213522146287	8.65737263372369	9.09314135151556	7.97083783558348	8.47416574947857	8.34047831249259	8.03692509082141	8.07861532744875	8.5201477592022	8.46083836348921	7.27136528320645	8.15754938237403	7.7898577557594	7.57725243397238	7.36644808766624	8.1763894480587	8.27934565580083	8.04050921421049	8.28526441974969	8.88215510787577	9.00667988102297	8.57461092924211	7.9554926480464	7.61638770378395	7.99080751272198	8.85151466179595	8.72147494177959	9.09527248773465	8.69309895538737	8.65996488516309	9.01981950219133	8.7429049738321	8.67650778903227	8.63264255342736	8.77923095988066	8.55140844259244	9.27989538140095	8.36266183766413	9.03308016013818	8.61952343749323	8.8577147582494	7.83832440844893	8.74698205849639	8.91167903447854
AT1G04360	3.90562041679325	4.40300960957292	4.51073275370128	3.90562041679325	3.90562041679325	3.90562041679325	3.90562041679325	3.90562041679325	3.90562041679325	3.90562041679325	4.20640492531274	4.3934292064725	4.5917244725676	4.4366248444458	3.90562041679325	5.1104572216107	5.22774314266732	3.90562041679325	4.69057355668072	4.79416364541563	4.39482327514488	4.97589472368467	5.31301476174233	5.52860943271794	5.11204029038183	5.43891789696207	5.37502401390465	5.15650241059358	5.21993017312984	5.63403153649622	5.25033860410197	5.63951187100767	5.71792000805948	5.43863918816015	5.90813265050696	5.30021640128808	5.71861313270333	5.53352545124624	5.06959339096804	5.38632695734748	5.56140932208019	6.30011764882289	3.90562041679325	3.90562041679325	3.90562041679325	4.2923493363483	4.21655560617862	3.90562041679325	3.90562041679325
AT1G04420	9.15197233250707	8.88289692503028	8.85732577485124	8.17674196977918	8.73149770234665	8.89771012978257	9.2311561121311	9.57365846581548	7.79588969141434	7.72517288872184	8.67462613206439	7.86135247553998	9.00625949794885	9.37972528245705	9.33144151668618	7.87821956429606	8.51832677093825	8.1450169808681	7.69336232023637	7.65771102399645	7.73106305837119	9.23011596593294	9.03897637563041	9.2705310681356	9.20324879664942	9.27947244160078	9.13377760098948	9.21221067167983	9.40842307990706	9.31334247009778	8.66948110865271	9.40989749409982	8.77854252733091	8.86162054176772	9.41725334147291	8.53893178115681	9.478706948006	9.11407511599717	8.71663232023305	9.30939202230629	9.31007591665188	9.33361852493233	8.26090551597964	8.77919145802599	6.72860923245219	8.46458771379897	7.27625989057899	7.68978119913012	8.74682517390392
AT1G04430	8.70197016068344	8.89032299573921	9.05023518194947	8.8389455290223	9.00426435156187	8.78204712595775	8.61815630339085	8.83014573921408	8.18928323505038	8.30813254202258	8.62386115693163	8.55029822925489	8.98763062228178	9.16310213893459	9.5945694951023	8.60656774641667	8.75849911521355	8.39337267077127	8.27793478936678	8.4526190775024	8.36005317694457	9.2822605977368	9.214993705536	9.73600383541271	9.18320599577265	9.23879644490505	9.02538005949158	9.94600575286711	9.08282955051047	9.64770557389179	9.36071731655552	9.60615405053041	9.30342323536193	8.69152402918694	9.01404064553746	8.84015168329039	8.9724190215058	9.58608615667211	8.6048698070452	9.17653451473228	9.12764923107904	9.05843871771623	8.44361848650263	8.74758298161377	7.62050371693331	8.88073582520479	8.09312448108003	8.11758465112896	9.50800457256313
AT1G04480	8.34561777478631	7.65271903493412	8.48351017832241	9.03158060700659	9.06626456504369	8.51059796759209	8.93438790190994	8.6930261993659	8.85248291313573	8.5396869874617	9.19079935188823	8.84587588503651	9.14056422354935	8.94119866193566	8.15102201066087	9.41796701795023	8.90554425099393	9.20746343374657	8.89738374777632	8.83041152677616	8.47103705841472	8.80678286909216	8.81705360728526	8.70480022021717	8.71587081333651	8.80127604359595	8.87847505595334	8.71494744902533	9.724351038874	8.78395999377395	8.70601635591736	8.53074289180987	8.10613048967765	9.01401237423464	9.23486515484117	8.92236096541399	9.03547277522474	8.90099375913613	9.05875706005092	8.77779485072506	8.49026222531272	7.65214229994355	8.95270202222732	9.06590529581239	8.18969142387875	9.00555648873028	8.48080952456682	8.00969340928578	8.33723898287896
AT1G04580	4.85557026806075	4.99756115676343	5.04285307624189	5.77221302852023	5.16263561030321	5.3164190316114	3.90562041679325	3.90562041679325	4.63318333613131	4.43254850978313	4.206359175615	4.59210660463193	4.39291020859615	3.90562041679325	3.90562041679325	6.0921078849254	4.99693288280005	5.59742048397725	5.48034244699502	5.60974753286335	6.34210009727376	3.90562041679325	3.90562041679325	3.90562041679325	3.90562041679325	3.90562041679325	3.90562041679325	4.33408870866197	4.18874633216997	4.21058932250095	4.32437418417116	4.32617642100521	3.90562041679325	4.8176813075335	3.90562041679325	4.45034867610988	4.99641074298172	3.90562041679325	5.18945438966689	4.34133649971229	3.90562041679325	3.90562041679325	4.38302522875636	4.36762145706417	4.93868672240903	4.97779910346069	4.91787523445446	4.24505560353	4.483143643481
AT1G04600	5.09517381082884	6.08943557980341	5.09077376256344	5.82955358276829	5.84735540172922	5.31641386408337	5.28503115374298	4.96153817152142	5.37231757300488	5.52283953635797	6.02422358891388	5.92740972730423	5.24210436050548	4.55415388880475	5.63417676896581	6.29164081561926	6.16602428245407	6.1910703379866	5.79374301934303	5.63338912011827	6.74167883261903	5.36471292906744	6.70073623443439	5.22978229150572	4.89951964173629	4.77642526210147	4.98190895347234	5.27939022891785	4.6476835694619	4.43189073485858	5.12926842431972	4.73809348550714	5.65886530870154	5.37297745560563	4.62849497428153	4.97680459813678	4.96524790344193	5.08564811792179	5.11117332402225	4.51951017389279	4.37076286815021	3.90562041679325	6.75778186719934	7.53390983091522	6.64227489612775	7.43696080086862	6.7956570221897	7.70098110670393	7.46225904100223
AT1G04620	6.3150136164956	6.49934920797846	6.47536828598182	5.35544801871106	5.78013857585942	6.24672559399939	6.34688872972646	6.95482365765736	5.47147911451703	5.1300665789469	5.79008681663062	5.476782348851	6.40747459088406	6.54335327539001	6.63648573253791	5.24370790323478	5.5776256614298	6.08083629617065	5.08625502805186	5.24772814729488	4.81031091731661	6.54178713406706	6.47848079119858	6.80976753720776	6.58661615970033	6.06975232520392	6.21893072256754	6.35486249331988	6.15841352335243	6.6490224023394	6.23497333474484	6.63767673244061	6.23003593812374	5.96346296254238	6.43559557603524	6.19739912651426	6.47154638681673	5.92399249521672	6.11917348389913	6.97738388069971	6.5970895861942	6.82284056951524	5.70529138410777	6.61761842881722	4.68753507508255	6.21073468050261	5.28060298610922	5.85212751382096	6.28969770325004
AT1G04650	5.75768988513786	5.871442705154	5.93215703994838	6.03610909045455	6.08435059676178	5.41271184434313	5.74693735312849	5.80556001182899	5.14104816144478	5.47460912037581	5.35087974472686	5.65221594279695	5.13253074465988	4.28214449654317	4.94200840937709	6.09207226883522	6.10157988662456	5.82767530655578	5.63521733578587	5.86747633537002	5.24696783072557	5.43235543501177	4.89041950281693	4.90733512079935	5.24511740461722	5.11983690295473	5.53705861500538	5.05291901567275	5.04503954715543	4.94166537254572	5.06294258932095	4.91853106657803	4.41966236436313	5.50071756384944	5.37372593726843	5.0386615670452	5.35253604881036	5.21644683830009	5.26217975684425	4.81816227506766	5.44926353135703	4.82857032220008	5.62779838066535	5.31597617111712	4.7286968312321	5.4729554684378	5.15098426848722	4.90613464433236	4.78028073431698
AT1G04660	3.90562041679325	3.90562041679325	4.25669790058703	3.90562041679325	4.23971144084328	4.31136341034762	3.90562041679325	3.90562041679325	3.90562041679325	3.90562041679325	3.90562041679325	3.90562041679325	4.39305388819687	4.28215197992935	3.90562041679325	3.90562041679325	3.90562041679325	3.90562041679325	4.36252052530095	3.90562041679325	3.90562041679325	4.78599046518781	4.94796060368715	4.54661998647308	3.90562041679325	4.18485066360555	4.38062874052159	4.7002952955017	4.39455020388019	4.33623263758219	3.90562041679325	4.83355964481134	3.90562041679325	4.18478245018306	3.90562041679325	3.90562041679325	3.90562041679325	3.90562041679325	4.63929340169332	4.71340749646991	4.56073824614528	3.90562041679325	3.90562041679325	3.90562041679325	3.90562041679325	3.90562041679325	3.90562041679325	3.90562041679325	4.37833441524275
AT1G04680	7.4543778265089	7.47645597975933	8.09041823252615	7.89964828618243	8.41366709735237	8.31295042300965	7.99816355764957	8.21204790460553	7.6064189553567	7.01500617856877	8.2091128970718	7.65265265275213	9.08920988088256	9.45764168547106	9.11469879655875	7.56513500043556	8.0220938968169	8.02193423663961	7.23346943478392	7.09645129321516	6.83436715650405	8.56916585785418	8.67828988372928	9.00505605224117	8.75460070032363	8.3635573416856	8.65670931153533	9.35095389784256	8.95176268895037	9.14497560617622	9.21800146602445	9.46307035209098	8.89963574593153	7.73844510104804	8.43122376314881	7.6874666647396	8.29258560927665	8.28471873990281	7.93827114559251	8.87966967594279	8.57530208500114	8.72104344053894	7.71625326812788	8.32828703552309	5.67648900483191	7.94404004490551	6.68023142869329	7.18957068452116	8.33557482364682
AT1G04730	5.79593076878832	5.66540493578976	6.26632877864539	6.66955500821669	6.3003480333097	5.73317349245707	5.92496155167422	6.22750193645002	6.17553068955181	5.86988121645622	5.89570549562481	6.06533386350895	6.102452137927	5.54614625065245	5.34285262061401	6.20971028441406	6.03373251111963	6.34091272079854	5.95330550673046	6.37475474067357	5.58187988561918	6.23492074937204	5.48982879508102	5.62937058351315	6.11439774388593	6.1070887352214	6.22947554392788	6.20027797392982	6.47294359044599	5.77557968839465	5.54814469345762	5.75586562627793	5.2262665418252	6.01756040842053	6.17395240758208	5.34570708713062	6.06113935165192	5.78231400085726	6.11916909303915	5.81476007039069	5.75782806727876	5.19036926772904	6.27788807128201	5.72378695150552	5.05485382309187	5.91587512430045	5.61946391129344	4.85093596166492	5.08298679341793
AT1G04880	4.75764409516323	4.75896519071633	4.25666630404738	4.28245157204851	4.23973638694541	4.8838988070595	4.84402724187717	4.96137641003329	3.90562041679325	4.33671722162476	4.5734186681924	4.18813672958853	4.304200305726	4.28214945061378	3.90562041679325	4.52103418672204	4.99706049627717	5.06755458395772	4.91104782402702	4.6121252665492	4.74510059162721	4.78591400162757	4.51598440251322	4.36073738908155	4.61540495644965	4.5843222411201	3.90562041679325	4.50949491117698	4.30543926699103	4.21064800875179	4.32442327090786	4.49843619874049	4.41971964306988	4.8176783144673	5.05309847994568	4.29188114808877	4.50702204166731	4.81695653818722	4.37261020476161	4.21433561466278	4.37081258824595	4.25956585574825	4.24401766547356	3.90562041679325	4.16909460249718	4.17948341058492	4.21655026051783	3.90562041679325	3.90562041679325
AT1G04945	5.55375229329214	5.40061749187126	5.65839372661187	6.13037240716096	5.48397862317	5.41784364955868	5.94909371099139	5.84771283284814	5.74956183889114	5.96531619191213	6.21169131299803	6.23114154209818	5.99068139942518	5.8067200134527	5.44306403449814	6.47631985051674	6.02623159779942	6.20935515105976	6.21448334367798	6.67487704983355	6.33460557843824	6.1220537292887	5.86185542199355	5.65929313480685	6.03389456790601	5.69911787941189	5.93322800078948	5.98463011719891	5.93323495218023	5.52995896543491	5.81185877354513	5.997498419745	5.71966652751611	6.04628229748521	6.14562322064504	6.11675238631431	6.13172591911459	5.88388517201668	5.75184400221505	5.75684443996006	5.91622975599849	5.53358796520885	6.47846515736008	6.13476731218809	6.37699939749201	6.40281827151247	6.24881914789133	5.84713313354268	5.64493769126747
AT1G04980	6.64929861846441	6.49933660742597	6.44528493338989	7.10158942899523	6.3304103423748	6.22292770354185	6.84600058834926	6.25112553207986	8.41207472775315	7.29106505222949	7.23589168650226	7.42818563507123	6.1646955926658	5.71089626314011	7.25942687103152	7.45477247408634	6.10176060640139	6.94294652366896	7.43178218353611	7.41717349404522	7.70102917770998	6.58678899358733	6.30117180488761	5.92771710458807	6.19318442594103	6.17957763237141	6.19670071503614	5.70940304509969	5.67411711332636	5.22574548295741	6.37912380295417	5.67959260026057	7.35074083843417	6.39501599709966	6.20580607550896	6.17503560291661	6.18716949629506	6.89538544970512	6.62915075278998	5.5858535796629	5.96652371560329	5.69878382316706	7.22309721109913	7.45875847805236	7.67814790498903	8.16502292960242	7.86023808482518	7.88126242826062	7.78989900909829
AT1G05000	5.5055604397797	5.63380296676617	5.53518324644114	5.77886415072393	6.04241722786718	6.15381567399833	5.44260828062788	6.06238437659809	6.52002160104292	6.73057546904682	6.12106709602099	6.41114325214396	5.23481667086859	5.19336629299798	5.71177705967468	5.68359184712782	5.53497676740355	5.2177203019316	5.24910234173278	5.26539817432369	6.09375755436664	5.40035721333676	5.58650262055258	5.10129543554782	5.2674291609357	4.70044120788963	4.8784501002569	5.30218271748578	4.69686860286294	5.78862441086935	5.21282746870209	5.08737757770056	4.89282131847922	5.73599760149519	5.6883586732381	5.77544676470112	5.83445179824146	6.08064991000879	6.29484868114215	5.07789565289039	5.12667323713975	4.84422481762038	6.37552444821763	6.77841424401778	7.79457768556541	6.89129743492722	6.77705130925119	6.43927184796123	6.13826335749024
AT1G05100	5.02084968042727	4.60557881372534	4.25670006459924	4.43706284582215	4.4817382682871	5.15364627398888	4.38098556714802	4.60537676692787	4.74263840210895	4.64695491975878	5.52404178677898	4.94205571962563	5.10344841750486	4.95064166380473	4.75788502086024	6.41756521880087	4.99711662727806	5.41482395090972	4.75179973521541	4.35514453055377	5.88848630497107	4.59170304189968	4.51603024289688	4.54661866868115	4.41007025264421	4.29990253589481	4.29404648353708	4.3342070138718	4.46930349216823	4.33623496547731	4.32444486131976	4.32630852170865	4.41975099868391	4.38765259466146	4.23164920280652	4.57069484134854	4.44430281027258	4.5078098763844	6.65258205949196	4.59082195274881	4.37083204852875	4.4049446579702	4.48914246931538	4.36753916035835	4.59706398024296	4.45093334978989	4.66011557014022	4.24512592832994	4.57121845604566
AT1G05135	5.39642373455244	4.75886051254775	5.18056508351452	5.31281890217512	5.526395995573	5.36566713909446	6.40582755193066	5.62634558948368	5.56287638712892	5.0596781547654	5.97782646863203	5.3428806471538	6.39750009628492	6.86214746203391	6.94562282256704	5.74029798445108	6.19748292787851	5.82764717888194	5.42393787626067	5.06804894951352	4.97979038604792	5.72165000733096	6.31841194604147	6.52669006986143	5.74263337790464	5.55997166323418	5.2354476069308	6.04149759422465	6.38321206834184	6.28936606955788	6.0147513609177	6.29358446723181	5.46327371024525	5.27886286410528	5.78411789755464	5.75228088880405	5.9741572787938	6.27441063662758	5.42498953034722	5.73654268637348	5.66370460703912	5.55300052010956	4.65560554349584	6.18172684446141	4.16910188744325	5.45303822870443	5.33991740467182	5.14078075122609	6.07076443159899
AT1G05210	5.63182633217027	5.54619437984692	5.33957498192927	5.82992498851607	5.6077773966431	5.66091364570042	5.21123186513217	5.15595729027871	5.31821835070924	5.28775878396923	5.67489062839481	5.5587700877111	5.57701889513799	5.51033614765975	5.57628684762351	5.85605540621784	5.8868984296761	5.50966010885163	5.50800137954958	5.53652156340612	5.45991630430571	5.45488186436788	5.78003162118829	5.52840694398602	4.69762048439822	4.93071412764352	5.73048897260263	5.76865816172865	5.7775846796016	5.25668043575333	4.91463813560681	5.41591999050264	5.13445476721568	5.80167776570962	5.86844429039833	5.43050449090509	5.4154646310077	5.53344323143927	5.33024538053077	5.56304920598715	5.18501391307548	5.42187178273479	5.25482819540986	4.92158621559676	4.68765937699787	5.56848771837332	5.21806657720763	5.18184316052914	5.20473976173669
AT1G05300	4.86520811663736	5.4995400749792	4.95019546621191	5.20769962785775	5.13490811102856	4.81106747504476	5.36892306405667	4.71981894012632	5.0861884800528	5.71648022859242	4.58073608259584	5.35762061271435	4.85815137065233	4.66057597015535	5.49774855240866	5.81971204796689	4.55265993161574	5.61428475652258	5.88251873073206	5.85320975711781	6.65505165790432	5.15601710713848	5.5466701885864	5.09426191467649	5.09329548159818	4.8672553028397	5.1870315188794	5.06526445872262	5.07308777338497	4.76679247424351	5.02726940063586	4.33093789591501	5.73576935094733	5.29306204820727	4.82438888996303	5.26688191035041	5.36740751033793	5.30955648928532	5.47059640938633	4.92177191950324	5.2325986088144	5.47173718239175	5.81619115964256	6.24535253576132	6.34003288621996	6.56598877081008	6.51266873157004	7.35572519158971	5.90188902509991
AT1G05310	5.02093514604183	4.75886768089975	5.0911322732586	5.1226076596114	4.94205505648996	5.2649458111452	4.72177978426007	4.60538750806816	4.32851735428886	4.43266402105615	4.33023735587489	4.46802773995246	4.97600733377571	4.65245474465026	4.94220864178242	4.34240617854809	4.36003871992321	4.91837482134254	3.90562041679325	3.90562041679325	3.90562041679325	5.13271205412949	4.60873736962463	5.41843022563584	4.61545947544972	4.85705970084422	4.72115733344836	5.36360767381092	5.43715746572179	5.52142959217354	4.6260766891697	4.49847859170768	3.90562041679325	4.29980419727929	4.46794856230474	4.29186225359886	4.70796450498272	4.25497108857411	4.47633595219354	5.43958677161432	5.4494170566509	5.6134678507277	4.72539376704575	5.24833427874541	4.68755620250407	5.20495349695648	4.77363856517419	4.72796469241305	4.6481598093781
AT1G05320	6.67045442826449	7.37062770611294	7.03145614062707	6.42620004666503	6.66222814526918	6.89243074581609	6.5945416730144	6.79055499166512	6.9258666483678	6.82813033797443	6.9186026424249	6.76336900244989	7.2450116980839	7.35001788413691	7.42077598347719	6.57733071234247	6.84539380981201	6.08127210225261	6.3262519114227	6.52427452325191	6.24291454839005	7.4455253332423	7.41167011725607	7.7209325161237	6.98027922260362	7.19578912560637	7.02546890842594	7.10247500833235	6.90250341181108	6.70559780015694	7.37467790142476	7.45459388037892	7.49421144315986	6.73755885010032	6.86367196371229	6.66239478520697	7.01706327075984	6.50975713379966	6.31184676420582	7.55424141908342	7.23959197857972	7.95740117841264	6.90772907628385	6.73017942288365	6.42673541897193	7.14046285343107	6.58714433706244	6.79891672043553	7.11637862030652
AT1G05340	4.75616842871774	4.40261773879432	5.09165259514563	5.54761309983228	4.64591591489115	5.02853428807178	3.90562041679325	4.71084808106766	5.31812014783836	4.64719649438863	4.74620987388003	4.39365699088652	5.00998336624205	4.2821643411503	4.75817917117225	7.79881642635156	5.35735464564643	6.38727077260441	6.20830236152759	6.3220623891276	7.20629686427939	4.94159064029261	4.60898925821349	4.68743408359624	4.52218666210081	4.73358363494381	4.62739729331115	4.89531396321972	4.53502768784479	5.61300389007246	5.85571312874872	5.31234452700736	5.59786628798184	4.99773938427687	4.62874800406183	5.68744280323154	5.60306477479309	5.29512824473891	7.69414918600038	4.9112623553696	4.37092038986763	4.9474474464977	5.80196839055632	7.044817441961	8.48495666791826	7.30426177928505	7.31557464758866	7.31020170142807	7.17581203277051
AT1G05385	6.40919651473852	6.20227423057974	5.86420804612989	5.6491810414075	6.1189473863373	6.0154509932979	6.48969093044891	6.7569500346916	5.56232934676667	6.03735977451764	6.15592061541917	5.9431014382173	6.80845686545993	7.1743053241561	6.38995282059941	5.69877910419516	6.34347108939051	6.08077651100643	5.61117666114702	5.58641341680233	5.28575316421453	6.67362075824788	6.38542853204737	7.07733818012891	6.48424538729875	6.62517872933884	6.72150168168899	6.61991697272094	6.99225974921088	6.91061101768026	6.60970202859217	6.56043066125577	6.41053795201458	6.47247127304727	7.0020163330322	6.91884251077559	6.86169271674631	6.83977910993472	6.43941594856851	7.27929112108623	7.12939661789913	7.38685988195747	6.03351398852044	6.48244922464352	5.51116939063097	5.99641904222397	5.11615564270924	5.80720412087255	6.3660886922047
AT1G05490	4.33658329826679	4.60594668601075	4.75510039982207	5.7722057467903	4.83669725208836	5.15358986611287	4.57491660154971	3.90562041679325	5.14110802879504	4.94284902489547	4.74584682274375	5.07371403270088	4.59154460550491	4.55415451910233	3.90562041679325	5.41668839700672	4.35996180461641	4.49825094503572	5.26836220746318	5.24750812725405	4.39476707713721	4.46735807981059	4.51587357302497	4.54668887468239	4.4098920743275	4.38761490998605	4.45305136108884	4.97720649265746	4.90780307414871	4.2105855816477	3.90562041679325	4.32617057410143	3.90562041679325	5.06075513802217	4.86771452679323	5.03870335551398	4.70794655480405	4.87769759850442	5.59367626572964	4.86579202157306	3.90562041679325	3.90562041679325	5.21651611869744	4.47026839647846	4.96912765382959	5.36905242266997	5.64181858706415	4.38455553483792	4.37819939147621
AT1G05540	5.28549772786089	4.99702509410858	4.82133500552412	4.73902737698291	4.7781544997831	5.36567096314626	5.28502874274231	5.46108398578143	4.50157089514134	4.21103921172817	4.8860711285493	4.18816306343124	5.78845164565799	5.54617551713979	5.22625541464159	3.90562041679325	5.4163347527973	5.31120382335752	4.22937060271476	4.35514480014653	3.90562041679325	5.82033980916747	5.38728900633621	6.13733146493475	5.65868407712635	5.4807528831058	5.59313498346449	5.66885579753955	6.01650818176362	5.61241343726642	5.54835498180629	6.19185738435031	5.31124876394679	5.14813901848688	5.6217534278646	5.25288292077662	5.74973015884212	5.13111891581096	4.88185508181398	5.87073249669993	5.96660010235937	5.67103160533651	4.57791668630472	4.76090678383475	4.2777278553528	4.57154518356541	4.52396398432536	4.72797781748724	4.94477282637326
AT1G05570	8.2112368905447	8.93404186996513	8.50107893116686	9.32668592156195	8.82683746717416	8.20992663848161	9.48338096049979	8.74686531591214	9.77184125015383	10.1734193378899	10.1204684274918	9.9780496187882	8.27382799253192	7.60575428357434	9.35166311557029	10.2028610565838	9.53681117647937	9.56574037217802	10.5252622304167	10.7043005377473	11.2523437950721	8.32875359634086	8.3232041326306	7.31217558150937	8.26431721654112	8.06287952832527	8.26789992040808	7.43914339827895	6.78605941303616	6.5739879187638	8.53174291470364	7.75984292691171	9.03788041168157	8.60933516818187	7.45033068465896	8.70169249246188	8.03505762471721	8.32694622583193	8.87647238477049	6.99654875674043	7.00463608582105	7.76745384137193	8.3912546762236	8.30792957734344	8.40019544411282	8.78148981414062	8.54380594209364	8.6517331054374	7.74489704471211
AT1G05575	4.75469463862554	4.60449331956856	4.25704146806552	5.43661363222911	5.75556336063519	5.21096416356742	5.7469240564738	5.03013676434198	6.14609360598866	5.7202847733539	5.07904094205937	5.68987615261595	6.97342030977584	6.29372018808863	6.46845117987043	5.10993152593274	5.35775557636057	5.96035066009533	5.199948503242	5.37324712466628	5.52307622273021	5.75702507833053	6.05750255732996	6.2301635435897	5.01315913311212	4.89543527464325	5.15970562364266	4.75439401771483	4.59426419900816	5.59162371013993	6.64835048613319	7.29584440427437	6.23135913126826	5.30314363265674	5.09470608153219	5.92630601108474	6.09688984306124	5.21623641678648	5.61960340287753	5.53989788754455	6.21219758141415	6.43169844048385	5.09548555917976	5.05687623623095	5.80901735781526	5.30224167909298	5.31118664094975	5.76065030985255	6.19489218845212
AT1G05630	6.77861990875807	6.8659155144208	7.40807163224548	7.53044920922432	7.74006576545925	7.11276193968865	7.94146614094923	7.21994291516662	7.50724297659385	6.87147038404066	8.03503060403698	6.96696343007386	7.53995892553248	7.15614912211601	8.12466548934011	7.86855891112703	7.79899848758937	8.45821643183271	7.63448966349779	7.72922188645499	7.88458836029343	7.56086808937851	8.15621264348158	7.52012637729414	7.17414438557075	7.3848596703657	7.44878070518915	7.32524550803551	7.21155064109651	7.44957385960647	7.66920510139995	7.76641601366794	7.33070441992263	7.02385957594618	7.24087079408273	6.98198038418557	7.06708880070763	7.67367458007934	7.3553408768409	7.22314181703412	7.14808072583932	7.17877197867406	7.56135818716639	7.98947670017888	6.74873527644652	8.01760893756805	7.37002824113794	7.5098149538773	7.61138261107595
AT1G05675	4.64605136263772	4.60565956770902	4.51072049020071	5.22203430666238	4.99047289744081	4.70934183102255	5.28502928275595	4.8860271641909	7.03040845479695	5.34422537703395	5.32399313073249	5.53834860603825	7.09324984496558	7.20498793713254	7.20734950990862	4.65655874945751	4.68636999838921	4.91837793054678	4.54911389700655	4.45504555119504	4.81032161135705	5.66910616078793	6.52312423488447	5.72212699670124	5.24538857287844	4.52613768693349	5.53747728280708	5.30837255440967	5.52156063518201	6.12502366365112	6.6657486550528	7.6309744398091	6.7898291409987	4.73302823351137	4.91788247588762	5.47128767735788	5.5315601734107	4.67939950103059	4.82789819399043	5.07157521223359	5.32512696067521	6.72544548032479	5.4565065991865	5.57708616180466	5.54595758327785	5.49272801274975	5.50078070829941	6.2187705516868	5.91503536864848
AT1G05680	4.854845371322	4.99716038874443	4.51071647432824	5.17352369343306	5.16240314105104	4.88390118307252	3.90562041679325	4.88603128798317	6.17521821101084	5.28733483426433	5.50081443142962	5.94231505644958	4.59170682964484	3.90562041679325	4.60474810472074	6.67998371150575	4.9057571637293	5.96047566380483	6.04388404090914	5.56121270149089	6.54976858448967	5.57626336239491	5.10100045535425	5.52862297347348	3.90562041679325	3.90562041679325	4.18066187988682	4.57957755752394	4.59380958624132	4.58273254685774	4.73472151612262	5.31166822289091	4.78702335194667	4.7765041196538	5.05310713421401	4.7593846512482	5.16452194002273	4.59933291344418	7.1542817292555	5.14267954022986	5.10675851199371	4.94734656806475	5.05030399198654	5.40977507443274	5.79441577616775	5.81555132195991	5.44964727907994	3.90562041679325	4.89341638820422
AT1G05710	4.833332386216	4.66910334936078	5.14402235761391	6.34569782387482	6.37885873998086	6.37353946949608	5.84480543437772	5.63848441594045	6.34825230717662	6.35094121006303	6.03592974542464	6.27024293698318	5.90623891517254	5.52216783601133	5.34116167725574	6.08834795444328	6.45035796319575	6.4198215118755	6.17350011483922	6.06572912252271	5.92136396986334	5.24067986707727	5.04070584228937	5.34430164947658	4.95169659773061	5.0764075917574	5.18430984153406	5.75504292319746	5.85395708853832	5.4797273591521	6.18433145829322	5.24018320295253	5.32864655936242	6.14555506684257	5.2938244679865	6.06542119347876	5.64856889811839	6.03561910784304	6.5853591170335	5.68890076330772	5.16565071909005	5.16125063892468	5.44825121440588	6.78612224527212	6.14061749492344	6.8986716007604	6.04089411821568	5.24917878433137	5.83582837737928
AT1G05835	5.33839724493743	5.95969363473463	5.97828005716842	5.98816615870521	6.54959780776338	5.73344234348284	3.90562041679325	4.4784822364845	4.63241084728761	4.51350492353621	4.79590640249266	4.82915751104636	5.04280431782531	4.81545883780511	4.40275761243617	5.30384860549907	5.67495845562458	6.67436148015136	6.23914595569637	6.28094925821081	5.24757349574301	5.74010627184695	5.38824466298861	5.52814124376507	5.32706078181388	5.5223534555161	5.61299802611728	5.94711661157059	6.76174907198343	6.14110084715773	5.67344633809051	5.1356891357583	4.62936567062487	5.20240505355652	4.91830921439394	4.90955970771408	4.82832945534158	4.81683715213312	4.93259900717355	5.27208567060617	5.18529322456122	4.60845320400868	5.48792618549026	5.69951731541309	4.36087448534298	5.95721552371958	5.3688608134216	4.7284457014543	4.71793489824759
AT1G05850	10.6433108411207	10.7551076653736	10.6907514233041	9.75607412994367	10.104799823486	10.4359736646623	10.8043713836193	10.9310233780635	10.1873942357976	10.0180178169024	10.3999264832883	10.3513199147046	10.8892218886038	11.7479465532249	11.3495126312047	9.50100103767985	10.2132359577165	9.61880823272756	9.12943998381386	9.19702914425474	9.0842472528157	10.7958352886477	10.8142740913116	11.3121857217568	11.0519470511528	11.0981490851456	10.8054991546208	11.1602854366834	10.7713544775539	10.9746452233361	11.2646832386602	11.1322975512186	11.222698437266	10.422397551558	10.825971240605	10.7680211933917	10.4501979622177	10.8886238578538	9.90623770087233	11.215701590218	11.1462720019913	11.2028058534263	10.2331169069962	10.1020057646832	9.23247506372888	9.95463467612436	9.4232234016916	9.90713978335016	10.6881287672006
AT1G05880	4.3373988497181	3.90562041679325	4.40212715481117	4.88890761816473	4.83888229157295	3.90562041679325	4.84638478858837	3.90562041679325	5.13809928944375	4.7016692364787	5.00187216669758	4.86409191175956	3.90562041679325	3.90562041679325	3.90562041679325	6.28344084657922	5.15177909937848	5.83202688054122	6.56210879131237	6.68225083102701	6.67195580790294	4.39421395786891	4.2606674672574	3.90562041679325	3.90562041679325	4.38895608323945	4.18135803918981	3.90562041679325	3.90562041679325	3.90562041679325	4.49735946999057	3.90562041679325	4.4210339956298	5.00046013888411	4.63040782825393	3.90562041679325	4.92895879759297	5.1697963799863	4.92855694813166	4.21513125871486	3.90562041679325	3.90562041679325	4.90562743155132	5.47203160719453	5.39332892595045	5.1480609774563	5.27536012057677	5.36787591098374	4.71927921029877
AT1G05950	5.9379350667809	5.77246570350807	6.51913002362943	6.56119209436423	6.11982625010936	5.83439714118209	5.28503005858079	5.15636771519683	5.97081751871089	6.09763404227694	5.8957864249001	5.9564435006269	5.75529556126974	5.06798914022998	5.04632630944126	6.29149891011382	5.96221293424833	6.02206261021877	6.14465377605326	6.12980284862096	5.28544909128428	5.57611102004958	5.35061321792019	5.15852179099917	5.50390117640399	5.87790835600306	5.82251382732915	5.41596997660187	5.94623338002334	5.25608532288061	5.12936898607364	5.13444681030282	5.46312617409501	6.09469091670326	5.67026508848063	5.62016861675739	5.33077078029323	5.7049117788845	6.01141591225853	5.58578960126097	5.02194597619329	4.89001743784631	6.6406542581499	6.24473015137686	6.23071419658237	6.41439648531608	6.60804752380255	6.14954485668738	5.41098600294805
AT1G06000	7.07227812879256	6.86057090778866	7.22639167198577	7.83593279991633	7.73476930872813	7.20723988462739	7.4767338713727	6.46870801939737	7.65377919078948	7.15982819941356	7.39135079080945	7.24120549704757	7.71971658903624	7.20498369617469	7.54438766636466	7.23170419012103	7.09020545463777	7.4712880405803	7.00287211703299	7.0488244081807	7.28103903240605	7.14140549930563	7.26452507050814	7.43500556871791	7.1518736502189	7.33509396438643	7.28888434496727	7.12515139956479	7.6832692404968	6.70711592092882	6.8872287200689	7.29328700839608	6.50737015570254	6.6896605864623	7.32885264680709	6.66169543163603	6.90104923365717	6.46542189377606	6.72057011762808	6.6447133016753	6.75561356788132	5.90107988002039	8.19286072428332	8.32469949282891	7.82956975400294	8.60987621152452	7.85149895294521	7.97541717091592	7.54083893020374
AT1G06100	3.90562041679325	3.90562041679325	4.93942932582404	4.55474383715763	3.90562041679325	4.47758608641855	4.38098494637044	3.90562041679325	4.83811201875925	3.90562041679325	4.69317271337234	3.90562041679325	5.41106432171544	4.55418065061806	3.90562041679325	4.65646312561776	5.35718975387455	4.49822979374016	4.22939836294173	4.35521928841114	3.90562041679325	5.41096050452116	5.05293361630657	6.20022945490604	4.26330789925308	4.38787689284525	5.23586388144472	5.44184348284534	5.67443490075415	4.75777392532741	5.40940418644861	5.41572929195687	3.90562041679325	4.63749089902938	5.27762516889363	4.91000002176069	4.75020976230882	4.67936949478939	4.47633787463787	5.03412515862531	5.18494181596841	4.40496568922137	4.48923518993073	4.23290033114023	3.90562041679325	4.76047465645977	3.90562041679325	3.90562041679325	4.64831636281185
AT1G06180	5.16101176493659	4.99667538576991	5.71314913683214	6.27558328060336	5.58130802544291	5.7679440468708	5.69814491321962	5.77127694400278	6.09095783848916	6.18476269316453	5.47741888979995	6.06616033803024	5.0420969193964	5.12168040576945	4.6855893495118	6.18086619565134	5.7198562664373	6.71099072809943	6.22346393030962	6.61639013288691	6.34253354097135	5.21632322653699	4.94812924290418	5.35894828630892	5.20319927822629	5.70450690167064	5.76203197760878	5.22021429327025	5.48036877280633	4.80787808227003	5.35895467307043	4.73854015296669	4.91853521135007	6.04376860648762	5.69415359064265	5.61976238880863	5.89461630723124	5.50233971182337	5.85215649868335	5.03411952803479	5.10690087568948	4.68942467171693	5.93317883076253	6.27463585551802	6.23098105745868	6.41463728108795	6.10098702601527	5.71077027380604	4.78064385323568
AT1G06360	7.23626363553537	6.49883159204375	8.10978494853507	6.78407999139854	8.22708456608178	7.23063740010128	7.3360631563679	7.10216297577056	6.95568575769542	6.73815129758383	7.16481240643548	6.70773882636302	8.08810617228954	6.94996825422574	5.86880003210648	6.75726032988501	7.78705701968097	7.38468091287857	7.41910875012089	7.57662555057861	6.01759383661534	8.17980510216545	7.66000716083408	8.63048301003455	7.24412884763233	7.45697156471991	7.80794163876286	8.07498624104153	8.49937310619376	7.77676660476628	7.38613765211825	7.38586579101017	5.71802727742024	7.47013664533813	8.32462645593458	7.6089600088294	7.56558589092338	7.28256054447452	7.6773984576197	8.20869514468195	8.18844352724749	6.26526439305702	7.27102823077005	7.10408302126096	5.0819003599045	7.38637901913394	6.19032462251519	4.79196736681684	5.87317535044044
AT1G06450	5.448047203727	5.6648347257456	6.04002642814815	6.3338323038431	6.08399266375358	6.07040205375287	6.0811480796319	5.90147448435819	6.00185503999954	6.15617651958986	6.36035877402682	6.11700349276311	5.59560250248902	5.51029345685719	5.34309343580604	5.89276946670377	5.88652073522387	5.82764938721479	5.79394340747216	5.8677839044681	5.52245721780234	5.18899619835295	5.52240815109579	5.15846501353175	5.74259847808087	5.89283960904551	5.88137523862387	5.46635335483169	5.50105322327377	5.44822231235501	5.78542313998988	5.63953247197233	5.13416320949809	5.9069909990192	5.76218036257204	5.75230289830967	5.88082662818898	5.96790579412478	6.11917518030815	5.88874696281863	5.92750831911109	5.48924562887041	5.93286061084162	5.13824062742499	5.66099175867836	5.78534283064559	5.72765315500412	5.00724501432758	5.24168168349968
AT1G06460	9.17829817383606	9.24549340459295	8.6551161913972	7.84253138559571	8.73952880936079	8.8574418319148	8.72058390257648	9.32919074478605	8.15315557628309	8.16695767004664	7.91222433460981	8.0017286984373	8.28510670554937	8.73382230484683	9.15427879695057	7.60676654100853	8.10348324950473	7.8065427567318	7.7301362588363	7.63127368700411	8.41258687806414	8.53642489509442	8.87016208262666	8.71047673757575	8.71750902040952	8.67004950333284	8.22229678119596	8.20472388966623	7.53270416729626	8.32720986697532	8.79485024186359	8.88350161673716	8.58965657138964	8.60394447772277	8.58396404755777	9.06698686504113	8.39829927162809	8.874267545688	8.58278024172115	8.84788545643697	8.87538224742594	9.3795722484903	8.32968895640204	8.94263099147637	7.93430884214364	8.38022154413765	7.61367607081892	8.65450528401453	9.23918959809007
AT1G06590	6.00415587483765	5.96302342150231	6.01881396418845	6.23488999528106	6.20501383528169	5.89757095854549	5.83909851619164	5.62660056214938	6.03276472601898	5.88753653352925	6.19609370153189	6.23665594422579	6.3238572994911	5.85601461542848	6.21908924557762	6.36872745603968	6.03372130694959	6.19106166187494	6.20776219436643	6.8109549291676	6.01734883343391	6.38661588357281	6.03480601802395	6.10481719941574	5.5037562833494	6.04373397385655	6.24033624983504	6.34235930558786	6.22966463766509	5.98650197109732	5.95308925638509	5.71817825576442	5.92829201979436	6.39502147167943	6.07396871786768	5.5482299686544	6.11991406397787	5.98937629318537	6.21875308006263	6.28656758286802	6.66710311565654	5.85342772063305	6.32501467881732	6.5943141161204	6.28950058398604	7.01702793843207	6.42721120393605	6.2841905879954	6.05188814805839
AT1G06640	6.96098536770991	6.40340875240337	6.44114875013416	6.13573621748264	6.39906702650901	7.30576426617852	4.75758376739599	4.63629878447494	3.90562041679325	4.6135740731881	4.21993071512282	4.74107672210718	5.3853603663984	5.84457427939159	5.28180268969065	5.83519866634405	6.25353938779212	6.2599825737929	5.36155791444867	4.89331914187989	5.97222019202652	6.96331588739486	6.8616568100744	7.05650545318026	7.73967359439528	7.87544538691234	7.55683679774301	8.60327177191445	8.48613093784767	8.83743034536648	9.19396268244438	8.20187482379218	8.43997642634655	5.90823549788155	6.17154925601201	6.04220209553618	6.26641579428118	6.06776889881613	5.93061081691355	7.6084645162701	7.1113453386536	7.59385379579181	6.49046342036075	6.06024370472401	5.60985039298459	6.58713178047066	5.57036379464617	6.18075122072714	7.44945357213704
AT1G06645	3.90562041679325	3.90562041679325	3.90562041679325	4.28246169909774	3.90562041679325	3.90562041679325	6.51654299371209	6.78972521980094	6.25389316656648	7.49517815556777	6.70485072388207	6.80185056680436	5.96942157134057	5.82833931994841	6.02476918318491	7.19076591420226	6.93772502275543	6.84822580568219	7.5715266568336	7.24511320146201	8.10966397924952	7.03667296839643	7.32362435517427	7.23154659134847	6.68303812243177	6.78341430766616	6.44218432179608	5.97845014401089	5.94642429665068	6.36450757525057	6.42403402626417	6.53930936053028	6.78991521904558	7.32453835839296	6.80405081636331	7.59291114909305	7.41626487769228	7.33924809633399	7.26350824580401	6.92033777219302	6.64435174970298	7.37082588911845	7.40499130229312	8.23816191608585	8.04832694136877	8.03963887324603	7.4374864422151	7.75846571824319	7.85249518431929
AT1G06680	14.1768008241651	14.0075019950756	13.860985798415	12.3308766924596	13.1658320634084	13.9271281800368	13.5324197924458	13.9951161543284	12.2351358960454	12.4195632131786	12.7093753551382	12.3856780997987	13.8179270284884	14.1143665505068	14.3677607567471	12.1084518268564	12.8850855623976	12.6133618997051	11.9180675525013	11.873970588166	12.1307531356976	13.7758280281404	13.9419440684881	14.0830504663862	14.0205653618829	14.1823586265456	13.7573285379095	13.9868156743224	13.7798183570959	13.872033913849	13.8231665846178	14.3241548762741	13.8857666327783	13.3340636308687	13.7569786183017	13.7235358391933	13.7293243847781	13.7934542595611	13.0007499642181	14.3060132282385	13.9943705765866	14.6260140840119	12.6551871005379	13.3675646136382	11.7683702820561	12.9043011211917	11.9429040460417	12.8761150022859	13.9129316782299
AT1G06690	7.75387452107702	8.04874134451345	7.63795482156033	7.49925870379295	7.94389271528001	7.69122454549779	8.37243446412908	8.75943569484467	7.80428131804328	7.09663905058795	7.73669750865157	7.45244307183197	7.95985201406603	8.41539774177103	8.37362819794265	6.44149384212558	6.16634210791659	6.43224421859749	6.3259591713091	6.47660782882193	6.70560169360914	7.5428319920393	7.52326561705841	7.63497358949925	8.25712954790095	8.27466928653151	8.00535383179119	8.06400526279795	7.8454658916533	7.87116080712609	8.07429714567061	8.00133215015894	7.83938650896998	7.22394059232791	7.50533216043601	7.10312640160877	7.78301217129953	7.44622278121581	6.99106812803494	7.66154466990384	7.28401932224627	7.66487644667834	7.02392829155505	7.69954768435167	6.02505783622642	7.39101054771137	6.66009382728767	6.6599530675464	7.31508258204
AT1G06720	6.78270901045618	6.55779334860116	7.1083461113143	7.8027877038063	6.52592669165682	6.1986394043057	7.19630733437103	7.21290058767454	7.2205971504326	7.23314696002948	7.63504563634022	7.36300464810122	7.50611306699872	7.03253545696324	7.08691606742091	7.14900375871269	7.32609423866721	7.47132062878177	7.29085520017686	7.60903321445261	7.02239181139584	7.76573699105003	7.44168008714028	7.52096069675435	7.72191259073261	7.55507143269317	7.95110801865916	7.87915252712944	7.97739060667905	7.74906155395003	7.00764631125524	7.19416544308629	6.81482323842582	7.29876068631889	7.57107899321002	6.88009101387506	7.08308493610837	7.24924562662196	7.32232365760075	7.05495587604861	6.93578261725433	6.62057479661771	7.89806704360021	7.03718387277186	6.38216929235787	7.94074336730643	7.20881628029881	6.74219939516406	6.60644792468009
AT1G06800	5.33052785438258	6.03104009843303	6.04130673602819	5.83068093295106	5.78725061390545	5.48776850313468	6.2668424817105	6.50502238506695	6.77390653498594	6.78945023783805	6.081335454154	6.56871617600535	6.65735936576629	7.03291387126941	6.84767999847929	5.42035133501932	5.74797908374675	5.51778563884073	5.54634278983242	5.88607630767308	5.53853541463241	5.7884967238801	6.03919113316829	6.01975273283808	5.74903705633929	5.4464812601161	5.61387204502588	5.92896162411553	5.4665348575536	5.94557072330788	6.5010098657838	6.34604189551986	6.21183910334255	5.33764017264553	5.5822528978647	5.76785726536219	5.62258859463387	5.11809695829393	5.28459045349093	5.6802976853546	5.69658649165003	6.09817128397203	5.8741767965738	6.45085354315682	6.16074691538288	6.38591663446261	6.2690017667071	6.39814815626551	6.3608401538056
AT1G06830	4.33477225736132	4.60452842739687	4.99365646432984	4.81639482054553	5.12120299487434	6.36006046299892	6.80345102445248	7.11349574543379	4.63237518169483	4.64747482356162	6.2756568568238	4.59292276154801	5.63447160325273	6.17062525608426	6.20274371769215	4.95580598810979	5.15729763571238	4.49820119970359	4.75210730465193	4.22435252220133	4.81069231333817	5.13382366833884	5.64469404544789	5.57949528569825	6.53081054370533	6.21624320008673	5.8251862484257	6.61090704223231	6.76182652177933	7.0886452922276	6.04534151036328	6.05428012443687	5.82871424680052	5.54029099268539	5.80639306506052	5.29933939483851	5.70287438632841	6.45020354659348	5.83078413609406	5.35940212364841	5.56205909693782	6.0961421456362	5.48798534246461	5.81140046100173	5.27498492414122	4.94555697754029	4.44232606946419	5.71154635890061	6.09055095661871
AT1G07000	7.73682824812826	7.60288858703926	7.35865136170448	8.13491932963177	8.63237168250494	7.57794779955159	8.77031740416999	7.97756901475811	9.57001496934207	8.8030739567443	8.57641337684893	8.53383748373243	8.85439687040498	8.89508231443663	10.267679672174	8.76058461646087	8.76709713140473	8.83036203188553	8.69217129727206	8.50368825257113	9.41545705357507	7.88721136168144	8.69733191089972	7.21702194011077	7.0836069470176	7.16814541554775	7.11568210695581	6.82318855593759	6.21813728169059	7.63134011868585	9.24546104647574	9.33411726727678	8.60367967698934	7.13330044921366	7.11109094956804	8.07191909439281	7.56554362336597	7.9286732522503	7.82140306038935	6.21889399753847	6.68981369937063	7.94091350012667	7.93797005293605	9.08156141009112	9.08026275666464	8.84065443565096	8.97326151571943	9.23628988824285	9.6376003473673
AT1G07010	8.92485352281446	8.88407371191876	8.41825179385595	8.25719688550614	8.67455413968056	9.04436769172233	8.84043541853682	9.03869279339127	8.10248681249227	7.97929454246673	8.4783716604459	8.14273602065494	8.21716033395309	8.57019789117027	8.83178619467603	7.53450409460574	7.9855938888261	8.38586343088661	7.4164546641267	7.34361395500234	7.55379726709946	8.46461239242227	8.00736916194172	8.34774339909708	8.93525028559668	8.97102959395728	8.62626474855897	8.3721922136115	8.21547294258183	8.17987440729775	8.646785152078	8.88460320194458	8.49331448063707	8.81941860202447	8.7675680844926	8.7434979124855	8.81705895439686	8.79868406857166	8.43950895169222	8.76736182397457	8.75988900410692	9.12088386641951	8.32753634282083	9.16366331463198	8.23525767342698	8.8973747846735	7.76663374219263	8.06443604332678	8.57130595608943
AT1G07030	6.41226322246668	6.71703263746879	6.57582397971717	6.92724938331161	6.70770677293201	6.66881028709017	7.33606483476388	6.85207378356634	7.64434005242761	6.89592970775456	7.06124986215316	6.91821437639796	6.68112612970894	6.45932403832062	6.6231670702801	7.1908258414771	7.32640391773704	7.00269831424732	7.11896714856885	6.77240005074287	7.00291185719157	6.58685152823264	6.26631465320871	6.52672462572075	6.76035720951054	6.64927055386127	6.68924083692063	6.2799849762942	6.42390994935605	6.19595283254573	6.46735524949104	6.13776525598742	6.26803219014092	6.93910583928302	7.06165199998327	6.86621662233752	6.9889669877987	7.05938121558638	6.91623523865489	6.31294761448957	6.49760607601093	6.50726088715131	6.78055677447859	6.96612879857637	7.0391679737563	6.99870649629117	6.96128031256521	6.6720245128906	6.30520412023318
AT1G07090	5.5889649783089	6.00514334304224	5.88731017021503	6.17217285838753	5.73308843867282	6.17408955850198	5.64732550244472	4.96119334432868	5.68780049410419	6.27907132596642	5.35123113502809	5.92829074182475	5.16158619867152	5.90973171728637	5.54556774753674	5.89259874050747	5.80606890978265	6.19100433693012	6.29758914180488	6.03170530018024	6.35843262115847	5.82064129768608	6.03545806372612	5.9649399139164	5.74298656067188	5.22906381145542	5.55680681297899	5.25050769794815	4.78881000678829	4.58288561191856	5.30607686983923	5.41567991497443	5.53246155055204	5.7037689613331	5.34280974253126	6.08125878596187	5.85288174679627	5.53347822455423	5.64493892344006	6.07232296901359	5.71190169736491	5.80411665838767	6.26243657797642	5.87477625460497	6.2607151805066	6.24350380502363	6.11630566499205	6.82086722704028	6.07109265572975
AT1G07135	5.9345013879511	5.09512151087885	5.33964364063844	7.09098376666509	9.14480131799728	6.87732422347776	7.07715337657383	6.77311853689988	7.07226851629757	5.92305526341474	6.39604299324227	6.31598225606365	8.2372191669113	7.65354354987332	7.72238146812279	5.96225924941272	5.41664880314175	5.82759953168231	5.79423639099355	5.65750769504609	5.7948168700403	5.97001041567012	6.31907521098673	7.84828658819818	5.20346186396456	5.97836815990625	5.33130558943738	6.52676505605682	5.88793311593068	7.52533638842172	8.77877056050067	9.12275078691074	7.54365756946987	5.45969576633577	5.84799446388165	7.39192176718634	7.28445320727469	6.90606264512768	6.25037219037796	6.43719550881097	7.14571249070781	7.6455185078115	5.6548992152402	5.67628551056516	5.59687478722692	6.26493788207683	5.07974149523073	6.43648157077502	7.27844140002824
AT1G07180	9.43395675264839	9.69786891453906	9.47706914208988	8.02499187258789	8.55374215191705	9.61209986903402	9.75178707292244	9.99587055036372	8.3560437405748	7.90287671969274	8.98327974926852	8.04938087195415	8.99632328613361	9.40834166641215	9.76540608321362	7.28444097000802	8.36234887302077	8.02193034140675	7.00283386448731	7.16520314969179	7.53395913974019	8.90542010668044	8.49786848620007	9.00503492509442	9.65293098662401	9.7503639650328	9.36156890827628	9.26767606505451	8.87550156870749	9.03644645847734	8.94007033772168	9.6149035052257	9.1741581430049	8.59976449718938	9.28290921020022	8.59668421380083	9.21681279017547	8.83855529801843	8.31448409989058	8.88391889749449	8.58127026248513	9.1499561020721	8.520814658187	9.13620774552537	7.46814878668032	8.73448719622693	7.70866632488203	8.24952146176183	8.87450818884056
AT1G07240	6.43601941832815	6.69184736590129	6.54774757077208	6.47817844253536	6.81717810419472	6.66878975723112	6.61896117954614	6.48871143267892	6.8446729189192	6.79251770102213	6.15535360480002	6.6577138293083	6.92319108022967	7.25480557397099	7.29307117640879	6.61899829196893	6.86402908733237	6.71103967012587	6.55884504381691	6.37495275777843	6.91059967424717	6.88067849975907	7.32339244579083	6.78996027797116	6.93682739121542	6.81288171716326	6.79418446828043	6.76146448494743	7.03089764869714	7.23707906579622	7.02222884640989	7.01792669925295	7.10818873240576	6.71356371136493	6.48738886894854	6.94555722224375	6.75063852975654	6.435413870054	6.64091353581051	6.71402329515233	6.52311093267726	7.32213806954372	6.60347397988989	6.98423935080811	6.97646132822652	6.67210605094018	7.16704291103756	7.17286166802618	7.38013349158204
AT1G07250	7.8249755714656	8.01923931183133	7.57807557612371	7.09060237475378	7.22484454271491	7.8192540504945	7.07716075374971	7.64572938925936	6.7415185828888	6.97645827698157	6.638533968249	6.7553108811376	6.8298589238572	7.50547258865624	7.46543799291736	7.09069817435201	7.59774904239746	7.03165557870368	7.03700693738377	7.10433729346928	7.74870514598113	7.59975808143625	7.70454274417581	7.40952808167039	7.80869535573855	7.70396476469581	7.24228437107051	7.3440159368496	6.86622906511548	7.3673258011131	7.03648543123453	7.48251548184635	7.68524509370414	7.52444888608595	7.76823265740309	8.03053136522446	7.8241314011563	7.87517550610251	7.66045643021749	7.89330341266121	7.92364561345211	8.43724852365893	6.6889173381032	7.28176901332014	6.91089339452709	7.16776674253474	6.68027059536209	7.03118681494469	7.0004769536039
AT1G07310	6.62911904192331	6.81425537695189	6.99090844638624	6.81116583383313	6.87875433849878	6.93548267068124	7.05928631496614	7.39982579804143	7.31805207367529	7.44537136812448	7.11045754488466	7.12563295416202	6.65610722056533	6.94994902917387	7.19849334822036	7.53282436629879	7.35334382458017	7.47128235148451	7.38643861103274	7.54824559297324	8.04911020264008	7.07449189689262	6.88171753498134	6.923141328085	7.15196301413913	7.00515851338838	6.86492783937966	7.14596235970236	6.97148732317595	7.19771697468146	6.97873261470688	7.01809326468486	7.45010369907967	6.91197165101343	6.78364175855159	7.29594289137074	6.97058847625057	7.17093321246342	7.26350653817876	7.07776039198663	7.22400103240376	7.05026181634192	6.99569376264974	7.68872345066699	7.52070898771658	7.38629499545738	7.85153362489749	7.5221832184202	7.7846564730542
AT1G07370	6.06423335540021	6.203089547016	7.02177236414298	7.52394367368015	6.99420591951542	6.42335831208212	6.48969437412509	6.4276111006084	6.95554015415334	6.62197680202588	6.60945857945056	7.01316327176524	6.90274672249421	6.23347511199377	5.54549783165831	7.19062354614887	6.66145972779684	6.9731095917523	6.82840700685143	6.95723087657846	5.247175153034	6.74597984260036	6.03537479024077	6.34594509569274	6.52896524112701	6.20321322498277	7.00917105120338	6.67821398859113	6.87383287031396	6.01913532750277	6.12965491092498	6.02305057869869	5.46340342478251	6.67348591345137	6.75271828174861	6.42112305410722	6.19808135740776	6.09133856356648	6.32624540264136	6.30011484285009	6.57308721297929	5.52160277975912	6.51279945373103	6.01002811774411	5.18280945782355	6.47015483921529	6.10092732129843	5.05395858931659	5.312863044785
AT1G07390	5.77384198298085	6.51719525898913	6.09149528676893	5.96365161157217	6.07905479056421	5.98812833912855	6.18510454672674	6.39888068470162	5.93586574477302	6.18109641704442	6.06846031984958	6.41261796903056	5.82015765587074	5.9915893646949	6.02086790802537	5.54382301883913	6.07678878777315	5.70628779298797	6.09533312220713	6.19341113686103	5.98477630869946	5.54177556164471	5.54740544570248	5.10118979259108	5.49487052438048	5.21195244306054	5.54317302964896	5.107924130401	5.09554158959408	5.19548565379184	5.48418372709315	5.7339986506674	5.24755777424561	6.26975313750795	6.26980907414781	6.23653095206149	5.94180347954919	6.27302112529713	6.40417736520694	5.63473835500036	6.03517083496478	6.02191540653213	6.32073392252512	6.71187752655344	5.89198753586263	7.01646408744786	6.20684078413603	6.63005111564209	5.74094514940279
AT1G07400	4.64515066509264	5.09531600191103	4.82160104284399	4.5547605081088	4.64599894005554	4.70938418316196	4.38098469860436	4.31217064361692	4.74241797145533	4.3368462667619	4.63604805281705	3.90562041679325	4.69571242732174	4.5541845617857	4.60495899414418	5.1102770766106	4.36012034066356	5.67902836514352	4.22940893139646	4.61233693790674	4.97992708042026	4.74231460600165	4.40536080544126	4.54655459048703	4.2633397433832	3.90562041679325	4.29421073126699	3.90562041679325	4.53497314363858	4.33634807570303	3.90562041679325	3.90562041679325	4.62909997020647	4.5260254277402	4.36578681084118	4.29177752691345	4.75021479811809	5.08554982997628	4.63929648583309	3.90562041679325	4.37089261116392	4.40497365984048	4.48927037990217	4.76076496894555	4.96935646857355	4.67242195619268	5.07969574939944	4.38475264877494	4.64836986938962
AT1G07440	7.25813133920181	6.60786422474915	6.61222429303524	5.51749386062944	6.05450322146126	6.05058512648511	6.35495661663228	7.20994736415374	5.42819721663259	5.62064092216756	6.20040495822428	5.79473932842764	7.2298224418964	7.87646282992947	7.19046228423667	5.98350659113953	6.53849837729227	5.63241172045811	6.00569304015649	5.77725170791367	6.16124427258825	7.90866560590373	7.99362467950104	8.27926190558109	7.70462210911941	7.63702247468374	7.08599772598969	7.04316603415613	6.7417604637114	7.19714638532121	7.81277770177576	7.99719181856455	7.84994414342904	6.38866531804535	6.66216027440008	6.50253103706637	6.97504236989736	6.81855017350694	6.15219700597395	7.62726406724661	7.21835412065456	8.07615647441349	5.87598560493544	5.50700956219951	5.48073277269187	5.22002552279306	5.50678899104799	5.74203890829836	7.26742404781354
AT1G07590	11.8941595538901	11.2095356872052	11.0256851820094	11.8555756348453	11.9399008448063	12.5608657784529	11.1512220430488	11.8950378005454	12.3454390558643	11.8722058719961	11.4940977847627	11.7077287382943	10.1856214479293	11.4558270683475	11.3195995585222	12.5738195351907	11.7829115915067	12.5783101051561	12.3664281521738	11.4085451692569	13.2133192527716	11.4238217786139	11.3631190986542	10.548533646916	11.4581386422284	11.3596527593716	10.647279298155	11.0381825381846	9.81121580759963	11.5591860575883	11.9575172497021	11.2167522529313	11.7185951202574	12.2352120662921	11.6108621950522	12.5957181303776	11.4781586107196	12.1727171097914	13.2236660674064	11.8534695915003	11.9242893460583	12.8633780378076	11.6262850797149	12.4620270028674	13.6708707609085	12.1848563869234	11.8463920230069	11.7488786914604	12.2514018898036
AT1G07620	6.5684163800288	7.38558148716521	6.13900927942216	6.3713137779513	7.26376928540375	6.42326855941515	7.05928784977633	5.99104171252002	8.23684525385857	7.87810962840828	7.40251422939754	7.58014263147908	6.32403315604993	6.38813390051932	7.59898292137629	7.24515160191546	6.39690969033628	7.40686363071116	7.6168956812838	7.26577692119174	8.23171759774811	6.48560592605709	7.01077795294395	5.47490955181869	6.11456172298846	6.64902932072965	6.10358525524058	5.33618315182824	4.46923922063712	5.12858455429105	7.17133484348664	6.57922838206505	7.00250196302864	7.1333005946183	6.25192456629205	6.90656960156996	6.66116713082102	6.63290283293306	7.46605348066701	5.60849473936635	5.56132504222292	7.16532587182833	7.57211400633233	8.43250494782526	8.80081077690492	8.18394116531676	7.90307578091388	7.98006286680006	7.96460042195325
AT1G07640	7.84528147443232	6.91378046756755	7.13623143243527	7.08639651041379	7.82033760497386	8.25343254096883	7.60877433082483	7.6436968201219	7.1979447771211	6.97590165682284	7.26089971143131	6.79719897402084	6.44120806386693	6.64510881140413	7.11579791871341	7.84008848613252	7.39029607850209	7.36295272276191	7.52514780801833	7.74312357341765	8.33870582259089	6.61178377435378	6.6042165616451	6.30784365036151	7.02432690428906	6.97251811904011	6.54566094614251	6.47334574563222	6.59962237473322	6.88170474740094	6.71177874506948	6.78913727057273	6.58940402059179	6.96191289553197	6.7708896825704	6.80377706883883	7.21671655250477	6.60003198295861	6.76736013324146	6.60746367453827	6.7841509126006	7.08187393349965	6.81327612682837	7.70900069322175	7.05771931869195	7.09904843297017	6.98690782015858	7.41498298190697	6.89987926912484
AT1G07720	7.51959081599774	7.88249316576515	7.50860891911552	6.57724034035888	8.02262486017409	8.02562906839807	8.33617075794885	8.41859911030501	7.51665528289439	6.70966489571347	7.74099098714804	7.11335119274733	7.78915813602912	8.12758357118603	8.56704071384568	6.31767306469075	6.99028814368154	6.84824482534801	5.65925392326949	5.40109595097317	5.6660485221472	7.76229647366227	7.82541576865702	8.28533719478657	7.47307968892837	7.98072778772201	7.46096907807117	8.06377999999426	7.53245418130644	7.43098401419651	8.70941616915484	8.69912769563448	8.79725834455612	6.91197445463888	7.55354978039342	7.36448207340663	7.64049244208862	7.83091651054735	7.01812841527801	8.1144838427522	7.52632520700881	8.0390021328198	6.88701419144249	7.58726350186906	7.2020008025863	7.79303870686952	7.04873432900324	7.31692164567043	8.85185245874053
AT1G07770	9.63756616886224	9.48715477854565	9.78931934168034	10.1026999599537	10.1988475153617	9.83041271950767	10.2469977799735	9.9111647050731	9.5709920690401	9.65854339969143	10.2957509918145	9.85844923052733	10.2274156720004	10.1360792863596	9.36235170011748	10.4944234853422	10.8003121420073	10.3854762836784	10.273209286077	10.0981601622736	9.52925192920381	10.0558511847442	9.8651127241162	9.90054758814862	9.83521655424339	9.80561978262078	10.2070324407979	9.97025398618722	10.6609441603193	10.0167642438737	9.97409573968374	9.71237474064161	9.53479815514524	10.3426834566685	10.6172462745109	10.5431263678057	10.2594495647615	9.97994043487766	10.2435112567606	9.96802102943842	9.95661508019146	9.10579923923271	9.737579798473	10.1871242929204	8.91525817476336	10.0197456952067	9.46715805939957	9.03412354795081	9.33762776095067
AT1G07830	6.36219155539961	5.2675619376325	6.19599818102309	6.75651960886791	6.38849081384362	5.98698549580644	5.88275153436093	6.07412302446845	6.50819941134567	6.23957343587153	6.36070858339346	6.32650217296905	6.66517306653521	6.54341024480296	5.34341999186118	6.84810484457803	6.49949184896435	6.29273387078619	6.90474959200186	6.72274157580151	6.38978928565435	6.35657770022089	6.33575775483383	6.52649090508773	5.91949860027494	6.31385514984997	6.18641440624117	6.0108001860792	6.79196484505334	6.15440947540007	5.78569265528234	5.64000380040646	5.65947276979651	6.39500427435315	6.5253822033007	6.61311272708152	6.08503991554252	5.70481440163307	6.2346618069835	6.17693711155155	5.75820446267888	5.99137313345001	6.45810923827126	6.76093313275293	6.16944314797476	6.54956952740206	6.30108042053132	6.15009692162537	5.78492703403965
AT1G07900	4.64415353407511	5.2666353386276	4.25695026601782	5.06916929431096	5.34208801083879	4.47762655746064	4.72177594230012	4.7107069993623	5.47042860321223	5.37240235312677	4.74634037159122	5.27013261027615	4.39338861499361	4.73839722272836	4.25796542975949	5.4681324301007	5.22827198262372	5.4147576653847	5.1998234831479	4.94225503555585	5.39368746797423	4.18810823551379	4.51636980181282	3.90562041679325	3.90562041679325	4.5848639876119	4.62767412853906	4.20942238585188	3.90562041679325	4.33650405158186	4.91482548592447	4.32660769102323	4.62928734809904	4.93010515827667	4.55381402679397	3.90562041679325	5.2390856910552	4.98742928583089	5.59369832835961	4.43853709960605	4.56094103337712	4.82874230792511	5.70625583293806	6.41622283128177	6.35574658599669	6.28608901308595	5.88347557140356	6.30139521160716	5.41208920176314
AT1G08050	6.98267863789798	7.14760881178092	6.79257982953816	7.37856873145849	7.11037032808618	6.46401932524447	7.71086332930274	6.89722173259662	8.55377548241355	7.68744761454645	7.1776876517929	7.67316794075205	6.40726431464027	6.25376948076278	7.5718061451406	7.80852777944277	7.07390038352146	7.19388076842345	7.52429379350206	7.64153143744721	8.3481893542811	5.83569702753593	6.335014697965	5.08193588864366	5.53641008907616	5.68673407487932	5.67978892082583	5.53755206667013	5.27197700113232	5.63381606193903	6.04421455968931	5.46356248067337	6.15058455719471	6.10711580831534	5.78397340062826	6.03241138444871	5.96120877897682	6.592923775061	6.5312283709073	5.4903050104371	5.02193255898646	5.27314839857702	7.1651817433338	7.43307595010307	8.08333623469624	7.99099704172526	8.16858939943917	7.8235947221989	7.74648199956846
AT1G08115	4.4575874843173	4.57253636629405	4.78164680815838	5.07892883014014	4.91625365568731	5.0323283533078	4.94927161934358	4.30391773646662	5.64359379563603	5.1915121884494	4.43378473201384	4.66825313357598	4.31630118859117	4.73948115899167	4.62214918264121	6.03385630316899	5.24869025403576	5.82258748396541	4.87209561926083	4.62877096993246	4.88211128324346	4.97239090536412	4.6257342600883	4.79509623670137	4.72404199146581	4.47899025251562	4.47837693530493	4.34599544478657	4.5469881545735	4.3480783245269	5.32706524697672	4.51710194837111	3.90562041679325	4.73186426842512	4.63825888373808	4.81879974849159	4.61617029071434	4.67547260802208	4.82745145516565	4.72543391874569	4.94153982897691	4.8332665785109	4.74372034501067	5.03748842000676	4.36541135341135	4.91985330353754	4.97259936198773	4.74419371852527	4.73947795981479
AT1G08130	8.07053726587921	7.69426270430734	8.26804718720035	8.17658740967336	7.50282595890462	7.54119310432154	7.84111420114323	8.0117095771208	7.70009448469459	7.78806389589947	7.57668910625602	7.6524466853273	7.70742489675039	7.08872336368241	6.98720283235779	7.43181252542845	7.28478453068957	7.85554208532187	7.24798807391855	7.70908485644064	7.00274053487726	7.3558362362653	7.28133169663895	7.66770361519168	7.74098492593041	7.96422685009588	8.0168643894203	7.71903479134164	7.99072062347083	7.43640790743746	6.90271054806885	7.01766538256019	6.10902108272858	7.76119592788622	8.02894629292255	7.2348568847202	7.8002559522198	7.66423631903008	7.59062221550232	7.35400177309476	7.53853801383339	7.08960469440386	8.08636841155102	7.35955142697934	6.98797001572755	7.58367382690247	7.4136279643208	6.69567255937035	6.4503355065078
AT1G08260	6.81868559027071	7.18475764338919	7.57067274351893	7.94249046535956	7.43006714197579	6.81622485857572	7.40814370843155	7.25934806098456	7.16907791698123	7.13857504212544	7.68188223770712	7.37805559841821	7.61223726371965	6.65292453083492	6.56781911761602	7.51127722488514	7.90896944002734	7.51272242003545	7.61671641986843	7.76856518745399	6.8673503638034	7.17603014905432	6.56583078599238	7.27490869777156	7.03243142451853	7.07327399187333	7.53051983876344	7.33751410877782	7.40383692787714	6.97320284178125	6.37883779573033	6.76422888005525	5.59708765489679	7.5110748326174	7.24251549660939	6.93300924938154	7.12789061890605	7.16206295297189	7.19425656405056	6.85163210201732	6.97282428016047	6.07542788242653	7.43250955293911	7.10463127834472	5.79424774027784	7.46839696160683	7.07148765033186	5.99920726442746	6.20922022014795
AT1G08290	4.94206159042119	4.60572764189179	5.13671841773154	5.61601681925351	5.49792766414309	6.12321023930064	4.38098592456156	4.47885785938753	4.92403954560082	4.85587447732025	4.42470933381225	4.82828087363675	4.53286238076053	4.81539232311523	4.94212056565998	5.17928530852581	4.80359702647873	5.96048199303173	4.91103363387689	4.84622090085436	4.39480678498262	4.3929534285325	4.51596683984822	4.54664709572269	4.5218108645558	4.99786960952827	4.2939735803676	4.70020842000108	4.46925604244815	4.70390243135349	5.06302497100707	4.7382634198482	4.62890360608963	4.46137440215408	4.55356700437618	3.90562041679325	4.44429749167401	4.67940579478322	4.56322269261788	4.76757199030488	4.82441908095387	5.1003583650477	4.95487364725044	5.28267398033635	5.66093875521019	5.45298852508613	5.42316841794289	5.55012187606411	4.57114071543837
AT1G08380	13.1503432233983	13.1113001986088	12.7687468538638	11.3559457566266	12.5036649375352	12.9988599750855	12.7512475881124	13.278732090077	11.4258654936106	11.7785112992062	11.9110053445381	11.6809397221551	12.8970525875385	13.6465619162759	13.3704470017645	11.7000688755049	12.1216640034305	11.813588269471	11.1466853301022	11.0119415559844	11.4560937709553	12.7917675314037	13.0886537632415	13.0600355707784	13.2854576644249	13.4128727076217	12.8095130141589	13.1256281265545	12.9353988841478	13.1192536974538	13.0233811095282	13.2986845756522	13.112805195711	12.5501832846715	12.8845161804973	13.1196518954977	12.981340738377	13.056443250626	12.1324441120716	13.2930551351129	12.9948734292603	13.6115243756185	11.7315853835128	12.390274524525	10.9246822193865	11.6934286758515	11.155025353764	12.1614320991897	13.0565331551595
AT1G08400	5.93820260476701	6.00633529232651	6.24891800003234	5.96253683304632	6.18836316131824	5.98685834730463	5.88275648062269	6.27469983011937	5.97089048395856	5.88759725806142	5.9933784965171	5.97050862712097	5.66900461924486	5.61478219836365	5.44847082505286	5.65654539052184	5.99846388851133	5.67908357557177	5.97193390597111	6.11381042266729	6.38937721996379	5.6140395939462	5.90184688796415	5.35914519594486	5.87066893778769	5.61576685783298	5.8073414648893	5.38995012322049	5.70928498449279	5.77563099151324	5.74880683481718	5.59770538432898	5.38966118830235	6.03073646103821	5.98442547112263	6.00704283419679	6.11992057384924	5.78230604793195	5.89386553166274	5.56260711815333	5.66356182384004	5.45595171025752	5.97358437853606	6.31937305181862	5.91484400276368	6.22161695531023	5.76821668146669	5.87411517320909	5.93531035813783
AT1G08450	9.80054567819728	10.3336846837154	9.50169060159704	9.88498357985868	9.03697321697885	8.89174677889744	10.3335189250754	9.12225483289861	11.3361205395622	10.3696683115781	10.1639163096226	10.5205603283823	9.33853288104336	9.46160944072254	11.1796237407696	10.6864725566924	9.80290229099369	10.4078112473963	10.1958621578131	10.2044751071624	11.3603046818348	10.2186845762279	10.9675461574098	8.80823859567777	8.99407513889896	9.10063748945873	9.06539972799218	8.29408132007117	7.48438183313967	7.86900381976929	10.0283209826944	9.41031285140746	10.7700953229773	9.86012230594768	9.00747937483182	10.054407131105	9.19887680221728	10.3137254733191	10.1843827832015	8.45897352683916	8.39604890660607	9.54403219529287	10.8494614551721	11.4351656034907	11.6652816106817	11.4037801109188	11.6753584671912	11.8808308036972	11.8338027763538
AT1G08570	8.540023405271	8.56947398001046	8.13644335537841	7.96795793192161	7.29033238223681	8.40171106273029	8.06196603052636	8.32544271895616	8.29896817611436	8.73658859605832	8.34941694704467	8.36297788450067	8.24478292594258	8.1353829061983	8.30061164103219	8.51316652989548	8.80820176272309	8.47372253144748	8.49498454306903	8.36258488677214	8.7559215100932	7.90472604995569	8.31083312124755	7.86642704496735	8.35838203975741	8.30324868883918	8.23423558177286	7.5161095851687	7.95807604743575	7.83573833025244	8.53669868048713	8.09018636454897	8.50792279209238	8.86864066641952	8.55379125172647	8.80907730162059	8.85971181226732	8.42863060881927	8.80601440727376	8.12385786325922	8.2504857239943	8.813634864726	8.68935888680929	9.16032912126056	9.20122055995534	9.37519664177106	8.4446430298091	8.81458900747316	8.03236566709267
AT1G08610	5.49805341215379	5.54749564748985	6.19514058154848	6.29509153097253	5.55452290582979	5.7331917647625	6.6189617719199	6.34252402104361	5.56310001082709	5.90508017700714	6.48489808933436	6.01210125212964	6.58679168073554	6.01067739907072	5.60536340929828	5.51855121027739	6.0681818253548	6.13710050838131	5.91532204338229	6.03119422895903	5.45959681468267	6.16437335088262	6.11659146763316	6.26067075628716	6.436117546825	6.42471960939849	6.88501514380345	6.8488440850349	6.63706825843317	6.5985246185689	6.04423934020047	6.21768018818765	5.82750383201064	6.43430660636484	6.90143061530669	6.0817176297631	6.4081786867522	6.13010762576104	6.36979018177113	6.16207111073769	6.14582476300729	5.58357129656403	6.62834226044573	5.93483726780369	5.1080007628902	6.37604412879391	5.57341851234029	5.65926395547503	5.24151934421183
AT1G08630	4.33997480464261	4.40698538472615	4.51066797861561	5.07782994529408	5.64686582177296	5.15011668068972	3.90562041679325	4.31585302222912	5.4185456513289	5.67788158145227	4.92494339547038	5.45738429106331	4.90205411157331	4.69341677469864	4.51787815032498	5.31488616079069	4.64410875312301	3.90562041679325	6.36579785175546	7.12053662405944	5.38575030056418	4.86428849057896	4.76936995902129	4.69434801527737	4.41448991600415	3.90562041679325	4.45808587348687	4.69428756001954	5.05395961260747	4.8009409928118	4.74126251332407	4.74488900133085	4.79395597300841	4.46625748465043	4.55926283203764	4.45503703485959	4.92999095617373	4.40243341519395	4.64568210653813	4.51775750164044	4.71092075606173	4.40933896914279	5.04701150614281	5.59100230659286	5.18722715693022	5.36505579529096	5.44227036313715	5.23068073641369	4.48789224284299
AT1G08890	5.49772286022672	5.82262212645793	5.71262925419816	4.81609993355903	5.60837627540562	5.31645702326007	4.84402734269966	4.96138944428289	5.20361878552612	5.09546007213993	4.88600716191173	5.16221757203562	5.07303180327431	5.54616251242007	5.76994387401979	5.03653498413075	5.80579130014042	5.82765801241087	5.30137383027261	4.98568587598286	4.81030555673742	5.55674118778299	5.82989293317742	5.72215086426969	4.95758433707463	4.93024948709375	4.88011492572775	4.89484873661213	4.30543422929994	4.89938647066252	5.82076689337197	5.19697235952219	6.06630090084457	5.09075573145342	4.91786293208519	5.43095248729986	5.49413005075275	5.25655707439811	5.45487148349323	6.07204494714603	6.21128525549053	6.17375484394251	4.72533930059735	5.24840008496977	5.37915944287276	5.54983296955611	5.3683374698799	5.75947514748712	6.08880989004443
AT1G08900	7.25750605569598	7.36669377050184	6.98241327986148	6.9463723833306	7.4757451231469	7.10428951788318	6.5373063918345	6.31545298449488	7.13639779655861	7.34158682843465	7.05572033218854	7.05847435156046	7.42527767183589	7.69835531283125	8.1574423005839	7.31695907612457	7.35031996494765	7.08230617364521	7.72362498621628	7.6464378941941	8.1124788687876	8.10937044648838	8.49318390854024	7.71426713372541	7.06830991681352	7.10452068078907	6.8457012157623	7.22171627595772	6.78621849734045	7.63368818181156	8.28904118871174	7.91305904861856	8.24761889824353	7.2252617653543	7.0048108930169	7.5459743152259	7.75951062362202	7.60429924502171	7.47835679112066	8.02785563427924	8.02582569392757	8.43598522258293	7.66463408300391	8.80616700482197	8.31122734297615	8.2573218526254	8.23234901142286	8.54885594849512	8.98165159226038
AT1G08940	4.64537705413268	4.40280290100682	4.6028540187679	5.61618190704208	5.07999003244132	5.15368148957684	5.21123302935971	4.9611773162308	6.20151362208544	6.19865597028462	5.56920963720134	6.31560278787755	5.26846910022054	5.61483188477439	5.57610567106009	5.96241813412032	5.67435982871082	5.67903825685503	6.06144805312843	5.88735715801955	6.3897406949925	4.86735069764869	5.49036301286441	4.80490965617948	4.95793662816823	5.12038783569607	4.76431647251052	4.89511958236323	4.90813334118796	4.807877431099	5.35895406262943	5.13489727824071	5.39003937488241	5.3031607005858	4.96535429587597	5.15121753604523	5.60303859843867	5.25650141894508	5.59368802439954	4.91114869836211	4.37087370266912	5.38651951169571	5.65466797367754	5.85421332290063	6.94134397295577	6.37628420967043	6.21895959950075	6.42181333910274	6.05266718256979
AT1G08980	7.11526999238167	7.38517733337688	7.83759603354479	7.17612513516672	7.85079304452117	6.92112616777376	6.25333984434831	6.40700499568257	5.72718603928461	6.4495307748943	5.87886445440065	6.28217169221167	7.19990751710553	6.78220969998137	7.1895282801222	6.96670032524782	7.70591515298762	7.11508766768281	7.19637524957779	7.5482145220447	7.0894625121351	7.5337522121435	7.5231959202096	7.39657805873271	7.54697174849878	7.45198824858877	7.8250401492866	8.06392348328423	7.88499304832762	8.38920253060271	7.77116561703357	7.8074483195126	7.95611113671224	7.40404729853065	7.54766867201902	7.63307521815013	7.65579187267823	7.67675416394803	7.40623231880861	7.75232832644286	7.63368359552578	7.51464596525293	7.23920078838582	7.99190015060141	7.12558051660838	7.91515028313362	7.53918025610623	7.46846022019416	8.83670347588709
AT1G09080	6.23840935867215	6.86193237918853	6.15886081680847	6.81211032567888	5.89062768751783	6.42421500653161	5.88355852573809	5.26847976523838	7.69935884435242	6.12799341611567	5.79078072340121	6.01294078792997	4.78631267355246	4.4368650794707	5.77061982367288	4.9567868179611	3.90562041679325	4.91884010270164	5.08674096813203	5.34287186963943	6.07826980499695	4.69564555045167	4.608971939199	3.90562041679325	6.07435793860477	6.49228132594062	5.82328829117306	4.57982517996037	4.3056024741947	3.90562041679325	6.35698479413474	5.25635102390771	6.76490932738767	5.27946372844551	3.90562041679325	4.6718237100472	4.50729525334851	5.59415577265312	5.39493022207427	4.43854279863479	4.37101030005586	4.40515786740472	5.80197891922151	5.41050416672862	6.28084446787964	6.26549432600366	6.00554777986893	5.22119139624755	5.66461545916653
AT1G09200	7.09552177368604	7.33464458906139	7.58669122601124	7.52434050552404	8.17021078030033	7.38430135131462	7.26011857103386	6.8959883581698	7.71608361967344	7.1473078304429	7.21138494524049	7.3342694602753	8.01733971846076	7.19493152559505	6.32497128950957	7.13371916005223	6.74682867773305	7.29237889080676	7.02922944197876	7.39336596944109	6.13541434325669	7.10082784391364	6.94909298474416	6.92260952224097	6.79919901413489	7.22603791893046	7.6493064784215	7.6456958628598	8.49340601511836	7.14468585976255	7.56348144253642	6.86685296637253	6.76503508509707	7.47011301356227	7.48129399122131	7.56724276682162	7.47799838263971	6.95892796655749	7.28587613629013	7.27311638035064	7.50217483834087	6.17403298486165	7.26421897937627	7.42537381186064	6.26102948812315	8.03417694313053	7.13907931190988	6.67302087863346	6.58337519521401
AT1G09240	6.76235468361813	6.81400472851426	7.2266405823082	6.6243140127852	7.09278139799712	7.19545642940013	6.3164231086337	7.3684122792234	7.15508148133953	7.51676481605407	4.96795393695641	6.52546986056937	5.53725077956318	6.33221391369517	7.27658947420822	6.67989894319472	6.825929294033	6.47570911997049	7.37990275480475	7.27304601205078	8.29336420255149	5.13274981743636	6.116875788069	4.80496793192874	7.43512606911938	7.08022529307464	6.9124738322918	5.89504542765776	3.90562041679325	6.08069336031356	7.28288500393463	6.61875713567758	7.08790051697384	7.30394457612757	6.67718229721123	8.55134752150413	7.67843669687752	6.55167576079854	7.74854996217221	5.88878839389221	6.97319352734135	7.12807467872328	7.76706747137862	6.46997373598713	8.68966385363766	6.55794236288472	7.4433533712805	7.02202425599412	6.67894803774559
AT1G09310	11.0140067143426	11.4682910657006	10.621582958996	9.57171567724401	10.7190336216227	10.7528508751604	10.905391885421	11.4942521731217	10.1441396084848	9.53116290695352	10.2970443754605	10.3246419352359	11.1110481961344	12.0673578375089	11.9395571803892	8.44708161343453	9.39128785926299	9.10366638918623	8.01567488703395	8.01959839679214	7.64579913283957	11.1801613905012	11.0999133551047	11.4297559651627	11.1473704882034	11.3225748807312	10.7498828618853	11.3775822472077	10.4892520928006	10.8042406380885	12.0372837301347	11.9407131989033	11.50799487019	10.0381016114522	10.8055146216159	10.6354051502852	10.1622849147282	10.7060436880664	9.56669903167935	11.5461279556128	11.0462474927421	11.876932807883	10.1956211235521	10.527304831789	8.79963901748833	10.3289167052141	8.97174270885776	10.2781614961078	11.6178727651296
AT1G09320	5.59077684983835	5.60778036944675	5.54058850433899	6.01209393999095	5.58178878510615	6.01530411208796	5.64732875335015	5.58731209573158	5.97080908654957	5.92228415632212	6.11310739904655	5.80565125195394	6.03758589211818	5.54615588402006	5.79525798990959	6.29149427384158	5.88638902406385	6.34090144678782	6.09520590332332	6.23622757030114	6.32610702877614	5.98296817993918	5.90191652089982	5.58006711605012	5.50390947894981	5.73740381167011	5.45891158708784	5.74866607813382	6.10844377315882	5.937106967098	5.35867799224585	5.36457691339359	5.31110159021721	5.89247793544786	5.64619427416687	5.7207018131879	5.65389826999474	5.4375079469073	5.5936797316964	6.02450684450414	5.96646335486492	5.42172753316738	5.91169669348874	6.06420539282182	5.72201926508249	6.23251336577032	6.02121542384618	5.68508752464396	5.50152624870443
AT1G09340	12.4856442366173	12.2890557318624	12.144947149295	10.862089158067	11.3513131282399	12.2410669939004	12.1104646947536	12.4021535162687	10.4017797785419	10.1402716551157	11.3697797460067	10.4988931718201	11.811693051379	12.2647028765581	12.3012738850457	10.1877089033696	10.8104233086329	10.5962294686712	9.89830369707279	10.0125601031694	9.9297050709733	11.8806885077	11.7289619279207	12.126773603272	12.3535202098742	12.4596304222444	12.0782697653353	12.271799072286	12.0675884045287	12.0796124142482	11.9108618901327	12.5111871512033	11.8388620293473	11.4741809041272	12.1033190381835	11.5216843347132	12.1375875958217	11.7319892787957	11.0707156497157	12.2005130000813	11.8527134959922	12.5976858756585	11.0609651158716	11.8743990668471	9.91073208367532	11.566757530492	10.1506733940858	11.0037208044996	11.9104418763917
AT1G09350	4.3361280669286	3.90562041679325	3.90562041679325	4.73902433194038	3.90562041679325	5.09306127423375	3.90562041679325	3.90562041679325	3.90562041679325	3.90562041679325	3.90562041679325	3.90562041679325	4.18792873476454	4.81540039084679	4.82402104210259	3.90562041679325	4.99711018029625	5.06754835759242	3.90562041679325	3.90562041679325	3.90562041679325	4.64553294322796	4.51602497744352	4.36072436806361	4.61546927123746	4.46150516967722	4.45329531105051	4.50953967825645	4.18880127874431	4.75760701160663	4.91444715194527	4.49848620860934	4.41974739718615	4.5842192422112	4.23164755712803	3.90562041679325	4.17613228409643	4.25497047077563	4.56322383628044	5.03400035457707	4.37082981352563	5.10038544093698	3.90562041679325	3.90562041679325	3.90562041679325	3.90562041679325	3.90562041679325	3.90562041679325	4.57121199966393
AT1G09390	6.81619524315069	6.83741218597024	6.46056204274609	6.0598846725834	6.33029127456955	5.95783680994162	4.95040358069848	5.1562486188935	5.20351918494829	5.25777573525477	4.63591329488509	5.7230933070492	5.34178130013053	5.82833751023004	6.04557548032608	5.99614731772663	6.52352450080785	6.19103057609363	5.89597850383627	6.45195707817806	5.76988640314195	6.63905997410505	6.52320122831961	6.78987988401467	6.51369424223205	6.58149225061975	6.3751061256267	6.87436391446355	6.12127120752508	6.74466304494019	6.85544736382635	7.1427804149997	6.56877377597936	6.23656714084156	6.10835575139231	6.45834762920678	5.99962025006431	6.55168555355177	6.2187600315734	6.33866619646521	6.68995618740649	6.5932022416124	5.8013979598257	6.13258067171031	5.39899080188623	5.80055566628097	5.95401602250124	5.63304875108219	6.28983055061552
AT1G09420	6.63248088431291	6.66859841075668	6.83845942581761	7.24777570618434	7.85001461398627	6.65379201767291	7.65570000846117	7.90266538029118	7.55744310681012	7.9526115787347	7.75969775718648	7.80277493244309	7.78810876844822	7.8717654677262	7.63632532331755	7.7810417921136	8.03212532029712	8.23693990879698	8.02004762866951	8.0392791501178	8.07838674228757	7.96898808083283	7.60291781120855	7.79379366834149	5.15962574648036	5.32108593689985	5.85400423602902	6.29042222314774	6.48501346040517	6.08245097115377	5.45897246352511	7.09814493679467	5.3912394019456	7.20974937838482	6.60730599160751	7.04738955161672	7.29759343180206	6.7964381205341	7.73527728391329	6.19293292761748	6.06971923012473	5.4233005491585	8.16248260215635	9.10690666006006	8.06816209060774	8.67335551050561	8.21144150449372	8.42223055574744	8.53508981273877
AT1G09440	5.67640657231632	5.54728640794163	5.79029881570347	4.81610507279244	4.83652398712062	5.3656516488497	5.83909690599181	5.54670776540263	5.14086471838815	5.1300698774563	5.63337239815353	5.47678752052168	5.6329225266474	6.03474838244145	5.8202502718142	4.86812026912643	5.71958228886888	5.0675546880742	5.0862566969332	5.10660621154733	5.02973252251076	6.21208414873065	6.19360052069789	6.42647462993094	5.79545450006976	5.39549981667763	6.07951555175595	6.15901352361493	6.12118500780809	5.93722722178032	6.07331303865589	6.293429112066	6.37580824958363	5.4803932050634	6.12505510154392	5.68802101567584	6.01215664454842	5.59342785022923	5.54012092131926	6.36378852770413	6.21130067981778	6.35079573197753	5.42525156540016	5.74642888188589	4.7287468415729	5.604315836335	5.28060484626043	5.09822416020594	5.93551139219577
AT1G09480	4.33600649033951	4.75873535646103	4.25672602324187	4.65307979191473	3.90562041679325	4.31136811112828	3.90562041679325	4.47878154794359	4.74258398023364	5.6143395227677	4.69310890645633	5.01047946090076	4.74219665049835	4.73835886306795	4.60483328164125	4.95619916695109	4.99715977547752	5.19658025590597	5.48056469658574	5.4296045944361	5.55268625014944	4.59175257715907	5.55399293389457	4.36071136226597	4.26325258461316	4.29993165163026	4.62703279197966	4.4296115170233	4.18881665120575	4.33626288926285	4.99182768264169	4.62930113597555	4.62899757978454	5.02977423728805	5.13364549933771	5.03840738289193	5.16453551019738	4.87764598133406	5.22645683786308	5.142770350483	5.1068346853759	5.23265181045025	4.65565596409854	4.76087206032016	5.02727992376852	5.0094217224406	4.91802206130003	5.49168419064682	4.78054304941083
AT1G09490	7.32014886096717	7.37190015509211	6.85610805887283	6.19988040383424	6.4540453928944	6.98168855187008	6.41266191011076	7.17343558980474	6.97041523802259	6.88241198394129	6.48591586803305	6.81591381005884	6.76183384177795	7.37119760331978	7.56999654383107	6.87795764705855	5.64667270667189	5.94249516228723	5.7461270870786	6.23155727214517	6.84321662551459	6.82443512353508	6.3863316745095	6.5388248235676	7.00369198857228	7.27821977242678	6.95175460115532	7.04653408583266	6.74864896516229	7.0698603174624	7.53076734941839	7.25647320386897	7.58607073419596	7.95253498877587	7.80210224868861	8.15603716401209	8.08027454268334	8.24460106787745	7.93600744277953	8.66258643682334	8.2378321606523	9.31238006726924	6.84579003264844	7.61332531237384	7.34297448942307	7.19569786710644	7.11889617436583	7.32184675669843	7.45114795881773
AT1G09560	7.27366502288423	7.96690184332125	7.8551035679656	8.88186656448921	8.35351372289312	7.78840845450785	9.37372984090072	8.5578597567526	10.2232102183785	9.64473689914833	9.16412619535933	9.69159942979603	8.10365824320438	7.66088083785502	9.17496222587658	9.34966129787841	9.21291938615921	9.70996590895803	9.50132381215631	9.48002899364234	10.2598911944795	7.79351675248852	8.48395716456663	7.56735515607574	7.3800929914226	7.64063162195327	7.6555988228859	7.26488779641822	6.93070972270301	7.12980140692202	8.58621905225463	8.47346173269889	8.52349512597262	9.5937635765369	9.29749175767124	10.070798989971	9.58188249432329	9.83828299707376	10.3026076055184	8.35904941195635	8.28650648553431	9.24162214764763	8.71905672133327	9.48372585251423	10.2952696668609	9.75129612462298	9.96162868800646	9.81310267514515	9.26076507858454
AT1G09575	5.83131670812994	5.60721295665369	5.60103958107818	5.22208306166941	5.46837339035441	5.66084503514805	5.13177624728861	5.77144222727825	5.7648074968836	5.69890135330189	5.37752495951291	5.78989273397134	6.10301285598535	6.03476877349321	6.25532340847828	5.3618160667876	5.84692403525306	5.31119934104742	5.45261578423528	5.24787700630843	5.07725587311861	5.18910526497839	5.61446502742746	6.0710925593138	5.43625561613526	5.09109514507153	5.59324643546134	5.86014439567919	6.05685907380933	6.61932608649352	6.53008091032577	6.79941991869422	5.65926086094854	6.1194156772923	6.25213141225459	6.38316566744681	6.50649218643017	6.40466576541522	5.71795100051767	6.27360884716672	6.146019609795	6.44687198825033	5.70547373157669	5.65246079014148	5.33857356250426	5.43268221807092	5.91904721051588	5.29507095985901	5.95593954364722
AT1G09590	8.35840159764966	8.13257548872242	8.74609060256039	9.2324971938968	9.17726916318438	8.66721601605233	9.06406577825351	8.44765997840453	9.06676413534053	9.0954044584807	9.24611687768581	9.28423504730839	9.31107638559011	9.01467651520877	8.20021974540164	9.55713759727559	8.86414202115615	9.35043727193432	9.00985874302663	8.99504482481499	8.24489727212289	8.88603403627033	8.74525614449012	8.87177626617709	9.0083602963854	8.92675488863228	9.0489023628811	9.04324841764369	9.79743066133869	8.82287734989552	8.80371509433066	8.64152069668491	8.26825766609407	10.2436652983892	10.4208542192734	10.1271438810825	10.1569833184324	10.0868942619923	10.2816543566583	9.78513927501798	9.39738177335579	8.86029232332834	9.22469284140525	9.23884577255122	8.46048228524108	9.26269811815237	8.84592252892888	7.98111578707493	8.31503054622203
AT1G09750	8.8621168448734	8.91569626755341	9.91195688822506	9.21963487063048	9.60839371606308	9.01223959159032	9.3191265421998	9.25488407111635	8.25518045556624	9.33629951178324	9.50497484713055	9.27073864830895	9.64254592964153	8.79517262769728	7.68389152439003	9.13581322971233	9.54926981831734	9.25682535802848	8.97706878143245	9.23260493697833	8.22341754497798	8.90380528388413	8.94097732789023	9.3982979511407	9.45037127599451	9.6649857851539	9.943576651022	9.91127003834618	10.0758700132935	9.59005718696154	8.59535467730809	8.85545827834175	8.74001750085132	9.70404737512125	10.0208214271554	9.29041341614279	9.8357581048299	9.79314087901905	9.65014085146556	9.62228546336793	9.76587436638948	8.06375570662086	9.55931499214579	9.09581692489984	6.46062967342727	8.59982720668814	8.46307928441408	6.73098946630262	7.43580104663747
AT1G09780	9.12183169508029	9.23770877018587	9.23792115197612	9.26371344360056	8.36492563140549	8.94388728985407	8.74842656686621	9.00848933017151	9.10272367329735	8.85868548427514	8.68138925507011	8.96557925812813	8.61889045952819	8.8699548291516	8.6435396580738	8.78796576670382	8.62627179914125	8.80573896896134	8.44756142980034	8.51245425401177	9.15193745109878	8.84880959123278	8.97509218805718	8.82042376817525	8.99091514477952	8.80118522379171	8.8400557663698	8.72241069800175	8.44238905704121	8.4148718194545	8.5271581352515	8.7939830463706	8.77837114927933	8.49319089757601	8.6377107231657	8.41646620952154	8.31675097889725	8.5630533070159	8.73822175755076	8.70234617359256	8.54522375852045	8.75478231452695	9.26098048757396	8.97661543265287	9.45693796990398	9.47159651197755	9.13634429763763	8.84432940483581	8.68810454682758
AT1G09850	6.54676474120259	6.3097033282163	6.62996682400845	6.31460273100172	6.20475189611228	6.42328993713388	6.46231139292036	6.3858466924862	6.84462181128225	6.39091643123293	6.23594726286981	6.83910114632179	6.5957712654371	6.69739891833028	6.72664887735134	6.36857953481355	5.99858238466273	6.08083709761411	5.70580960356268	5.97904643316947	5.99684171713421	6.5599484798355	6.66203800128521	6.9412144494713	6.23071407749952	6.38529733850366	5.99073485150987	6.7524552073269	6.41378198388438	6.26320612738612	7.00788170640298	6.57938109419757	6.98049667281707	6.48186862202613	6.38171047596441	6.42144310124763	6.18716802107889	6.60635310356319	6.53123146897352	6.65482348150958	6.64426106869097	6.79911820574717	6.60351395565335	6.81295202768069	6.8227165474102	7.0171436922052	6.54308599066947	6.63531837627741	6.61905835037354
AT1G09910	5.63470902242237	5.66525467712496	5.47719496203736	5.6488901492281	5.49801172413059	5.54331409904111	5.3540634094882	5.73700094734451	5.37214764701941	6.15594084679508	5.69442213051928	6.19005290704351	5.53694951448384	5.22102156219249	5.41439734895062	5.56635935540031	5.47251065323935	5.59740925099869	5.9153091466585	6.08139862080423	6.18972671026315	6.29120853484713	6.28367110995674	5.80851937195341	6.32001110257008	5.89255536129529	6.27267847139378	6.04120245487788	5.72658300544167	5.92011403105108	6.42382422839012	6.08124998205008	6.68350658972698	5.52068594868318	4.69593167417749	5.38916132905462	5.1645109051041	4.75130466727623	5.45486968013422	5.33031263662557	4.92871196246133	5.19038319341251	4.95482167573281	5.37943400556061	5.05487679668808	5.06931133791101	5.15101579016211	4.79182238736741	5.31248243210426
AT1G09930	4.51261037753793	5.26851977314553	4.75520772900875	5.5114152846523	5.49800769292829	5.26491340663372	6.11743238731138	5.15638211611978	6.57101022109907	6.68081629543956	6.11308148093294	6.44875592762334	6.38693824282632	5.5809660646017	6.91294335613116	5.41660778093805	5.08005750773231	4.73802974636447	4.75173439765749	4.73827425709448	6.05770654570209	4.69527401844713	5.19096932522162	4.36075316263518	4.26314702066211	3.90562041679325	4.45315066943498	4.50944065555525	4.39449024353053	4.80756453542048	4.91434858679388	4.91860195444239	5.13404370144751	4.38765409244948	4.23161949760509	4.75945280046939	4.4442948324216	4.75130429176701	4.23654907067816	4.34136194170157	4.37079170471695	4.404925306457	4.65550722935432	5.67683060784523	4.90719721992481	5.00933326999507	4.66005846647552	5.36430808931252	5.44194619858984
AT1G09932	7.81758986522841	7.63893125212217	7.0363341931513	7.94611198373271	8.29947351536585	7.57055228756806	6.54714941850367	5.80861217171209	7.56181899143736	7.15800640998546	6.64312190920644	7.31157033393115	7.03336684949532	6.67235922864406	7.92786214925441	8.3196454834521	7.71771659855061	7.98795002784775	8.10119055219926	7.49812657830235	8.62290061934489	6.20457408839207	8.13177265809083	5.24798474064281	6.03531290543248	5.91108756509971	5.81144519755947	5.22258158989938	4.4704677702097	5.81149427879011	7.0904874925791	6.50219900968694	7.51330580793954	5.83593529877056	4.81645238856091	6.06430265193639	6.33604595003548	6.63609370481141	5.99812059105325	5.03624410138779	5.18732492754703	5.26351505791125	7.59442816842783	8.77272447995843	8.59436673516486	8.65252332167482	7.99436308710371	8.76254452200007	9.42983654946144
AT1G09940	7.1986511280163	6.88343949558894	7.56427993667419	7.23692834333398	7.53468426193889	7.09709295656696	7.39401628544972	6.82146149989964	8.08616870130324	6.87060768784165	6.8026387785078	7.28472969059458	8.44358418834972	7.92235877142924	9.01050229771473	7.71608360999791	7.64187984573266	7.96364001178774	7.45070742388318	7.2588057113744	7.77188984771173	7.01040050419009	7.55135779142943	7.27476912984914	6.84528453607234	7.06141338148064	6.91184553582594	7.20614516854975	7.50485654479949	8.33277195838451	8.44511859578951	9.05301014121485	8.00009924635877	6.97885012773343	7.32177716454764	7.47467202875342	7.76196538461248	7.29906215399833	7.62013654906203	6.99319245757258	7.00914576408647	7.60525453564544	6.87663628960847	7.94730569439109	8.0316249447046	7.91180964621218	7.6940108782002	7.78032571178707	8.92348184444497
AT1G09950	3.90562041679325	3.90562041679325	4.40097241904468	4.28247756074508	5.08006761601882	4.80143856878145	4.95040270114614	4.60532202494928	4.74254834133554	4.21106740612985	3.90562041679325	3.90562041679325	6.4671873158061	5.64771187588193	6.46703646964993	3.90562041679325	4.36007565625946	4.49823349114425	3.90562041679325	3.90562041679325	4.39485856870294	4.30425289448829	3.90562041679325	4.90720646009328	3.90562041679325	4.58446860998432	4.18074024316301	4.57969526298715	4.979281899051	5.61257801173872	6.94912806626975	7.49348204028189	5.22657046265327	4.2998032773071	4.3657497511025	4.57064029713091	4.89950582655126	4.39847480416536	3.90562041679325	5.10788426555243	4.56077455183042	4.76218275893348	4.57797625257772	4.47012484314791	3.90562041679325	4.3785885614525	3.90562041679325	4.58009517298636	6.50509503778698
AT1G09970	8.66693688395489	8.5366615440837	8.80832649824702	9.561025447055	9.7121060005093	9.62724258714084	9.93439689549227	9.10577346244334	10.6186048365436	9.62499333288504	9.21788223567033	9.43873795453883	10.8736362663541	10.7388562154167	11.6269905503349	8.79224929081763	9.05796623703142	9.22588664994398	8.74364854806528	8.71697500625871	9.51437878544601	9.0098708170744	9.66134319938996	9.11459873586346	8.60398659353034	8.50618984325894	8.21814496066813	8.27375882286583	8.1133877763062	9.62156113142496	10.1331470857279	10.4264738364073	9.74518697891003	8.492815355377	8.35809386964958	8.87114886174968	8.87188254250075	9.07883486656748	9.11096895900098	8.4203806264286	8.78488641799709	9.63826806275125	9.10621678859727	9.88262820577966	9.78784790305332	10.2108422668258	10.1794294188828	10.6614655215509	11.1596493032231
AT1G10090	7.26449180805788	7.12915931664991	7.1997264821257	6.60865227375316	6.90898915792289	7.00504635859903	6.90746675794498	7.02406602574762	6.59116874475576	6.92027262449923	6.4295381849906	6.57948124473693	7.80759805139827	7.78072724276318	8.36137804101134	6.71940422622451	7.46831082894873	7.14186509809544	6.98533064459439	6.60453644535182	7.15311039911962	7.07403327410884	7.47918471833595	7.31663633412803	6.95846321623702	7.16222588187116	6.76455219760437	7.08955848689271	7.05000110284516	7.56055193838831	8.06714621156509	8.28284870050848	7.76409491720197	6.50963537448796	6.84364212278473	6.94575335357472	6.89452552952552	7.02020219654234	7.14614081853027	7.58002489107838	7.59861087460309	8.15853499815829	6.73521861676862	6.34812628027503	6.54254289426362	6.69532018715282	6.53181954493442	6.88374209366064	7.96911210207981
AT1G10210	6.27406399252558	6.17679485477144	5.6942501076794	5.83880213332601	5.41501878757732	5.77676828172218	6.77648108215418	5.62053530853612	6.82304598950814	6.95703019195672	6.84919193172617	6.62806941293573	5.93923899886434	6.18073572186139	6.40403106683898	6.07071304122753	6.5621069199114	6.00312508318742	6.3784582663276	6.21715406081199	6.58836459130934	6.18010635165369	5.97985756990407	5.89853762567554	5.93221510026089	6.22934298327075	6.10186849188514	6.04439916491528	5.92662131087028	6.059878735734	6.21973490063537	5.73785711484392	6.03176260340156	6.64376417189113	6.01679540821093	6.73505316651155	6.15763989425149	6.32285044393893	6.36623430247212	6.03962373477535	5.85461190570721	6.23981243988096	6.30466548259656	6.52071515048077	6.31313408795721	6.42648339290324	6.42617819562302	6.37304383123102	6.15213994273742
AT1G10270	5.5457589570161	6.31020868934879	6.56150959714031	6.82440831847833	5.84724774094659	6.27006088520936	6.61896269947188	6.3426292892799	6.37616031866281	6.14150720978185	6.31173890246419	6.43878154785096	6.30221982905466	5.77098088365907	6.14463811131279	6.68016403199769	6.47407185098775	6.13711055715859	6.53473260299135	6.45157855011727	6.41992181781157	6.16422053280398	6.13611438359305	5.96520791552005	6.40378085397412	6.31280736632	6.54918561184143	6.39053168804279	6.20627884161143	5.98651302240717	5.88859163117438	6.2175233549552	5.71769995779719	6.39502125443145	6.33970113872309	6.10580764747371	6.18714546443871	6.11092515622118	6.11916898138783	6.10262620050804	5.56126907906183	5.27313434475244	6.86613379951145	6.48321439494093	5.88901402572958	6.97985669055031	6.30067709144439	6.30012643930102	5.76099360637149
AT1G10280	6.31538150157043	6.34337857266994	5.86327844728718	5.96257563471313	6.02886348723087	6.01530891634355	5.96581502741522	5.87035756531659	6.2283983268082	5.75843716785303	6.00902625577385	5.80568062871195	5.6328338694186	5.67969506809777	5.60539696071301	5.85644634527521	6.39693579755853	5.75560085517757	5.95337879154423	5.92451676404252	5.99680494676227	5.63270013478377	5.80485601928136	5.62931600798264	5.59901503156712	5.94973896747683	5.72931721878066	5.36344956384885	5.34579223014197	5.39654126478676	5.59112941454978	5.63934769428908	5.82753294917575	5.70377759479572	5.84755742675354	5.81359731956345	5.86690238537535	5.83132260338576	5.85214767011504	5.38625381299089	5.71166369364358	5.92420323327087	5.77792195939859	6.22927327196838	6.13726468146272	6.19965496456617	6.02122823158293	5.75943075042858	5.4419993639759
AT1G10340	7.79767012191531	8.25689823021666	7.73359073496465	8.73859870036328	8.57041085886734	7.28847975405251	3.90562041679325	4.31724984387262	6.27133649109237	6.4636273283977	5.10772207372432	6.14614254485239	4.39890633495445	3.90562041679325	4.25626201564063	6.72950247644203	5.00980375402135	6.18315369114189	7.01324787279944	7.15543516012923	7.07994869232688	4.39886403871353	4.77277340961608	4.81570681767584	6.19705901964497	6.77627471829655	6.7777074473626	5.24491448866495	4.65667752845937	6.25503834209402	8.31159429006405	7.1974128159398	8.46582004189504	7.6971657247217	6.79474890080115	8.31595920159082	7.96104599542712	7.51482842500599	8.07830683545877	5.53290638582077	5.55513161517147	6.8140401260493	5.30651430002608	5.54473487859877	5.95764053771164	5.34160664208898	5.9806109122927	5.31071491676597	5.19912194911144
AT1G10360	7.92181720951475	7.92455252944209	7.59236665252587	6.9274486504781	8.04858791234961	7.7884189302953	7.11223706837358	7.51813691300544	6.37529762940797	6.69114038054031	6.82872405236072	7.20249242272541	7.48880338484226	7.88518086201078	7.55196320966845	6.98251181141048	7.64243487316498	6.97309633950686	6.75819172346848	6.69162531080756	6.88956978079963	7.50713167380773	7.93224492899531	7.85787445953021	7.99448592135548	8.11408723454938	7.5495676061894	7.64958931192957	7.73593182063325	7.88415649178002	7.81314403072152	8.25399750576852	8.14544556388295	7.64363402930876	7.85294639355782	8.05369271958453	7.95025174759794	8.06844703838531	7.35086307295097	8.08220848313779	7.99711100148666	8.30691482623263	7.09691188717697	8.30311894715565	6.63527159398706	7.56337986498037	6.40321181393585	7.06846777539194	8.02988160755008
AT1G10370	9.02147256638522	8.84284547639134	8.50751360159071	7.59520575767132	8.3535471985276	9.17914000046509	9.19521241592829	9.98511278381785	7.9703161095834	6.89633082535671	8.29338826072983	7.45770874310911	8.78349431001681	9.02604035854705	8.81517790563166	6.75714762036714	7.88237012843762	7.51263668189841	5.7286052996864	5.88730565392905	6.07768138630223	8.21415631184201	7.58674753090583	8.16896906096824	8.81615180714227	9.02614197096036	8.54406173655453	8.49936893826588	8.73977405899455	8.64421902252963	8.35304945114719	9.00431389577288	8.08514160936225	8.43324703247921	9.02664436400417	8.44305324392513	8.88210075331659	8.78161449138406	8.09325139577919	8.3590289548862	8.10843010552518	8.12625916840761	7.86330672216127	7.99594163787223	7.37491011105174	7.83513307113056	7.02567484342644	6.89468698934428	7.9416798047851
AT1G10410	6.62991075638663	6.37613176699587	6.780793465763	7.28575012439104	6.89893992816083	6.86217109155778	6.31642513069387	6.48876327751814	8.00073556623626	7.6587791693481	6.7410950201541	7.47585958673005	6.4173963911193	6.29355400659801	6.49635248973112	7.69684161130157	7.24225953024708	7.83939669884677	8.03624808330722	7.90369102897964	8.41237590080026	6.64724668260653	6.71381738108689	6.59745369814165	6.60061670848331	6.46319904901459	6.45102987631952	6.66802801795163	6.35161853327582	7.01219474616542	7.20942969902176	6.19152684583433	6.95793853418185	6.79784036913969	6.43552958608732	6.51226159990459	6.71405547826013	6.90624068106207	7.51719747328936	6.61380870425373	6.9359082093101	6.431244376684	7.28617102669213	7.59895809262189	8.74454370198579	7.67884793789649	8.12945285638241	7.89134475703342	7.55953290494922
AT1G10417	5.22594664252966	4.75898197152858	4.25666194553538	5.26836891414201	5.34299740858145	4.47755932526025	5.35406271496337	4.47884885285047	5.97070220372844	4.90055429687983	5.37739821832457	5.13366411224029	4.69540908108627	4.88569644927213	5.14030279717731	5.03653141709355	3.90562041679325	4.7380248864331	5.19942717255556	5.06797235958107	5.07718097138132	4.53282444241539	4.60869115280762	3.90562041679325	4.41001137779879	4.46145135025258	4.57432183670065	4.50948838144886	4.30543610537748	4.21064467486635	3.90562041679325	4.32626294209554	3.90562041679325	4.99774864832067	5.01018878481455	4.67143506985595	4.79019371765243	5.36864529130334	4.93258574048313	4.43831695970714	3.90562041679325	4.76214505885227	5.00381457237008	5.01449753374303	5.59659522684272	4.76039155288135	5.88292923119419	5.14071153504563	4.78040456895597
AT1G10490	7.01422927761914	6.37656902749029	7.25168945397688	7.44863204207004	6.66185599018809	6.65133243757758	7.40814301408427	7.32606030961082	7.3303643293733	7.05974697055827	7.79294788336641	7.40810002010994	7.66267688431119	7.1213748465597	7.27598158201705	7.46642246467383	6.86381379005011	7.29252851817675	7.37296729420007	7.81658837343861	7.07988249871475	7.77716835210454	7.78986960277194	7.75110840248683	7.71552663690204	7.70348358929303	7.95108227839078	7.49616617662945	8.04875635407221	7.6841765264914	7.25849224571935	7.33964062435288	6.91170571571585	7.63134953088725	7.60010429211212	7.28629245034415	7.43852476057413	7.4240578325746	7.23314259748844	7.01658589326065	7.38298506485305	6.59308594652493	7.66363752088573	7.63918850460033	6.43486962537752	7.80348938672406	7.26945250312754	6.85227662982847	6.55631966586031
AT1G10520	5.22589820702378	4.75896615589762	4.40086435548264	4.65304014656734	4.8909479183551	4.80141085235583	5.0454221720182	5.15630348520122	5.14086396955819	5.19586727727905	5.42838686754151	5.45552902116742	4.78598567784921	4.55416566533092	5.14031387284806	4.34242039048517	3.90562041679325	3.90562041679325	4.22935806075603	4.2240984213799	4.25235702501399	4.59163813985378	4.40520541451109	4.54663937609669	4.77070009354204	4.89441241389695	5.18436537849058	4.89486478080944	4.59380179313682	4.8076436293624	4.73471367312107	4.62917945988176	4.78701348726649	5.06075119742404	4.91787144674923	4.91020685877932	4.99642784834127	5.08561069792573	5.15107863778102	4.91099960031945	4.82443317631668	3.90562041679325	5.05028945635578	4.76095313302425	4.8049579755054	5.03983190304754	4.9611013313686	4.72792611388115	3.90562041679325
AT1G10522	6.42908239482717	6.23992115298967	6.81761985507641	7.20411124432439	7.65379438577494	6.48301294280937	6.4630463094809	6.50873594077827	6.64956996283307	6.52750219522722	6.87106355264737	6.7877219248564	7.125044284774	6.52647293691176	5.60633379538238	6.88256681627912	6.64024067039115	7.11588925957381	6.54651068901076	6.53747892509329	6.11464570700851	7.03058605803322	7.03264402502329	7.34436657856386	6.78545574768008	6.68872528481044	7.11760864675079	7.48187221634502	8.00215979718995	7.43705046535753	6.70073216353511	6.36620273175707	6.3059278691598	7.344817737608	7.67435941357222	7.10257004327251	7.37145467935016	6.97024787977334	7.23108089371113	6.95118124779737	7.12999938556563	6.21188238860648	7.08640915775786	7.23012838182286	5.61370803305597	7.05336928865536	6.17392160330509	5.2956232253429	6.14308386116431
AT1G10540	4.33634924884913	5.09616968049764	4.4008305458373	5.01199433629424	4.23975559913662	4.47755463720042	3.90562041679325	4.4788698316612	5.20367327135428	5.88767674754259	4.96785112659497	5.5382155849906	4.46749626009859	4.55416237371463	4.4023375951263	4.86814861708309	4.54561311241479	5.06755964195657	5.23449086410108	4.73829544355208	5.52237926454462	4.69529996489641	4.40517851840008	3.90562041679325	3.90562041679325	4.38769322882226	4.45317666677384	4.85038430903911	5.32174797954578	4.70388009349665	4.62602277873333	4.32623905911044	3.90562041679325	5.37297378166343	4.75755043287662	5.15151488979972	4.93298589033358	5.1311452540159	5.45487045620915	4.71334358209267	4.56069321802729	4.6893688132124	4.65552565399361	3.90562041679325	5.22959072116486	4.37854709249129	4.59561329401951	4.38460675467139	3.90562041679325
AT1G10550	5.16144454370332	5.09568696150604	6.61704642125493	4.88651711650443	5.80255537072947	5.45798947256875	7.21253043893229	7.45026282063952	5.47122261365694	5.75875401996393	6.20985941409211	6.62407507968231	5.61465381703404	6.01071534643355	6.59630056236151	5.36178892290728	5.22784637408741	4.9183669669479	4.95817444362508	4.61222880031841	4.87068738259093	7.02404447390852	6.26656915330717	6.84845251031602	4.89997569588807	5.06113269376009	4.67575216008092	6.01053599220914	4.18882088576999	5.05847218260262	4.32446671235037	5.13477069525012	4.62900820920594	4.73302605316542	4.86789602558819	5.30008471027405	4.61520811087502	7.17979213960535	5.78686136073645	4.21436593413947	3.90562041679325	4.60834723565726	4.65566870540235	5.01437319431231	4.54665341970314	4.17949964835889	4.21657352583435	4.85115250775698	7.25474309551558
AT1G10560	4.85527513734793	4.40314372401025	4.60256215204804	4.95140358602343	5.23852301410836	4.60384991358551	5.28503032448989	4.80345449240643	5.42299443321709	5.61399740549604	5.11242053497329	5.26899147581413	6.42729028297904	5.98615799067799	6.43599571109119	5.1793314697639	5.35686265106453	5.19660375425622	4.62357291958483	4.89517497827921	5.39315471013611	5.13248769242739	5.31284191533101	5.22973075170627	4.52175434629306	5.20246154543008	4.62673915500283	5.15632854107429	4.6977680966948	5.34244496357013	5.78526231577197	6.24328395765796	5.38966762157514	4.89426909876536	4.62853497041188	5.38917631156218	5.23899932296287	5.33257210109767	4.98055606119626	4.99471851727553	5.02192813639406	5.69874589177798	5.17752153677546	5.57721224384162	4.96916773457192	4.7603634002027	5.28054462151565	5.29483942077051	5.55810411673853
AT1G10585	4.85348332891602	4.40267488826719	4.88266260669919	4.8865974634445	4.23960838779556	4.47759825283714	3.90562041679325	4.71088459908258	6.46510712131413	4.70514668625786	4.63607548104947	4.9424063032884	4.59199559652555	3.90562041679325	4.68568764008945	6.20917024751245	4.99732993994256	4.49822397385589	4.549224209923	4.22421172400922	5.52270507069231	4.46774136727745	4.51620452220927	4.54654042336392	4.52213962349298	3.90562041679325	4.29424702916013	4.75395224973174	4.53499939166837	4.33637306106129	5.25062124704487	3.90562041679325	5.13446339824915	4.38764974412894	4.3658006459423	4.67119301193608	3.90562041679325	4.67935403541846	5.39430077575095	4.51972813855761	4.7047599935665	4.5157100580141	4.57809543664967	5.01421112594757	6.33709428075242	4.91150794015177	5.42343762323168	5.52165623131453	5.03967791892651
AT1G10610	5.44857617239562	5.09614198211473	5.26261435605	5.0688673906012	5.75709103937815	5.36564126848592	5.92496050442396	6.22736284650293	6.00203625975285	6.50556480567463	6.03963460828968	6.14170713349853	6.52344547190507	6.80935313237114	6.67576882035134	5.92825604127957	6.19734227744587	5.75560014160352	5.72840122385134	5.67961720198688	5.9758441318253	6.52326630750834	6.21206265913087	6.66463989415836	5.96488869029399	5.68682786418153	5.83747174354402	6.90703462456776	6.79138157863137	7.16373851270666	6.23492225902004	6.47629389721487	6.22997538847827	6.13161505265139	6.15790414460835	6.08167542646643	5.98693440252271	6.23980133114634	6.1362996793852	6.59289376346661	6.71209411991372	6.44679078196506	5.95336323092261	6.69694466717633	6.13726911543295	6.15452689103689	5.82689222526806	6.23539608342396	6.37974053447638
AT1G10657	5.88336738530054	5.49088391172386	5.72537039225123	5.58925253720764	6.21907092667382	6.59155063450121	5.74685062007345	5.58991088077326	5.16493245242906	4.66268373355216	5.60215296668548	5.37126412354676	6.85469939366507	5.94076897529239	6.06046454376276	5.26975155208823	5.38542951596507	5.67068249536857	5.31042072064269	5.11728524324714	5.12250792922646	6.49512837271786	6.15930489099985	6.16190037955091	6.80664548698777	6.54881242926988	6.64765894341459	7.14315408981494	7.33591840035981	6.81123047769405	6.76631958652754	6.86293957988882	6.55301067593454	5.93138886241154	6.11924524506854	5.77647921088827	6.43770328915838	5.86830365177196	6.03944671840667	7.26645388295399	7.1758873871829	6.8017495096409	5.7170283221279	6.30266148822825	5.29934951121747	6.07131166958947	5.3373371129134	5.76603378141203	5.7737668147041
AT1G10670	9.42690952633464	9.37065589612521	9.333801855326	8.60583289721908	8.55487136980472	9.23604047770663	9.67069194883368	9.73643651874292	9.3552104076963	9.17417902042768	9.28598348488558	9.33948048593109	9.82912029455924	10.1631805815545	10.0338423118433	8.61706011028921	8.99802600884218	8.77183106635307	8.67613433207689	8.58213709348802	8.15804921275506	9.52254133022109	9.53856462920525	9.78449954734752	9.49611856915513	9.43635340853146	9.49155571541745	9.62581918741581	9.58123898186789	9.45026849632184	9.43945162413494	9.79832794219275	9.54632472031541	8.83823563860705	9.13256150176661	9.25044692144179	8.9466556131957	9.21955154532758	8.5381413634041	9.56103744728706	9.60566461100233	9.64526889269189	8.77805923305993	9.27641330896006	8.12971697729438	9.35987480011052	8.49132529585276	8.57711875675677	9.08383236792672
AT1G10682	6.17505905281418	5.86779600867112	6.49253140284581	6.72878036004969	6.32853444755001	6.36008882700296	5.64731599648825	5.50365251445754	5.47000642658642	5.72036739641076	5.84520569037416	6.14385935625577	5.92830177847806	6.84931413714291	6.23912650683309	6.81162345754176	6.39828391502555	6.63681688580974	6.44830027590052	6.38988446420776	5.69360762588622	6.47853475823507	6.51024300192615	6.13667032215858	6.09664376703529	6.29402456695413	6.6610385970844	6.90939446434254	6.81592685834786	7.15244589088773	6.8885982436909	6.16712284889249	6.739321174496	6.8344758673396	6.48849562690668	6.75138808044761	6.06131563366947	6.38877875517827	6.55640585537335	6.84443686856393	7.25545970312182	6.97897339480221	6.05352095677463	7.03542894035175	6.32827152375572	6.59223274911861	6.0383610908473	6.05923071426433	6.30714945184562
AT1G10700	7.11528233149188	7.21931615428315	6.89537131634428	6.98780022755437	6.57653442793019	6.7197401352218	6.56870728125567	6.60260618500993	7.01584147477293	6.44952830817953	6.28710390647156	6.9929907110956	7.17107332022521	7.38567274643708	7.80519234220249	6.67998371150575	6.93763929166397	6.91208184143517	6.38126415996234	6.65940611207406	7.02260262276942	7.32000794089192	7.67271120839664	7.21694426504255	6.88053249634482	6.69804184436159	6.75026333169913	7.17982604502404	7.03097773275988	7.44239905248039	7.24663394035777	7.44028280095532	7.10826979194069	6.43430325664157	6.59732137212218	6.51213004207268	6.72146362277312	6.56556704728351	6.4119863845362	7.22607769132431	7.11243744268041	7.49287719886492	6.53913172161874	7.15274456100634	6.61253293648284	7.05932908781797	7.04878911083461	7.3693139051729	7.19909800220015
AT1G10760	9.07372596023956	9.10793205106174	8.99671927835031	8.27101157194076	9.0441619595891	8.64124250452107	8.37243861798605	8.79155214710049	7.65430538991524	7.64876934123855	8.07148787367914	7.54884330407762	8.3871927858242	8.43262220040438	8.68154038787787	8.25160760626209	8.15715342057927	8.11860633028568	8.32634609238682	8.3527007654039	8.40480111176096	8.78195361259082	9.12539732307362	8.90456662788454	9.19562886107008	9.20630332706287	8.85821107660141	8.76021219761134	7.81550453291439	8.42015619019736	8.72224659689504	9.0208887050982	9.08971005404456	8.35341676809362	8.24580238875892	7.98840615598277	8.09145760246177	8.3010665435679	8.63551191442867	8.68529283874966	8.87979305104397	8.98915522881259	8.06399147756888	8.26802395151182	7.44308521667871	8.3962964634159	7.75611728417043	8.54203560167644	8.54749793256594
AT1G10850	6.83527125625864	7.18432699295845	7.42787661497303	7.31418966840267	7.48329230692804	6.94962605370917	7.11224326769982	7.2477283309731	6.46624568193072	6.96047054038102	7.14432155833716	6.77837882856568	7.17650179669543	6.71187536742186	5.71736332888652	7.0759278647801	7.56346308488864	7.19388694547178	6.72654483844197	7.040435997742	6.05766844675279	6.75304102481616	6.07630505731769	6.42657878996103	6.9475606383903	6.99830109409126	7.46957523765825	7.01630714179537	7.24642133023464	6.7716415247809	6.5699309806087	6.5590943519859	6.0218141007535	7.48392020916075	7.57698939079668	7.12622315887632	7.24935471048716	6.74637269186486	7.13795937664614	6.798242801598	6.81821781518184	6.13528600096075	6.82387311655567	6.86284554258384	5.3589499049686	7.28365538283253	6.37802670387167	6.39194119541265	5.95546429319253
AT1G10865	6.2345221662923	6.1700469877074	5.6571108000858	6.34833782752295	6.43207443464321	6.25021649574467	6.00432071138843	6.14905568042288	6.77758376060136	7.00275738390726	6.69281827103925	6.94247469243264	6.14364528846255	6.38827031873129	6.36294131332071	7.44418282113796	6.75439701631851	6.88791176577644	7.00036055181597	6.65586982882857	6.79580150506369	5.99580541250192	6.34796506788925	5.92385735724587	6.25384190543204	6.22625458714166	6.04773941579105	6.44215543331058	6.37640571843346	6.40479114182094	6.90589319910521	6.60593624102243	6.66426148489203	6.54810455223201	5.59984412297481	6.83246866493415	6.22852873786669	6.14990847334856	6.54241972286282	5.92315976393888	6.15297978773361	6.39068656396264	6.60427828575795	7.50483751247677	7.32288641356454	7.30379753632508	7.02171200193743	6.88921756761826	7.08162099830073
AT1G10910	7.61285704904421	7.51999436102275	7.61793633335901	7.11240368650842	7.39528311653021	7.33108937068716	7.2909953868674	7.5654890596294	6.63028124565984	6.73773229871246	7.44127862637886	6.83149279307804	7.7273621059635	7.50545675214493	7.15298355645958	6.68010106419287	7.29877477725966	7.16810721964719	6.92275600504433	7.05670988647131	6.50778829876239	8.06254503777873	7.70437239253583	8.37980481767983	7.62356083059723	7.90436248371179	7.83849549356335	7.78627749019842	8.18759552821133	7.94775527163277	7.45065772399585	7.54351108308211	7.67149024941217	7.74986563700857	7.85727746187263	7.38353543637977	7.94397151260123	7.4968829153311	7.52970027342506	7.97871554308859	8.28606647493348	7.72817570547991	7.16519743296403	7.86787087175511	6.15858342233702	7.69408038647123	6.62903887194081	6.61020368594847	6.9338555257254
AT1G10960	11.5166829717644	10.7864584379519	10.6369214821032	10.8482131329205	10.8883102448053	11.730351017819	11.2691563871434	11.6843461202599	9.7765827912591	9.58083291191163	10.4584017297687	9.7756792692115	10.0618252036122	10.2316128950512	10.2015915872909	9.2575724529252	9.52107505728234	9.54133670430206	8.62241807648916	8.54260965662815	9.05925552964773	9.758882159958	9.63909531813387	9.89360858231978	10.6400482302001	10.8179470335864	10.4810666358869	10.402423586769	10.418149965119	10.1900117314062	10.0610720618985	10.3086886334635	9.97114367127709	10.7207024686875	11.1133519343472	10.7739887727504	11.1827646849607	10.7867707871135	10.2101377715397	10.2048571359879	9.88177102064937	10.2818382121934	10.077141944187	10.4939734882476	9.03062182355519	9.91359854878747	9.29645311557989	9.68362941632506	9.94792383029153
AT1G11000	5.67678144130993	5.71997245812467	5.76483986509107	5.51142957584832	6.43161767147689	5.36563771287576	5.6981484295292	5.80544788032261	5.20367657913889	5.39820264327317	5.71417049736082	5.26905307354158	6.2466926127565	6.87500926956191	5.71746864893744	5.74040726462117	6.06819779276105	4.91838413318484	5.5076986117578	5.42934314470109	4.97972598205253	6.21194908766208	6.01371516703786	5.84951711535089	5.40033170102913	5.1482351239534	5.59277015980924	5.82385297130202	5.48002369917456	5.52124248876026	5.95318813319319	6.08131317349801	5.77387232040017	5.61573388240797	5.82672318932015	5.34562276171781	5.5315495032209	5.75703357476714	5.45487039360996	6.02451311457537	6.0412057504369	5.77851909009321	5.7779079381326	6.02853395254626	4.6437766410359	6.02177247469217	5.31061055353125	5.46098327235986	6.03333038344216
AT1G11050	6.315718459887	7.23730240652772	6.3667822819805	7.1760278255243	8.46751874839964	7.38400631541849	7.52932369176214	7.4507463950337	7.39886483136449	7.4618636955265	7.1776894142928	7.19007733755743	8.30835397661505	7.94666303134649	8.06954615242773	6.34344199493504	6.97284591443495	6.38735716332435	6.55878277932911	6.76226488471496	7.47118578647948	6.71333044605654	7.16643640500696	7.43509744669866	7.02244829221611	7.06751238656363	6.75730955585921	6.24064599643199	5.87208390790364	6.93380714127963	8.32983924245203	8.62576571129925	7.82689639354569	6.80525546231571	6.63195104805121	7.23479392165795	7.22897709164498	6.95919056909237	7.00916279014071	6.75206304346055	7.07874626739682	7.86407950860658	6.66489906586159	7.00213340771375	7.14110117874902	7.14554838233098	6.82322349809166	7.52851658269343	7.73548666023587
AT1G11070	5.2264421119003	3.90562041679325	4.68297842106461	4.28243585218678	4.48184640041255	4.60384896802611	4.57491625414296	4.6054788462455	3.90562041679325	3.90562041679325	4.20637422662915	4.30447510104942	4.30414986597357	5.17254403049738	5.09436526760884	4.34244599598105	3.90562041679325	4.49824707933268	4.69051967221739	4.53871379524545	3.90562041679325	4.18784486385323	3.90562041679325	4.3607575774305	4.69713210620503	4.89428679722952	4.51685131564827	4.7535196550288	4.18876198762696	4.98218175327247	4.73465644238603	4.62908592095336	4.78694150909119	4.8568543111265	4.81452955022322	4.83834657137545	4.50701614770019	5.43751809124866	4.93258400619795	5.60845727680744	5.02192372356901	4.8285779755254	4.24398465703285	4.55622447703274	4.16908217765428	3.90562041679325	4.21653437412719	4.24507493710912	4.89328947873605
AT1G11080	4.53586421366341	4.42235740538065	4.89755799164619	6.44918653226275	3.90562041679325	6.23254485840148	3.90562041679325	3.90562041679325	4.34500544572071	4.6165413190247	4.34673190197534	5.57530422024008	4.31971148805705	4.29681979602054	3.90562041679325	6.42346866979992	4.51929804840717	6.50922920041778	6.44222103795236	5.82425365031072	3.90562041679325	4.41187422431335	3.90562041679325	3.90562041679325	3.90562041679325	4.1957279210012	4.47441043393916	5.75102306893544	3.90562041679325	4.41022340663462	3.90562041679325	3.90562041679325	3.90562041679325	4.7167176077376	3.90562041679325	4.47136024992272	4.46515701920135	3.90562041679325	5.78080261308252	4.68042559847732	4.38887736337023	4.27336500486169	5.47958970020453	4.38551460610254	4.51418465380561	5.2912581584421	5.70253198761209	4.40321750289034	4.8535563963042
AT1G11170	4.34155948496245	4.40913100946489	4.51801440415454	3.90562041679325	4.48879187321095	4.48449743956794	4.38677771605487	4.97382351663461	4.3337217590094	4.65579670830426	4.4310226267858	4.47479584749339	4.39892989456756	4.28675157605415	4.6947357695638	5.09244357321772	3.90562041679325	5.32722962641614	4.87262129053348	4.36058019213935	4.60250550064695	4.65434380173018	4.56808255258069	4.69696405011539	4.7067035507656	4.3935807185	4.3335432273176	5.02899076745034	4.81934383673541	5.10790060729611	4.92629656726744	4.63786468809204	5.04556788657462	4.46812313884466	4.63726722121847	4.45689946186519	4.17944607495024	3.90562041679325	4.57116890396716	4.52700956254753	4.56861903930451	4.41100952750668	4.49616170025835	4.37320532741009	4.73858690363365	4.45753595013306	4.44862555392149	4.24925074475517	4.65701820779771
AT1G11175	7.08358614316066	6.78921124525215	5.97727094579502	6.15057349432489	6.10136701924984	6.35988172318016	6.04382608704581	6.20251378523462	6.0012746262447	6.61214550004765	6.07003238985916	6.2145903342201	4.18801856973563	4.28216109072032	3.90562041679325	6.26432845821355	6.54786874150085	6.55866246292779	6.62881784413465	6.11459428114859	6.47958949403411	6.01136980850153	6.11733451677748	5.72191295440316	5.79620678949364	5.78684346094882	5.59382317837651	5.78754548506268	5.91765846187018	6.27700936225924	6.50983242815811	6.08221617338877	6.62793170342012	6.19093223808368	6.07446755867726	6.72266720489488	6.46273879250187	6.18596226581815	6.31141413772809	6.43710687702539	6.41824805965824	6.62083240050348	6.22985456127875	6.46960918855941	6.72192839121585	6.56662633430306	6.39094008513813	6.53311959830835	6.80242235860557
AT1G11210	6.52436950906436	6.6390195007485	5.13690207212238	4.43706690343465	6.1879663456872	5.58382411835274	4.57491531930281	5.26771356942775	5.64772270587889	6.31731493894631	4.69308678982872	5.26928931981323	6.85955752989476	5.64770045680011	6.12578753040132	5.56620630825882	4.80367369656165	5.31120178289171	5.63540005859888	5.70219425419469	6.0378812401794	4.53290609509959	5.27399484783355	5.22962875545322	4.69734389668315	4.29991211563596	4.5170672744901	4.75370361399095	3.90562041679325	5.05840152891492	6.04444379781978	6.16519580494017	5.65923261908583	4.77650273376474	4.5536130261654	5.65439901807196	5.98695778720135	4.8169419713272	5.29675006120751	4.95393302996895	5.38904518559821	5.69882194074632	5.05038732539518	4.92177007376734	5.10808560051817	4.5715499176719	4.91800333371528	5.25856725888177	5.24175176597121
AT1G11260	8.46625502301948	8.52946832775229	9.27786723210873	8.55024914577644	8.47726679406596	8.24063662988718	8.63368135364359	7.97063684530903	7.3417304990498	8.42661810923397	8.09615036539861	8.76585842548248	8.12981624776679	7.98237820239427	8.89559363460234	9.60226251595825	9.03811332223142	9.16952257047877	10.1944680890535	10.5350984412612	10.0587781986638	9.85795138102069	10.1474476549306	9.63787012793095	7.98290668106218	8.20431388534138	8.47567846261744	10.6919377182194	9.91538009282864	10.816630243172	9.56436106048453	9.08754933254618	10.8955093894803	7.59377926225888	7.32878436963546	8.27229220801338	8.86413115969342	8.46533551481523	8.1508217586522	8.33719662786684	8.73836065384229	8.18586494029704	9.44547919839123	11.0225444580659	9.92112469389177	10.8644958505618	10.0361556767362	11.03312428521	11.670878612398
AT1G11280	3.90562041679325	3.90562041679325	3.90562041679325	3.90562041679325	3.90562041679325	3.90562041679325	7.13000732226012	6.75528741815899	6.17007212510416	6.60173612678606	6.99398564423191	6.84688234256953	7.32615319935129	7.1948581711147	6.92062578601283	3.90562041679325	3.90562041679325	3.90562041679325	3.90562041679325	3.90562041679325	3.90562041679325	4.1915930493518	3.90562041679325	3.90562041679325	7.36929893476987	7.25482863275045	7.43327069450331	7.44896060874631	7.41390461478577	7.01015782754106	6.94740749865301	6.39712749580064	7.01645118732716	6.99284331285028	7.2305924080803	6.75196916018015	7.05391983956969	7.0928734818967	6.9411021922028	7.19257605260901	7.25360929641679	6.88276038072416	7.13670046615557	7.15936830407814	5.96344516221263	6.85719184386157	6.24253571991714	6.59766263206093	6.63186442346506
AT1G11290	5.28646061981719	5.60789929970979	5.9096312074055	5.35539625036981	5.84718793707808	5.09302649204293	5.74693693068444	5.70130053036673	5.20373657040373	5.44972519134851	5.80822927945685	5.18987105759107	5.55671425380162	5.47325177292377	5.60531502601009	5.17933376206751	6.03377144264077	5.50971607505175	5.26841568909859	5.80797217745359	5.16561752179158	5.81996674529929	5.72666799638997	5.84954841742731	5.79522854098905	6.04382419284377	6.02922144002173	6.10130590282782	5.90223439040091	5.95376193372568	5.30579295177981	5.96083935169946	5.53207936301458	5.7537056813939	6.05658091927933	5.09672329216204	5.88080281906964	5.73125951544247	5.87317771294709	5.67410242123166	5.66356395060292	5.75248475984286	5.62785425025017	5.5509485348746	4.8049186150069	6.04690197506713	5.28054250408417	5.73508156927873	5.44191642503008
AT1G11320	5.71715215787944	6.20373357625932	5.83951350252254	5.88454242891542	5.70943148678859	5.8664147733005	6.15273895744809	5.83823440692704	6.32842216274845	5.79684112561233	5.89588380205096	6.03923593833883	5.89700099462357	5.67970382686825	6.06598863761936	6.0607838230325	5.8864776113669	6.19103788329171	6.31172999371461	6.06503793964991	6.34229255191124	5.98313110018077	6.2304518682478	6.03677233340933	5.43604898440349	5.48063160986276	5.610890651908	5.3635371976653	5.34585514730346	5.52135281310394	5.25031720510657	5.36470138090166	5.46321483829971	5.30316673210281	5.54480551551042	4.9101979122156	5.18995482652129	5.43749028861378	5.45487215670266	5.33039289638758	5.56138860287841	5.55298164317144	5.70531276853479	6.01024045615066	5.66096663895945	5.70635739106017	5.90107822787467	5.36441135921278	5.27771655983138
AT1G11350	6.85244079090141	7.47678679313432	6.90593608255249	6.62414317699153	6.88912120463444	6.73625735295906	7.2601316048395	7.30404670680312	6.81136407921347	6.95253476485211	7.36830886044553	7.01886593373449	7.67512883000061	7.71849462925052	7.74550601847657	6.44167980746794	7.13740515459252	6.34091050048893	6.53475003467851	6.54773937851096	6.17162382985075	7.58211062148214	8.10356694532578	7.83936157379228	7.53932312277041	7.35489109999055	7.25752990255683	7.19281801574745	7.20126464135182	7.52392894430509	7.93048096238252	7.83171241047359	8.17387953993176	6.88430729196701	7.06984608911748	7.30621862693477	7.37977510673737	7.0881645586098	6.66414104722375	7.2056185555408	7.31287831625457	8.04392968272923	6.92729140354781	7.7424400897641	6.27988997182496	7.63598308449573	6.55402813279767	7.39808944906985	7.70753340617391
AT1G11410	7.18567474148852	7.57603486524423	7.01085220680675	5.96252629216858	6.5642538992104	6.14882021984925	6.51654569700375	7.34754931242326	6.3287110986948	6.17006981801899	6.64802384923503	6.31474565102045	6.36619436160579	6.88776541842485	7.02798557248771	5.9283302014704	6.16612679692628	6.13710802358231	5.48038241461461	5.40098486047024	6.03767685080801	6.6470919314494	6.82379097459168	6.9232815923171	7.33797371807506	7.27778803801216	6.80822683354162	6.76124923107855	6.38292110532409	6.52468569013047	7.49224414620836	7.4182373109797	7.29812915285343	6.58102505646293	6.76279596790379	6.44026907489512	6.60616302222525	6.93826599899648	6.28122403821437	7.10702701963128	6.75547109722367	7.55712718462296	6.59065369673436	6.92025171333866	6.22060415416815	6.15447217715471	6.35274087011153	6.28422620568567	6.73565399061341
AT1G11440	6.36403249923627	6.58480915023874	6.1393262761304	5.88458142817938	6.06577541096346	6.76888861078948	6.00540970675891	6.15302905896447	5.56286703152618	6.14186971262419	5.69459828619872	6.03936107822328	5.99723729468628	6.84914157520413	6.290017704893	5.61216293996518	6.06835856910204	5.96046780413889	5.58598046743186	5.86781912187351	6.29343232662106	6.29158045338523	6.24860124480937	6.50230026980277	6.45229760665366	6.27025404765208	5.66330368554326	6.11626507500799	6.37283583987863	6.46990474074079	6.18334327937578	6.67539871203574	6.02208857492833	6.26978805919646	6.5001578398497	6.45832863902273	6.2088538522273	5.98931267811725	6.11917589695881	6.41290042773007	6.66734836664541	6.66092274698692	6.21268523672218	6.55796365925982	6.00141036672479	6.47006951712947	5.78820434868197	5.95921245609796	6.3205748252385
AT1G11530	5.93321601364091	6.43661728593718	5.68680119497935	5.26866439282429	5.80182275001335	5.69771540409451	5.74692828615621	6.31923491364703	5.47054063275289	5.63670008532182	5.82705251837239	5.77446579633123	5.99833710794398	6.69751667629475	6.06704323399504	5.17887635851289	6.03463178261565	5.4147658182053	5.75111411287117	5.37288560143078	5.49189760883207	6.35729526829453	6.63658146823397	6.47702739518907	6.07511503737513	5.81875437162378	5.97939617619461	6.05783396761175	6.25377007690831	6.14067132011624	6.68491117973891	6.56093555703584	6.7650221383628	6.01753433085247	6.12567362883904	6.32322163694442	6.21964965469051	6.2219307608501	5.89388599485217	6.79922298052173	7.11315418000375	6.76307659601458	5.48764913277729	6.25909045329508	5.41875731591775	6.39585527824498	5.3402487992683	5.68592581636682	6.53229075796003
AT1G11545	5.02062740240923	5.18548546646178	6.13946609229167	5.96269879300206	5.34280795285904	6.29313459420886	6.08114698971	5.41574976788109	5.26255495453181	5.69891348265713	6.12758256572351	5.99883430091096	6.4767018366763	6.98597926976288	5.98218870146917	5.41644448063681	6.37041804256298	5.31119847413555	5.45262140808733	5.42959222844484	4.74515480373582	6.37699567835459	6.67548402179718	6.64244748049498	6.38812709326646	6.05726318130638	6.23036056930456	6.39111428186701	6.21843067578854	6.47003929432209	6.44597991283714	6.41097659134115	5.59750132157197	6.13160874624795	6.38186735485484	6.43984234987775	5.49414939396646	6.20417698413382	5.54012432949118	6.61406193377686	6.73420116785634	5.64261604272141	5.75442817864414	5.17620220187887	4.68757982216155	4.94528879052471	5.07959341922665	4.79197304180278	5.5584793359322
AT1G11580	5.93777663786827	5.71993340341761	6.51918628085104	7.40532070045813	5.78021036316086	8.81208501092765	6.75959176243452	6.86734017107936	6.42176106396301	7.36423727764566	6.00902983492659	7.7295309031814	7.76631720556941	8.5120236785377	8.272132027692	6.31768489685849	6.61672543799874	7.11509939561838	7.38634959726047	5.8480870667168	6.09683577748752	7.34064594862626	7.22076446308906	6.76985715942204	6.84536799287153	6.63243096879846	6.33489234898289	7.08977740972796	6.41372277110231	6.88473358530758	7.45071897387949	7.35148391370553	6.71088095078342	6.32339253103403	5.82673468453032	5.81359340684054	5.56781470138474	5.56387291210192	6.26588087883436	7.00896358860386	6.81831049461175	7.56414296889961	7.43288414740491	7.08781512392542	7.58268471495727	8.21329654706403	6.9936642014133	7.23061370918932	7.78977293205779
AT1G11595	4.85430651907208	4.75870452099118	4.60277897748346	5.39660652360695	5.34276996584418	4.80143533797527	3.90562041679325	4.6053334746533	4.92383640829817	4.64700842226624	4.3302668954947	4.6462624345959	3.90562041679325	3.90562041679325	3.90562041679325	4.95618882347325	4.68644210973078	4.49823448807679	4.22938292410605	4.84638215917778	4.67377161264454	3.90562041679325	3.90562041679325	3.90562041679325	4.77087675402627	4.93045977149231	5.15823807864031	3.90562041679325	3.90562041679325	3.90562041679325	3.90562041679325	3.90562041679325	3.90562041679325	5.02977384332238	4.91795788413481	4.45019763116355	4.79020692368648	4.98751708599752	4.8279003536333	3.90562041679325	3.90562041679325	3.90562041679325	5.09475460915138	4.55610576473954	5.54604728174376	5.00942910548023	5.00234943041277	4.38468905093598	3.90562041679325
AT1G11670	5.97111019051388	6.43924568901718	5.57103355040762	6.05980226454131	6.25337133148699	6.24670693389666	5.48043578404396	5.50479642627697	5.60629044606602	5.37149603689425	5.52389918318789	5.29416221134312	6.50474033262103	6.17046985825629	6.96650718060713	5.24374506488156	5.96222592431681	5.31121835872785	5.12539114666159	5.10654491392375	5.12238619141791	5.61412908902843	5.72673903876167	6.20047826202953	5.15832096929276	5.65185013543964	5.62837782452951	5.70930425935194	6.1211015890779	5.61218570985422	6.60906992740311	7.7905207563349	6.15063500194496	5.63386395363319	5.67027456787236	5.68809654562162	5.89456797085118	5.70490891231862	5.59367990728979	6.20492509896095	6.3901745264377	6.9784377539296	5.39306441706058	5.40984491540695	5.15840282809425	5.73850972749786	5.44959872107059	5.29488323625633	7.58430797870552
AT1G11720	8.35939132360747	8.56525540616164	8.39629847809217	7.97290582711248	8.23603214020681	8.11589893087752	8.66367254834441	9.00439000737847	8.00874736052612	8.15157682419276	8.41719940515433	7.93991706516508	8.29157984366448	8.32146641635319	8.84027489749457	7.38484582701047	8.4079181281628	7.75631063797381	7.76095023037534	7.65766484155225	7.63293306808955	8.47189167646096	8.53380098079698	8.69555412469338	8.81523800557335	9.02843841971102	8.60677269699423	8.32646780868854	8.13220070237537	8.32993438531565	8.36402664260561	8.66758915629007	8.56774674561613	8.45472404571952	8.41339898149931	8.01924610305837	8.41368713964878	8.44970482407931	8.27107376275054	8.68819218410523	8.53328684352954	8.97927463331947	8.29571022189031	8.81521575993501	7.80727366632784	8.76028399910622	7.70406745880721	8.05024946329043	8.3284066964967
AT1G11860	12.0658650855893	12.0210350873582	11.8657218279208	11.0279783446813	11.2575170817255	12.0794981286448	12.4153757200292	12.7447384609082	10.7271533337652	10.6459376011182	11.6392326381767	10.8708874346091	11.9820234580043	12.4866856490095	12.3462735356663	10.4263981809512	11.0546449835955	10.8860972151068	10.2484596237725	10.3421787289905	9.95953651923194	11.7282766195901	11.5318486727205	12.0860464831477	12.5157646404947	12.5929706743535	12.2635138592869	12.1437632564232	11.9840957888016	12.032426925302	11.7556953649729	12.3480407523027	11.7023878944899	11.9346723394364	12.5040081635085	11.8126182083054	12.5434779801056	12.2745588727433	11.6058942823746	12.4427177836353	12.0938815918917	12.5365738018894	11.2776264670684	12.0023483685559	9.62680065659521	11.5946773241009	10.2314675515277	10.6976988150688	11.5419466620559
AT1G11960	6.29042972034029	6.49982566394081	6.36671226868919	6.52853556025274	6.69659688657667	6.31564019858726	6.31642588638267	5.99111463493345	6.12023511034978	6.27843984553115	6.14131713534083	6.17803461851637	8.39731793127317	7.89762036978722	8.6465949126204	5.6992299718744	7.2421656256014	6.47574332401572	5.42381353101937	5.76659882808681	5.32251692327	6.85878575405307	6.85863955035863	7.20226474063131	5.76899820452869	6.05670317852564	5.85196099945202	6.43707725242986	6.61097618667068	7.84975201654496	8.37479147454883	9.52698718775446	7.46571642857139	6.50963480589415	6.64330970064365	6.72349959824732	7.6054649570929	6.56561408369565	6.18638455210029	6.92838014000633	7.04433182475056	7.7466319789611	5.84648972001178	6.39006264542852	5.39888390041122	6.05929055410683	5.70666906298782	6.07656220774044	7.87217905843875
AT1G12090	10.4542020979649	10.5439027159836	10.4143843740951	10.554294535077	11.6821188856701	10.8511732198663	10.9694095379919	11.1944036136843	9.05324677857767	9.5402320941789	10.8664935602762	9.38057303433452	10.433338484805	10.9061227081167	10.5757707508977	9.7201592711699	10.3442863251506	10.3937849433057	9.89290167521579	9.50949704499697	9.35202640879855	10.7597912154941	10.843045604367	11.2338804721609	11.1114238867628	11.5408698765781	11.0415598464948	11.8231721688211	11.2203417782953	11.6961252970436	10.5875438226706	10.9154650862096	10.6746706445688	10.5481270455923	10.8499967161963	10.7940108252716	11.1027904956032	11.6038777848933	10.631318713248	11.8074614185171	11.9376349033407	11.8352664701779	9.98035288549683	10.4189181421972	7.2072714718783	8.92709697163482	8.84789959764739	8.52678510675866	9.63715256173931
AT1G12160	3.90562041679325	4.40305310261141	3.90562041679325	4.73899990706705	3.90562041679325	4.4775595460532	3.90562041679325	3.90562041679325	4.63304886482548	4.70486656487595	4.33021732315155	5.01029668640228	4.18790299091298	3.90562041679325	3.90562041679325	5.11048499603252	4.36001804951415	5.31121305014028	5.33330873529578	5.34233150054034	5.74470091221354	4.18787909817043	4.25975573535294	3.90562041679325	4.52182873170471	4.63759728939506	4.80456361561595	4.50948979139396	4.53481223923888	4.21064539474239	5.12941556435788	3.90562041679325	5.134113130657	4.18478288941097	3.90562041679325	4.29188369711318	3.90562041679325	3.90562041679325	4.2365495224026	3.90562041679325	3.90562041679325	3.90562041679325	4.57786441161414	5.65260194886207	5.29626282386112	5.72254887957237	5.54972766105721	5.36439124324425	4.48325002529894
AT1G12200	5.86835576702211	6.04804851880324	5.86334516871924	6.52861802571216	5.60837895754065	7.01861460650593	4.95040410889123	5.26783134876868	5.76506007694682	5.8700678818073	5.47714889625283	6.36807962657675	5.10331936794802	5.51028474800653	6.06593692599886	8.01630399392491	6.22777978753377	7.47129157074992	7.3530588219764	7.34023956309524	8.08194204506002	5.78812095134379	6.09674642194067	5.72215201189628	5.59907944825812	5.61593350412502	5.18432927373665	4.75359989762593	4.64778770357825	4.80762728246026	4.82950472833554	5.63940844316973	5.38975579580286	5.63386275806374	4.86780428524731	5.25298481453724	5.3307769885946	5.36864704076375	5.39429143963429	5.43951948920129	5.44935880611656	5.69877742096859	7.11391399227803	7.36622291691022	7.49263454142083	7.38153597014618	7.18117049757516	7.48876881976996	5.63840347941497
AT1G12250	7.99997496675823	7.92493615832306	8.03240916651736	7.28669600190454	7.50926958163807	7.98621253241408	8.14733143020702	8.4725078157568	7.31887360503164	7.35351772586757	7.61641466930643	7.42903831825102	8.13667037275992	8.61052410988135	8.63388763586231	6.98372143175802	7.50535957132909	7.84015855479023	7.49468846458426	7.57640028370716	7.68272953926241	8.40316018819058	8.44316868487895	8.68935131515126	8.06173205888493	8.24864911241798	7.89720410223114	7.71039906635218	8.01862544196215	7.99179107227389	7.99048380867332	8.35343456859631	7.98987979833577	8.21233893817388	8.52532608979005	8.32644230519523	8.50385741994461	8.312710810752	7.95772365686837	8.86043941950981	8.5022741361996	9.14268724221971	7.55952176244878	8.76389201533044	7.0111000720134	8.50049927517573	7.24991623578701	7.59300700501177	8.51958673634272
AT1G12290	5.74713642591735	6.31788546781127	5.96986007493934	6.21266843421014	6.37331129027495	6.21476093507288	6.53407565894125	6.29307214556949	7.35844532685781	7.2839790181273	6.90105090960433	6.78658932880448	5.98111259593751	5.97345819389649	6.72264005750425	6.86037973396116	6.2991634552402	6.47601299834468	7.06045754513062	6.96994532225538	7.90510671934427	6.12879572501979	6.15655815980433	5.50589479544084	5.81251369181922	5.93264411660068	5.72288339367785	5.47159778860674	4.66342585125571	5.59982467971164	5.89170438494582	5.44499076268626	5.92900695511834	6.80981762916917	6.46579142743701	6.77506910779826	6.69942537195327	6.82749452102498	6.83260656016606	5.81929536858815	5.96498290968854	6.41028897340039	6.6360128323907	7.42649872525848	7.47462979834263	7.39031344842382	7.00151957394383	7.21581020847895	6.96757019121152
AT1G12370	6.22930261974474	5.95857833492214	6.19653209519033	6.11725083953286	5.94718980410752	5.83057359923954	6.18279830147753	6.22295232313899	6.2996776033444	5.65357331128219	6.02033792756699	6.13748064430069	5.76818174662842	5.3087614175395	5.26363472669138	5.65291522221133	5.9920380103466	6.01794815209249	5.70215912212265	5.9749733529737	5.45639943204925	5.18614778136196	4.84415399240862	5.47162558831396	5.62474780628625	5.79810648806886	5.88180196798901	5.62307115198057	5.86828019495388	5.52188050632887	5.70768781414145	5.01389223291375	4.41855179412893	6.05253775146801	6.03486430947751	6.21504977455206	6.17188019473624	5.96389513930331	5.94997623152511	5.55927669177764	5.32210160925901	4.68763317733913	5.65072626414669	5.69680874928985	5.31459593499816	5.96592501802009	5.52214583307749	5.1380460057621	4.79473205274165
AT1G12420	6.72660363901275	6.7173249753907	6.38291949577161	7.10155042334617	7.34549309725219	7.00508306923937	7.16327851790668	6.48873450372729	6.82804304886875	6.89578827461375	7.10341292236342	6.88981298322731	6.51414142823426	6.23343549428375	6.99768790730856	7.27146387549552	6.25746876416733	6.91209250409551	6.86679247663383	6.83964221194983	7.15321810511799	6.37657101684897	7.12919870546847	6.42651105151002	5.8210163102542	6.23675933442283	6.28337047866947	6.35477581227086	6.5392285883296	7.04981627289937	6.40165915707186	6.24341637554784	6.26792889506593	6.4535312494038	6.44869150534906	6.1523607403263	6.33195408048401	6.38910890138869	6.66414401631083	5.97524245272294	6.17895799343549	5.55296196832271	7.10510163695779	8.12248479237784	7.61273094956725	7.81759496430367	7.2761763436231	7.9801129849622	7.52800563821188
AT1G12550	5.09373130586638	6.12776719213199	5.54090952493607	5.39658206443536	5.37556754544516	5.58382768600322	5.88275389507413	6.58409320758955	5.68800272344006	5.67828778703205	5.61240383806583	5.85316161043034	6.17699665177358	6.38816720654977	7.06814895567511	4.86806257156796	5.4163656138483	4.49823667574194	4.6906017068582	4.98581064653955	4.87066526605428	5.51704030741545	5.77962213315894	5.47480253910248	5.7427378159118	5.5211093164173	5.57500670987439	5.62681033933065	5.19290334528196	5.61246725595414	5.82090847319098	5.71868360700391	5.92864224392366	5.0607488028192	5.31061361450143	5.25284882929024	5.21478446727098	5.6222477258581	5.22645625038528	5.95855766798373	5.80262001210322	6.22943146478384	5.42539435604184	5.70028700193215	5.67660290274856	5.30187165771778	5.00232659245237	5.71059431285699	6.30539439433764
AT1G12570	3.90562041679325	4.40310983828961	4.99249042544109	4.28244200187605	4.2397586719885	3.90562041679325	4.84402764701152	4.71116211498765	5.26282830631529	4.80865063425027	5.26772186379891	4.53334358237456	6.15239289644512	5.39540874575818	4.75776615151789	4.52105611115488	4.99701355798512	3.90562041679325	4.62358475251773	4.22407889821698	4.9268460302927	5.73839421946365	5.23320978859879	6.57430692579193	4.89969115501063	4.89433619349062	5.35272501707619	6.05654047309114	5.91710533676982	5.44805022466831	5.25025399721051	5.75600477798419	4.62888382281287	4.73302955201718	5.31048371587304	5.09668757028815	5.13842549801281	5.08562289193394	5.18945686574816	5.27139823215498	5.50667687453671	4.76213394357482	4.48906704574972	5.01453857183969	3.90562041679325	4.67231239553633	4.34448529725032	4.24508647790702	4.6480607536671
AT1G12610	3.90562041679325	3.90562041679325	3.90562041679325	3.90562041679325	3.90562041679325	3.90562041679325	4.38098530440199	3.90562041679325	4.63292023014657	4.33677920791016	3.90562041679325	3.90562041679325	7.41687948542851	6.2334708265963	6.85784009918949	4.52098234209284	3.90562041679325	3.90562041679325	3.90562041679325	4.22414515296852	3.90562041679325	4.18793502134337	3.90562041679325	5.08182131351775	3.90562041679325	4.93045691219522	4.18072914919233	3.90562041679325	4.87016454442321	6.34011175517842	8.51249866630708	8.29564515728443	6.88867896242394	3.90562041679325	4.36574378995256	5.5478589221672	5.33079795644175	3.90562041679325	3.90562041679325	4.43837128839487	3.90562041679325	4.89006849342634	3.90562041679325	4.9217312993691	4.27774017947497	4.17949935699478	4.21657310830501	3.90562041679325	6.14230683680662
AT1G12750	7.23777359232849	7.09168412354327	6.98977544137749	6.53053968749114	7.72323402646034	7.58219396467337	5.41195470337217	5.769889761855	5.3507518488322	5.0685351820271	5.55308654705535	5.3761043460633	6.4944104131247	6.25195706753582	5.96655648314456	5.8912786009689	6.73088986031211	6.09999869122252	5.67536168323764	5.90096036818065	5.1723155108189	7.03789159563021	6.76760162958079	6.73430551164047	6.88643601998555	7.11755114577436	6.74318758990428	6.14254995916445	6.63415189331607	6.50342948195499	6.87439329474105	7.33590307748947	6.81758685572572	7.10041121818808	7.29825863131037	7.0714630191909	7.11368276981714	7.28113923648957	6.97773560346436	7.72439840269169	7.43069612236518	7.59327462313453	5.91987776022312	5.92771341098017	5.43802396903915	5.93304128966058	5.99403171536433	5.49020280498181	6.09214549197873
AT1G12800	10.6106006203125	10.4821791054722	10.5211330538701	9.8886293977397	10.075278796711	10.0764565734167	10.2987079033616	10.5561413005192	9.19529857579669	9.22981110694314	10.1749522635061	9.32195373923267	10.413279817096	10.4973838533808	10.5805954874968	9.17801259186217	9.98865917787043	9.85696229620896	9.28290077721906	9.31768928075707	8.99824287886321	10.4317803699132	10.4944436620228	10.6627285507621	10.7589103368073	10.7465018098339	10.6022577154613	10.6414831473657	10.509651040634	10.7098397423287	10.2541995269075	10.7752652782208	10.0815221151462	10.1155786096334	10.3789214560068	9.63872270461623	10.4126156818212	10.2675240324295	9.73975820100418	10.2744521102539	10.5317338420303	10.1482752970444	9.77082966895091	10.4725886959312	8.20132298914446	9.98796311179799	8.78012202548452	8.93797091534425	9.76940817612128
AT1G12810	6.45566367591696	6.40640222637006	6.26761130061509	6.49559567939172	7.17601105696322	6.99168610037974	6.46238397699341	6.65570488373857	6.46520235760634	6.74800346946244	6.7117612939331	6.5628651902677	6.18959005641796	5.88327405204091	6.43702471002149	6.96634414971391	7.05837167963164	6.19105490864875	6.68435667420319	6.22240006567641	6.90050958159835	6.3356910599949	6.33597940632453	5.96490259495099	6.26829141496142	5.90811255914096	5.96545210008576	6.13139763589348	6.32021789987956	6.37735912009005	6.62886783714292	6.02354212395013	6.50804962491789	6.68972725022499	6.3403434414887	6.82428913180143	6.80739314330302	6.50919523443941	6.7077399965496	6.51760308422587	6.54873506023515	6.415813939518	6.4860587631968	7.50852473854746	7.30768475878382	7.1404494296408	6.86838208713427	6.89505309691295	6.79184657513053
AT1G12845	6.77533290840186	6.30709182713271	5.8882182630699	5.80175870303474	6.87732465942233	5.62310232660873	5.64731996295906	5.7707408181657	5.26181787399968	5.61507933602824	5.63409427738189	5.24439377678562	5.92774229359739	5.12172294077402	4.402686448088	5.81829715143389	5.80655865279574	5.67898492572786	5.72895165802753	5.56212004553015	5.39368441915468	5.78947915220518	5.42339497027716	6.45168477908882	5.32680624739923	5.22971756931478	5.37648441533523	5.69035896093723	6.13467733098584	5.718168430957	4.82990244606761	5.31269879648239	4.78745382018228	5.59730277039123	5.37433346778831	5.47052833792516	5.63727084927154	5.78209413884732	4.98056923663326	5.49097801065052	6.1125925148836	4.68949940992362	5.73097245319727	5.87426217525207	4.72897729462442	5.06961966834426	5.11629798562134	4.49126505356076	4.24083642693665
AT1G12880	6.18075665432211	5.60699808610915	5.3755256722736	5.35555006189799	6.1367801312036	6.38134025240261	5.35406077080696	5.31923465109747	5.51781534426807	5.31636648596717	5.23870430942882	5.29454337832474	5.43303520193076	6.351141699938	6.1452546975484	5.24357285613717	5.22787506160792	5.19657502095774	5.16321513997124	5.21445186166402	5.74486727035359	5.88227097174283	5.6721553886873	5.22958068846302	6.30331241239729	6.04448496548912	5.77751027585096	6.31833539934366	5.87246389700133	6.61948788799865	6.55042150157796	5.96148158864952	6.26828973669865	5.50070815407174	4.91797663114279	5.51008163567113	5.08413114939199	5.33250738182741	5.78686232718718	6.46037121112297	6.57310116194944	6.91398468881138	5.54563281350557	6.75054522644472	6.04841766187599	6.53225498880923	5.86469779078636	6.34733549946046	6.25867448830812
AT1G12900	14.0899693270772	13.7306413297172	13.4943491724365	12.3081019410899	12.6869061555355	13.8679307690968	13.3868383870764	13.8673881973284	11.4515971200201	11.1605173499799	12.7028132056726	11.5989835825854	13.095941240145	13.7327767139813	13.5230824445954	11.4276171344713	12.5580715129761	11.9920163609663	11.1945287747708	11.1176638134062	11.0818494436406	13.0204937704944	12.9517812105854	13.2781172229154	13.9251273313577	13.9232274698486	13.5427855487929	13.7074145700622	13.5794430322183	13.7478343969208	13.0698793919336	13.7261988308546	13.0543935080117	12.8833233556171	13.2991156862949	12.9411685374994	13.4254141864677	13.3229712204664	12.495284466635	13.6722696895227	13.3278165544765	13.8309911618472	12.1683834307945	12.910845436747	10.4053466545392	12.4211946689589	10.9340784839156	11.6724476906171	12.7646168744953
AT1G13100	5.97060578404246	6.49928589966574	6.24919728444388	5.58220220727972	6.11967412403471	5.8976188234455	5.83909676218584	5.73687415993249	6.30407567956401	6.27867838868772	6.15540918220304	6.59755647146239	6.2354261184032	6.57557630939015	6.46669523109798	5.96264760465254	5.92495692616567	6.08083400450353	5.83572214932379	6.16123336185646	5.97589459150122	6.06399339348082	6.44794966575924	6.26060397404132	6.45214075552369	6.45387048205168	6.28355927256486	5.74879950137832	5.76054583750733	5.92029881097701	6.50938288782411	6.13773746398809	7.00264474720331	5.94957664557976	6.32561847672573	5.98097124244963	6.02458440963364	5.90144449071003	6.04833525619123	6.38853769224613	6.30376123001998	6.99936030251248	5.9937791086086	6.31921128564044	6.37333717579022	6.44252509372846	6.13127384321456	6.69590721538231	6.73596943620481
AT1G13110	8.46600125094565	9.03951851560273	8.35753193095548	7.64055360714085	8.32900781519937	8.14022760033893	8.78651889443334	8.71083619447033	8.88220133440067	8.90821099073365	8.71777724671565	9.09000803593705	8.63578866768247	9.11955420405437	9.49456714537565	8.28385181824493	8.59305079576898	8.42946710561024	8.66820250347204	8.80315361549964	9.2847330810698	9.20198651646097	9.54072181710688	9.38215696683538	9.09482470351123	8.67562935948487	8.70489963801351	8.15453447739822	8.2956156347095	8.21022874830705	9.10589434442101	8.57341454101045	9.58532382298904	8.3902554332442	8.33820636188883	8.8679118276866	8.5156091736076	8.23894122503635	8.08903754275057	8.5300250726966	8.09982694278123	9.49279934539514	8.8641864694822	8.58602302557153	9.4528438063296	8.7743493788355	9.1577293056389	9.64532835217757	9.68543622316532
AT1G13160	6.80016082540178	6.86110152296019	7.12721479271224	7.39640517054079	6.96683388541766	6.59778422419424	6.86679249087367	6.7578440720984	6.92535631467443	7.01486460025315	7.40803398975437	7.15503743273655	7.31457994160893	6.92538750448435	6.86853721468371	7.38440014552267	6.86389305635615	6.81520662318741	7.08660886059321	7.26566282935219	6.62972336622076	7.06782414918909	6.81198397780208	7.23173171621157	7.4878625165121	7.07964228018976	7.2523284565436	7.08243773811693	7.43840456094307	7.0347192592413	6.93352775520199	7.14227190230571	6.62716572912007	6.97885203521015	7.46142999796838	6.66190893491316	6.97055747901619	7.07865301938629	7.01812496802273	7.16420807926194	7.35539867010346	6.39959711202416	7.57830434267412	7.46534627185937	6.6643881853245	7.65560278117451	7.01744639957693	6.89408056640695	6.46406577739785
AT1G13210	8.67234699797788	9.22108115794977	8.62516458795727	9.46180059060627	9.55413117685602	8.39204462619923	9.37373764417704	8.59948802557735	9.76156536137617	9.2617130150502	9.17317853504255	8.94336489720851	9.72377612799346	9.36176560042279	10.873146268851	8.73281719208986	9.0460867805573	8.80576640912073	8.80400035979569	8.93842436196548	9.94859604512146	9.21132554722268	10.0267657428735	9.21705386676772	8.03956236470877	8.00269326552562	8.29834245427779	7.85432519037153	7.41382039045033	8.60118304716961	9.96015680779893	10.2989583959272	9.88997972947426	8.20408610960076	8.10758094975231	8.57669161950516	8.54039638179117	8.64507833948889	8.62974660308793	8.22827772767862	8.45730869968971	9.6733960544497	8.84052784638519	9.20064055802253	9.57245385132258	9.37233328617567	9.51266887416828	10.0800268426327	10.4720284436269
AT1G13260	7.8333694899608	7.58905475219569	7.64430689969322	8.89104421922257	9.35082365063669	8.21184842628683	8.33617006643963	7.4703444226531	7.54708874802281	8.20358593454099	7.96984348401203	8.22423210939453	7.94964528459311	8.1115698799013	9.25499547745518	8.46462866834295	7.69544252498843	8.60152437133985	8.84050335765998	8.78653695243546	9.35164686585721	8.08445951795091	8.67523042814278	8.39915808584731	8.09996966200861	8.48226983758816	7.84233311367678	8.45553644783385	7.65853732201381	8.42354371670938	8.80704346829807	8.32438610276986	8.92853938605449	7.77615616772011	7.78855274924397	8.72391125433008	8.06032879411843	8.78171079189146	8.79598789496283	8.02169551780391	8.07478015131758	8.57417964404941	8.51764089563593	9.74747143218167	9.06960874917035	9.55715794122357	8.81430994514212	9.18567484101643	9.44288790432542
AT1G13300	3.90562041679325	3.90562041679325	5.22252479206078	5.01205451467946	3.90562041679325	5.15364869060213	4.574915358813	4.31224579640641	4.74262801328259	5.7191117666778	4.84202072505216	5.36640493243698	3.90562041679325	3.90562041679325	3.90562041679325	4.86807361162218	4.68640683412334	4.73801829349464	5.42395607209624	5.40125983563041	5.28555368907983	3.90562041679325	3.90562041679325	3.90562041679325	4.52190784154279	3.90562041679325	4.45331464507504	3.90562041679325	4.18880583012573	3.90562041679325	4.49588859733308	3.90562041679325	4.41975560029551	4.58421897488413	4.36572709381608	4.83819760160669	4.66313440852981	3.90562041679325	4.77010720666343	3.90562041679325	4.37083490410303	3.90562041679325	5.51661346072606	3.90562041679325	5.92770358046756	4.57154786413467	5.28066033718678	5.14080602394348	4.24062986631637
AT1G13310	4.85474685324375	4.40300565307728	4.60268032406063	4.81611929270967	5.12214855186848	3.90562041679325	4.57491559142595	3.90562041679325	5.2035427073299	4.90059938962899	4.63590442210922	5.07401535272864	4.30421916891484	3.90562041679325	4.40238505190711	5.46862023236551	5.08015266561486	5.82765031073778	5.72846784309707	5.24778093910006	5.97592115296336	3.90562041679325	3.90562041679325	3.90562041679325	4.41004488305788	3.90562041679325	4.29402083633974	3.90562041679325	3.90562041679325	4.33621729573521	3.90562041679325	3.90562041679325	3.90562041679325	4.77650369072725	4.23164223207953	4.57071569620531	4.50702424020583	4.50781368299563	5.15107949044162	3.90562041679325	3.90562041679325	3.90562041679325	4.48912248443724	4.69909175721655	5.47482725959953	4.97788363254306	4.87258807273911	4.72795263452144	4.48328014107762
AT1G13330	4.94119683711885	4.99681104322519	5.41060078776885	5.43623884660975	5.58140860050549	4.95911469823827	4.95040267361635	4.71100683558863	5.20335170176062	4.98372583931933	5.1776191801779	5.10451801906648	4.64568867232053	4.81540948049268	4.51263922187693	5.24357956320364	4.80372364720998	5.19657598411994	5.1632095243339	5.484195283769	4.59427241129112	4.46760952493303	4.68993290114503	4.54659153753508	4.61557348542949	4.63776494326091	4.62708590947606	5.18889819003307	4.87018420304547	4.70408120372805	4.62613416234431	4.73847504990868	3.90562041679325	5.02977332220223	4.86790858993013	4.45018658197413	4.82827944492973	4.50779954160762	4.98056119484115	4.71346084230363	4.92885398674935	4.60835122084099	5.25461612695505	5.01435537077263	4.96929365529397	4.94530850526371	4.82467758800326	4.65803812057576	4.48336860906551
AT1G13340	6.96594452691856	7.40070962501637	6.38308539633568	7.82941920410114	7.80965128027522	6.52300229129674	6.61896040189857	5.90150807056158	9.2075880608181	8.8961300963229	7.32175165862594	8.15868321375181	6.2805852015168	5.22103400802857	6.23739001340988	8.52558573878956	7.51693755091553	8.17099619948435	8.46325886903162	8.42900831027746	8.98363179169884	5.70433372172078	6.49356232155623	5.62926960122636	6.05271029255154	5.90730645177923	6.13948822144128	5.1232184199763	5.41499296623797	6.06540553972781	7.38598045876374	6.13776420517383	7.52785632223978	6.91197191352744	5.67034616370647	7.93138075276964	7.13344533228239	6.63287025715921	7.59658021312339	5.38631542837089	5.10676377851586	5.27318367068399	8.50126569295952	8.5712876478585	9.83751664663208	8.92844978708225	8.89710927552528	8.90853059908228	8.45760109676897
AT1G13360	7.52095971711339	7.20376274444841	7.27718580594673	7.32576143059697	6.95438739447702	7.71428381466487	6.67678323325562	6.82630773116585	7.46891237174006	7.12877783196752	6.71871804469546	6.95181622160525	7.40860462141538	7.64553511751759	7.45507272397172	8.32302320842159	8.21027188173494	8.00930180819488	8.09498809798454	7.86130409392141	8.85349926508182	7.18754738889159	7.26184149336735	7.33780750983391	7.19167843832845	7.2033510808779	7.08763401292093	6.45858988098344	7.06539658241273	6.88420251325032	7.71978490504142	7.01161191511976	7.16247392139469	7.49943330057669	7.03328908298883	7.60739243192879	7.53929723873914	6.91295327633697	8.13016469217389	7.44654727564141	7.5373523269206	7.9211832159783	7.93325004948015	8.42636765071137	9.42789713511416	8.36940575418555	8.50071819253965	8.58556378206625	8.22585713378867
AT1G13390	6.24533039192846	6.56451738058628	6.35739853702629	6.72953668092243	6.81752361741369	6.82291640255367	6.08619005807805	6.41399987356148	6.68674439628427	6.8447122624026	6.25393106440421	6.55833871202582	7.10363775642644	7.91561022116754	7.43443897960754	6.37153810410412	5.75807875282012	6.72929670433657	6.51333827759653	6.08963400981977	6.7387546444588	6.51608868706707	6.30041309599156	6.41621592925331	6.18505703142197	6.62834351779574	6.44269688024563	6.78341639521652	6.79491725676742	7.54400472789834	7.64164412923204	6.80492879926402	7.24298094614217	7.06749830804136	6.59458835332183	7.33156322559849	6.9446017340437	6.79160593649894	7.31295960055228	7.50182394120515	7.55640754537798	7.91335084597537	6.48425548376257	7.05571812627952	6.91871579001445	6.55873379242805	6.26020645875127	6.50919383723427	7.33719353466069
AT1G13448	5.39326613373771	5.18429480525295	4.755930372115	4.2825426767501	4.77768144795972	5.31660641158294	4.38098349842685	5.21294276720353	4.92332875223365	5.16419581718389	4.74632077994175	4.78732022906372	4.82824027695603	5.1726238397097	5.09518814989685	4.76930229083989	4.68668704843068	4.73798256248773	4.22945654627232	4.67850208564578	4.81059381776982	5.24324767922278	5.14774748011579	4.90702691590689	4.9584458982412	4.6381570545782	4.45381993921085	4.33445929834817	4.53512055011667	4.21085404758728	5.19214299256391	5.13543952949666	4.4199696887908	5.25398019715782	4.62882395285884	5.68718945623923	5.4154970913512	4.59926261883374	4.70764712647483	5.88936830467257	5.75849589898172	5.90133924874073	4.65598087937676	5.09824848026129	5.08214676559614	4.80105741562002	4.71927520133963	5.09879767680881	4.99388725839338
AT1G13470	8.75741382499339	9.16191668557263	8.43440619417601	9.5458767937166	9.12500168675509	7.46485173346627	10.5197379102065	8.75536268770542	11.8217031328331	10.514162124197	10.3661292619245	10.6070445307442	6.30272271999493	6.47656037097196	7.78780651222065	10.3737457811446	9.26634420340878	10.62227253775	10.3668422273516	10.349245209615	10.7548420402051	8.58916202555501	9.6591353197198	6.20036998153673	7.29638491482288	7.29413392280769	7.15034480996789	4.70029951716498	4.59384373223538	4.80771842513376	7.73710798378742	8.17211628194817	7.94497888041981	7.92786153610743	7.54177863197398	7.89226984522439	7.62894432275927	8.37203734201701	8.88336261547005	5.58592881048059	5.80259042425055	7.98311599474183	10.0892564717475	11.0683024495637	11.1859337788074	10.6996185543032	10.7855708201249	10.5156400295562	10.3462786282387
AT1G13520	3.90562041679325	4.40296684686935	5.41042680431335	5.58224253113539	3.90562041679325	5.15364654256384	4.38098556282937	3.90562041679325	7.01567521269173	7.50061974536326	6.16927386409448	7.42354258649813	4.69549095591769	4.28215219693589	4.68546235609032	7.2581910094372	6.19750457520923	7.26845906857406	6.66206787694549	6.78234592789902	7.6828287693928	4.18790918095924	4.51603099053179	3.90562041679325	3.90562041679325	3.90562041679325	4.62696017093158	3.90562041679325	3.90562041679325	3.90562041679325	4.91445375411816	4.32630918013151	4.41975151005248	5.43863799997592	4.69600397604148	5.1513811710198	6.03690370703629	4.39848289564503	8.01120458700344	3.90562041679325	3.90562041679325	4.25957261125408	6.35595430685568	6.16552286530831	8.30602769165835	7.98498562511144	7.05655335988284	6.80972938034714	5.34653811222285
AT1G13530	4.51211176887182	4.88618444854333	4.68319034347696	5.58226553527067	4.71510426286228	4.70935572775829	5.04542125235374	4.80330238194045	6.11974286496224	6.06778385060414	5.82649148749074	6.15434802577554	4.46761135590853	3.90562041679325	4.51260164308054	5.69902036568168	4.90582635218265	4.73801638406294	5.95352374979791	5.65707783509801	6.0775910105312	4.3042242099526	4.25979915338139	3.90562041679325	4.26324316661618	3.90562041679325	4.29407365508919	3.90562041679325	3.90562041679325	4.33625368317808	4.82958557980737	3.90562041679325	3.90562041679325	5.02977465665384	4.96528152517365	5.3454248037892	4.8995006209122	5.13111117639868	5.51239895742047	3.90562041679325	3.90562041679325	3.90562041679325	5.75441255437227	6.25972962736178	6.31821063578006	6.0091275337518	5.70685059970864	5.46118804723948	5.91522437760579
AT1G13540	3.90562041679325	4.40296237020829	4.51076803385882	5.71224119795064	5.03635586119383	3.90562041679325	5.3540618266997	4.3122476307716	5.83721032101082	6.0051967261163	5.59090292896725	5.91336776851049	3.90562041679325	4.28215235347429	4.94223381805366	5.24364690380097	4.99712079856251	4.49823797315169	5.08630337821527	5.28030668033506	5.58204967409931	4.30420749787752	4.40524619909791	3.90562041679325	4.77079499086784	3.90562041679325	3.90562041679325	3.90562041679325	3.90562041679325	3.90562041679325	4.49588640825453	3.90562041679325	3.90562041679325	4.52602833252747	4.91791788792633	4.75933597352855	4.82827145205174	5.03783375482836	5.15108040158867	4.21435180348873	3.90562041679325	4.51566786435778	5.57367601327425	5.52388767978829	5.7944668365604	5.39075135838445	5.82699500099022	5.55025966094726	5.78454823103697
AT1G13550	3.90562041679325	3.90562041679325	3.90562041679325	4.73902737698291	4.71513633176869	4.60387185042878	5.13177660021042	4.60537641671969	5.60605815708209	5.93948338099333	5.04301471959515	5.61577037149211	4.69549037194531	4.43662691212528	5.41462637136074	4.86807918073962	3.90562041679325	4.9183732191404	5.16315011436275	5.10669253477356	5.07723183614249	4.18790896103886	3.90562041679325	3.90562041679325	4.52189905349387	3.90562041679325	4.38063338386361	3.90562041679325	3.90562041679325	3.90562041679325	4.91445334295334	4.32630885033401	4.41975125391325	5.09075365800788	4.69600369801841	4.45023286922959	4.96527406910772	4.81694481976398	5.06959422657729	3.90562041679325	3.90562041679325	4.25957255697786	5.25449840631944	5.37927629605729	6.01330581539179	5.20496277833446	5.52556245271654	5.42983560494492	5.47236249104821
AT1G13650	7.92066081160545	7.17271545939726	7.45711196145148	5.26036629342691	6.80811736705826	5.68746800094406	7.89820929754702	9.5172747401341	6.35863181098252	6.24056035839548	8.146808242367	6.14819910944087	8.38056794133797	9.30499962336638	8.38774611368136	4.87110513463247	6.1406928383065	5.76092830170436	4.69311401932276	4.68060939408002	4.39643109010083	6.40405531906612	5.64622899592642	6.17539470055927	10.4759509916492	10.433911496813	9.97554037871612	10.3747612000589	10.2025278462911	10.698082828561	9.67307897841349	8.71647008680689	9.2488908104617	9.71291076239852	9.64782141284745	9.67330739438148	10.2249604599389	10.8025252319076	9.54754928123934	10.2645583306775	10.1042006682676	9.8484251051389	7.30299912756739	8.57611066874083	5.58701661192283	6.19486288454207	5.18900618860461	7.63521795935758	7.16615964915936
AT1G13700	6.1808240795756	6.16582800368728	6.44574743748589	6.69929480639735	7.04869577351237	6.07044652639377	6.98542568314096	7.24714619361061	7.04442355823962	7.63001633910733	7.32202421276171	7.85461030919162	6.46719878877825	6.52699042272428	6.78806617737822	7.81706595352292	6.61706006957246	7.24400346710812	7.65042250526479	7.28701028154767	7.62659564862399	6.69780619820054	6.85929399066815	6.68612903490175	5.9879061781841	5.78652490438845	5.89600048217197	7.17353924070569	6.53960096659334	7.07245856877627	6.04454563960129	5.96146273452287	6.93554175080717	7.40886369798835	6.74219619155371	8.05383845550571	7.18736289014535	8.26814091827069	8.21006648409388	7.45495454225468	7.26943315188173	6.94664704599527	7.4403423282893	8.31384184149248	8.47451514729859	8.27045212723349	8.02880154520912	7.36964317098965	7.87802908666944
AT1G13740	5.22589918955926	5.87095606658127	5.62976024903894	5.96260926170307	5.58169041530228	5.58379736725027	6.31642430935243	6.1274591950044	5.87203251719197	6.09775168054597	6.20964350145943	5.82169445240902	5.94084420924259	5.67970218628639	5.5452316900489	5.85640055638222	5.88646430578983	5.89580182942817	5.30138355596949	5.78763058311294	5.69285318788578	6.5047055523233	5.97025964531203	6.55070361967601	5.68715722827843	5.93580572866972	6.10380367044775	6.44872164027914	6.72051789439354	6.64903036062341	5.78537085398614	5.99222374840555	5.03241334522117	5.81728355207499	5.9845309516221	6.19739364270753	5.93498052446591	5.87849764367369	6.16990276398142	5.85233771857708	5.75794588273051	6.33410863558357	5.17762946251681	5.83362570013138	4.87450984392334	5.75433140520018	4.87256985326878	4.38462821047157	5.61230489732944
AT1G13780	5.44836573253223	4.99720629016076	5.26267093787192	5.68097209741153	5.4384576712429	5.45794748723054	5.92496007183003	6.07456533408418	6.22830942873323	6.29159180591632	6.47411529018989	6.23696573367986	6.14024871988762	6.33219687029834	6.25507382438384	6.20957647780217	6.47425530961465	6.19104073255461	6.36762026708962	6.50074217593932	6.2252222972161	6.40729422145598	6.13635105338789	6.07119099129021	5.74247967767263	5.43884146954862	5.80762595723214	5.80557171994737	6.15840800788341	5.73692491524112	6.28475780284196	5.71844713725655	5.92847839301819	6.62382465607636	6.46174962658554	6.56384570701948	6.49782053892177	6.1490145366871	6.23465169600874	6.21896269223987	6.24282599751269	6.50724539114927	6.52583312329673	6.65215389517736	6.40010578426949	6.81347110657865	6.20454406480187	6.07672856663112	6.42272540410957
AT1G13790	6.26427159242602	5.82290883294227	6.50456104233814	6.38968824235842	6.45925711629795	5.8015579205698	5.79386919066046	5.70129823838063	5.80190909802547	5.71882395441845	5.73352591922592	5.80557811607541	5.98304492840889	5.54615079340055	5.82008243342683	5.6992141791269	5.29418509698198	5.59741107298415	5.70573769820829	5.53586607818724	5.12236049762906	5.66887365683637	5.58427445201996	5.72220802577956	5.65830751516852	5.66936701272741	6.10347832065856	6.52561500578242	6.58449313473837	6.22303164262463	5.40907780981947	5.51000548293223	5.38966582359139	6.14369860929876	6.22127346739124	5.78346374380354	6.09672627392506	5.94617366905232	6.4119821751827	5.87053953792758	5.88707747153178	5.05204035415863	5.86859853903561	5.37944807028471	4.76775565477792	5.5863771577642	5.24963457401803	4.72786049079209	5.08302726463969
AT1G13820	8.4371350715248	8.20670538667905	7.96213457785149	7.73468235421495	7.90043570161404	7.81929413579763	7.49006299244063	7.76222483269307	6.75902966893151	7.01527760914967	7.39147784745776	6.91834964142629	7.79325219609724	8.39791246435023	8.04067892299383	7.04537210554893	7.83534109298597	7.31610168836346	7.12696062522585	7.14290873433561	6.80053147538627	8.24422994188608	8.18750714167384	8.24277396845075	8.22627934901413	8.24016642398864	7.97750812838297	8.22413278892635	8.17638074919104	8.22359141323839	8.27181519156782	8.48853698819018	8.11528693344223	7.99648919483545	8.38895629816682	7.85219506767442	8.23544323669734	8.13821209578027	7.82647424403007	8.38882084828158	8.42498794003312	8.70238415555275	7.62819420426	8.23071234552958	6.88012234974175	7.57975286173464	6.75847650722532	6.9935767009632	8.02938406652013
AT1G13830	4.64519240425359	4.40274173827253	4.51093293263216	5.06901895555085	4.64600935891028	4.70938222217716	4.57491427409513	4.47870471797782	5.83679088269946	6.02149125260953	4.96811521826486	5.97137763567953	4.7423601668919	3.90562041679325	4.60494937904558	5.85611035893511	5.22797436623856	5.06752677750827	5.81523559045585	5.53643972500354	6.38980480637391	4.69564322602662	5.00207422859962	4.54655828428963	4.52208462118676	4.63787687475043	4.62724189557998	4.33431311365419	3.90562041679325	4.21074962248894	4.7348787814067	4.49865854642846	4.91858224347041	4.73302362015005	4.2316912305339	5.43057293137528	5.08414309030255	4.3984640718325	5.56721298992835	4.34146803253136	3.90562041679325	3.90562041679325	4.90342039624474	5.24811499168136	6.001598705989	5.62211252701609	5.6857740052104	5.80709008485469	5.08352911864442
AT1G13930	8.71705355206493	8.30362759052063	8.01203641624718	7.24564132641579	8.90570314241277	8.73154546381527	7.9276055191432	8.42319569966699	6.99459206125821	6.97918465471572	7.20278939811467	7.01379303289982	7.89389972950066	8.88136029089871	7.88376950991236	7.51809973140974	7.58430336917181	7.8319767105548	7.02097051711221	7.08414339521162	6.89801661086131	8.1936350437475	7.88844972652545	8.06723965777117	9.49358881197057	9.68218684560416	9.04295133943426	9.18274679527472	9.00142467881546	8.85339283996755	9.50826986416147	9.00937480575483	9.27384136948932	8.56243496104496	8.70991797134178	8.99922690888488	8.31697145654053	8.86823775189074	8.58174546544149	9.19654067605949	8.90006228584938	9.33897917590666	6.95354618482124	7.73760200373877	7.23193403390458	7.25693779925907	7.06095125770191	6.85989785709704	7.8918085421971
AT1G14070	5.71714522612688	6.52847371072884	5.68567447715233	5.93711924432006	6.28462870789542	5.86641509380289	5.92495983662056	5.62640921388849	6.30407476211601	6.52750122531574	5.94563628865835	6.45876126789587	5.78831954233268	5.546166297878	5.74406369519898	6.15204561544432	5.9249574305024	6.55871857580185	6.25339453787551	6.4393601786206	6.35821267329779	5.51686202311953	4.94790053873739	5.41845750684778	5.24537521727456	5.50095644822131	5.30740503237438	5.08878394648844	5.39241270847803	5.4226942283921	5.45744917866687	5.19701368213016	5.659125936854	5.41717419019873	5.34264898760217	5.38904899839021	5.33078056349485	5.2164149794286	5.6697621671987	5.41324050800687	5.6636610385497	5.14639972268463	5.89047802503842	5.87503396834161	6.86121358653809	6.48805480262548	6.30081698448203	6.40687454036106	5.50164722411948
AT1G14080	4.94209111844975	4.75902696924203	5.22233160391013	5.17349984156372	5.49793835891338	4.88389252230714	5.79386847550915	4.60544022938199	6.50895834349962	6.84510964952064	5.17743278630013	6.46834768235542	4.46750889553597	4.55416350724045	4.4023470347425	6.23745490723214	5.62679166870834	6.13709528933678	6.5940727014983	6.30739762237525	6.88923935235788	4.3929491721348	4.60867296003353	3.90562041679325	4.89972719137381	4.63757138314788	4.88008036841072	3.90562041679325	4.18877761042474	4.33618138606153	3.90562041679325	3.90562041679325	3.90562041679325	5.35019523566366	4.86779413721784	5.47135555469933	5.4749508775133	4.67940671128125	5.74134615236435	3.90562041679325	3.90562041679325	4.40493088861625	5.93272649131783	4.55619294459703	6.73548602032176	5.09796935345356	5.70673178373666	4.79185693786596	4.78037931180189
AT1G14100	5.02116072566594	3.90562041679325	4.68308587716384	3.90562041679325	3.90562041679325	4.31135864000589	3.90562041679325	4.31227251279757	3.90562041679325	3.90562041679325	4.33022185938584	3.90562041679325	4.18790802321822	4.28214969840673	4.25773766914554	3.90562041679325	3.90562041679325	3.90562041679325	3.90562041679325	3.90562041679325	3.90562041679325	4.30417026246166	4.25976091402282	4.6875698846984	3.90562041679325	3.90562041679325	3.90562041679325	4.50949954325333	4.30544150974701	4.33620197335269	3.90562041679325	4.49844137316374	3.90562041679325	3.90562041679325	4.23163618647651	3.90562041679325	4.17613073922666	4.8169554743058	3.90562041679325	4.81824531996804	4.70460522749674	4.25956646480271	3.90562041679325	4.36756200861086	3.90562041679325	4.17948415002195	3.90562041679325	3.90562041679325	3.90562041679325
AT1G14150	8.29441679554327	8.09471566648179	7.85156174394904	6.72459616635295	7.63344268793059	8.38221746124762	7.98832762147211	8.4718371663091	6.48785686210404	6.44464289708839	7.18265569007449	6.70022247255775	7.81034565528836	8.50601255368274	8.41066790643534	6.36045480855396	6.87491118820475	6.87189610426472	6.20096635530631	6.09152771715542	5.71324917892905	8.17078354316999	7.97569480273222	8.22519773786652	8.46698425087789	8.53329470962414	7.9923351465903	8.16935944023111	8.08165668091264	8.30540397050914	8.2078329678406	8.54999675058142	8.00209065808245	7.98983074154762	8.31153263251529	7.95230292582292	8.42802974525146	8.27855910332791	7.70111771914671	8.52013136063136	8.19002729128052	8.91597489488945	6.90978076930913	7.79343963247371	5.88284908525891	7.19173372637246	5.93022449127633	6.96624018315413	8.07776428435477
AT1G14200	6.17974409347803	6.16530437736681	5.97723252532064	5.77253289767987	5.37527643684077	5.80168363626105	6.34688392287798	6.34189958129254	6.37513948462493	6.49522427959323	6.22330717861146	6.30490157807662	5.63351332096581	6.23350020228693	6.65042769661216	6.57634149621001	6.25795645094005	6.7109774619184	6.58279689199982	6.86832452912888	7.11753673422397	6.05155156340135	6.66272753198079	5.84924877791614	5.84698415363226	5.48118218185711	5.73036134869602	5.28011352047194	5.29755185511298	5.39709298210544	6.07370510791732	5.79335374610809	5.97653749650219	6.2139406377935	6.23712829735443	6.32366297354258	6.0122098574049	6.12998394444534	6.53124343623967	5.88904211406521	5.88746903682087	6.3674341448233	6.42985575021616	7.07887507617065	7.35288473080361	6.86240141915186	6.80541533245921	7.0410998258841	6.9637289349981
AT1G14250	5.44856731418181	4.88648938170837	5.26261673731848	4.88644337237334	5.37578100214986	7.35251281870899	4.38098596514033	3.90562041679325	4.50165020841905	4.21100458124945	3.90562041679325	4.46796104079749	4.69537938655335	4.28214797604991	4.40234437135549	4.65658397515658	5.08008919853194	4.49824400401763	4.36249482581207	4.53875214992603	5.12239529302843	5.10318835417139	5.42245177003338	5.41848878781437	5.59902905993659	5.68683084733092	4.62680959023477	7.6196152490934	9.28637306198916	7.95180980714739	7.59144719561174	7.19452026500426	6.95797261667933	4.68686353431549	5.71705225367409	4.97666966353317	6.11993145916178	5.6222875957225	6.16990134320319	8.77910703163827	9.62065658201272	10.0468652312588	7.05139204659581	6.50855423602429	4.9691933389692	6.40493013973413	5.36832039712646	5.87420295090593	6.50459441779522
AT1G14260	5.33864391433285	5.49269841799154	5.51270304481649	5.88371815579028	5.77623315869307	4.8811560784332	4.84978182228101	4.48241464321951	5.76213326127775	5.56702437871923	5.26651930071538	5.51396753317822	5.0386802937963	4.88294653378029	5.30173073873775	5.51418889338673	5.35308206675515	5.96088236870957	5.66040183942056	5.40062092033279	5.90941096914582	4.97291430219528	5.96516014761345	4.99565509002678	4.52572740059108	4.45988442497546	4.7188155273191	4.85627899633117	4.82778942098879	4.85215606557303	4.91160023143068	4.73597071128269	4.92455909850016	5.1721596254646	4.63308960348992	4.83560403294213	4.70568094250821	4.74888798156917	5.32638865643152	4.65382909014087	4.55884817279448	4.82600539140825	5.72535857253784	6.56822012889935	6.05538608139266	6.3328064035644	6.09694396911342	6.44425465274917	5.46813374814369
AT1G14280	8.41519479579451	8.54313739977176	8.7204538544657	6.85093099448423	8.13483683080669	8.08409344053712	8.02578418800944	8.71899073750797	6.86103331303623	7.02274735825375	7.67766558387961	7.05769229090704	6.94399686172711	7.97058999164714	8.03558172820144	6.86596732416141	7.84471494426013	6.97314035504692	6.68390032536937	6.60483135935005	6.49364407671487	8.26853338195834	8.3610632283167	8.41833547475537	8.09021265630114	8.53151484936073	8.07432079750627	8.36793585711534	7.73151806046279	7.86272757140147	8.08105600566595	7.41863791880502	8.63213445530781	7.5377063383624	7.79359715565086	7.6330801178877	7.62892940489439	8.19165012950586	7.08785107584819	8.81277720152064	8.21148721439985	8.37941231624257	7.03313838313781	7.79373089952341	6.45215797690208	7.05932815980921	6.95303563452024	7.28624394142168	8.32482756454499
AT1G14330	6.6098309527034	6.04826410809341	6.53344225826337	7.64050550258234	7.63244740153304	6.93543993913693	7.24444266545136	6.80581283265471	7.5673061730135	7.45074126869818	7.21025735913258	7.38849492121547	6.51406114530786	6.38813229849098	7.50169908315936	7.85256872974655	7.40554305039288	7.93357644424734	7.88198073954061	7.70919364908722	8.59897542448104	6.63015932822427	6.5518704173306	6.68636167350474	6.26706056011597	6.66546305795989	5.92318162193929	6.8488309501821	6.2975856074818	6.85088381722134	6.56999720924539	6.47621064585843	6.62723612005885	6.76016694204927	6.20572432910318	6.69297074843266	6.92671938785583	7.24072854463551	7.95685290472901	6.68466371618862	6.79767030605151	6.46213682105438	7.39038299711252	7.53975870626851	8.6101606176436	7.82450527956784	7.82931818983952	7.2466403665053	7.81079291708783
AT1G14360	7.26274551711824	7.35337869087374	6.74485312873943	7.88091144101509	7.33803168324505	7.35255043951819	7.8820185887642	7.36849044736782	8.72260886589121	8.02048987508652	8.00718860544354	8.05590788570851	6.95091153674329	6.62253883182977	7.79944458676616	8.08423345665268	6.90139918367537	7.68534993274068	8.1794193709239	8.30716819433032	8.72029787149787	6.88088365937019	7.08128337167287	6.64252235527531	6.6288135055218	6.73751234721174	6.76523376846139	6.52594502970774	6.43394635530544	6.49220352351895	7.23442794472466	6.51865565945852	7.46603129973707	7.26184004042442	7.31492968465824	7.2757430636146	7.17138310138528	7.5796058193168	7.53591695069345	6.31297438444466	6.54829088889448	6.59319574648176	7.50111327390323	8.33852628006921	8.51848232396243	8.82705139634428	8.56797629948844	8.44565094385658	8.14999373796826
AT1G14370	7.04302490423112	7.70633539922549	7.18224307683281	7.266459647559	8.59654887709572	7.15934559530425	7.30617802206215	6.40707401176641	7.87022382229479	7.53245670195637	6.91029397281046	7.30092237130181	7.49728661562438	6.79584506575838	7.83386306876058	7.23173986683596	6.8827849250472	7.64875791742385	7.41248037897544	7.27968073067899	8.24427274348825	6.8590362017771	7.81379444797368	7.10989467878448	6.60071370842497	6.84200515608549	6.46958599091266	6.45995057672077	5.5416889101603	6.74446227105076	7.88461537898491	7.79899014307989	7.48161368836281	6.83451962206044	6.42229873036304	7.20294575209835	7.16601054116632	7.02016123914156	7.30055532881876	6.00832743590856	6.71211374373565	6.82282823517495	7.75017413114317	8.24942902512739	8.72589635579672	8.47336832417472	8.05920359600798	8.75245001414181	8.24185206722973
AT1G14580	8.44951694402345	8.51767083954916	8.37300013449504	7.73071006178469	8.63944968141874	7.99892918291086	8.12891892960783	8.55021793002867	7.96273090977704	7.71569401047102	7.77877127308085	7.95182763315746	7.44031333151165	6.92124071856588	7.1166204473867	8.0260588422182	8.16737849966665	8.20985034004075	7.84515031903754	7.71777546243886	8.43454876979058	7.05960078425268	7.12735022057389	7.20713569802844	7.47099079207581	8.03750056068489	7.68245307363512	6.8736132688636	6.89220315614347	6.92658094981665	6.75246274719403	7.09513077102649	6.822612213811	7.74318941332477	7.85331807224922	7.88453328330902	7.93502688067355	8.0661029706886	7.9441099689047	7.38386036115182	7.61445836145914	7.08464813212783	8.22835737324633	7.25168732088548	8.30378415905808	7.02243916077089	8.09458525016371	6.73256882632684	6.35771170541259
AT1G14700	7.99293049855054	7.36814511701084	8.03187864557838	6.51127722919399	7.01192072621379	7.63041024850436	5.92426826539575	6.63836365132497	5.2655658818576	5.12970606740951	5.54617152272861	5.43381044799236	7.01013007027266	7.93432047268486	6.8223321132757	5.03604806854394	6.06765442426692	5.41805576400961	5.36386002727547	4.84844370578221	4.59581754967104	6.97022863330151	6.38403397935429	6.7277451736214	6.45236032321333	6.44367126368504	6.55777862651615	7.17236499074806	7.03768917834386	7.12149635002434	6.78861280990157	6.9880960461992	6.76417598103964	7.04284647579363	7.31403841763465	7.09060681508075	6.82017104567685	7.13380717234277	6.35486118193457	8.75822942128904	8.562996437377	8.74468226394516	5.97319131672219	5.40915852522074	5.54541301531396	5.67271339919991	5.2174155502893	5.78276953322492	6.66646775933909
AT1G14780	5.49812076998167	4.7591027398306	5.18034934411552	5.61598516825914	5.58181724208608	5.36563192358883	6.15274015397472	5.21363687931567	5.8018746704832	5.93921791137403	5.23846096637792	5.89822719494067	5.21593675357055	5.12164556141316	6.12545051356692	5.36196747761921	5.41618047002722	5.31122098378166	5.87610500892486	5.28010406139521	6.27656946522721	4.90476175887705	5.27377040293281	4.68759847380563	4.8376766136962	4.99780158124633	4.62676005960863	4.89477976884623	4.83031127999157	5.19429197499186	5.67252645256491	4.62910749612731	5.22631682038857	5.14814267987095	5.13350090073783	5.78343796585232	5.39484414040028	5.13115038504642	5.85214664820956	4.71333056528277	5.02193787187245	4.68936393597273	5.09450840173606	5.72372861211548	5.59654657473951	5.45296028451044	5.59667923325306	5.75938653389103	5.47210874566622
AT1G14820	6.22898224793807	6.14400292890702	6.41277237125716	6.94454037523042	6.64921486192939	6.42027879388732	6.00450919753704	6.03974564073293	6.6647858359582	6.24563725343322	6.48145223882613	6.71354882559437	6.11533379796758	5.95115830296351	5.77226196386723	6.95358976459264	6.27485387663441	6.73005924418034	6.76777928636634	6.85412750981283	6.53075691713944	6.02495783244018	6.36975713424386	6.39091951325086	6.0691351415205	6.20564023928141	6.13778739560435	6.23136150206746	6.65465050672683	6.09020407923395	6.31520379389312	5.94489202968308	5.84264184896257	6.48107431086506	6.23849105211446	6.63845697573539	6.40051721681979	6.38994963465857	6.66187340738502	6.23691494081442	6.68635089508913	5.94175060894273	6.64754236357519	7.06458062754374	7.13386786995538	7.40636169340474	7.28092178506016	6.37925864532698	6.24337564625808
AT1G14860	4.64571973488237	4.60550664918039	4.60275681362512	5.01207139242853	3.90562041679325	4.47757356437658	4.38098538750404	4.31223252480581	5.14069402899075	5.52329381107471	5.17757594693071	5.13385760233347	4.30426168986461	4.28215396183575	4.25778092172092	5.74023724254073	4.80369327661722	5.89578331703018	6.39486563836701	6.46449326326236	6.11612356322695	4.39304829941375	4.76270824104745	4.68753058580844	4.26324894489919	4.29992794189553	4.51710165561283	4.42960720324766	4.39457213974652	4.5124167111583	4.73478398076328	3.90562041679325	4.62899330264906	5.14813782361764	4.69602625048525	4.91010054183872	5.08412494891959	4.87764719265317	4.93258819761144	4.2143607911876	4.37084510053376	4.40495091309858	4.6556508372323	4.6990425549775	5.13361954417211	5.25454386895118	5.00233633204639	5.09834516109052	3.90562041679325
AT1G14870	6.17913727768593	6.04653066794005	6.2501245378393	7.50782923699001	7.12616205499503	6.54223776804459	5.92495471524619	4.47866343781592	6.39805544658286	7.06833782088538	6.07011125050226	7.19144114859275	6.48692573092942	6.12684514060845	6.56910819252828	7.43111276633632	6.74653534479011	7.51259945034559	8.24276065274501	8.41137933626459	8.26544071483161	6.1654594421488	8.02133233972973	6.20011473226546	4.900284093343	4.89488216884924	4.80518228647959	5.60567067048125	5.34626243686425	5.88642753820115	6.40225185249898	6.43392830744969	6.7384227866742	5.73727155353613	5.01043173563745	5.81296903992305	6.31228395850259	5.90133126008409	6.2812417589182	5.03422195952247	5.25754165518324	5.42188268321863	6.77018601899125	8.4981525407317	8.50100672335127	8.22687363586646	8.1935824836799	9.00624562670664	8.16744621082927
AT1G14880	7.4722544726058	8.80766111432138	8.03872733783261	10.6609081766539	8.70843753900938	7.1716362928054	10.4349956000813	8.32357592359543	12.3312994929312	11.0269057396991	10.3929270932309	11.2704388892778	9.57892625377561	9.54365083965407	11.8315720498701	11.9466670050164	10.3073913295949	11.5688802475876	11.6643408336288	11.7164378090269	12.7220648365291	11.372843441288	12.0487835407319	9.2017590848552	7.9843502891848	8.23843063893645	8.18057508276828	6.48314007031581	4.90822872903377	5.22624535736093	9.88942140024919	9.91396474167685	10.4689477374054	10.4792418519097	9.90008036717075	10.8888788869348	10.2569474141016	11.0688950407147	11.3935524056263	8.85051364759036	8.13316660100833	11.589660562416	10.2517774743363	12.1782785906112	12.7528264010978	11.8506293195726	12.3918611095699	11.8271845840122	12.1847909715299
AT1G14900	5.79379119018283	6.12751446982268	7.01169832912963	7.2568892671464	7.16000671269292	6.50369446740261	6.04382833623807	5.70094022029608	6.1748714825	7.02310296455421	6.3957139065827	6.94629609779296	6.66488348300127	5.82835626268027	5.04659454281253	7.07554069583835	6.84534196680924	7.05998505058522	7.48214405241606	7.5988990440854	6.18998653050005	6.30280384594419	5.97056968056539	6.23071889085974	5.79585309244345	6.12011672646761	6.47944952557401	6.61942550061461	7.70793643339227	6.27667113653817	6.15684268122947	5.75649732809753	5.13428366512678	6.5187527556561	5.90827207323155	5.95429658945569	5.70277810979306	5.13109941255844	6.18639463768266	5.83394778456737	5.61375706451955	4.82863962741456	6.84579130000545	7.05377480164873	5.64531258471246	7.21654387467732	6.77744644539513	5.91764624416284	5.41136179655221
AT1G14970	5.86850931233557	5.34497405718736	5.18041317929042	5.58217229087348	5.84707769494915	5.89760311879303	4.72178032882914	5.03091717796402	4.83840698155133	4.43261599363827	4.92787991029502	4.74269317569146	5.77189429230219	5.2673454297441	4.68537172405694	5.46868317242305	5.67405023666406	5.59740344318065	5.16308143264091	5.53595267407623	4.74508393447553	6.08975338425594	5.38713154778361	6.10473715472232	5.59903508411498	5.61589211813864	5.62842724508995	5.80551433045977	6.09570831161269	6.13939570028205	5.5482381543521	5.89629045516639	5.03238049460136	5.70377729217534	5.82674139209825	5.68807215897008	5.70274597961003	5.6779857951704	5.61958023731552	5.77626790204589	6.11189892600036	5.38642572031548	5.39308731978427	5.79083515422435	4.54659874721857	5.87387283110633	5.28058134243722	4.72790069520034	4.8933602899141
AT1G14980	7.61724034535515	7.26902074745379	7.80468623532624	8.57436845395416	8.47259785513467	8.12816399197175	8.42170695539869	8.11424000173181	8.47002180503484	8.27253842534475	8.47751717668672	8.48517668241259	8.30217532517719	8.49168262356019	7.69135109243844	8.96565853071167	7.62084850974059	8.54301810832406	8.25365826360962	8.17865599448593	7.96145691030066	8.12226721834796	7.90559511912611	7.95737816577435	8.1775949586247	8.10886610283022	8.43984049790741	8.21877148813697	8.66184309490436	7.99200623847793	7.9978456103709	7.95847413206281	7.68617979586044	8.39748691582313	8.76643438385529	8.53796764165705	8.42085289911785	8.18268796234518	8.39154155091559	7.92724905624608	7.41093371732422	7.44101235690235	8.46551753552059	8.06829065323217	7.92877323790841	8.47385724067605	7.89097670362605	7.62472996674912	7.82791327094206
AT1G15010	5.54032953108473	4.99561776081023	5.68712779191009	5.58263907063111	5.70821233689293	5.31663651402426	4.95039785098653	5.15559105962182	5.20257758377248	5.22811873337599	4.79587921931801	4.78745189624542	7.93837041469672	6.6680852717198	7.48198761660022	6.48724297292958	5.7642962039909	5.50961311620497	6.09594522212062	6.01541981425413	5.93357571360916	5.01032393164716	5.49107699783902	5.35866371453083	4.41052094890562	4.96566717837966	4.91679799677493	4.80421070964818	5.29799255945131	7.13812907139467	7.78917856031992	7.78462305759926	7.04719278072816	4.38764592609388	3.90562041679325	5.54711206054869	5.47505419684115	4.75118762215654	4.98057085675972	4.91145592202687	4.56097436252118	5.23283516250678	4.48949720577954	5.67590191285093	5.62972323758115	5.47343899528932	5.18543431125388	4.38491923171394	7.70993462503109
AT1G15040	3.90562041679325	4.60886332843982	6.27588553398982	5.99601887101508	4.48443629018998	5.97128654514215	4.37098409844283	3.90562041679325	5.56995220474282	5.95888347881401	4.88320453260154	6.28023149366415	4.30608167099324	4.28391215441649	3.90562041679325	5.47532732111107	5.63412385269733	5.76326234741767	7.02426286960901	7.48976145061354	5.46635099061942	4.18921878274711	4.26142941169571	4.36285358488873	3.90562041679325	4.44981520528408	4.45581193750193	4.56552601411087	4.83460335047373	4.33822725798636	4.91898777840542	3.90562041679325	4.42212830094343	4.78048005058868	3.90562041679325	4.65552149376571	5.49288168387089	4.25660780566466	5.40073134517142	4.21578988002428	4.37299184185345	3.90562041679325	5.29689151060338	5.75402746636114	5.49591136711989	6.79110451489759	5.19067576897297	5.60678317796072	4.48596071841647
AT1G15125	4.64562297118992	4.40288431679977	5.37547891437128	6.10598232627948	6.9181191074884	5.31649902166382	6.08114652520361	5.58703607943673	6.11965049508427	7.31010950480644	6.42996844920735	6.79448144974297	7.69221102695349	5.98620122607694	6.92436507303518	6.09175983774823	6.82604777774293	7.05998799839236	7.50048429489408	7.17307414994238	7.16235446780813	7.1178743899148	9.06647938375147	7.87662342805834	7.96229949794237	7.44775031922655	7.57022778592886	5.56083016853253	5.39257614219823	5.65555180996938	7.49270466094431	7.0039207672752	8.16479597730078	7.10372634322497	7.42328026143318	8.23599434577965	8.06608585384196	7.37060239566631	7.05342882670147	6.56114782237786	6.27380991777288	8.19497775462224	7.02417602968288	8.34176405306508	6.98246753016407	7.81779293923951	8.36252006707419	9.42016095208976	8.72244665538591
AT1G15180	7.86325672386449	7.84177368941828	8.18685114747452	7.14856018237847	7.67272390209815	7.71782877217648	8.00527893128872	7.85961378760272	6.9750652176812	7.11184831122673	7.60275044677407	7.26915039599499	7.56328066762427	7.47299056545158	7.41689902836154	7.18093741657613	8.30385691716736	7.53706089668831	7.6195525797344	7.42983514652012	6.78453740325752	7.50435866960998	7.43084752761755	7.82136281030569	7.7931957234048	8.04724203538588	7.96032869907423	8.20931059902158	8.38761568290192	8.2135983971008	7.40881422090503	7.65382783368659	7.47000356928844	7.83934799542022	8.24167540477191	7.68930723805661	8.08099203154556	8.07633331656199	7.71293822968149	7.79602034149428	7.80050477991457	7.156215998333	7.3152456075263	7.68563199511224	5.78303134949041	7.17552907645447	6.52157147385775	6.59666033712438	6.39257556607057
AT1G15250	6.11955563959296	5.82009071128067	6.02077731611929	6.17255007333064	6.45749745220889	5.83463954306457	6.92735294882287	6.60137852536484	6.22671411308747	6.12853760495334	6.65891872264542	6.2037588368383	6.71564918122601	6.40642894187785	5.54632691812836	6.7565135278748	6.25851314560621	6.71090245447294	6.42204485567948	6.50220546786085	5.93356166097943	6.37848887964293	6.36981033932628	6.31759178378925	6.88269308115222	6.50263991676958	6.80435476361168	6.64059629084586	7.20285540014054	6.6703855016893	6.21030591354889	6.31950617561629	5.97712082906654	6.61533724481097	7.08757892722823	6.90505093456809	6.80043345851437	6.78189449603728	6.76413814179161	6.64569882632308	6.14664369035424	6.11603400746615	6.75964974558323	6.78109623649252	6.22132879820823	6.69602945362159	6.03820121721587	6.16839641733793	6.17780079835067
AT1G15260	7.3821063123925	7.61433501987487	7.3278305502122	6.17224487789899	6.74075564949296	7.23072292247433	7.00425499810602	6.98223662265645	5.9051472749374	5.65764475103228	6.28753576323877	5.98540418072113	6.71458496311248	6.44193360351925	6.40567772046608	5.99588398604788	7.12249517950537	6.34083842372984	5.42411541195972	5.72450110654757	5.42715696708121	6.95829227918444	6.70183713881685	7.32984653559973	7.45136257482769	7.16926956497103	7.18462804493129	6.96374455259798	7.58665188694216	6.99010855236993	7.0510917644032	6.76568661202413	7.22595211595811	7.07961296477853	7.41041752165684	7.12534914737297	7.19792750155947	6.89526262169302	6.65259111221021	7.46086524057707	7.31345043751273	7.20192336000736	5.91231079544283	6.64024339569665	5.41859679660736	6.58342687518002	5.72786604445838	6.05834113973708	6.22675333932392
AT1G15310	6.03487182413093	6.24009405187506	5.99795952413263	6.03619527024816	6.02881100406714	5.92806489726559	5.96581468528862	5.9015687515947	6.72357874392062	6.66143714701028	5.65407762679457	6.39895298300163	5.0417539405605	5.22102902366976	4.7578027651356	5.78026856182316	5.99856808313339	6.19104278370802	5.85608829648172	5.8676735925196	5.91083297637165	5.18889589463127	5.0526404689102	5.15849846246321	5.40040078488257	5.35036390268402	5.37488853304579	5.12316367932744	4.90793065921099	4.98227818960587	5.35871647173912	4.91867741688453	4.7869996210646	5.30316752564896	4.96520156626678	5.03855157932082	5.1899513023095	5.17467243453199	5.48399246520547	4.81822964381951	4.82442330494799	5.14639049599704	5.9937265325266	4.55618575325738	6.58189172425536	4.51438521812711	6.14623123083296	5.25844504339369	4.9446633298443
AT1G15380	3.90562041679325	3.90562041679325	5.26379498296392	5.31626876714736	4.39943271125556	4.58383787947573	3.90562041679325	3.90562041679325	4.61203345849813	5.03325304404321	7.07597896853465	5.4350828069135	4.3789977934958	3.90562041679325	4.27470250576802	6.91308646230261	6.0796230285089	7.69918102808356	7.56607257116104	7.76136363191283	8.19175384919131	4.20152750864063	3.90562041679325	4.57689258751688	3.90562041679325	3.90562041679325	4.19399606786228	4.35477994127896	3.90562041679325	4.3569037079513	4.52396889678376	3.90562041679325	4.60828963840463	5.19223687591876	4.45174208694024	4.81171432116097	5.92199408870097	3.90562041679325	6.99587577238756	4.22919604765841	3.90562041679325	4.39049312299993	4.47235845574026	5.39802456134186	5.17078598981486	4.88311740069183	4.33179762426216	5.24363725537223	4.40099121330884
AT1G15405	5.0104568823463	5.86248484340209	6.04549724638564	7.21925873285083	7.19501925448992	7.14814588731209	7.0947477924017	5.76832323899474	8.58063368054855	8.4357210510024	6.466781122842	7.38071751817673	7.64555959847774	9.25973964717825	8.27874847065451	10.2540474833661	9.20249876503054	10.128315291049	8.25623004628457	7.08627613114076	7.98916411727837	9.1790302860661	7.35379283786325	8.10472880088852	7.95943753307313	6.7518270923343	6.39342223812431	6.794289365403	7.6424317929647	7.09276634450196	9.12700133208823	7.60042323688928	7.42243857518759	7.8127545241125	7.508682026097	7.01571853524754	6.54936236960273	7.38507697162293	7.50467059546525	8.21253775017179	7.22710981710244	7.59998577449458	7.63363709354292	9.04534900713341	5.95459320309812	7.99038657580096	7.43439024691154	7.67706063291046	7.25302824756765
AT1G15410	6.78205986987432	6.83808123644623	6.48994197586742	5.93704771644749	6.28483813563181	6.84703075413357	6.73712388937912	7.28173212305258	6.06249222514981	6.14158559127963	6.87796188453996	6.17809365219452	6.84443074702856	7.48061832278461	6.83440019521237	5.46872530404656	6.86393276257626	6.02206618474365	6.02619780487649	6.16104680437698	5.66600227697238	7.23879479256779	6.90384362932189	7.91349572274597	7.71578551302009	7.60650323991479	7.24196088402268	7.01638509909203	6.83665353952089	7.28793992214181	7.17129637136531	7.33987020115515	7.22517738174801	6.62382812700691	7.05306978298111	7.0206742823259	7.37052133387441	6.96954319438286	6.08423052695603	7.23260863558157	7.02685434276147	7.38657807132917	5.60096161905591	6.06424222874788	5.08179535038824	5.68987505245678	5.115890926771	5.73509489063132	6.46412400856735
AT1G15440	6.33734912288103	5.6624382660642	6.94456318063907	7.05271593523928	6.34189209284911	6.28935357637277	7.22877746722093	6.72080208296765	6.88953632817396	6.79707053673428	6.84852285814742	7.02100905976189	7.29418260133624	6.42035619674225	6.10229269551897	7.21394879132946	7.03763946402205	6.93871628282202	6.96042050200999	7.16800876895097	6.60707018339454	6.99940442752933	6.80780340714862	6.66459881832942	7.07905122726129	6.88007270596404	7.20384916170061	6.75711106392872	7.1796454928251	6.27234276517016	6.48821739724493	6.56153551003839	6.06268850570618	6.94822383899127	7.12276049884025	6.56011399852043	6.7173521954486	6.21854732053899	6.6132861095967	6.64744921874658	6.46751983609828	5.72286285164623	7.34938539309416	6.95771900784782	6.37842095802051	7.33374958672014	6.61453279193502	6.1635042485722	6.03228255623807
AT1G15520	5.28691118371455	4.88676520281747	5.22210161003249	7.72740867421124	5.78044943438695	5.09300929512528	6.51654659647011	5.62665599148687	9.56298532886245	8.50880218016092	7.39667827179977	9.21938387081669	5.49615143865534	5.39539312677362	6.18229627967988	8.61022872953505	6.80597384028315	8.92486330139536	6.44719147489335	6.63742630784483	8.53926730254451	4.97561378065636	5.55351885565682	4.80506720574052	5.20249346007875	4.89419174643322	4.98192957544059	4.97720745120999	5.01257845078504	5.31427983038564	5.67241614509321	5.06766454617754	5.53198055639054	5.27886901509985	5.57082500137098	5.54828583910342	6.58189171832514	6.57936602530029	6.65257176892248	5.30116694499866	5.44922894379389	5.10031509665046	7.85202836957112	8.39661517401598	10.1872230276924	8.86589738663858	10.3605187586526	10.0105806211598	7.30703339618614
AT1G15670	5.39672509596756	5.77220788876935	5.88685065803132	6.75627856657834	6.56397344963885	6.14886426647491	7.07716036440752	7.05048239414095	8.1267885586388	8.25875594865642	7.32766498646403	8.00147358322161	6.46677880940045	6.84912948141398	8.17685501413069	7.57562340895741	6.34294845337781	7.77296683665016	8.55345421804922	8.616150743319	8.49493832142899	7.13547243173742	7.57247871638501	7.24611155762327	5.76928076793178	5.97749352018019	5.77698856261807	6.60898994134268	6.21825020022519	6.13949597401549	6.52992730911574	6.08146877431081	6.73775612237629	6.29148804069629	5.78406816057887	6.21936510101548	6.78628410172726	6.53769455716646	7.02703679657976	5.6308512836918	5.44937970216031	6.11570839775243	6.72401438310151	7.4841160347072	7.44747903167825	7.86217593677737	7.65441244874871	7.91169131668467	8.10368299380061
AT1G15790	5.63813388149283	6.33789809597248	5.52510804214638	5.76510708879986	5.92389656630653	5.25109138001233	6.17848180492795	5.19470956666038	7.07763444957893	6.77155933286008	6.08415247245092	6.76663193163844	5.04482941756592	5.04591554583217	5.79803187295809	6.75034484198765	6.02089047822339	6.01854864986731	6.64243301718238	6.66915136982506	6.90748945647498	5.757527400164	6.20227259137337	4.94351536638318	5.32913787449334	5.78600439362301	5.5318521161473	5.35168760157614	4.93998049083425	5.29813637151915	6.66587095568318	5.29789354902383	6.70578528023732	5.83395273689542	5.34266484525148	6.03880054104427	5.29110628543121	5.75723980018469	6.09709053096252	4.41066697027513	3.90562041679325	5.4132665828912	6.14819643434002	6.68652980472034	7.53308242548245	6.65898017215583	7.04955970794747	6.80841056795669	7.11356292630289
AT1G15800	5.63315072042179	5.60709978561974	5.30175656873582	6.31473151749965	5.97071384657073	5.54337903263833	4.95040284968924	5.03074760840768	4.83820911086609	5.54675791483591	5.40334246100312	5.82200986857744	5.24263384863592	5.26736853897859	5.18432572259262	5.74021284850764	6.03409700996925	5.67904964414259	6.26835811730765	6.26554086325277	6.22538626954425	5.45452123963941	5.61452026531787	5.15841044531711	5.11222566799912	5.03015002218204	5.15824003093355	5.08896218492909	5.50118004590112	5.31477114114967	5.19176989002968	5.06813633104188	4.91846733692693	5.14813719318201	5.09425537494686	5.38888145108963	5.65393028742588	5.08558082627593	5.29675141468757	5.10787012077612	5.02207596525239	5.10040960595263	5.68030249272143	6.24442274132201	6.15878457896219	6.30636389794612	6.08539096980331	5.9997513589642	5.71386631170892
AT1G15820	14.0087115121259	14.0003349973129	13.7639039323707	12.2526115273923	12.947570418534	13.8061256766151	13.886559370142	14.2466181949509	12.2275649162097	12.4027115743717	12.7719562450489	12.4634026649917	13.8020323630653	14.3903683282319	14.2850136048701	12.1198949227241	13.0396115212463	12.5145619868185	11.7487111236524	11.6028851843693	11.8493350407532	13.6621378147268	14.0048214736889	14.0797470761791	14.1923336823125	14.1964436576956	13.7696268448914	14.0030505696877	13.850140581391	13.9153220008868	13.8087846722297	14.2802572742935	13.8739273376284	13.4547623221927	13.8357967858678	13.9334775351603	13.8818472353627	13.9418088178976	13.0085678647728	14.1711095650017	13.9302756332446	14.4999711793884	12.4620320539419	13.1561389330509	11.3856842181999	12.4833129692183	11.6741359274554	12.6799589783585	13.6725056618435
AT1G15830	6.03449821575797	5.71968985091604	6.01919752695172	5.39653803321299	5.2743672059041	6.12322991898443	6.18712663861429	6.60258104415835	4.92397555925274	5.13010244043567	5.99355006983581	5.45557853258561	6.09006211121056	6.1043740465762	6.30700428603945	5.51846996516309	6.25756650501754	5.75559043958171	5.45255208476785	5.2802397109866	5.12243759146751	6.06403323265015	5.67190656990642	6.31817619593262	6.17407878849345	6.11977186588998	5.99085465748295	6.5681009492008	6.26426763302077	6.44709173704212	5.78540339981575	6.36505142313037	6.30494857805621	6.15566570990799	6.32563834140239	6.42137775708694	6.16514248602009	6.94871611484614	5.91422611610072	6.42483381446698	6.59712730373132	6.41557108486499	5.32601572323277	5.74639457077195	4.27771972155051	5.49273313881776	4.91797125154325	5.71048721150123	5.99521795504397
AT1G15930	8.92993758453216	8.74482546709622	9.32044802333477	9.74013800190072	9.56580161701281	9.14924878636577	10.0256252321593	9.5671275145726	9.412222138037	9.46648019470695	10.0064244741232	9.55720433279579	9.92713551607827	9.50192436097	9.06266283430685	10.1388106184379	10.2085922887516	10.097500899259	9.88000994021094	9.90955899216831	9.50776216430246	9.38711801186698	9.26732771502737	9.37403107700533	9.53884170572119	9.41200989768829	9.72304933309843	9.60895517502956	10.3276922878737	9.69328045819168	9.36159176069051	9.20532770545229	8.90824581588791	9.99397279695795	10.2685994774152	10.0827993455248	9.96041262387559	9.65911464780453	9.89551407075633	9.40942501178166	9.26317037982644	8.55908080499928	9.68931672268375	10.0372048647613	8.32964519571735	9.99338690570799	9.13317762097608	8.47898639646838	8.72809714474551
AT1G15980	10.5585720157554	10.4521245634823	10.2252817025018	8.9096924935231	9.49829673357253	10.123579141472	9.95880156307593	10.4657915801827	8.79621903010698	8.66376021734145	9.4945525607858	8.86757457249389	9.81569099754458	10.3360321648925	10.6765846085611	8.45895131832213	8.89096011875904	8.98452683639825	8.36697982319913	8.40727063090317	8.58606371303395	10.1757067438072	10.210844058106	10.5856010606049	10.6271896163315	10.7540109323881	10.2867948570649	10.222512091409	9.7162734244442	10.0697853849887	10.1517019172121	10.729561762603	10.1147094509313	9.75005462270595	10.0977344184734	9.69409641567928	10.0544680985535	10.2529188991302	9.29731042017134	10.5794824311915	10.3682774782147	11.0538596258405	9.45926918777196	10.3771990794944	8.15643292188345	9.80448833462708	8.1965421419861	9.20823629615451	10.3877275785933
AT1G16080	9.84714876227331	9.49625915536713	9.57348901977385	8.39569323103207	9.22577761219305	9.80543989088465	9.93721255320579	10.2750351105115	8.50251005845574	8.10803010666648	9.23917162954347	8.15591989052625	9.12577890280821	9.76918291572709	9.68934191758189	7.51088464921801	8.55918412547733	8.5530034006368	7.74042612216105	7.72973270064197	7.51350033675127	9.18101075756791	9.17905978800949	9.4916249215811	10.0152211405672	10.1380584531564	9.67735761667858	9.63988915512762	9.74105824727961	9.54291452688121	9.46160149378704	9.61291181876389	9.21701057754587	9.2854727215125	10.0305118194359	9.36074376132834	10.0516150669669	9.69964783237529	9.10307861343818	9.56581091147343	9.34195819203762	9.91629677634304	8.68418630585458	9.17715671791877	7.66037037270796	8.62390528114281	7.91168050674346	8.00875659327301	9.04647085981405
AT1G16150	5.16267853971466	4.75912465708395	5.18032983160734	5.06884503508826	5.52663528409206	5.2107539999187	5.69814882517171	4.96145412658138	5.9708712877876	6.37873083239883	5.42829189919031	5.78946710168847	5.41048954864513	5.4732527318365	6.0033059737414	6.95054568743239	6.72508997846393	6.88054357827543	7.24073819448122	7.17249782588594	7.82285861698852	5.80407480826587	7.02096968003699	5.29637934697739	4.40995415583259	4.77653365437462	4.45313930292333	4.20917472910541	4.30540922584975	4.21061633343052	4.91434083717855	6.24329295912938	3.90562041679325	4.73303002195747	4.62853647797799	4.91028408290101	5.45544116471649	5.08562863478596	5.18945619732463	4.4382886247204	3.90562041679325	4.40492386806279	7.51402242186519	7.96091804874503	8.04539641411985	7.88548991002437	7.85138285739366	7.75253581899065	7.26180577823999
AT1G16260	6.78594708973805	6.84681537075573	6.42465911061451	6.93724925335924	7.19718734160013	6.23275475933361	7.85409518583684	7.27772208319283	7.59076490954431	7.69498926496498	7.82727619950293	7.95525202399534	7.02176697629749	7.10059667223597	7.79459678072817	6.69114350594574	7.01905356250009	7.07184942462398	7.19313049589128	7.07653169678977	7.26843349436452	6.34466042494042	6.48884313415336	5.68476293205892	7.90700612343293	7.87216725440324	7.80840156617471	7.03880890069007	6.81025450585982	7.05403527859145	7.82881567202006	7.00314009025078	8.14775856353926	6.56542101935045	6.6656087500955	6.65698225672023	6.86632022774911	6.78158948535032	6.83831378575241	5.61632098841874	6.12137760731297	6.67182316624496	7.17717649659428	8.25927009209089	7.08935574355453	7.89852318208557	7.00529820390145	6.98823968571011	6.87549965583002
AT1G16320	8.44211540624232	8.26676932383097	7.80365488787361	7.68487615670216	7.40170995309295	8.38188477994155	8.44232769971073	8.7711853605346	7.5567743532125	7.73920124640541	8.22849788823546	7.71819185342531	7.66767812351078	7.34033756261736	8.01594797974846	7.32249436068238	8.22450806245761	7.55287518477313	7.77601751703624	7.6367179459073	7.97109705233219	7.73173288747518	7.44994421560473	7.5674540832268	8.40291337123117	8.33922604340141	8.29974823323723	7.60526019864607	7.42914149674225	7.79884954693899	8.31297888333585	8.07233185501086	8.25856916440162	8.41191023394463	8.32116956429752	8.55954722272519	8.36625573136876	8.3130201788856	8.04632428256279	8.07093411990491	8.07495827765392	8.65447033860587	8.00063763553596	8.80924765179055	8.14124637863171	8.67655222855449	7.56097276772529	7.80256237604509	8.01144125054624
AT1G16370	4.51247510813207	4.88646371421675	4.51068471981825	4.88644837501476	4.37710157124351	4.47755740743612	3.90562041679325	4.3122842294155	5.20363629206602	4.43262116893155	3.90562041679325	4.39339185472095	7.51567274446381	6.5913992847019	7.67747242876586	3.90562041679325	4.9970396568623	4.49824335968105	4.69054909248261	4.22408985053171	4.59419924020622	5.41048076565537	5.58438105544809	5.52864938142878	4.26317307940028	3.90562041679325	3.90562041679325	4.70020920423547	5.10686191007753	5.28572006856654	6.85531953384003	6.94361585087605	5.53216548231229	4.52602967551405	4.91785582532399	4.57075361610912	4.79019221561827	4.25497622372203	4.37260996358207	5.03393422864794	5.02196871683306	5.77853094657022	4.95487450151386	4.63147687701065	4.96919941477287	5.72253602776397	4.66007779935007	4.7918626248686	7.21500007749105
AT1G16410	9.2674416110193	9.46370957356929	9.602801702851	8.74448608573964	9.00821098895975	9.74182402544411	8.06780808850462	8.68806730181729	7.16045487457815	8.16866796257117	7.11040386595699	8.32622674860754	8.41919472874016	10.1274130993123	10.14748298833	5.6337591809113	5.92253528718765	6.56763088472974	6.67664758567889	5.7004809730281	6.59878961763904	8.10645305653514	7.94271283392958	7.20852278228891	10.0412796368481	9.70716655154155	8.82340401579279	9.56095552990663	8.04478982722701	8.85834777431868	10.1313062158623	9.25726072796883	9.92646519179625	8.61570314643565	8.00836170081682	8.60695301239303	6.53913901987139	7.81623569702273	8.13492824098325	9.96586759691216	9.95324708854999	10.9292538102827	7.80494432261064	8.45794028406942	8.5348750795411	7.9443380856088	7.91212869210429	8.82284451531754	8.14711013000542
AT1G16420	5.39644969585555	5.09591043942347	5.33907067507575	6.75632012419751	7.40881238342155	5.66082750473229	5.74693512649004	4.71108422993376	7.45328610894494	6.0523284397119	5.69458668669124	6.190380129049	5.57646920932889	5.39542442069816	6.34055469788934	5.4164986573135	4.80364997429038	5.82764780968762	5.04547754112838	5.56127565443151	5.79451874663095	4.94113473985169	5.38726183077693	4.36072640495918	4.77076624837001	5.03001842794698	4.62693415619969	4.20922544722844	4.18879887042492	4.43203672356089	5.50380413734202	5.46382684091588	4.78705322722839	4.73302762339213	4.81461191225116	4.83822125542912	4.93299634777195	4.98753426602276	5.33023838753906	4.21434686700484	3.90562041679325	3.90562041679325	5.29085938559805	5.85443671405953	6.19009189477686	5.67332119167157	5.68558561402565	5.75957414802698	6.27420428933699
AT1G16500	6.43417984749484	6.43823682283363	5.93287488041023	5.47452472362075	5.58139614473945	5.76792735199219	5.9658120014221	5.66413452290138	6.84413090466041	6.93716599595894	6.16942214826674	6.4591928332189	5.85192603549748	6.40632818965246	6.02498608328262	7.14854638807754	6.57118518264718	6.67446992271028	6.69490890776562	6.62727651865147	7.31348079633534	5.96953672647727	6.35225199154194	5.80832749905167	5.76967487067363	5.8931430988398	5.85287553476652	5.01623777747207	5.70965722289919	5.16231228630621	5.67281097545828	5.51052919290007	5.92874988326474	6.25880119907109	5.92782443930384	6.15199210992297	6.18720286911694	5.78222399574752	6.10182614396749	5.38645782306703	5.25739944344858	6.01291708630615	6.80286882267945	6.02821882086093	7.06144414763566	6.35664990416244	6.65001041897893	6.6723146331674	6.36564411633873
AT1G16510	4.51172617388857	4.75850782608978	4.75557443625677	5.47457265572397	5.0799561694929	3.90562041679325	5.21123274767576	5.31914608955878	7.11419435483954	6.19870899886422	5.35127822989866	5.79019601345092	5.68745815530143	5.12168345571164	5.54564104628129	6.23712123802662	5.15683768224258	5.89576283140195	5.85633498229138	5.48432360230863	6.22550243387395	5.59590137082691	5.38755018689062	5.29617933996138	4.83810750707302	4.46164505999146	5.10337281628274	4.97772376607821	4.59394865631279	5.1947625540336	5.54854869296073	5.06829657544677	5.46351166331608	5.78589003208224	5.31073432798258	5.72024358733346	5.2859098404975	5.03779893054202	5.71795528683537	4.43841113594789	4.7047179254213	5.0012579662905	5.70569888746735	6.08123937222773	7.27014921715566	6.25423271767765	6.66032955801027	6.95512734402333	6.07119227232078
AT1G16635	4.33575760346264	4.60530136848963	4.60288300645695	4.88656228514787	4.37695360371944	4.60389648379198	3.90562041679325	4.47871730160101	4.32841407252466	4.64709210225551	4.50408418470641	4.46817352370198	4.59191924794273	4.28215909206894	3.90562041679325	4.52094023800112	3.90562041679325	3.90562041679325	4.54919461991924	4.355229975158	4.67381911445724	4.46767647703966	4.40534066987518	4.80489718442702	3.90562041679325	4.30000025202326	4.29418255209997	4.20929827500601	4.46939198407035	4.21074046172058	4.49596210645496	4.32641269311512	3.90562041679325	4.18478130416425	4.75770757751498	4.75919959482504	4.93301642385443	4.59930235812863	4.37261246748788	4.65494059488553	4.5608100636019	3.90562041679325	4.48924844413055	4.5560504499156	4.16912696095952	4.717764421452	4.52402242420939	4.24518135196016	3.90562041679325
AT1G16640	4.33556314875128	4.75831621211546	5.0436133505247	4.65315175213501	5.03601750789919	4.95915241654946	3.90562041679325	4.71087498716858	4.74235546869659	4.58377298143442	5.17779772456102	4.74310898161585	5.36578001443656	4.95067036919077	4.88547307272628	4.6564077713022	4.36014175867696	4.91834826977104	5.003002862009	4.79445379604251	4.50346663692318	5.24289145943567	5.67246183542354	5.35886736716178	4.61576816009877	4.96521215498101	4.72161829835191	5.05355137506027	5.52198944650439	5.25671427464653	4.82974700483996	5.19758166517072	4.78727714807116	5.25398634346942	4.86801818627843	5.03817904471216	5.05581279189562	4.93424915873156	5.18946642525114	5.14295473390213	4.70476640201147	5.00128700100373	5.00419792355382	5.2822953112753	4.54671812659536	5.65664116918384	4.82476637612736	5.05414664618853	5.03969601803803
AT1G16720	10.3327931914373	10.2940519515848	10.3085362250798	9.30416742402805	9.49367451361428	9.96892193049644	9.90050195788197	10.2627520698956	9.32930421066586	9.47381587768192	9.45864103568369	9.36437969469515	9.61077635056611	9.93117767568891	10.3738946358361	8.98630716532848	9.6682390305403	9.14357693290768	9.00917822363101	9.03870484290772	9.16290160275971	9.94216000795787	9.6955166808711	10.0061474757241	10.6039230928994	10.477731557591	10.1015164204	9.8899257741264	9.40942927127487	10.1882184276624	10.1850444524664	10.0671139874832	10.3432129578144	9.84232183895808	10.008911664288	10.2214244933813	9.9619071272821	10.3978881090865	9.5362132448304	10.436053227562	10.2390124122418	10.8313945136901	9.55912485198703	10.8892396600301	9.54088423370145	10.4735188149756	9.40684391497615	9.89053924285939	10.3953325760667
AT1G16730	6.8657018288676	6.6904810894326	6.12056895179626	6.06004765095331	6.94686688843539	7.3632370703362	6.90745998861907	7.023295255413	6.1746451091865	6.31766296353424	6.31233458681246	6.05310517081123	5.53760287813807	6.68280443025493	6.4822459542807	5.51826146019731	5.47287759906869	5.31118163785616	5.53459398320473	5.51066592141434	5.84256854759507	6.16519967341826	5.97075535576817	5.62909982077949	6.79829312396265	6.65821956752632	6.30535494814204	5.56103013244946	5.41528071548108	5.79532867234633	7.1718859453318	6.69436809302402	6.71144850472475	6.46302980266638	6.26736196107244	7.01994632657741	6.4174790108481	6.77021836591439	6.73159503608378	6.59333036892817	6.33350571685715	7.44847512173228	6.16167467376102	6.61718564814374	6.92938491030007	6.46113258747734	6.06979910540193	6.36269859416704	6.92501843585307
AT1G16850	4.33556314875128	4.40265984402813	4.51099419122537	4.55477768197647	4.4815561255301	5.09312588769296	4.38098443625769	4.31214827360188	3.90562041679325	3.90562041679325	3.90562041679325	4.30470933994082	5.07356641152177	5.43505978578225	5.34355032325263	5.1102334839239	3.90562041679325	4.91834826977104	4.22941982012302	3.90562041679325	3.90562041679325	4.46775173394319	4.51621346965506	4.80485686197203	4.52215200453422	4.18495994022199	3.90562041679325	4.42975369595092	4.3946713929531	4.4322247774938	5.54866245049095	5.51089197470142	5.03274434578024	3.90562041679325	3.90562041679325	4.45009200861905	4.56351193215781	4.39845719968842	5.29675654337268	4.71356407246732	4.82462077719998	5.27329659972295	4.48930664672681	4.36743857345971	4.49164973848446	4.67244146856009	4.34458009054671	4.24521178794162	4.48349983083745
AT1G16870	7.17125774102622	6.76674585695602	7.18223136533722	7.64054968949899	6.9666304072402	6.71972248585764	7.33606573794589	7.02387811770156	7.08739581896247	6.87912116482418	7.22314487301511	7.08883950937723	7.12355815313894	6.92540577504772	6.66279780390349	7.07580906005761	7.05765044218109	6.81519092480713	7.25533788932076	7.44183768217184	6.96259586958556	7.41613836030778	7.00053134295963	7.28879973133868	7.19845848452215	7.21319472483288	7.38225231022651	7.06096142991964	7.35357877938837	6.95791102804659	7.02222721269636	6.84889038044971	6.65574328891176	7.16797634212138	7.42301445859872	6.69288841003493	7.1498157031119	7.0690434725311	7.0270351132557	6.86928171950544	7.00919939749642	6.36726447306951	7.27069836433952	7.24506785230727	6.61249058069324	7.52945819712242	6.83231831754612	6.55892105016146	6.71327252213081
AT1G17020	4.33617698381013	4.88633032302868	4.68311802618457	5.51148666997936	4.77818696594029	5.45796003450167	3.90562041679325	4.60539699632585	5.9706007017818	5.922456883163	5.73369073354196	6.19034184518328	4.39303570005722	4.43662510044882	4.25774966976757	6.98277413464228	6.25758325277301	6.97313509108984	6.268247186424	5.74564477717895	7.14437789980459	4.59167274710421	5.05270697172926	4.68755898423037	4.2632065490179	4.52615424306317	4.72113340814736	4.33419001491237	4.39453808163638	4.2106616888309	6.10172495464657	4.99638729350244	5.03244903015476	5.61573090924053	4.46794315666248	4.8382340808342	5.54983495942524	4.25497209908937	6.68699400756169	4.91102504346643	3.90562041679325	4.51566168796686	5.60114862100169	5.8952111253922	7.4723372751014	6.80642088184057	5.84590890434048	6.0579225243079	6.07072098946778
AT1G17100	7.80495753530647	7.90297522536005	7.62552299462534	7.36079730080695	8.33189448622481	8.49621037763333	8.12273598419356	8.12713930536839	7.1546614863174	7.44586842883966	7.97406115984648	7.61135371361905	7.60932244086349	7.69002391799459	6.78820802269887	7.32233971416903	7.62048377679476	7.53288285467111	6.95030808147928	7.20260634530613	7.0614716717207	7.08753007580926	6.78883965578588	7.1096292170831	7.69116352569059	7.83208396463954	7.6829622265511	7.20037782596626	7.82750727589845	7.28254071444768	7.92353466334406	7.79984508578341	7.33396120399093	8.13332666077424	8.64094626094884	7.97508710887995	8.45167334645059	7.74986881622047	8.05497603459683	7.44933419569314	7.59911862523949	7.51478271929568	7.92888115881352	8.57380756660693	7.24144864055131	8.28062869284958	6.76811943595632	7.17338972879707	6.85465232697918
AT1G17140	7.14129556859989	7.64064943076395	7.62164796258097	7.03868624859912	7.58474626895569	7.24173488472322	7.06155175768934	7.09985296489748	7.43389009056184	7.14255927176484	7.6294746793377	7.44016926125613	7.96469098884851	7.89195731554917	7.44620876900996	7.19872945255708	7.43485332469225	7.2999577695313	7.10742884345196	7.02145285130879	6.05747737279353	7.24598043673923	7.09298882342304	7.43251910078615	7.65249451781768	7.75510644422902	7.73511627622266	7.42408054016145	7.72096717935233	7.06449544961291	7.53738615393836	7.62147094828216	7.15222073544396	7.61917008265692	8.03576649506157	7.81428635504152	7.87841005233021	7.37507028343553	7.43013406865228	7.58557432824128	7.44314359792516	7.14413482454518	7.21593884111418	7.88143304230157	5.64322954480851	7.4441902458553	6.46082878785582	6.57712214322444	6.82467529605258
AT1G17147	4.93928210257605	5.18422957604832	4.93991512044412	5.12287295708387	5.20029665023403	5.31661271075165	5.83908813759818	5.15568808905229	6.44251482511985	5.61507623943959	5.4038263488277	5.34380781144832	6.69097479505984	6.45944138948903	6.52700203839254	5.24325428511706	5.15714216738994	3.90562041679325	4.54930944039596	4.67852152947389	4.25247261026859	5.72280774279084	5.9490326178722	5.5282317112755	5.28737604146339	5.22971427074588	5.5199938058127	4.97814227027621	4.94476521927863	5.98804034936083	6.5710108433281	6.62024069461156	6.59941807261242	4.68685278597705	4.96558600937931	5.15081826690006	5.28595371490319	4.67931865003856	4.5632301410433	5.33092188253657	5.50723859924566	6.60731612614022	5.57445395995203	5.49581190852196	5.75197698300952	5.04009718208075	5.00259590302524	6.11468418355503	5.8741718161898
AT1G17170	4.64524911300449	4.60528943381888	4.82156480268752	6.33401914555602	4.99018703389158	5.21083821373147	4.84402530671534	5.26751956140791	5.42239387841301	4.8561484342286	4.63603118173376	5.55863297871385	4.39317729115608	4.5541826317016	4.5127033623784	7.46580386720391	5.08034320019877	6.55867103944405	4.69066826267145	4.79437023512991	5.84257062848152	4.94141455597423	4.82934061994402	4.36068305119897	3.90562041679325	4.38789692215718	4.51726791484489	3.90562041679325	4.46939579172442	4.33633270900642	4.91458833947975	4.62943283762102	4.41983536168496	4.85684716813985	4.46802060417772	3.90562041679325	4.56350589771225	4.50778877248313	5.11118321067373	4.51969524364557	4.56081307802209	4.51569749945596	5.36042330960448	5.97269546927667	6.89893088793193	6.6406739667456	6.2742733473708	6.20225004217116	5.37965700659491
AT1G17240	4.94231868316608	5.09625176514689	5.0909222170185	5.01197935877223	4.83660839058332	4.47755095413257	5.35406346364503	5.50483686845574	6.12018004787828	5.95594341703332	5.86147588308395	5.89820682640277	5.10321869868353	4.55416022699723	5.71741425475769	4.95632781508033	4.68631108773335	4.4982463828848	4.80836954800956	4.94154707828403	5.28543318846833	4.30412188646841	4.25972661882276	4.68760163569928	4.95748126586713	5.17569045440409	4.67542376875657	4.80341053036616	4.64774482898771	4.8075561808905	5.12935052710866	4.73820060650937	5.3896751637581	4.77650585520244	4.55354443136964	4.45031029651076	4.37279650620667	4.50782695371085	4.88185219023027	4.51955074590232	3.90562041679325	4.40492425474662	4.57781332580469	5.01455884176319	4.68750532992736	4.45089852493868	4.82456125812485	4.24507897338107	4.57109562904435
AT1G17260	3.90562041679325	4.40317386615493	4.40078579153427	4.81606062591626	4.37715002497826	4.31134869733676	3.90562041679325	4.60549140525885	4.32860552174858	4.33666498696144	4.33018052434677	4.69593209949425	4.59159159975064	5.01115402385538	4.51245294720009	3.90562041679325	4.54558107307846	4.73803279004535	4.36247536339643	4.61203958750699	4.50330866467264	4.69523035286194	4.51590806903478	5.22974648711124	3.90562041679325	4.461369851632	4.29390602997745	5.363331552919	4.69774950062244	5.02091413572679	4.9143187569149	4.91854623522466	4.91824640288419	4.73303054666014	4.8145182000947	4.57080907062197	4.7901841716292	4.39850012124719	4.63929077335876	5.03386610257224	4.82437096836091	4.40491976887398	4.78901688998013	3.90562041679325	4.49151725914199	4.51436046594857	4.44208002990825	4.49089738217357	4.57106866002372
AT1G17380	4.94141261017084	4.40291838999494	4.99273932007285	5.71226907302445	5.55421745749702	5.58383239877089	4.38098539469841	4.60534904685718	6.00169234525609	5.45003191282685	4.6359495398869	5.36646711901032	7.9124521539595	7.385698201251	8.02095361006128	5.51838922563211	4.68642725570092	5.59738256519431	6.00856017933629	4.73843779559353	5.61077798706403	5.36525366126356	6.15595729300051	6.31809420278424	4.26324795744286	4.9648835028155	4.57448093681662	5.27984636704602	6.28683509115288	7.47052537425281	7.99005468912251	8.28369836219403	6.65601286088177	4.38765212099457	4.91794235217061	4.57066722122347	5.26271781826991	4.50780483113486	5.11118006473176	5.20915984108064	5.96664759281654	6.38362644952197	6.08962069482122	6.80257911101293	5.79449935966536	7.38638604044968	5.70685829242153	6.58512221281544	8.49740464847967
AT1G17420	6.38986672071052	6.83827314328051	6.5754101713364	7.01117583546803	7.56611492623758	6.24667974034294	6.82489782189355	6.50855321702972	8.12720870199049	7.21349350180555	6.53791876387311	6.95228296800623	10.6803574585939	10.1555509066006	11.5297341564039	6.84863206348067	6.16610690141021	7.26850073079267	6.04375020574465	6.14541894938868	7.40553541229514	7.36089731180944	7.79588357524528	8.05125305368741	6.77238968091858	7.04264190995477	6.68081792075578	6.49301918828434	7.26297070528929	9.65367622827504	9.81704363215215	11.0992077769316	8.68002687040474	6.50963546995293	6.36775596677334	6.83906835358676	7.08309106757341	6.25726589075703	7.18635315436382	7.3354856430028	7.83651883127715	8.51085569827951	6.67679605188001	7.41345979604257	7.10962061257158	7.39553110179939	6.92787939896119	6.91444636244361	10.9010109669219
AT1G17450	6.8501204204746	7.02915552536704	7.23968797125181	7.65911859273025	7.25309185679501	6.91785806556581	7.28763494434556	7.25598839984867	7.81814797197439	7.81056452924197	7.58788277567542	7.64034760541831	7.11978299337907	6.67966956416099	7.03455432964599	7.38111784623926	7.79272816213299	7.76945988614338	7.7210442660875	8.01469343509718	8.44487155357756	7.00628550333792	7.06763024477333	6.8263844535144	7.17610107175915	6.83461988882545	7.07691358235372	6.58519770334705	6.40046433467878	6.56413407629854	6.83571261393518	6.7611589764456	6.81162834732032	7.0518623825578	6.70659614811793	7.1003474653303	6.85842565841492	7.03674743386306	7.25262181000821	6.557700918731	6.15572367789727	6.27991032693785	7.76834105664907	7.58407967189576	8.01203069208492	7.74621178980681	7.67062172163771	7.41589159339786	7.21120471528514
AT1G17460	6.03531803948344	5.54752373826772	6.01895300151895	6.51196305263494	6.04762117261793	5.95779299048829	5.6473289261982	5.36880207777531	6.12015564208956	6.05209050656822	5.9934100825845	5.92765560146938	5.24228026057792	4.88569026219111	4.99566653887062	6.75750405459219	6.06816991567469	6.47573692754996	6.8667524359945	7.00758621926235	7.0027896795599	5.53683006000664	5.48990394554737	5.58007751461833	5.01182059616692	5.06080958968529	5.28371190635903	5.12308901770825	5.43700319518021	4.94173224344582	5.19157857428655	5.25574818401597	5.13404643393386	6.28068650976665	5.59653531668886	6.1524185589392	5.74970612100944	5.83133149469203	6.29639741808262	5.3586263958301	5.32505569290152	5.10034444508188	6.62832394820869	6.24474679981011	6.80300325404391	6.39534780451757	6.47475415291136	5.80656358905646	5.76109560395135
AT1G17480	5.22576249536582	5.54720533702189	5.18051044974301	5.96262779917774	5.68491155753026	5.31646691822444	4.95040380342068	5.15627831380769	5.37197829575034	5.22727569375614	5.04297399691509	5.45557381552035	5.41068952810396	4.95063684831066	5.14034491171832	6.57668454988974	5.84681351263838	5.96047393236866	6.62849285800671	6.77240625862893	7.33696544587351	5.13266588235494	5.23332045248269	5.29631367018023	5.43607821782723	4.99794184591908	5.39663189536889	5.01604989818917	5.52156823681401	4.89943029174102	4.62606141886674	5.13458254764447	4.41973010312707	5.55962571584813	5.49061508393745	5.09660107325316	5.73426523385196	5.43748659848711	6.04833574303107	4.81825579490826	4.92877171041848	5.05207390661755	5.70533554345299	5.34803270950461	5.97726920776312	5.62194884551283	5.82694854204466	4.95816546644244	5.08318361748619
AT1G17500	6.63089344771146	6.74284917710916	7.04070636501292	7.80277890798523	7.5222272020981	6.92104976270683	7.86171487487924	7.36891157897562	8.29804001170859	8.01996339029204	8.08551486853676	7.9170875592914	7.78118405325016	7.42958685594949	8.10276563516941	8.1704937662695	8.36209573582901	8.55305706555697	8.59345176579416	8.74718932132462	9.36478766293512	7.61639638854756	7.63962595593666	6.95917716827317	6.77228010543249	6.72913746239511	6.87099941652911	6.88210499237911	6.90897341801275	6.9255269204513	7.2705323835266	7.54324078530486	7.315707407989	7.33980033692845	7.1109485133507	7.4836764121048	7.06012818022654	7.17101288891557	7.7378197094395	7.07746751491632	7.59855760475357	7.03001364911525	8.00460108982077	7.97450492152336	8.12020054103557	8.3345921425857	8.21003746210561	7.97025151215198	7.88202552434761
AT1G17530	6.83165227921947	6.49820524986306	6.4151965801688	6.57749316651042	6.48547309861221	6.42339220513503	6.75958667994287	6.69040965568765	6.90865321586008	6.81090034655802	6.40737092008235	6.74026155861351	6.23602345128036	6.55961118356809	6.58276293103649	7.02972049851595	6.95583878480911	6.55867385789816	7.12718668052987	7.12812184291736	7.25672432861233	6.35652799218699	6.40129208842479	6.34586749356379	6.09503639263146	6.20343407309567	6.33599638652619	6.07233209297838	6.1341163224561	6.05055869595474	6.4676941941935	6.45552763936789	6.41034757031139	6.67348188266123	6.26734665379737	7.16990673788256	6.46272642721283	6.35722514390756	6.42577287733562	6.43702278185915	6.24311799393893	6.31734177926214	6.56576091031773	7.68829651618413	7.33938289980801	7.23770484577458	7.13146489571903	7.02237207012622	6.45122166957783
AT1G17620	6.58731494151893	6.85988576395648	7.20937541898276	7.18658348102709	8.47343360283027	7.04534234022647	7.6763524922905	7.56501890040994	7.30583964890812	7.28512947085516	7.2735723737597	7.39912666131372	8.10948066453595	8.07350802572051	9.15898360058001	6.99855627703015	6.84530355277944	7.2684446700006	6.52286817164931	6.30775405368169	7.09892440795779	7.28860543018202	7.530674098395	7.53247923458487	6.82213980605673	6.96650289174542	6.76564925316752	8.28739928468926	7.0182196879685	8.12271057958839	8.40269660320658	8.47322272348471	7.73878495824542	6.77534949622887	6.69923670643014	7.23430926993439	6.68412515819424	7.86416428251576	7.29322985881501	7.57523410147696	7.23940007377499	7.06029214345682	7.10552026665148	7.53330127344712	7.98968148304649	7.7131468737234	7.64954223179177	7.89178980303538	10.1878427404843
AT1G17650	7.88285069833739	7.87077353194869	7.83216336809551	7.1125602116053	7.83019113529491	7.85707465530631	7.51635461723325	8.02466124267723	6.59064888742485	6.06773147863007	7.11744605255828	6.41941827244625	7.83773445350319	7.85975715670105	7.55156561486491	6.48800292312778	6.91972769700677	6.81516944409736	6.5470171464333	6.19193768241133	6.01756336051259	7.69581780547669	7.54470619617257	7.97518593857664	7.67100648864883	7.52509026366573	7.5782310395677	7.95176048812205	8.2580454653857	7.8837097334671	7.23449571500439	7.75697896663068	7.4502173258089	7.45623157060922	7.93235547795426	7.40189091731216	7.8442865646711	7.29899678567213	7.30056022347032	7.87658082405369	7.63378081634989	7.68421297380461	7.00528087147122	7.00184680039066	5.05496074763392	6.63247501515801	5.97120016736291	6.05799163587582	6.82303289431031
AT1G17665	6.38787625686473	6.0883127615845	6.17710230402386	6.03628391002183	6.17116965263513	6.46409134651299	4.38098547899044	4.31224112782619	4.83826296269067	4.2110464154845	4.42475846223042	4.30457452304651	3.90562041679325	3.90562041679325	3.90562041679325	4.65652437269617	3.90562041679325	4.49823701370166	4.22937459064075	4.53883897117947	4.25237561618271	4.30421722916097	3.90562041679325	4.54661185988331	3.90562041679325	3.90562041679325	4.2940639417132	3.90562041679325	4.39456200016953	3.90562041679325	3.90562041679325	3.90562041679325	3.90562041679325	4.29980384827914	4.2316539467059	3.90562041679325	4.61520470171755	3.90562041679325	4.70764031781592	4.43835464592982	3.90562041679325	4.40494774593244	4.38314691910529	4.36753083058364	3.90562041679325	4.45093862308744	3.90562041679325	3.90562041679325	3.90562041679325
AT1G17710	3.90562041679325	3.90562041679325	3.90562041679325	4.74450073714183	4.65100255573514	7.59999088760835	4.38415323022704	3.90562041679325	3.90562041679325	3.90562041679325	4.73274656860876	4.471819422669	4.47136066402068	3.90562041679325	3.90562041679325	4.52506161767335	4.54993497198441	5.51947624213415	4.62838775207116	4.35817152343698	4.25470354020761	3.90562041679325	3.90562041679325	3.90562041679325	4.26564842682193	3.90562041679325	3.90562041679325	3.90562041679325	4.19071644796269	4.65100910559502	6.27332957966928	4.50247251963236	6.229755447589	4.76916329778	4.87412882455111	4.76487106492432	5.31732805803649	4.51179446406245	5.40349670917384	4.21643184360759	4.37395017005605	4.26194651822978	4.85434011972318	4.37059738881832	6.72583347347851	5.8367931076126	4.60023161115883	4.85728154056162	5.13309463331074
AT1G17830	4.33625061848679	5.18579715436731	5.22238761812325	5.35545001424547	6.10200982613007	6.04314693176395	4.38098582857196	4.60541999852123	5.83736857719778	5.47480017668285	5.20844937968627	5.51816540074566	5.16126894493867	5.01116670364297	4.40236511855248	5.69912518952564	5.47259553749259	5.06755461875996	5.42389465554933	5.31171817640014	4.67371087325739	4.46748613973585	4.51598417541213	3.90562041679325	4.83777569463816	4.46145793802796	4.62686163970927	4.93710299681341	4.87005098634297	4.98230141902755	5.19164310964486	4.49843591884554	4.7870136175348	5.17564430361629	5.43371812938011	5.25296645679082	5.05577354358192	4.6794020328601	5.45487188193879	4.95387112200045	4.92875767726834	4.76214701007069	5.21672751549349	4.76095302022067	5.47480172432336	5.03983198193027	5.07952466493693	4.90624611097589	4.83885056862879
AT1G17860	6.45530970546414	6.96795000000364	6.60419312737501	7.17647757526088	6.49850246472662	6.94983865605427	7.04117603120217	7.23519367489517	7.31706290877956	7.21467983790014	6.59986271548702	7.28067817653777	6.31434764942165	7.06663128790628	7.14489028618108	6.55462909030942	6.59462643031658	6.81511263492819	5.93488696893049	5.65749734416181	6.26013116570396	6.05173019432598	6.64960979032634	6.31786988745295	5.5373825220683	5.75476075289759	5.93839796669198	5.8428053657528	5.41540591166597	6.09631657315446	6.90349015207336	6.65763982483816	5.97664959787646	6.26977505373634	6.32605321001861	6.98273387211786	6.32219597533239	6.32463924906628	6.82698165124019	6.37671647893934	6.24325196848027	6.85789662394523	6.49969812636631	6.43001523584898	7.47681815873538	7.02967561881377	6.96987494644201	7.48959967391891	6.66796258086908
AT1G17870	6.15437785653799	5.91770923248176	5.90975803345717	5.43611557058477	5.73353564008639	5.83440460206882	4.57491597486224	4.60544397093417	4.63307741398609	4.80866819119891	4.33020647601289	4.74268897531105	4.82753368149642	4.55416310569882	4.68536841465647	5.46868660281637	4.80358862975795	4.73802711897058	4.69054348319394	4.8462088094237	4.59419404133777	5.92614915358715	4.76256651638908	5.52865853688169	5.40035892982293	5.27899081159866	5.21005796533094	5.62655035383082	5.36932008327462	5.19434292926166	5.50370542264906	5.99212842771602	5.7738915621607	5.2788655145033	5.67028699698671	5.30030342679567	5.65390121716544	5.4375031386546	5.59368029106748	6.16210362386667	5.56134467873532	5.96927350707804	5.05024637075782	5.5240195635408	4.80494132961197	5.32470375616513	5.04166245586967	4.85100306713843	5.0391805849684
AT1G17970	7.12934608417563	7.20159510706261	7.19129570767287	6.52864617848207	6.43146012725122	7.05842751173764	7.04118273207157	7.21255771352122	6.17521229810943	6.4609501593345	6.40700298072586	6.67457851708658	6.47642864992368	7.08875325646876	6.82305590906439	6.39331455960428	6.59406840222044	6.43224880195705	6.42133021891356	6.41400438208584	6.2426087776414	7.20541027518096	6.91514695305157	7.5088322766204	6.70918892563152	7.02422894123542	6.89884704353713	7.13214077932699	6.45368672061281	6.93407134023771	6.66574489818683	6.79913701347299	7.00265513029488	6.56351747648112	6.60900777610282	7.06832386421985	6.73613287589951	7.43143782070866	6.89688487244708	7.07774333001967	7.14522059253258	7.23721215606406	6.26206607914822	6.0988153653139	6.25069347138628	5.95669621383331	6.24667147154692	6.33167293761466	6.7582169837748
AT1G17980	7.08804782083698	7.1103008223408	7.32662462181312	6.86392437246744	6.94685803010886	7.26495172034577	7.0043623359352	7.15275789026203	7.27041396879214	7.41675178062527	6.94174531169618	7.18433272859954	7.91499732952274	7.2351683097407	8.25913055045652	6.75764660081512	7.35320358605733	7.19398900174926	7.09482775525589	7.45394731060268	7.20573016605015	7.54191983224371	7.35589807399159	7.35733845669005	7.20743796423231	7.32976085218585	7.10401714280109	7.59972265370149	7.10031264011542	7.82430105087558	7.96784824515753	8.24630443370557	8.04296983965786	7.30405854019778	7.00145780536259	7.27617506414496	7.24824832866905	7.09771281652713	7.13806168374751	7.43737604208026	7.39678432943328	7.84716134376496	7.37596308959164	7.56986130933922	7.30257104180129	7.78241097012318	7.29575492777427	7.90651190273355	8.33162547603126
AT1G18020	7.59077186062473	7.58852019591609	7.71405884996856	7.88097651286898	9.47033956690039	8.25207726033484	6.18712552940146	6.48847916630935	6.17501534570641	6.00524110344415	6.24907842242577	5.88364907863966	7.04336729380577	7.23511503602358	7.60612444026195	6.57658645312458	6.88299691409325	6.43223328207085	6.54704006965407	6.67026254782325	6.60378882502978	6.88106303613112	7.24747979718884	6.68619367328258	7.56867767573692	7.71993046441721	7.79011288350206	8.19822463498251	8.0173212356432	8.80681316630899	8.85165756027018	8.86777419813282	8.83455341721741	7.80197054458799	7.53582082824547	8.22047658536151	8.13841448787014	8.46526364970429	8.36050910515638	8.30633236344776	7.77579769650252	8.97901251988783	7.84229565267561	10.014824556084	8.38406150284555	9.04861598401675	8.5138332086359	9.45475910199381	9.49121985741722
AT1G18060	9.79216839787012	9.59626655620699	9.22589401443692	7.93073978045766	9.15566272421422	9.86395238545923	9.64633095376304	9.90807617461793	7.89350246454786	6.92908591808633	8.77104399339558	7.39923234869863	9.13653383922937	9.97164526506266	9.52184724172835	7.21797023456943	8.7014709077253	8.31766541135792	6.20807499731296	6.61627766177604	6.25992110513938	9.2553479536825	9.00409571573597	9.37538559464505	9.57010781753687	9.69241173720483	9.13032831949317	9.4093998442166	9.52570401889973	9.56905878267736	9.765871840713	9.74652455760252	9.3337430129477	8.95792995959573	9.48254061307005	8.98600345103427	9.42982020542127	9.10476785558624	8.62687247770768	9.71897559936956	9.64670741251675	10.1553854153539	7.86839813920899	9.07278748554058	6.26068496143884	8.06339827130771	6.39079833361272	8.20982654884347	9.17808034571567
AT1G18080	10.0310724348409	9.79996553695814	10.4862941074702	10.4665826258815	10.2234716076212	9.89315108871399	10.7141813312021	10.4959340858169	10.2159070664379	10.3508870828069	10.4480502968651	10.4652597744411	10.6611253570128	10.3047651217111	10.0520737378625	10.6055174562281	10.4909035392287	10.6009949989152	10.29028023899	10.5566085132877	9.98033371242422	10.1247195075045	10.0485719346399	10.1844211597458	10.4478208590022	10.3040135546444	10.5883377430873	10.5203371781762	10.8128958137009	10.1196269175107	9.8495813205329	10.077868480654	9.64218193118711	10.4689821413695	10.61525277629	10.2974507996991	10.3052753454802	10.1512334149026	10.3098197855475	10.0362178851805	9.80197250595633	9.2262918877399	10.4253721021111	10.2097207376337	9.42479546411948	10.5297136004375	10.0798065453763	9.43215936907277	9.3968638673035
AT1G18130	4.51028178199166	4.40219267250418	4.75617701733334	4.88677741057001	4.77747188532179	4.80154468366978	4.72177439911612	4.80278133692091	5.00100278563325	4.90133966968862	4.69350713024332	4.78756513366143	3.90562041679325	3.90562041679325	4.25803820160173	4.6562144701363	4.36028883676986	3.90562041679325	4.22949454347251	3.90562041679325	3.90562041679325	4.18817982745334	3.90562041679325	3.90562041679325	4.41059547860607	4.46204565447516	4.51787555588947	3.90562041679325	3.90562041679325	3.90562041679325	3.90562041679325	3.90562041679325	3.90562041679325	4.18477785644223	3.90562041679325	4.29160235124987	4.1761518151027	3.90562041679325	4.47634342454298	3.90562041679325	3.90562041679325	3.90562041679325	3.90562041679325	3.90562041679325	3.90562041679325	3.90562041679325	4.34467846437227	3.90562041679325	3.90562041679325
AT1G18170	7.62978814593448	7.39985957479512	7.07114288445527	6.72816805727377	7.03972083396142	7.44513716170987	7.04117970017401	7.6711208974937	6.55001613317814	6.3792837561341	6.73247594147955	6.22590520040634	7.01134037232786	7.53797606149303	7.65883951338092	6.09172387739566	6.47454685132653	6.43221864704644	6.20808230657625	5.7458869607996	6.13503348412123	7.15970459113308	7.14854611611495	7.21676316315277	6.99176333631198	7.38063685275959	6.89955727760561	7.31442446168696	7.14925423066777	7.00520174590162	7.36396874630776	7.30573248311058	7.28082647076798	6.76777213656357	7.75312111937933	7.17005208980801	7.3844534474889	7.41641178771634	6.87727023041191	7.57530311673602	7.28421666123069	7.93035076020221	6.37118461615013	7.19931685979094	5.79455021903971	6.62447896008716	5.84603562212639	6.20210986798407	6.97291538962529
AT1G18180	5.75592062932937	5.7718441747967	5.68588701769763	5.51153144168281	5.77992858386914	5.45798001280714	5.35406147631161	5.36858473079416	5.90553880223301	5.77800200342314	5.65423503117294	6.03947183826673	4.94128930521434	4.65245887822514	4.99587568074572	5.56618797749085	4.54568963994624	5.06754377158857	5.23459824428604	5.4841116118436	5.55267227807254	4.59173754734901	4.82919388048375	5.08183733715841	5.01210376850471	4.73327150354405	5.0743183259519	5.44163783715843	5.19291183352576	5.25634366639001	4.49590034522907	4.32633014306675	5.03251553151839	5.43863687892287	5.24337762756651	5.09651217326382	5.45546942475348	5.40356845656089	5.5123989978068	4.9110726721762	4.37084246819678	4.68940139668265	5.0947167960881	5.09864838968588	5.10809665870297	5.15292779074828	5.18507155755148	4.72800466703039	4.48333021647482
AT1G18200	4.85380109571143	3.90562041679325	4.60289238770431	4.28249412433234	4.77797031010796	4.47758974864788	4.57491436036588	4.60525964115241	5.07357368760436	5.16382659622637	4.84215070530193	4.69631748613077	5.57688487816624	5.39545370883596	6.06650199355696	5.0363519897176	4.3601108275357	4.91835627801944	4.80853388132833	4.79437221095534	4.50343642839817	5.0733536497311	5.10130590088443	4.80489314772776	3.90562041679325	4.81813124173404	4.80501844393627	5.01635471943707	5.54206039818123	6.22385085674697	6.88766079664951	6.11054854836919	5.71824268514145	4.38765056743696	4.81472742375629	5.43059244249207	5.28591168813116	4.59930107961455	4.77011013127885	5.33062475600255	5.02215237749189	5.42184670001537	4.78934628263111	5.13804119535198	5.0550582795068	4.76048604600949	4.82472410917843	5.00745362256336	5.80766049918414
AT1G18210	7.5897807585439	7.43320925638838	7.50862233252479	7.64891561690056	7.88349367888148	7.91132421630459	7.88175165774034	7.6744067278671	8.18814699013138	8.12853820473612	7.88288248447222	7.85638959932276	8.70516742332189	8.36989184858765	9.28261751719876	8.06644230634881	8.03793565718357	7.94060382823296	7.59590506119681	7.40619991282585	8.17624786511546	7.52525267874924	7.96483436511058	7.900336458875	7.10864282901561	7.078819986593	7.31066706525321	7.3075359237974	7.85689450497783	7.86672279836661	8.84966023545116	9.14824053255009	8.23407984131047	7.33812925875757	7.3892049040216	7.9722872970708	8.20091649768318	7.42715663966638	7.4202698279299	7.43354475659165	7.3529489096248	7.90858205745331	7.80212990289141	8.30104876277449	8.71492679288013	8.49531531463707	8.47880343118911	8.42417555923141	9.21753007776054
AT1G18300	5.28507532164274	5.26790234615603	5.47762947498367	6.21444948793427	6.79555899295345	6.01537608986046	6.43436105056618	5.73668244755267	6.82754365011212	5.75875620483519	6.11340329676654	6.35804460440397	7.56118551157084	6.47657560792789	7.08766399065384	6.18095820000294	5.1567431582516	6.43222523359156	6.51060277953958	6.47683073483964	5.8424577529865	5.57653002916139	5.83017962060214	7.34354673935137	5.91918747408316	6.49190542267455	5.97806677098597	6.25433180664321	6.00290806929826	6.43587256891819	9.1585882485914	9.42118977089735	7.16830419972164	6.28067739215227	6.47483580585547	7.52620624633541	8.05749797022393	6.34109007914278	6.3554362092482	6.17677823369942	6.14605799590644	6.4156344816951	5.91204999831787	6.4827862189586	6.31824559715918	6.27527927752171	5.88306761947774	6.2357141123359	7.00091181332158
AT1G18360	8.13319458253411	7.87130117769529	7.5086697087558	6.9022389371001	7.92493200332212	7.78045472210237	7.24444168254245	7.63702102903039	6.55051338683921	6.15606595401235	6.9418139965357	6.29315347908193	7.52935046072501	7.88511873888761	7.69016224647693	6.61898124164209	7.2423343843244	7.38470778945081	6.31170470551413	5.99668964610427	5.81860917922081	7.6337916420926	7.32342630990726	7.87681278392632	7.9723968293874	8.09845079534349	7.78955797134015	7.57475848978294	7.46742563064637	7.29439042086111	7.70195259136132	8.02985120935252	7.08771628520396	7.25649037387352	7.45522119233636	7.14841698421962	7.62115415054746	7.41649915079779	7.13796396584289	8.00623591276846	8.25674202845319	8.21706902092976	6.29399924895646	6.8430022611708	5.73686464888575	6.33661577613358	6.02125729599675	5.57839177829186	6.54385476374432
AT1G18400	6.18081578678603	5.54673716106833	5.95508565579792	4.73906048965871	5.30899275280255	5.98695072540379	5.48043331137645	5.21337547080481	4.74254310764458	4.9837278863135	4.33027489233608	4.97699982175622	4.78617213345888	6.21281778684203	4.88527757021008	4.95617400606906	5.15676318541929	4.9183648832309	5.08635786977113	4.94180772700236	5.02983423357331	6.71405706285443	6.43274886363713	6.42631843227502	5.76966186905252	5.48093850380337	5.53790038976114	5.41634968997927	5.19297218739161	5.12890046576204	5.67280477803823	5.46404675528098	5.53241229587718	5.68666573005587	5.6940972091802	5.54782285970705	5.53158242178855	6.27437100080769	4.88185680288715	5.75674180091405	6.14608299304005	5.61351397733653	4.90331163696197	4.96921801282357	4.59709540362742	5.32481677589284	5.36846598060409	6.30063902687738	5.34669035682874
AT1G18410	4.33652598973053	4.75922553171866	4.25659871190201	4.95138129583965	4.56957910466031	4.31134678600945	4.57491646510234	4.60550590821972	4.92417721800498	5.12990145943314	4.63580401154958	5.01011089565391	4.39292231397685	4.28214401798225	3.90562041679325	4.65663027447101	4.35997188909279	4.49824940968778	4.91097363557002	4.67794283196534	4.39477518386353	3.90562041679325	3.90562041679325	3.90562041679325	3.90562041679325	3.90562041679325	4.29388826486566	3.90562041679325	4.30539022640592	4.21059630359117	3.90562041679325	4.32618733249533	3.90562041679325	3.90562041679325	3.90562041679325	3.90562041679325	4.17612664707702	3.90562041679325	4.23654863281256	3.90562041679325	3.90562041679325	3.90562041679325	4.48901913127113	3.90562041679325	4.36068516406299	4.8008018092237	4.71898018205209	4.24506141410651	3.90562041679325
AT1G18440	6.36346291358857	6.52794716818863	6.2138326588053	5.98770808883691	6.3301282980082	5.95786219326806	6.15273723796718	6.20282072769398	6.03219884515033	5.9563245187193	6.3485595521059	6.07893427684554	6.28085211502175	6.47657166085972	6.43647874148411	5.96252359656205	5.8866284511192	6.4757002901273	5.48056439229078	5.58604844772676	5.69296658500917	6.45722652386537	6.55230810188603	6.37330588835234	6.48354736373906	6.62451178749633	6.46099057850181	6.43764581438876	6.60262383382168	6.388797864381	6.26028296445353	6.63805085711578	5.97628155136507	6.10710752377412	6.19019454492269	6.05696186647199	6.52362725435671	6.22207693809968	6.38400870010158	6.32598892022395	6.64443077868921	6.11576594662945	6.38592313919005	6.46989802430959	5.35910484783095	5.92977285923015	5.93669226723827	5.60617689263783	6.32072512419781
AT1G18540	8.62859397407044	8.4775593555753	9.40784557500954	9.98884620808878	9.695891860253	8.98543403299084	10.1207644051359	9.74212103871725	9.72298807488756	9.67377436537842	10.338392774237	9.93911959649942	10.2109350642454	9.74007946467046	9.20177354487767	10.4295205712699	9.90392804653644	10.3743999417709	10.1780332023569	10.1045542903518	9.5188284387117	9.99966585396689	9.94271851852267	9.9737229532515	10.0314102429843	10.0082944705177	10.3359618668341	10.331808506172	10.9311282323704	10.1641456803116	9.76182088463687	9.62306268081843	9.24060773261984	10.1946162374455	10.3450133138263	10.1064516835244	10.1529308331846	9.94164621890932	10.128762689841	9.79610080332385	9.7293538434039	8.85737197058873	10.0864872697493	10.0591669352256	9.07129294888187	10.29132591325	9.62609413397259	9.09896617555609	9.18844384296379
AT1G18560	5.67693837585297	6.08900392415241	5.76479101503213	6.012080883592	5.95130314713642	5.50140870617443	6.00541158664978	5.66447701775283	5.64803590297016	5.61402149663458	5.56885778482384	5.36612906340344	5.53695594679494	5.47325445337477	5.79522716987868	5.6122913754668	6.28649371231855	5.50971368386821	6.00837410799699	5.88682057934892	5.58191988214473	5.36490521769878	5.80480171500836	5.62933752217805	5.40028744135502	5.35026198030354	5.66288877548316	5.62648505157685	5.52144226938904	5.95380064889002	5.35866143528633	4.99622721727045	5.65900939301373	5.84790332739926	5.51794231348488	5.58471760451364	5.26269310570739	5.62229804103352	5.76430852693105	5.439462167881	5.32505424795051	5.64253655384934	5.77787166844498	5.85460521834827	5.75145135347286	5.54979537614229	5.66388410873597	5.73510818302276	5.58545666801127
AT1G18590	7.39645804394782	7.16533733053942	7.04134513098517	7.11252709590319	7.22468457455966	7.90110860462929	6.98542786056655	7.36847760212737	6.48746849884635	6.76561695110853	6.6191254539985	6.89006699390577	7.22265681670062	8.26428637524573	7.89540182447265	6.31757779799437	5.76350497840079	6.24287189491047	6.49811243178836	5.67976059142594	6.94212427371104	6.88090187084326	7.1388452367826	6.64251643304927	7.48091063999938	7.19113790160945	6.54987528627026	6.90726770481367	6.47324420732933	7.03514382050442	7.83719470460966	7.74823869400754	7.64412583224189	6.58968614505201	6.46181821383231	6.40244459872987	5.9741553900144	6.2397702715776	6.62915274650055	7.52164204894754	7.66777352971174	8.42208934804414	6.68904733001987	7.50897544932027	7.3570555557517	7.10029963790692	6.9280813486441	7.63611952684804	7.48942488627914
AT1G18710	6.68709069885559	6.7901084178345	6.56221413489232	5.68105995535934	7.06651555026239	6.65144936494525	6.00540884939006	6.34219630716649	6.00168064930398	5.88798436511247	5.75290318461208	5.75702908860037	7.03061538554325	7.2839176871501	7.13498222456245	5.61210711349897	6.28678657471423	5.82763735921329	5.3014694104561	5.21438597951066	5.28558326258554	6.25831229693304	5.99245731739115	6.59728106337975	4.61552989720077	5.14851486148886	4.91574717185838	4.75373628927361	5.04527642060152	5.63419685534612	5.25042050923362	6.49797891602205	5.38991968941786	5.27886106736556	5.57109863883284	5.58444192850702	5.49415011991187	5.21638953585099	5.42499128126522	6.11803816344062	6.39038327530945	6.21116026985683	5.80151467192774	5.76865173443274	5.31766804131488	5.63937436316987	4.82465769074621	5.52136909171306	7.75257429148446
AT1G18720	8.29400432254155	8.58311625083663	8.37793917352967	8.27626275626699	8.24993950703222	8.14646008591563	8.03486999825785	8.01095114583536	8.63045740635116	8.54161280934155	7.97028784753775	8.38574562448044	7.49344213335119	7.6535066843801	8.19529788103696	8.27701853853451	7.90977917629173	8.60147118224482	8.6331432887801	8.49862143148769	9.32678801562996	7.84529118070719	8.10925627841709	7.68861986495424	7.61782957312321	7.76233782911829	7.63985929920117	7.4592597766713	7.29625989629332	7.244267883213	7.93110121986937	7.8409934975922	8.42179617120228	7.9143998956763	7.55394040237117	7.92447822527265	7.70074910898142	7.71981914203995	8.05065922013715	7.77566385007585	7.81697550119987	7.86428549534649	8.43416291456702	8.87484631367908	9.11498273454257	8.85455774226503	8.61018788355433	8.4734721007599	9.02689620795374
AT1G18730	9.4853215590906	9.39353637282341	8.90743861629347	7.91212920762007	8.36365673873384	8.76252510958877	8.4511916537855	8.57051424960476	7.16733918294764	6.88825034584585	8.0210496792161	7.51208979412361	8.38054335941475	9.38198648023272	8.98008707834948	6.845430232728	7.39387836713711	7.40993287479037	6.83684694384103	6.74694670625079	6.68264015472705	8.85078498279723	8.91296417937811	8.79204365108759	9.00365261452267	9.24060259215809	8.92402824963273	9.04666735498705	8.68671901494433	8.96659005706818	9.12168074072335	9.26860683408839	8.90323809069181	8.24942949624731	8.56242010530114	8.34153741084032	8.71011295666815	8.61965076896668	8.02676150427157	9.23096283445833	8.66450009346375	9.62491515705299	7.70030174277753	8.28903269492263	6.5082244996851	7.86410574715835	6.83919287106175	7.38334797161885	8.94965965825049
AT1G18740	7.15721314075809	7.46140750356167	7.50873650001231	7.58726495114448	8.61144772702258	8.03884306637545	8.49589742491943	8.04467634589216	8.37299472438152	7.770581161984	8.07886576705281	7.73362144171332	8.75615802089226	8.17461563888635	9.01573750269161	7.31001590393377	7.40568165183374	7.57259286466925	7.67193410642249	7.59849445480964	7.8229917056641	7.00408501500239	7.64664772900672	8.16161674623362	7.02274565283386	7.72733484327586	7.00848358392225	7.59995297926895	7.42401003638009	8.30867891390541	10.0772170215185	10.4112155002937	8.50784296929484	7.4515695009757	7.52964895071257	8.20489866333352	8.45814471846761	7.71992020984021	8.05496517770074	8.15007209286348	7.96979707967261	8.27325484553691	7.59111183389941	8.13041647158818	8.931173170369	8.35165122546863	8.2305943146007	8.38196764468437	9.78978158652192
AT1G18773	5.34114807120433	5.41561865200926	5.26314098148692	5.3129358532551	5.55396688281578	5.2108390947273	4.84402527796056	4.96113920671996	4.6328108454995	4.9008259800557	4.7955957582083	5.04304422862197	5.26853990295681	5.58101841066868	5.37974603356718	5.11029540920912	5.29453528123073	5.59736206624965	4.91118633869365	5.06828963723972	4.81044474248215	5.38850639848907	5.38757323960556	5.52845202219106	5.36420743529828	5.37366897837464	5.33103981308516	5.64835156344721	5.84169072233299	5.93778640305412	5.63288645983164	5.13496467151609	5.65947276979651	5.20241800374465	4.96538118940154	4.97638159157998	5.11167668606599	5.29515906760787	4.98056315733052	5.65300392131153	5.66389889304544	5.1904935198456	5.42562507862363	5.52367254895307	4.72885044043458	5.32487097429078	4.82472479659738	4.95838395918441	5.12553926804432
AT1G18830	4.33648575019756	3.90562041679325	4.25660855628847	4.28243198551855	3.90562041679325	4.47754678537648	4.8440280577008	5.03099801788531	4.92415242037206	5.09533576381381	5.00608227018542	5.45530528886326	4.3041374656103	4.43661658468726	3.90562041679325	4.65662101345225	5.08001922879471	3.90562041679325	4.36247457164457	4.22405829060692	4.25233335530551	4.46739559802284	3.90562041679325	3.90562041679325	5.24513251590108	5.52066575938994	5.28359357737749	4.57947122488479	4.30539737020488	4.43192801355532	5.35861613493289	4.62906280013825	5.03230086163902	4.68686486122968	4.46788822417953	5.20359601111918	4.17612721841097	4.67941898535284	4.88185148457119	4.21430982718351	3.90562041679325	3.90562041679325	4.5777885646768	3.90562041679325	4.84041601970419	4.37853336182143	4.44207912657776	4.57992743078867	4.24054796968443
AT1G18850	6.18203097816143	5.54719978376386	6.28397467315724	6.85094397736604	5.88964704704673	5.80159652314121	6.11743096180103	6.07451256992466	6.42159291172568	6.46097142548401	6.58929813643392	6.49721281204614	6.55116169629052	6.10437388543699	5.82029902988748	6.31760344405577	6.42328887450915	7.11508528132718	6.62849480204694	6.38817589826496	6.43512935857694	6.2914830215947	6.38471640740376	6.23083994297596	6.42040253392981	6.43468554259342	6.63352968742867	6.35493210315277	6.58470781919969	6.27635158685103	6.20940486601262	6.13777648331417	6.02203076291276	6.21395180969397	6.63209388537219	6.45839838397221	6.31221695793428	6.18606191032381	6.60531834819739	6.02461128469366	6.07710634058239	5.92423583181481	6.95718657365503	6.27493494435284	6.59732672138818	6.6954521104654	6.52074582190866	6.25202709014218	5.71363742837121
AT1G18860	3.90562041679325	4.40301930948435	4.75532021610557	5.06889776030963	4.37707506765716	4.80141503965752	3.90562041679325	3.90562041679325	5.2035614234688	6.64174695574637	5.29626898020918	5.55816847303267	4.30421266906211	3.90562041679325	3.90562041679325	6.44151436067648	5.92497521079287	6.24287585570945	6.69473672260607	6.464290299536	7.09877267410527	3.90562041679325	4.89057585955864	3.90562041679325	3.90562041679325	3.90562041679325	4.5169918946187	4.20921490562184	4.18879173500702	3.90562041679325	4.32443053762792	3.90562041679325	3.90562041679325	5.54031604177302	3.90562041679325	5.51028301465874	5.3948579595326	3.90562041679325	5.95398994070108	4.43832897885123	3.90562041679325	4.25956809354611	5.36010195149698	5.13825742411477	6.29920875118696	4.83936118564736	5.74814629561978	4.90626700695881	4.37831028210528
AT1G18870	5.47523717587711	5.52828977256866	5.20646067583743	4.44702567856103	5.26206135943942	5.48483311227696	5.26851307853078	5.48814294759715	4.73227309891289	4.9702510464186	4.58586983689229	4.54511248198615	4.96271149911689	4.83211807886851	4.5238772183526	5.05697273884905	4.55758862325269	4.50934689384958	4.37110784905384	4.78301770491635	4.85862022998937	5.30068015881683	4.75185717461752	5.40061915188332	5.46255218240783	5.32795416093349	5.37881480228217	4.92432427544848	4.92622533910229	4.91752991004294	5.01140901058298	4.98287704109914	4.9367995170848	5.11210013406901	5.03903860028641	4.85540466262715	5.01610922364969	5.3197774921795	5.67361179861962	5.12762628541527	4.69456245578182	4.9877216586646	4.56935106529202	3.90562041679325	5.19071762095434	4.18466963434554	4.67409094376506	4.39363674443621	4.66189063275445
AT1G18910	6.91973574272707	7.4016747669559	6.80411736539481	7.74836881890357	7.18534511881048	6.4839189280612	7.5800400242809	7.35832674150519	8.07953582730068	7.80113277461631	8.05737917256197	7.69728663183691	6.6806166694145	5.98614525134375	7.45764831866227	7.64777608087731	7.52843934188221	8.0076061943092	8.21277319855723	7.97688295801293	8.77264376331759	6.56851735128722	6.46294149512909	6.07131985420729	6.70863008801494	6.71342145235983	6.71169908310133	6.17264468369292	5.96040437347549	5.79449430007282	6.15639820309792	6.47595736962655	6.81480250004442	6.89821353549219	6.85337370656049	6.93293503702524	6.86822668807291	7.10701766341734	7.21771681573798	6.17637985112831	6.07690339221943	6.2110163930938	7.80454326547097	7.5875074997631	7.98930861193654	8.09205328651058	8.15790605369046	7.8340446367651	7.39384591732351
AT1G19050	7.77775938853099	7.04987344242649	7.20107413307931	7.41446882392635	7.6949274050198	7.76479084435226	7.21252730537706	7.32510064255335	7.37520192420902	7.1877947983132	6.33679584101549	6.40993346341598	7.83846058035813	8.0115576619403	7.52410399880118	6.20921859564037	6.594523240251	6.43219664266048	5.63557584043684	5.80865808256181	5.55283292837015	7.75571504889348	7.76107230132369	8.03424559727505	7.66520766313554	7.25244557605211	7.8677268485088	8.02831787966404	8.47883617041403	8.93801892527203	7.81327818927373	7.63192575562463	7.64467065448407	7.37473681503038	7.86744139466965	7.31522365557371	7.82758642533175	7.88588386338215	7.35086633855644	7.41465553742895	7.63410435345829	7.83010837414215	6.84609748183181	8.45746861023387	5.51112969079214	7.08896724357361	6.28778049167954	6.55953595267351	7.42298126554561
AT1G19140	7.02716628478262	7.12819728779069	6.92798193355893	7.26646407824705	7.31597521331028	7.35248115163129	6.96626931446919	7.33638239984204	6.8771298884183	6.58062173678435	6.81135433589029	7.0765856137842	6.70573362720191	7.03251134955489	6.55426568536083	6.57658334492104	6.72525111804141	6.9730617210593	6.32590985044206	6.68066565655441	6.47922824430553	6.41745144512553	6.35193325222585	6.42636247024841	6.86902674919501	6.9858001744093	6.90562960086796	7.01668685946769	6.69607286537807	6.41227546316886	6.83916717760886	7.12939350569814	6.71099055570066	7.15066768490462	7.20534941969876	6.72311172964415	7.122352483426	6.89529396070964	6.86728028084384	6.67487224389618	6.3902368194513	6.84612680888941	6.83486383006823	7.22234442487058	6.41766779982231	7.2269400061619	6.37813812215638	6.33167603933408	5.95576100579386
AT1G19150	9.2524867027397	9.44077279088313	8.96737408781837	7.69933909915664	8.66658149638083	9.43693190961634	9.19521333814756	9.60700228805659	7.28173342503374	6.81948297594443	8.28119753112868	7.28541939866696	8.79088262112738	9.30441560620566	9.07743091606243	7.33497265418055	8.5362005112649	8.27041449569561	6.87651822829132	6.75283548006831	6.84576597105548	8.78502712060019	8.91992820511637	9.34569502186702	9.59788411645406	9.75295119386545	9.16776124054785	9.23035311585995	9.20700359502016	9.45188144241938	9.06569626014175	9.39944277182025	8.82858086022549	8.80093397768169	9.22322068104091	8.72353432309053	9.33614831914786	9.31551885373417	8.39152854698345	9.36648875824936	9.27408905117854	9.57757150529096	7.70529206180019	8.93564856014346	5.45641535288607	8.00352670501476	6.36572173264517	7.30201727735329	8.12952858404858
AT1G19180	5.90947711302009	6.56483784921789	5.79677019731307	7.91364636695164	8.05607940659814	7.296432109899	7.31528523189943	6.67362755499806	8.8983334563649	7.8364043903074	7.42759385337543	7.86434262396333	10.2014933014357	9.31656086175143	10.4189317663805	8.03211922963271	7.03326317528555	8.5432910869414	7.93734434255973	7.70372287010574	9.08111589134036	6.95926908497718	7.91225655200051	7.98642330703626	5.81429336656936	6.09017052466438	5.93025740140921	6.00131512094754	6.75112174289076	8.93782291400055	9.50501170553333	9.9050001952919	8.24504838274593	6.06732818388462	6.08119010975912	6.92081084008802	7.20583447061631	6.17878191840334	7.68315179664007	6.56027934881628	7.26340462449621	7.18294292333378	7.06949710058628	8.33038560661503	7.99448950816791	8.52967862877691	7.89321095010437	8.35771753721969	10.0480456349004
AT1G19200	4.94027181162227	4.88563703186564	4.60299120261181	4.65315664024694	5.07980480375296	5.92819880253968	3.90562041679325	3.90562041679325	4.32835434079619	4.21113306883279	4.57360960149957	4.53369061508204	4.39324563321905	4.4366427518812	4.2578780322936	5.5659490336313	4.80385934558429	5.41478639945199	4.9112408352462	4.84659881711887	5.45994685251418	4.30436449008565	3.90562041679325	3.90562041679325	4.26338072691552	4.46173508013101	4.29426891620164	4.33435946246359	4.74487086989786	4.80803151909793	5.50414102764637	4.32647878697738	5.13449301268436	4.18478057598192	4.231709577152	4.29174974957142	4.50704423892388	4.25495055619535	5.89388095657872	4.4384548619466	4.37091403847535	4.76222886467581	3.90562041679325	4.69889174555511	5.37941258256774	5.03999837109158	4.44221623978788	4.58021912778527	4.7175958546523
AT1G19250	4.33629859109761	4.88646104471658	4.75526516225458	5.93709247859224	4.77824688945558	4.47755755026786	4.3809859170106	3.90562041679325	6.74154983233456	6.03664696587292	4.50395473131185	6.33645255151129	4.69539306471452	3.90562041679325	3.90562041679325	6.20959733345454	4.905729550199	5.41483590081692	5.36431849323081	5.8869109152475	6.57694573394289	4.6454471643739	5.10095449686768	3.90562041679325	3.90562041679325	3.90562041679325	4.29397515795627	4.20919717850317	3.90562041679325	3.90562041679325	4.91438481720855	3.90562041679325	5.13409512607607	4.52602965891684	3.90562041679325	3.90562041679325	5.37390234975646	5.43749928021635	4.63929211083541	4.2143302916374	3.90562041679325	4.40493202893935	5.60105259927112	7.49045377551316	8.0618550680071	5.81552496331066	7.05643568034395	8.96492095158858	6.77999308449729
AT1G19270	6.78209053451944	7.11009070723917	6.76872855570494	7.44870243746657	7.65592406523254	7.08430075453264	6.66744589022807	6.46886643654051	7.63523231277825	6.95258594487992	6.86155998703745	6.86812827452383	6.43721046072543	6.40627494280584	6.91291519669173	7.48889538382196	6.93746753325487	7.40686915026257	7.95895269665278	7.52501515805149	8.47019238458967	6.52313337526619	6.90383621556727	6.2606909424368	6.19294218298252	6.24780105247094	6.57499540369991	6.37874141203697	5.94619487940894	6.72572028662136	6.8060136855338	6.7988288767811	6.91183701233607	6.80525569267011	6.44863138613224	6.58080369955724	6.59812923136462	6.63291289625456	7.27098938643169	6.29977638651807	6.3901327752923	6.69992599371466	6.88689052848927	7.31061819947259	8.06989778860424	7.46850715145178	7.7609077316705	7.71851140413187	7.48245103163646
AT1G19300	5.93733659083996	6.27523617230076	5.8395214463416	6.19334779002914	6.43146552803023	6.40245058850749	6.25333985890409	6.4886379012102	7.87010653564948	6.11260749950815	6.23598004982695	6.20211951842402	6.86659111592529	6.74045460909331	7.04825004783129	6.18110995794748	6.370260006108	6.02205044211845	5.58594019074025	5.28022194403456	6.17175519926794	6.06400050906257	5.92520148549863	6.23085092007028	5.36370713462302	5.72091943492319	5.80769054137971	5.92894075190461	5.93186432475114	6.44705933332001	6.83917315361481	6.83258472225558	6.30492592156503	5.48039277597518	5.71710379731125	6.05715110482379	5.88082146276499	6.01039298974273	5.56720533819612	5.95845054223626	6.1459116363543	6.26521438353616	5.99378429237925	6.49579274305458	6.23078448204266	6.2856145667457	6.35286946512648	6.30036895499102	7.29256895904468
AT1G19380	5.82883860693412	5.77066263431015	5.57203098018489	6.44389702848156	7.3442064131542	6.22309254021396	6.7595830080562	6.44767414192995	7.1672690477102	6.53919973365897	6.18344591739717	6.40014896275345	8.11650147338449	8.40240357352944	8.68963327300862	5.99572973808575	6.06887622860442	6.1370158742151	5.61124199596048	5.48460191610961	6.27713321333049	6.51528990639475	7.13038589008085	7.14083724325292	5.87200382652887	6.0960659159344	6.15264676279637	7.16076499319227	6.54928278229758	7.99969184190847	8.86419988701079	8.88871194519729	7.43488803980653	6.08212775430364	6.20632389219329	6.80993242335497	6.73622498990857	6.68427781287832	6.34093026474156	6.36438914118551	6.07755320227876	7.10924819923067	6.44437673509581	6.94714419255059	6.65029759658748	7.12920496785219	6.46358499545895	6.99432719794442	8.77251119995313
AT1G19397	5.09243786392756	4.60514907703022	4.68344587635798	5.17369885177906	4.56921317718321	3.90562041679325	3.90562041679325	3.90562041679325	4.32836235159792	4.43282627263581	4.20648073839754	4.46824654458146	4.30438391627213	4.65247699824342	3.90562041679325	4.34232646060779	4.36014175867696	3.90562041679325	4.22941982012302	3.90562041679325	4.25242648963759	4.46775173394319	4.60896054641887	3.90562041679325	5.01248531617942	4.93074418544188	4.62734450960457	5.08924596155269	5.43752438945512	5.56832161284731	5.30621904255333	4.49871859749534	5.13447733807591	5.06074262105313	5.20826745619488	5.68749965927944	5.2148158843911	4.93424915873156	5.45488145363294	5.77671166378446	5.92783188929059	5.64271394229494	3.90562041679325	4.23286916879575	4.54671812659536	4.17952370154137	4.44221190106828	4.24521178794162	4.37849796107697
AT1G19450	9.43981682824622	8.70798676942141	9.02214562885541	9.31354662824072	9.64103387530977	8.95086507843808	9.82936372693991	10.399614400921	9.04717279330186	8.8711983810953	9.3659081933373	8.90780619894562	8.87404286145228	9.88335725951913	9.95335665485211	7.72557408802683	8.67476047151126	7.91830018690835	7.0028088207054	7.30008211584865	7.87215004691641	9.68309722036868	9.73143876421206	9.7605513958546	9.79639671681974	9.6935257495142	9.4028140198326	9.22807631244765	8.17321387390298	9.38742489567321	9.7073250436028	10.092827118262	9.64541195561068	9.08460243097472	9.28643197127476	9.04682256634826	9.15659128670582	9.94439613755551	8.77001590005088	9.1573154797857	9.14341219503008	9.72540246332869	8.68677278208216	9.38739751322337	8.51638694218027	8.63168651464543	7.87749331791431	8.67789638151235	10.1256375396376
AT1G19490	6.26366926107359	5.82265609868127	5.71260923696297	5.74260792158466	5.93104159055392	6.27009985555553	5.59427178823311	5.4612035578106	5.80177011770684	5.54650188168495	5.71420783542457	5.2942108349223	5.5370553674486	5.06799347458754	4.94212430866229	5.46867258004486	5.67406481312135	5.19659652085171	5.53436828518041	5.10657919629807	5.28547713885127	5.34153570727255	5.0017337362545	5.41847931107083	5.50398349730251	5.66951310977672	5.8075727594804	5.21984991974556	5.60023930070441	5.28572402381683	5.85519498266	5.79264292172133	5.22637190472536	5.92134658826353	6.05666022845829	6.12919043526151	6.09673914533573	5.67798222840189	5.9539882846121	5.58582984362094	5.44935241087096	5.42174035241296	5.60105458212932	5.67676670045817	5.33848775275966	5.92966453809003	5.47546907569035	5.39752082811605	5.12513560835861
AT1G19520	6.60661543133292	7.02816874127832	7.00717471798425	7.55175861953129	6.97251384700925	6.90291851554336	7.39008169881773	7.16105008000571	7.55340359484258	7.15578809851656	7.35865118819915	7.32838126665436	7.46505353972526	6.921718842681	6.77187886154559	7.26766965828504	7.22384257243275	7.42472433451999	7.30801240536427	7.62138977150834	7.08554845878674	7.31576465707665	7.05747696801068	7.35330073892851	7.35885106785675	7.26336221530885	7.56088254816959	7.31582197724617	7.39013650032586	6.99305602930097	6.88342705811469	7.17768935417753	6.50382703871103	7.34596091036695	7.47009341637505	6.6265586225108	7.17286602751994	7.18492123917143	7.06697641417571	7.18814300998017	6.91326247557719	6.69640307462318	7.87889980725298	7.44211386447739	6.93133212797123	7.96194031872083	7.29823999417924	6.99906603135062	6.50108348823304
AT1G19550	6.28147268178088	6.37189277547886	6.53620300343808	5.77296420988433	6.31331614793277	6.73668946864692	3.90562041679325	3.90562041679325	3.90562041679325	3.90562041679325	3.90562041679325	3.90562041679325	3.90562041679325	3.90562041679325	3.90562041679325	5.61137531201147	5.57866237455094	6.47555363655476	5.6835417548187	5.45835013056074	4.98028246440513	6.22605423801598	6.48048323463633	6.45139161839895	3.90562041679325	4.30034715823809	3.90562041679325	3.90562041679325	3.90562041679325	4.33666123930321	3.90562041679325	6.14001726760022	3.90562041679325	3.90562041679325	3.90562041679325	3.90562041679325	3.90562041679325	3.90562041679325	4.23655492726712	3.90562041679325	3.90562041679325	3.90562041679325	6.0724944853135	6.28851640433312	5.90284281586077	6.4339875788742	6.11698736371809	5.78464427910547	6.78245954973692
AT1G19570	9.22598256284972	9.25318788865469	9.35556521090293	8.58577953470117	8.97509406822744	9.74257749906766	7.44967650529609	7.92075385558597	7.60559406285501	7.20768516665127	7.10387698001135	7.77687837522269	9.58716202621854	10.1890148507819	9.92649700793835	8.00816041891006	8.17302778677941	8.80566130572259	8.41941334589152	7.78419440085324	6.78919863810723	9.24321859655494	9.37575175928022	9.16833376475031	8.32615205946362	8.60096119537096	8.11868849760698	9.31454296063232	8.83818615413234	8.9317937046939	9.84046474867348	9.7095539780405	9.193841137463	8.29757098553264	8.21309594736819	8.49150175088526	7.70441573424913	7.719808469549	8.32166087267048	9.7204140838991	9.35264716393708	9.93400111435909	8.74442524438007	8.78385988662519	8.81730899240474	9.45081561601485	8.44319587889348	8.56221859049802	9.9682886047255
AT1G19610	4.50976458893382	4.88437322710426	5.71479639583689	5.74330514069408	4.23936909337508	5.02865622961119	4.57490965594547	4.47835526136902	5.00075600277036	6.30641510722589	4.79607816380769	5.34448055231541	4.39362933086315	3.90562041679325	4.40289507399555	4.76909097908011	5.80704449410555	4.4981896218757	6.09623704596685	6.35043247374922	5.63955408817797	4.30468917289545	5.05380771996117	3.90562041679325	3.90562041679325	4.38836298837728	4.72257312452627	4.33466907843636	4.39493322925106	4.70483949500673	5.41015705843755	4.49921518007934	5.31227424063789	4.96454402073797	5.01083432863963	6.15058962715609	6.23035420790748	4.75114203739344	5.42501228562409	3.90562041679325	4.37108017513039	4.40506311377288	5.25564472345639	6.19635313765798	6.21146880498986	6.96828104745435	5.47622141009194	6.83318973670099	5.41272740093354
AT1G19640	5.71722396362122	4.99719056268417	5.13676086546315	4.81610533841638	5.23839627780732	6.07038651554428	5.13177724771096	6.01941701468693	4.8383676648809	4.43263516329678	4.42472017282542	4.86791165183751	5.55689609707223	5.9096955962293	6.59596767510858	4.76959242820068	4.36002038665122	3.90562041679325	3.90562041679325	4.22409847961788	4.67371087325739	5.65106673568748	5.64341668943334	5.47486907117301	5.84625792381931	5.52090729882674	5.33036450957527	5.46628018169542	5.3923998792776	6.23670374656406	5.59117886225644	6.10987983161023	5.59734619111175	4.81767832108759	5.34264006089597	4.83826569350701	4.89949013402465	4.98754450373137	4.82789787684685	6.02457922223663	5.50672790718021	6.79912307799406	5.4564808761495	4.87159748057116	4.72874711384818	4.37855701653973	4.59563139786486	4.49095834270925	6.0888417080735
AT1G19660	10.2426466021753	10.3569528459217	9.87519886704315	8.95729697162031	9.63144738547111	9.91929096875429	8.82638402518021	9.29923950331085	9.7448845860067	10.1567072259028	8.84190338641351	9.38088275020057	9.05162582546362	9.45736054474872	9.73875649509517	9.22410298468833	9.04723378531329	9.11056173742056	9.95854233258901	9.86827818586677	10.218172678339	9.69310630606039	9.58468124869187	9.62286323449333	9.302933923534	9.46142742066558	8.99182938214221	8.56254111378117	8.49897262914958	8.95828419344079	9.80787593133294	9.59415703057667	10.1696155303427	9.5135748560194	8.8555480893068	9.95754717360069	9.61552866108476	9.28064318157933	9.31687091875819	9.80756109948577	9.73909966604617	10.7673915732532	9.65318372329161	10.8614943503857	10.7976998384012	10.2688643002029	10.022491083308	10.5154670849737	10.5264672768064
AT1G19670	9.04524347208328	8.78000819372608	8.11430395928449	7.67755542650874	7.46961780242805	9.00223090581542	8.00742781166859	8.00456195590971	7.77874197962367	7.06763926584917	7.56204722021194	7.28515361032973	9.94036392274399	10.1517043209654	10.3694286049491	6.44145908919069	7.36669721802231	7.70330085279499	6.70552698560497	6.37515369480656	6.6037506861171	8.56080069327288	9.42762050068378	9.29832690159268	7.91834603353953	8.2157212688489	7.5698502567771	7.22611743072289	8.34559739072762	7.57653857050685	8.70080998330185	9.37142086922946	8.06420700658188	7.54209564751253	8.06705934505665	7.53486476327136	7.9471133885768	6.87343672515521	6.39806980571647	8.44419532247889	8.95069094528338	9.61470124922442	9.01539671528869	8.57412922006781	7.11512490685953	8.80276182258952	6.70030871893401	7.90680426338747	10.2095290271124
AT1G19690	5.71671250876041	5.26811053363248	5.5408469107388	5.39656374672898	5.86839816707778	5.21079192113504	5.6473272227282	5.8381445088868	5.37190188496559	5.54664536314973	5.75283627555747	5.67063655001663	5.94100583705379	6.14882269872971	5.77009654180137	5.85632749014204	5.80589803706172	5.75558404006356	6.0439400089053	5.63379568030157	5.32264958062591	5.72167745489294	5.83004543411242	6.16922746893998	5.82128754274398	5.80210290881339	5.89568274627792	5.97846504343327	5.91730036673857	5.71716294682724	5.8553112792978	5.51032659862746	5.7740482911609	5.94957438749935	6.15803288909751	5.54795560494632	5.85285850291017	5.94612093716511	5.7643132172922	6.10287527309284	6.14597510925949	6.21113371223567	6.52599402199496	6.81281801434357	6.02508359041343	6.67219302684422	5.9190107232849	5.71054975125441	6.14214691346968
AT1G19700	7.92760068750805	7.9372537409708	7.57043660273022	7.36753760838256	7.33453881848155	7.83762123788219	7.14552039980976	7.71035219995552	7.75847235864987	7.80298840559486	7.54694259772647	7.377648916803	7.23081275843454	7.02470876963114	7.50179920987449	7.28080167303112	7.08845942350925	7.38492379383757	7.61723990919137	7.22547839022983	7.85813236861774	7.17884663992923	7.30865518631007	7.39268839949533	7.85660016273718	7.87104688422964	7.64686220851902	7.29448157735573	6.96331289385422	7.0685081901108	7.79353178171733	7.6629892433819	7.99456950990924	7.85518736941207	7.71593697756031	7.75049329981941	7.80055937744596	7.70757971710288	7.88109532183455	7.67105136431435	7.63258977697221	7.9805755513355	7.87170610652354	7.98138523698793	7.9156540394719	7.87587017776297	7.34820502420596	7.75372817241987	7.34478170587206
AT1G19730	6.31145537273403	6.27359419742965	6.14017420575616	6.19366006720319	6.26817882474921	6.8319460936235	6.28524691862956	6.34171811623119	6.35139561484636	6.33052433583214	6.23655838360495	6.09246552780036	5.72249200590575	6.03482083639196	4.94258235592485	6.34286390494958	5.99912978071434	5.67901360983401	6.53531618952943	6.19256456117829	6.2938012804423	5.47625435648104	5.55442329484737	5.84916810946556	6.32138568772504	6.0834163608152	5.66430693857057	5.80637307259769	5.93244344406656	5.79559637375706	5.78584837807657	5.59872186028343	5.53270404699211	6.34422875905946	6.0917704237731	6.36320286641302	6.28210886168653	6.49464128526214	6.3840188292184	6.07256278106849	6.14633725311966	6.31741882748998	5.97445924720522	5.93421500921346	6.48615464020766	5.9435426422879	6.31441735482417	5.14113274026603	5.85219853622023
AT1G19770	8.25222840249434	8.44193233700928	8.26019391657757	8.34169277351066	9.44568065203336	8.52916193439888	9.00992176537457	9.01499004200224	8.68668943359181	8.22339300085595	8.37791912325396	8.30829744294634	9.99744740186701	9.32993873101445	9.94315078244979	7.19080035942739	8.17268157870071	7.99306138378834	7.89140609265853	7.91278560685202	8.2022695484341	8.75989128179442	8.990880910368	9.79992436203372	8.49818228283464	8.54692371091794	8.51116204165528	8.84907626818127	8.37861528674941	9.40070601151664	10.0670557267507	10.8914622901606	9.49219154686805	8.03738373568476	8.30355910454818	8.73118555268861	8.91246750931152	8.31305893843047	7.8214079436027	8.32497943446042	8.87530816919478	9.40871136225527	7.96727021911019	8.28566029546574	7.90729034439086	8.11788747115754	7.74227142747055	8.61806796454901	9.09003878108644
AT1G19940	3.90562041679325	4.75902231074915	4.40084387977495	4.43703974696382	5.0364864164065	5.02844484851809	4.84402745634809	5.31947143681149	4.92404433436688	4.43261856182427	5.2962130238942	4.69601977114602	5.49641545545877	6.17047398958801	5.76991387588683	4.34242849162362	4.36000983881454	4.4982436133552	4.36249665085844	4.61210265572091	4.39480568606268	5.55670783214709	5.19102757534339	5.41848403570269	5.76918433417526	5.50087421585198	5.39648720087799	5.92884847573397	5.69185318328274	5.63391296990863	5.92137065271644	6.31762279975829	5.77390401433704	4.85685302845826	5.43369128175796	5.75241397168811	5.05577010978221	5.70490257133935	4.82789733260373	5.81486487193364	5.88713965883334	5.61343341719134	4.6555403807606	4.69913225850175	4.27770941563036	4.57151717951476	4.21654517731344	4.38461524621905	5.50157406702479
AT1G19960	6.61921459848313	7.58331129953088	6.23423188133721	6.51296729502152	7.50604913629813	7.75718636120527	7.4221016272292	7.03507864458675	7.2171103037629	6.82154342960233	7.5589251271825	7.02884251508562	6.75657310530707	7.3588810995637	7.24502076446646	6.82929249034251	6.72697152846017	7.88700009745675	7.15951031590163	6.79437074168304	6.13596175804353	7.11465699579919	7.16930032788497	5.80764642756271	6.94043117776336	7.19437116496309	6.77689084161016	5.84420876314859	4.69853799684501	4.58356443359827	7.92508543444016	7.50677784376201	7.31822627169189	6.95242325972804	7.07151637816197	7.342852469751	6.87511786659967	6.94827879576707	7.32237557040372	7.50139599015175	6.91846544033548	9.16678154823081	6.98852400594618	7.30849998736891	7.44033714778986	7.44726703263837	6.88658839936577	7.14962062868168	7.2180926595504
AT1G20010	9.196212911231	9.4418139731326	9.38387921014587	8.56996531466893	8.32534903657469	8.68804694001562	8.37243562308194	8.90389219322054	7.62551706920091	8.027833773174	7.84769951199589	8.01112590479578	8.67092362503437	8.67695282341252	8.46438360275344	8.00074104275316	8.86329317333969	8.23396365238911	8.1717556136445	8.27655999836828	7.51338366454923	8.95821905917968	8.98296988969248	9.53040249820667	8.98313551229402	8.91009495208634	8.92705308991096	9.10438198520033	8.77981633370318	8.75115746150431	8.56167054579307	8.6071133928646	8.5454709142236	8.36332673871952	8.45045513213703	8.45696757587073	8.52600684874649	8.72557281631438	7.96605739619352	9.2776171381369	8.93208604390402	9.01732745939777	7.93317926554775	7.76825569081048	6.54264884151587	7.2633572651188	7.11651613301748	7.50885404576085	7.98806785563759
AT1G20020	11.5222519957456	11.3535084165695	11.0639466597907	10.2299699470982	10.4903470532406	10.7415689289756	10.6535783163501	11.2109306394514	10.0006898921634	9.46988359525257	10.5267459650327	9.86156608438525	10.8662107559815	11.2406218112917	11.517369054119	9.55496461332804	9.75350902975971	9.96442520625613	9.65268559670012	9.77347885752126	9.5966540194949	11.2027308786034	11.5039168475007	11.544770616827	11.4196013925013	11.487852706623	11.1275860987778	11.2354860085772	10.948916381919	11.1106690906721	10.9518481255782	11.3760106307671	11.0540663287536	10.4579267561255	10.7383624189519	10.4852713782015	10.7565178242601	10.8529319550398	10.303376302188	11.3691144283692	11.2952786681428	11.7425972715433	10.2866534947378	10.8311487961174	8.95462623459385	10.4806440167013	9.38290129207605	10.1252522820852	11.0053648108684
AT1G20100	8.55553442284494	8.34112446683892	8.28935533221551	9.33676092430445	9.92695820483858	9.01887311086697	8.07942818595917	8.08977560250752	8.74450744682465	8.42117295354428	8.39765681967308	8.39506007304954	8.45111436337458	8.4581713061024	8.70097675970459	8.75572242374882	8.37558322457108	8.72916815976488	8.60218626501165	8.7477408963179	9.05148581179711	7.96965510934588	8.29999647792105	7.99236223483104	7.92378332551992	8.03482485842828	8.17091773064906	8.1100891295077	8.42075230150683	8.48463367850441	8.4240563394663	8.24724692006865	8.00032712248711	8.34085646361219	8.16710851413695	8.38081227366385	8.32389749228565	8.18901752795109	8.57973805776616	7.88917384997478	7.93304602108618	8.00365733096611	8.82656851264135	9.65877661600893	8.96634120456502	9.16888613708317	8.80759251425932	8.71009082262743	8.83422523578598
AT1G20220	7.14302651664379	6.88290236888157	7.59174175510841	7.91833486441731	7.30125247254001	7.04529768587125	8.0166353749663	7.5743910711066	7.82100025953083	7.78846006890117	7.89234453630758	7.810205321652	8.11216091398478	7.52989669675223	7.3898326099464	7.85239778746582	7.67438294998522	7.64874327203873	7.57726964858423	7.61496552157673	6.91068676442014	7.8698412874409	7.38805644152547	7.46000298506381	8.18537674267526	8.02233258387987	8.34380638352628	8.08190677788242	8.28506403196396	7.68001214037258	7.45086698883765	7.16899926274383	6.84005138730073	7.96748054899921	8.29651027565814	7.72478612055965	7.65959515510583	8.00028814754051	7.66612679182908	7.55393271449898	7.25433889029345	7.11856107744464	8.02366431956021	7.688694738965	6.74934234012743	7.8520561689764	7.23632698556612	6.84204039763494	6.75828461725582
AT1G20310	4.51180908284903	3.90562041679325	4.25677061504626	4.65310924214371	5.23808744931921	4.47758476192288	4.72177870619692	4.71096891926709	5.60578179332605	4.51319282692119	4.88618077354844	4.59244180349025	5.38852427503455	4.88571832248095	5.54559101763294	4.52095312084932	4.36009548108954	4.49823042498085	4.80851271477443	4.35521372598454	4.8707276977772	4.46765042237375	4.89077484610593	5.15836922326528	4.77097180211077	4.96502513915855	3.90562041679325	4.57974122568218	4.64793616146015	4.8550290548757	6.18356124137627	6.45545009218754	5.53247977574073	4.29980277618216	4.46800586896574	4.67127709577928	4.82828437728894	3.90562041679325	4.23655096361819	4.99494093786491	5.18493330835189	5.35005042203924	4.24409192303512	4.81802101298928	5.15855831037228	4.62390661882058	5.07965321297869	4.95834209384623	4.9934507389092
AT1G20340	14.047401759058	13.8679206938665	13.5262045179693	12.2964690082665	12.9758200694811	13.892604061204	13.8412788591815	14.1268730767504	12.3746442374073	11.9122356014923	12.9298397779506	12.1535479612331	13.4530447648705	14.0587349503644	13.9204095907454	11.7476233630276	12.6630063993002	12.421830865807	11.4486630425897	11.4222200108654	11.7531658976849	13.4004683642186	13.4012351743686	13.6893610348752	13.8343106692548	13.9617497048541	13.5739922019876	13.7201885456381	13.7437360970662	13.6488523380808	13.6629920863965	14.0416593976986	13.5197744842703	13.18522809367	13.7577648617866	13.5606777889399	13.6408545212282	13.7069018208103	12.8470611748465	13.9739930563696	13.5958078936956	14.340418160699	12.6280789704146	12.749587850698	11.8042837647585	12.3902829501235	11.8720797443971	12.5488660281252	13.5410183050398
AT1G20350	5.44675651689861	5.48294005434661	4.68333184418568	5.17364241201774	5.60792907026085	5.36571684041994	4.84402544396225	4.80319723117429	6.00141213183417	6.06804267413914	5.29649294738533	5.94284623199349	5.88256322287974	5.88319279448617	6.25561099586844	5.30422923566626	4.99725374227074	5.06753026678391	5.45271850208751	4.98596567468511	5.79469866968634	4.74226238537842	5.9707260623319	4.54656839737619	5.36416538882731	4.89472990276262	4.72144960193799	4.89514402252316	3.90562041679325	5.37032645243497	6.12976713287972	5.13493113565109	6.02237382250258	5.48038552803488	4.69608655212702	5.89962314241513	5.56785833572365	5.17461395670678	5.87318894840617	4.65493569724728	4.56080635764249	4.7622011149513	6.40085239516871	6.7818192824518	7.18734914666461	6.74853660687489	6.56538271340616	7.21494913389481	7.16717204132995
AT1G20400	8.01894815780793	8.05944134684094	8.00233010316921	7.61784630563877	7.87129676687674	7.73241030518813	7.71086395047842	8.04495713559087	7.46451016748468	7.50553767580946	7.59151058093639	7.37325423618188	5.61413165616361	5.67968331818464	5.89186437274026	3.90562041679325	4.35998023360502	4.73803275725061	4.22933765674426	3.90562041679325	3.90562041679325	3.90562041679325	3.90562041679325	3.90562041679325	7.66368032368314	7.68785956639335	7.74545791184797	4.57947414765076	4.90784817195456	4.757428033023	4.3243874474302	3.90562041679325	3.90562041679325	8.01866345551869	8.4084040848402	7.93170674593251	8.06315951600232	7.9075495588366	7.85152391648443	4.86582648706018	4.70454765753572	4.76212099934716	3.90562041679325	4.23298832546519	3.90562041679325	3.90562041679325	3.90562041679325	3.90562041679325	4.240549458948
AT1G20440	7.89099405135993	8.98860427101826	7.94133851237604	7.99626215746963	7.37375447011584	7.57801894441458	6.92736489045975	8.08975878992384	8.38400041352938	8.65193413166137	6.95748322841668	7.58498921091925	9.86225311324616	9.97309564833866	9.97838117170336	8.95013355116398	8.27432038906439	8.42944053484967	8.28516325305175	8.22815406596144	8.70840147128481	8.80351313686363	8.88410857386802	8.8346003517049	7.63770875342138	7.64432092663239	7.53185503441028	8.45854543772752	8.2716793216644	9.07874103813053	10.0841630893805	10.0078017189102	9.30748114329173	7.94118858328095	7.71104128512043	8.87429830336955	8.40282097647417	7.93384346625207	8.65836136601095	8.86719441404817	8.43818034788413	9.25659198574183	7.80517081066406	8.12222988425082	9.26585801436168	8.48008444105798	8.35936226197056	8.85509248684411	9.95374388525601
AT1G20450	8.08357214901701	8.63098609960326	7.50875340556817	8.0865498025863	7.36712002679071	8.01232589912134	7.50326167058088	8.35639594193136	7.7354457290881	7.45094150180676	6.69566900430715	7.13168493063137	10.127797867858	10.10401678998	10.602815951275	8.389021830096	8.23152292575265	8.02191060145448	6.61711686082439	6.59364854877466	6.88929112363012	8.88989037990467	8.85586878965844	9.1108664994274	8.17139984272828	8.7188685495618	8.06549256008264	8.87175207129762	8.52209215674233	9.51778731497908	10.6084211603555	11.0793394936818	9.62812557465052	7.99648270361602	7.98590377747669	8.52206124571442	8.17057823721822	8.64498224312414	7.895550075713	9.15918871987353	8.52078318255095	9.50547463133736	7.69916142633675	7.58130572259798	7.98379360764184	6.87573095278507	7.50045889809195	7.64814727879203	10.0527531294773
AT1G20470	5.28280953331079	4.60487713300566	5.1813437594	4.88667589932339	5.16170639880662	5.92825494590153	5.28502351254923	5.66363193095796	4.83777727089641	4.80918695866485	5.00662350992391	4.74330034066067	5.01017739203315	4.95068839585951	4.75830772812769	4.76931860826963	5.2282135525467	4.49821363213466	4.46419431676857	4.67847696291738	4.5944139206213	4.9055515901556	4.94846271007442	5.08161903937004	5.56944732457157	6.0058233018861	5.33172279243178	5.01669726932773	5.6009774114356	5.61326242692456	5.06347615529522	5.5112487794748	5.65983786185908	5.55960862717465	5.43418311920473	4.97612703494049	5.33085025092373	5.25642805542214	4.88186316274863	5.60912396351457	5.1071104924005	5.72617704032248	4.84858817850587	4.81780544653559	4.76800974029007	4.76057926855106	4.52411204586724	5.05432221069851	4.71775308844791
AT1G20490	5.59064943598185	5.1859021788049	5.13669830939929	5.43611557058477	5.63450018338411	5.26492248847343	4.38098596957937	4.60544397093417	3.90562041679325	4.21100418608329	4.42470419879167	3.90562041679325	4.30417965103127	4.2821479280389	3.90562041679325	5.7802893686274	5.80575930132114	5.31121687556906	5.89589270971484	5.80806593372335	6.20759555768572	5.96903096415803	5.94784192131986	5.41848958882175	5.06319906708332	4.93021559437105	4.88006921746011	5.21982615543771	5.13630866299325	5.47299820775468	5.78532346296671	5.75604797556708	5.65905747818574	5.0907563344101	5.404142261389	5.09666732316684	5.02656519692592	4.87767476115376	4.82789717816432	5.75650912043461	5.56134467873532	5.23259722664264	5.51643515815814	5.99184346324022	5.98932428963171	6.009017225389	5.80765424938714	6.18457725324168	6.03335992101754
AT1G20510	7.7925173606209	7.83970617571713	7.29597058537192	8.03129326330581	9.28104028760585	7.99418029684601	8.09904239825687	7.73212234154215	8.95642163866823	8.49858206569817	7.77173011964809	8.42719588317214	10.1927688124601	9.97410818322358	11.0356620636277	7.99011523279389	7.34176878238098	8.17312197771973	7.92001466337024	7.75138838991391	8.66769855186817	8.47678793507316	9.05833061767844	8.84552512786413	7.35671341958999	7.68618357102452	7.18329882487529	7.22638947361349	7.32949979494944	8.74400514424229	10.0074685015505	10.8352502084527	8.82843327621547	7.30126065574043	7.49156312446734	7.75261838830262	7.77083413794793	7.19063258149875	7.41378691218865	8.21780994892776	8.48408520956275	9.50272340239506	8.34999195573965	8.51896985140671	8.90751909854045	8.5436457419099	8.86231025180983	9.04447864366927	10.783622775106
AT1G20620	12.2375578493421	12.8773795833752	12.9105810842016	12.6363514876511	12.9913224256602	12.67290045869	11.2795819821817	11.0701295926213	12.0852860663369	13.9571657896258	11.9944441655406	13.0375559101695	13.1128846353828	12.9040930674658	12.8792232196632	12.4769303289016	12.708578255735	12.7650492314571	13.3258011954684	13.4525811162686	13.6815843493085	12.9193148928909	13.7877394126201	13.0527156076849	12.2474092003471	12.1091205146808	12.2616565929625	12.1437501446007	11.8942717095705	12.0559508809105	12.6123937955646	12.5215662110928	13.282848794022	11.6394161597644	11.065320701118	12.2703307488499	11.6797444760458	11.0448993716909	11.1624074979876	12.7969379045892	12.9159246424738	13.1563084889982	13.4669747613538	13.4147596145372	13.7332503488177	13.6580864499082	13.6461715604845	14.6542787930818	13.758295059346
AT1G20650	8.59241809093712	8.47928097850513	8.41903631181571	7.29533346200085	7.63824658185669	8.02562712945442	7.19630539557667	7.46057163042785	6.82803272814412	7.07471271146178	7.13091362515777	6.9040062225696	7.78158309621369	7.90386119663886	7.21603145231106	6.79459651821442	7.88192544241674	7.19387085310652	6.96782467360941	6.91287143165656	6.43505817082653	7.97270378734779	7.83119123716499	8.13094995652505	7.9776379960989	8.00312679878595	7.85245563413765	8.00493922193694	8.02347491147339	7.77187422715555	7.92304880800382	7.71291791937599	8.23993474526491	7.73461777511681	7.94577637962531	7.96947400330351	7.91890409123044	7.81395808503207	7.45297622367004	8.37069421586812	8.49576262132102	8.51808247085217	7.5402308393498	7.58727078113249	6.54262902585268	7.30383523761503	6.7100555868229	7.39104315729378	7.44925187762997
AT1G20810	7.75182415338473	7.71742136866798	7.61233696686399	7.18666526151311	7.71199282118219	7.81169448668995	7.72217663159858	8.12093392097025	6.82733663913155	6.68147492833076	7.15835345346508	6.90475930779049	7.56585091105821	7.99997209518678	7.96514952240184	6.79425210537427	7.21360646600986	6.97309762153373	6.51068807258504	6.56001685357406	6.71804603125848	7.94680590621034	7.96416992374317	8.16893779361502	7.7422094215624	7.98161058682186	7.70211178903194	8.24063414727314	8.36893176453817	8.31241709101246	7.76308088878578	8.16619445266917	7.63048087769877	7.62306698835763	8.03796961958711	7.70947954421594	8.14925864377867	7.92328219268996	7.50459596773919	8.11133510738684	7.97012374219661	8.27763551384546	6.76987512058283	7.63846789574604	6.5187892119474	6.92250011679246	6.19043542552424	7.0864943524678	7.79588050353638
AT1G20816	7.02398591598939	6.34158198204235	6.12083571368208	5.80159625024848	6.26824395470998	5.95794542768073	6.37667366994	6.20241606591591	5.76429522322459	5.54709774694227	5.99402566041741	5.74076533682371	6.34645090267929	6.95002651727328	6.30773800102162	5.65610589591665	5.52670160582428	6.13702782554983	5.72875371117145	5.45755117367899	5.42721329774802	6.8158602236173	6.94866936744301	6.78956394995546	6.26830522590846	6.26007053016864	5.97882215274037	6.50515392732952	6.49304056927163	6.29008737501896	6.07380404142948	6.3659729266421	5.92904245038479	6.16751582179761	6.3683631631407	5.78276646311395	6.59822605373059	6.01027519931226	5.973430206879	6.49508141676704	6.97358126023772	6.67424811150183	6.2947464789504	6.04589937538747	5.43776084099917	5.60454825563041	5.6198574648483	5.95969092428791	6.60776647889233
AT1G20823	6.15189252491542	6.16547065663425	5.93306388791926	5.88472096915234	7.33018250672056	7.12246303540056	6.88727115800506	7.50855882174169	6.52919274021247	5.73932403255422	6.41880306226921	5.45599512264225	7.8707496174738	8.37579236978404	8.07531936819532	5.24351346447362	6.31544126011168	5.31118264500091	5.08640900969212	5.02802392692579	5.02988564833476	6.44780252666431	6.84797850588336	7.04454630049778	6.24984008176673	6.60791063425534	6.32586000770664	6.18742575926912	6.18308518415816	7.25721997440719	8.45624620873251	8.79089580158565	7.58764147101333	6.19093461601046	6.48774576570261	7.22357062525118	6.96445972644861	6.78206642056734	6.23466128884937	7.04037174091278	7.14554771815859	7.88667688247773	5.25472579000994	5.52368885414344	5.081976855514	5.49286841786732	4.82471809313876	5.49184673956649	7.16719154232965
AT1G20840	6.98283180994447	7.87177225252938	7.85405474383119	7.32357805159082	7.49630707549598	6.99140469888462	7.40814203698662	7.25914363319494	7.376374912927	7.89451856655078	7.25454326701006	7.86093830500493	7.30933833044367	7.35860339109563	6.89090038476345	7.57578423337848	8.22407917931139	7.42867705709189	7.69849409734594	8.04693528757238	8.02978787544015	7.34562160663479	7.67241410054543	7.63513155887583	7.95058349185373	7.68792548988855	7.650206734155	7.67249477578934	6.97124222316718	7.36708110177597	6.97852590350318	7.00315527984589	7.1678113830524	7.22394753740068	7.28633614939201	7.21375913876282	7.34710027063036	7.40900138148204	7.07931756722786	7.31048492340238	7.26906066357715	6.78705268991511	7.70465851570324	6.36222155008621	6.54256628523733	6.7848029245156	7.11641642932168	6.97396468337719	7.09002088866321
AT1G20930	5.90261006919788	5.71946843530118	6.08074906437957	6.29522099488195	6.81688867116215	6.07041871568475	5.35406169506745	4.88596803501161	5.93844737837945	6.36696278783405	6.05485370286522	6.24863988412298	6.14048333500155	5.47327830521053	5.41465238463552	5.65636955402876	6.47440453878423	5.89578797860452	5.95350574508166	5.72415557101313	5.07724258168335	5.73871740283233	5.58456770340282	5.57996527731434	5.504223710108	5.59773968709743	6.05508360910621	6.07198402616996	6.25302326269113	5.6554406009112	5.45753022411492	4.99645964020975	4.91842116747373	5.89247251906688	5.92773406776991	6.00673686026687	5.6704224318389	5.56383652019103	5.69409542641672	5.67430072036381	6.14599606855261	5.38647088332074	6.01362163379434	5.70030215905687	5.02726079703525	5.94331931876355	5.50083479724395	5.14081355397509	4.89350372955087
AT1G21000	8.0815056861842	8.60278277615405	7.79630813289959	7.7333238356694	6.91711552797926	7.84822111365043	7.47541421140729	7.71203865703488	8.64831192396609	8.89886719746239	7.7791479763124	8.10693100704943	7.670257145047	7.34821538596229	7.9839762124198	7.97556162168492	8.02092213466943	8.20768133791603	8.54038756149825	8.66004139415729	9.2487491732233	7.57261093252699	7.84159705529163	7.43362217935614	8.03392382478801	7.90347431035694	7.90533642864282	6.71463580876515	7.0427282579378	7.83191660439076	8.80570628033692	8.38547683423582	8.75806915513806	8.49174851645868	7.75673813889514	8.72966794481401	8.66837222409244	8.01378788636024	8.49841000443126	7.80557719650781	8.02195120028465	8.90298073598776	8.39370698118788	8.59310907498242	9.74468603484265	8.66159151634756	9.10055478903294	9.15932821364765	8.33813672454669
AT1G21010	7.03974340420918	6.81296755348422	6.35157914990548	5.64913735571682	5.58119415986395	6.04325102902929	6.71427879139907	6.98224317114218	6.75843211862329	6.77524992514869	5.92965121418093	6.56266512337246	6.94481938344603	6.33225655743649	6.65042578897985	5.65617709729221	6.31549968926642	5.67902859827207	5.61112277512746	5.56164700754301	5.79474185521125	6.46738412961072	6.44856366325261	6.88608221234639	6.45298302877161	6.07048656207917	6.2846135010927	6.36765998091948	6.26471341062687	6.85184208135074	7.14596339599171	7.00436303190327	6.68419575760897	6.61535588421016	6.62095539731636	6.79601694027012	6.52366192904798	6.3410359803362	6.65259098263673	6.85237838165768	7.42412160863751	7.2108709465178	5.91230511145256	6.21316439223578	6.46934590279102	6.34684427852277	5.4498533144387	6.11418425551951	6.65594072573596
AT1G21060	6.72707612924341	6.61928813082359	6.63040887853809	6.40002561408874	6.81343339363115	6.72820632111693	6.73861137848673	7.01746836506526	6.64334643228491	6.30232093147713	6.54442301480181	6.44408263541327	6.54132183360618	6.51239946446981	6.62669591494855	6.31109696252048	6.69564172177418	6.54982901498715	5.95166633264756	6.25676763700548	6.10125793049774	6.69872504711057	6.51102488581853	7.10383608452472	6.49896762197266	6.74084582789576	6.86064670270025	6.54717266509764	6.69570712233207	6.77911557257536	6.80396806943189	6.82306883714109	7.01848256818134	6.59679418365571	6.86791450160783	6.23231693930113	6.7831753331845	7.04241057488629	6.65352135347174	6.91401279445259	7.46462212343233	6.96430522486986	6.96925615689843	7.02552048026801	6.7846901058578	6.81973353689209	7.21542413071853	6.72141798282656	6.77927987009891
AT1G21070	6.06568572207807	5.96256523109031	5.9546555321788	5.93710179257616	6.08410755351628	6.07038203818001	6.31642448974061	5.70118659508329	5.76505316397458	5.16348809149934	5.87882855311961	5.36623922716531	6.12784750546227	6.08156960588487	5.91513060674984	5.92822697418111	5.99857690055073	5.96047969989284	5.58591923010379	5.70202455813857	5.35846691186552	6.12768855649006	5.90200136883102	6.42648548874639	5.94208097737491	5.99103519830583	6.04217665852466	5.78691247361053	6.24140638307984	6.12495574695977	5.59116514974525	6.21781639608704	5.22638377781159	5.97720068316972	6.23676395900891	5.81354759645823	5.71860568806569	5.83131255552195	4.98055765362546	6.13278896372621	6.24281965034206	5.61344095615543	6.99560504571251	7.45878041346821	7.15150459120307	6.78488124769595	6.98565502110806	7.78045024695237	7.52808713458399
AT1G21090	5.44793832322455	4.99705267138998	6.21366157107373	5.80137804468605	6.48590913590281	6.19871830093903	5.28502886417199	5.96173644676303	5.42273875849136	5.3983627318467	5.79016931691513	5.57771897504383	5.91190500858665	5.61480649781689	4.88516643072205	5.46860012720182	5.71965623744858	5.96046823436638	5.507787355445	5.76688685634511	5.12245932587067	5.61436094617169	5.14711089702538	5.84942923190528	5.43615222337521	5.32724284916	5.79258929447302	5.96218520349888	6.1706987935631	5.56779171702404	6.04440477000506	5.79283098796006	4.918396628027	5.89247360036027	5.88831589752612	5.75227727735337	5.620222433886	5.47038982314995	5.97341996222975	5.73654536619305	6.14596366184923	5.05208430643717	5.4869643393745	5.05749396277399	4.90726063055462	5.51210829687255	5.64200755543111	4.65796890451294	4.89347028805784
AT1G21100	5.67610116715063	5.96235330867873	6.23156688943217	5.98764403321395	5.99046222752542	6.68600606822399	5.83909635000084	5.31938720316248	6.46585797005724	6.60134181118479	5.2678226050891	5.88351757203461	6.49556230394122	6.93774094423126	7.60596482086611	4.95625068710792	6.10182053983245	5.50969841364468	5.30141315321383	5.2142828098501	5.71909259660959	6.82238615674276	8.14167576301429	7.24607584689493	5.24543256002152	4.89446701324716	5.3966791729903	5.60508526291114	5.74378703671134	6.00297072843864	6.23503737386474	6.5595349309203	6.95813044687075	4.58421954664451	4.62859315780872	5.03849101178646	5.18995876423134	4.39848566358542	4.4763358238982	4.71339400447362	5.18480646038671	5.6134631010037	6.34071104354474	7.16849141633633	7.64588866842877	7.739012368636	6.98572002717904	9.03559896060914	8.66547130894301
AT1G21110	5.83183864096203	6.58490639595334	6.23156626443075	6.40795766731973	6.33031555546226	6.92113836116699	6.69106178120396	6.54675396274679	8.22402129851644	7.78403509484961	6.97272178147075	7.38884525825517	7.81925828231135	8.00571972004935	8.70098331860335	5.24367348678315	5.22775117231208	5.31120736487565	4.62362299981666	4.45505899166836	5.61071259097254	6.15248447119875	7.31529803982706	6.10467136266944	5.06333050476195	4.85704482972058	5.10291812189772	4.97746783021349	4.69785659909362	5.42274571588518	5.78542169503196	5.89647210154593	6.26806665419028	5.8478991268063	5.92768279545068	6.30380270861382	6.09675140294021	5.7570048750565	6.06640915776221	5.24075449720876	5.92750707873556	7.33040358952438	6.38575397432248	5.70036044167356	7.70283363468529	6.03448488846798	6.48649485423132	7.68394552940827	6.35055868361564
AT1G21120	6.68781442406533	7.20142565683402	7.14620135047041	7.57170137137367	7.46304040107549	7.66588489949436	8.07947963757575	7.32563213220846	8.77911626294851	8.34532290131472	7.1713298540497	7.93151966014076	8.82575186023599	8.7092197749051	9.24449596275839	6.36851054240668	6.86415656321685	7.14182971639094	6.48561900351734	6.57109754834704	7.08014819226729	8.08461902404932	9.39290087009164	8.54588784287803	5.47063659303107	5.37326787777782	5.59306600441602	5.05315085012553	5.04520668791618	6.09561745297794	6.87146468256701	7.76544487287483	5.87911938515923	7.07962544062148	7.41004828212834	7.7098782645403	7.70805344529947	7.68920421386932	7.42645665793266	7.45475717687575	7.55099290364206	8.8796325799105	7.86807936773526	8.03950140266607	9.30522754954308	7.96312568020604	8.45453183959675	9.63646686746869	9.32378552427427
AT1G21130	6.88889450196241	7.67268809780588	7.73115444051313	7.66761090457813	7.57649720378508	7.21173371702551	7.96534335653667	7.65903690688935	8.81013062976899	8.25104815284003	7.31438918871662	7.94320650575205	8.68849450639221	8.56118671734748	9.47469492038278	7.26274800283407	8.08445260243043	8.11015730672383	7.63851851982053	7.6625582264626	8.36525221342967	9.44854724858149	10.5806489294791	9.79315723334867	9.49536161386214	9.32024735728927	9.32589286417888	9.73137859843049	9.17549381574665	9.83062867063171	10.6086825933724	10.1528676233104	10.818519696535	7.53353776911662	7.68617475889282	8.14206313755471	8.33890010746232	7.94913683185924	7.75331561587764	8.24109164935594	8.38974421149366	9.80279521455997	8.70954429288697	8.70033660036456	9.76654604612766	8.77238054978024	9.34377547632502	10.6232906123334	10.4331095909758
AT1G21150	5.3426118715632	5.09598601592839	5.54075179574507	5.39653591154271	5.40748683053643	5.5838043345044	5.6981475113245	5.03086174916245	5.37198003143357	4.90058572909748	5.37743211787193	5.6342406198624	5.57640943650072	5.6476899649288	4.94217511045784	5.11046429120683	5.52632007127292	5.50970089773315	5.19944799847961	5.34237295426222	4.87062396764348	5.41057198459403	5.00178587321872	5.62926813141689	5.50408267250314	5.45996856917349	5.43867923787993	5.25023363294356	5.67414952134065	5.31458243484117	5.40919360431505	5.46376801817622	5.03243508102429	5.63386147739225	5.40419581934357	5.81349303064484	5.74972206150766	5.08560589319022	5.42498858876521	5.46526624680551	5.506747783177	5.55298684352998	4.95492400522406	5.21295250580585	4.59704807327219	5.23000927996535	4.91796941086553	4.65794455931594	4.57118016819307
AT1G21240	5.71786419130495	6.71755441382767	5.62957641122734	7.86807576117424	7.63839162621523	5.66078380183008	6.75959250108572	5.50484199102448	9.54024541219042	8.85015757081924	7.36834915460168	8.6124538859993	6.18846771948612	5.22102036564218	7.31768017042462	9.68233154508065	8.86778771323575	9.49606426665022	9.54547349781275	9.42170556587095	10.3782776903855	8.0593875930278	9.18086143405318	6.28979482756316	5.71493218449393	5.7206980825935	5.909216221446	4.42947895326136	4.30540886133381	4.43194876773569	6.71992445947124	6.81565395555094	7.38443800745338	7.03014490648084	5.64616550307433	7.11483176513887	6.52358217943405	6.7463626915785	7.88588650356917	4.76753676436388	4.56067905870662	5.14636903521882	8.7491742344911	8.96331388106375	10.2174117837754	8.93952125578929	9.70143294215377	9.41429637844653	9.16502217163014
AT1G21250	9.58671467830494	10.1278624025327	9.25253227484474	10.0512811185981	10.1954334826243	9.26827437754621	11.0807879530351	10.2083391171714	11.7250492112903	10.8502461011014	10.8220900826705	10.9192575810319	10.0369758304708	10.1120457545202	11.6824717969558	11.159009858651	10.9728467521848	11.4641981864016	11.3038575040712	11.2795407185998	12.1397506022112	10.779369272461	11.5457986793643	9.24945682096802	9.7269593032388	9.91480856983788	9.6725560158865	7.75970200314426	6.26403911637483	6.28897636186716	10.4867921432089	10.2237683802343	10.86145670843	9.20515888446122	8.72939444479713	9.51624626643932	8.90607779640994	9.74944834581465	9.89786874775826	7.80217493929864	7.48857636312291	9.85532640166332	10.4292657054362	10.9345955192929	11.5774503415193	11.1672831219486	11.4318430913794	11.0703537615907	11.5387741408646
AT1G21310	5.4977104255612	7.21944876796864	8.60599895442677	10.1681914504556	8.06245860169806	9.66821533385924	9.27006625154922	6.9689166477039	10.1632295031951	11.4788691974882	8.9833189776916	11.4342340948829	7.5606811448188	6.27382085078669	7.54435328163692	10.0663329119867	9.40669513994228	10.3291643411576	10.1099706146776	10.2851406126129	11.4086413520831	6.38693372419118	7.66617636152401	5.88920877973975	7.32157673817998	6.82755989876671	7.35345967178635	7.1181349372954	6.27545550527402	5.16205088854766	7.47174705810718	5.96103395508348	8.69376735601404	9.21339023545124	7.26479257845545	9.15743357480538	8.32393097122943	8.1517908965039	10.2444327437672	7.58542566788361	7.07884218227761	7.80073619870984	10.9199466080636	11.756971581753	11.2183540244285	11.9360797169323	11.8121530198795	12.8010895080582	10.4872924619761
AT1G21326	3.90562041679325	3.90562041679325	3.90562041679325	4.28251328758213	4.23959243235515	4.60391386927041	4.38098431406354	3.90562041679325	3.90562041679325	3.90562041679325	4.20648747874143	3.90562041679325	4.94164545453809	4.28216395973144	4.60502794678818	4.34231888335939	3.90562041679325	3.90562041679325	3.90562041679325	4.35529026136031	4.67387402809378	4.39322061523481	5.10145063582641	4.80484537967147	3.90562041679325	3.90562041679325	4.18085747715963	4.20934507257162	4.64803956661159	4.75792473555517	5.35911126771308	5.8636435762332	5.134506142176	3.90562041679325	3.90562041679325	3.90562041679325	4.56351379150887	4.39845458789338	4.23655196715448	4.59096688013026	5.02222762437575	5.23273660606552	4.24414746811455	4.63125146991031	3.90562041679325	4.1795269488541	4.52406375402677	4.38479145386636	4.37851420568309
AT1G21350	7.23070256327642	7.30558834891724	7.15826060869843	6.62469547431989	7.11675136960982	7.09854865781782	7.21305110195366	7.57750652310224	6.65516306863868	6.58330851421831	6.77596673631818	6.82843242256939	7.33964291330121	7.75213095713338	7.61794236993172	6.86228722820869	6.4963044579979	6.85277913654645	6.53615251231362	6.64902288152227	6.26565991710807	7.61454705357957	7.67586019672713	8.01032112421982	7.44479530838517	7.57655385145074	7.48932126843116	7.70338425857084	7.72535032100418	7.70096872147509	7.2296784952907	7.9803143233974	7.34092727703124	6.84966572693817	7.43697511856177	6.60635790819706	7.15127926673045	6.86444661641656	6.87702881322552	7.21942312678881	6.91388831138747	7.24787538884398	6.70926318572089	7.06890852833498	6.03646223115432	6.71380325931891	6.18031411382221	6.22470598152066	6.91201992567732
AT1G21390	5.63341614803698	5.48338091320064	5.04324602987547	5.6810486660059	5.40735787323906	5.58382903614136	5.41901849225348	4.47879160163336	6.4213942143591	6.3046447431058	5.71437074967174	6.07888689210515	5.75565327680032	5.67971922541347	6.12582141747909	6.20944510582964	5.52641237787916	6.24286167948889	6.09536930582985	5.97925866578433	6.47935464991755	5.59560534154279	6.3685988661636	5.52856036730904	5.28645841447246	5.25436956004918	5.37521322516297	5.30850926425625	4.90803497247278	5.39678803755057	6.35630200792799	5.51039724389353	6.15089302564621	5.66931950230637	5.43381018992717	5.68786500114478	5.80970485947995	5.47037765940571	6.15321275157067	5.386395282815	5.32519553203241	5.3500100834945	6.4437019125072	6.53333298393187	7.62401099631348	6.79219082847528	7.13854801956594	7.35476740318985	6.63149368080144
AT1G21400	6.95084893829365	7.28834878680391	6.87303925656742	6.90220291091611	6.3154432891573	7.08431718070145	6.18712776235084	6.5084216228607	7.2823320021848	7.18694389745483	6.41832090895336	7.13141012027434	6.38700265321317	6.36974305723037	6.7265462686427	7.92033338836847	7.22776882145835	7.38471585051239	9.06950086842619	9.69762967421501	8.61831918568628	7.36621323429961	7.02105682592237	6.99401840825345	6.46757240538568	6.56369202149075	6.47860405402353	6.99372562114827	7.18406688292542	7.22396233194096	7.2465224829833	7.00330041772008	7.96713645005811	6.32339291654268	5.71703931041934	6.42152349038722	6.9330720947632	6.05154271615151	6.49262838480021	5.85227807879734	6.57282022486816	6.24738741128626	6.86629807149869	8.1543370314804	8.95899842542096	7.73523420488019	8.4164664895877	8.33034274591092	7.30737790489123
AT1G21440	8.00156019545398	7.14677793343839	7.83215607697629	7.61805463838384	7.62017543145427	7.79614666324419	6.80346504391619	7.67984841680446	6.72332125778997	7.166875746869	6.9419774090202	7.27978888840615	7.70804262633814	8.90133483156719	8.51160892104722	6.15196844577687	6.54750548631731	6.59839208988126	6.94112607265048	6.37517328084199	6.11608049261549	7.53396327062559	7.11044292800826	7.01103725480217	7.69710863454471	7.66053373346492	7.14475177576236	8.57417243844353	7.6669940002463	7.72230148614237	8.12139234955676	7.4932042567541	7.88733166913978	7.52887741623233	7.46803342297383	7.41115627353189	6.84148601701861	7.21490811569089	7.45953596193857	8.81290009809111	8.58735980979053	9.49831297578328	6.67723100420262	7.47135457817744	6.97657725032066	6.9353915388094	6.42743317165508	7.33980691210348	7.47633112109742
AT1G21460	7.09937117055146	7.53281629525365	6.97069473530509	7.31448288490461	7.11820532698671	7.1594365690708	6.54287113012862	6.29724462651011	6.72306984222984	6.84558224356647	6.86201500363694	7.19660420595286	6.55156333617718	5.88318030501744	5.79567970175253	6.88304980423266	6.28686131043993	7.08778794126108	6.67317862915222	6.65976365921705	6.46487980096111	6.56945869800659	6.19395528150466	6.26045916021926	7.30528740688739	7.29967808037915	7.06399254322252	6.54753287276778	6.84456651675138	6.42433594686024	6.62853508485029	6.16541045664726	6.59865103333996	6.58101232192352	6.84404767036438	6.66135426278368	7.15528202020771	6.23972515487729	6.39807384138555	6.13302787435159	6.52335766725939	5.87758522417353	7.19905758894326	5.72342023438157	5.9773972821428	6.47016352737251	6.85930315259152	5.71069686851122	4.89360022432205
AT1G21500	9.77015745077164	9.55332627479017	9.40123700096685	8.32378921273324	9.46078401038658	9.79603549442009	9.83714199575241	10.4373391544406	7.94665453590121	8.23445146438267	9.36285500654759	8.33084809837802	9.78683986083117	10.3790846009747	9.94727015211372	8.54096322089963	9.76713327910037	9.21992106838294	8.49164026089969	7.9996272832875	8.29402537308609	9.6923044567328	9.89062695829388	10.0814280301885	10.1371466214542	10.208112050893	9.76488944163133	9.96689820938933	10.2144302608963	10.2897951224526	9.74319928548938	10.1351448752131	9.72766252129612	9.7010901880708	10.0658829165763	10.2080866604842	10.1341285965924	10.2764668941588	9.43418251755002	10.2481362383696	10.1409729250675	10.2766155992268	8.4210398310509	9.17812124993253	7.11034715048744	8.44279925524845	7.72864134050769	8.48095025477793	9.59930123560669
AT1G21520	7.23216638306008	7.19911832249148	6.53503662274606	7.9612898080496	8.21028667409878	7.30962352281794	9.03272243861328	8.06960847723492	10.0670545216821	9.63702416459462	9.24632313908345	9.31498896027423	6.24807275458408	6.45942132822726	6.96786861890154	7.73419500033362	7.29980421781413	7.47117923285302	7.57209734406487	7.32161878265462	8.45681406707688	5.82129091555578	6.05692332717525	5.8080813944476	6.17537834104757	6.28229270732058	6.25346003210714	5.15715084100384	5.54235388912273	5.34337261148952	6.46806170866918	5.96224941812446	6.62827384856056	7.69967870880148	6.53798864019698	8.35444709363791	7.67479424042333	8.66689100402266	8.79085624321548	6.11851375805678	6.39082558816112	6.41582126583213	8.50582592380454	8.57618737006656	9.25814559290952	8.04009875305494	8.83504467703015	9.19100615893078	7.97101512985465
AT1G21525	7.20457541929285	6.34045118475094	6.86388501831019	7.86246057301157	8.50763809000726	6.70322882523833	7.46326395954051	6.9815739880364	8.91921361529756	6.78502779812294	6.95071252939374	7.22637200852368	4.86790607328253	4.43665603069637	4.60520917497602	8.38206795399425	6.78747923106754	7.47114997692845	8.12628931436128	7.97053112412416	9.02130734379604	4.74267816534098	4.82968713816541	4.36060794451155	5.06427219818867	5.14931454927998	5.15933034986144	4.58006146759214	4.30565420156186	4.51277805553312	5.19219328535401	4.49893255529743	5.03299438539579	4.81766592090265	4.81492362469675	4.75891636531045	5.2859578579748	5.53336284178704	5.0696054360171	3.90562041679325	4.56095116490932	3.90562041679325	6.8573542837524	5.46761537397018	7.00600595154136	5.0401116914774	6.56579964092993	5.68605419501076	5.24255943566571
AT1G21550	4.94046770332342	4.6051914872803	4.25682171544653	5.47461980734537	5.27393483769763	4.60390625299304	5.53873254341454	5.46076387223775	6.30331361919991	6.43867483438728	5.40354080572551	6.31586993743764	6.56104436353854	6.29362997762979	6.46740966083248	6.23703085071894	5.92537563918978	6.02199928886465	6.11228332099725	5.86829129723512	6.43547655165363	5.94146963995014	6.07717206992903	5.29613370727929	5.50473268563803	5.06140744563631	5.10354028248648	5.05351479315687	4.74483999062292	5.5219093549388	6.55065560093683	6.31858409837468	6.56927372971129	5.20241633680359	5.46279824476659	5.47087984194279	5.30860427340656	5.08554259426005	5.69410258965694	4.767776430195	4.56083781708887	5.58372844825467	5.13735562328066	5.17600841527954	7.13637261442091	5.67350053544032	6.00507896688562	5.89651555764742	6.58283266678024
AT1G21750	8.94138422906935	9.56556396864733	8.82042494405249	9.74248298976249	9.07756040845111	8.99732947156734	8.89182558888883	8.44576558568657	10.7838478584092	9.92004484787835	9.37857901337778	9.79173729556915	8.68114669859268	8.20267958910029	9.47598456022007	9.40036483230134	8.51522158008221	9.05831136686757	9.62727690665193	9.94334196312072	10.2586226649509	8.9331884807318	8.83705011056418	8.34703959153506	8.10185350962437	8.45522875023451	8.2788695102927	8.07850706788491	7.88897417089639	7.36877895049053	8.94412550417707	8.23553666899532	9.65427759322391	8.88653179127715	8.39085308531303	8.75678637685587	8.10467466891444	9.01057622028046	9.30052977867949	8.16380922153856	8.24660050611861	8.14121226126204	9.61235653482427	9.06532937947673	10.5910229690631	10.1662327205576	10.5535230682903	10.3284513585324	9.74395037152158
AT1G21910	5.39612362620431	4.60552660326584	4.99272336930985	6.85102049119844	7.81461477924148	5.86644707823243	7.40813826514861	7.4302848605477	6.30384615781747	5.6782951708294	6.84530532638384	6.06587767232896	5.98350419361124	6.14882948767377	7.78790206571142	5.99608931720604	5.47271024432805	5.75557880638102	6.29748375353446	6.04847823156215	5.93300298721142	6.64771113878272	6.91536448895328	7.780853218433	5.53682060094004	6.71420476089486	5.51862569417976	7.78244766148944	5.10699194317458	7.00499801273267	7.75435461507586	7.06111445217063	6.37599346200446	5.5786213086198	5.37392380981567	6.89295712338755	5.70276892561171	8.15621914795707	7.16237399970575	5.53920175021192	5.66374959435795	5.94700550996303	5.42540069892144	6.33349803175388	6.44371546600375	6.59987045569989	5.97122399328858	6.33183276964515	8.45118406771905
AT1G21920	8.55655046550883	8.73247051187139	8.43779112337993	8.1243360084073	7.74031810481009	7.96470760609124	7.88201982011887	8.21782429519784	8.25525752182113	9.38652205690589	8.23135872495057	8.38987728108366	7.62554300958303	7.95269178453469	8.10786411041678	8.64037904651787	8.89545925330916	8.36346185305115	9.16220970788499	8.64546188097165	9.58692055904276	8.64390562212114	8.66550540084004	8.53429818021051	9.01445160694576	8.63119733405653	8.79648867173092	8.29304554843709	7.49098967771393	8.69130522530923	9.00943196853865	8.34155712746184	9.696550090502	9.20927822595101	8.45994063379258	9.83743158147664	9.24474806164471	9.23115880617887	9.28086135326963	9.16258551440795	9.43324938015309	9.72387756573587	9.07624406655993	9.19463212204935	9.37870984002782	8.9804290347518	8.55720489997859	9.03544255952144	9.20746910485407
AT1G22070	7.33799951165425	7.69379161626151	7.21760381504295	7.8996724321801	8.1959698016931	7.68279398488658	8.05288441445508	7.68852905682353	8.55358764817809	7.91507535397419	7.83529237446787	7.88610391000613	7.41635394867895	7.46383095650533	7.99532419439685	7.97708779747473	7.5750831524599	8.09161822015995	7.95019129440557	7.96454857219718	8.66554357098412	7.2934261567202	7.87107808698089	7.07774321204886	7.2613358152181	7.34512256551534	7.02683892983502	6.99379567512817	6.80669252060181	7.01227697249599	7.5818669644388	7.3400611771606	7.49716015325566	7.74226041612714	7.26477307612176	7.85917189917351	7.53691704046747	8.03971594798698	8.21005677091267	6.97734919976126	6.87837814696512	7.52894919351671	8.13001936973307	8.2121263890403	9.35900859404681	7.68652662439116	8.99917411592644	9.03543411816227	8.38911704911921
AT1G22090	3.90562041679325	3.90562041679325	3.90562041679325	3.90562041679325	3.90562041679325	3.90562041679325	4.57491525447441	4.31223871551502	3.90562041679325	4.21104854016411	4.42476119200637	4.53347328107924	4.39307585522476	4.55417226254049	4.51259748407152	4.76954046133032	4.36005512849131	4.73801684509058	4.46406556549582	4.35515865222518	4.25237693898934	4.64557044021156	5.19119917983864	5.22962175276103	3.90562041679325	3.90562041679325	3.90562041679325	3.90562041679325	3.90562041679325	3.90562041679325	3.90562041679325	4.32632573605412	3.90562041679325	3.90562041679325	3.90562041679325	3.90562041679325	3.90562041679325	3.90562041679325	3.90562041679325	4.21435710809932	3.90562041679325	3.90562041679325	3.90562041679325	3.90562041679325	3.90562041679325	3.90562041679325	4.21656675403405	3.90562041679325	3.90562041679325
AT1G22140	6.86805114851815	6.81797580417957	5.77427023081264	6.01668586730849	6.99767397069326	7.00862747076097	5.79626643702986	6.58506688506166	5.55894169107638	6.03845467879948	5.89443726183136	5.95549756059377	6.64371442904262	7.19891663210544	6.62539994775496	6.3734270269758	6.1113229412349	6.34969409380636	5.90267684665415	5.85174572367295	6.23293844232833	6.77211463067839	6.22255009542727	6.40850894464849	6.7422093697525	6.69706273289083	6.38815261906514	6.39285323883062	6.53002376578031	6.82970527914871	7.32827007019008	6.98933786058458	7.0866772278404	6.16360168709432	6.02662398351017	6.39530823769145	5.92056156228579	6.22408856091699	5.96732863889475	6.90835146886281	6.98680177306866	7.23792907333302	6.46342517807927	7.21742062256312	7.00397116176682	6.87642815833068	6.27081899346115	6.70872123199978	7.19234727390042
AT1G22280	8.50415007810864	8.53074035614193	8.14963745800559	8.16289611699322	8.35928987277486	8.11098309842975	8.69391008654167	8.3110555923962	9.19270068765707	8.74426983930028	8.55250725343664	8.59891151966207	8.61023907079219	8.9278945007998	9.6771532693133	8.61672426868178	8.37725882780508	8.99041183382865	8.92836070378432	8.67427032638154	9.31052930353342	8.37846262280254	8.93476214485791	8.1402727310437	7.80446266681128	8.01661450337323	7.99645855382086	7.95567965194296	7.76847167965187	8.39689720911338	8.9825497484366	9.02692992959372	8.75305904372139	8.07456405578264	7.66625135698228	8.24312955859288	8.14039506648734	8.37125638611024	8.38419690537124	7.80402299886423	7.80815435234993	8.99571026396081	8.32000062729761	8.75104494523342	9.44855290230109	8.62042523450198	8.89851607221789	9.23063377042302	9.40318862649463
AT1G22340	4.75755509772136	4.60565051405701	4.51072533955098	4.43705215397479	4.48176863408779	4.47756298869251	4.38098574153565	3.90562041679325	4.32853256546548	4.2110241669405	4.4247298753029	4.46800627273431	4.86717911216901	5.35437373140767	5.37938425793807	4.52102543755917	4.5456488770453	4.91837740858949	4.75177873417951	4.45504894385436	4.81032457885525	4.82753318653646	4.68981706258889	4.54663236796002	4.41003550260622	4.52614265615604	4.38059002678749	4.3341829228141	4.18879168338073	4.80766894698399	4.82953076349175	4.73831954339337	4.41973010312707	4.63749414318093	3.90562041679325	4.29187274814207	3.90562041679325	3.90562041679325	3.90562041679325	4.91101575184162	4.70461318420727	5.23261821784717	4.57788490071136	4.2329526746313	4.80496820397527	4.76040291642058	4.66009721587091	4.38463857642776	4.94471506166922
AT1G22350	4.75766608100692	5.48373405015452	4.82124161749082	5.17351414868644	5.6344406626559	5.36565037212503	4.57491580563657	4.96138163044155	4.32854774865031	4.94301934556791	4.84195866504941	4.90572239744711	5.63291283243575	5.9356980986424	5.89207662812433	5.36191075591634	4.80361112095738	5.1965945737046	5.42389052508146	5.58584104191867	5.6386907846787	6.0375565601723	6.03504777961824	5.72214439789601	6.0736605324146	5.48060162187986	4.94950580876497	5.56055479675381	5.45878648397532	5.02105709691417	5.78536463436548	6.31769086673875	6.19096493694082	4.96456715042432	4.86781023473452	5.09663183613841	4.66312783907359	4.75129357853588	5.15107851456311	5.41322493698195	5.25726624199591	5.72594617537812	5.09458680168308	5.76881412476892	5.87601089405992	5.99615008520058	5.21784821740157	6.03869474687975	6.46431891996398
AT1G22360	6.74479160840815	7.1284225666699	7.35854427126179	6.57704904443369	6.86856303468671	7.15912327205159	6.88706188223774	6.82115912949816	6.25390756596759	6.6414429576291	6.24870798988728	6.49688888562967	6.73750399178249	6.51015518617651	6.9872103491965	6.83054018399842	6.91933933307339	6.78112270940189	6.94078896062183	7.08844857811642	6.8453326895117	7.2107412423126	7.11953025326856	7.3569070286727	7.53216638595708	7.51113394494609	7.31376632430233	7.44171021527977	6.93004957466456	7.05704403780904	7.31772305580067	6.61826829445973	7.61556490336022	5.9353724232632	6.44851988803796	6.54666310817648	6.52339741415825	6.30802086645916	5.89370303168457	7.20553618144044	6.8976242173243	7.50716962073544	6.98583955614502	6.25973746756775	7.10951348504484	7.02908879526943	6.98542670504749	7.71266979259221	7.60850648936419
AT1G22400	7.66128879415138	7.69377255992351	7.57125490968051	8.43047575872597	8.50637085995678	7.6049043858073	8.14808441807744	7.4305586241687	8.79630562779704	7.80586403873027	7.97356462692663	8.36481454436288	7.29364103690853	6.51035325369376	7.41281611287704	8.90098484617606	7.90930496256535	8.62048349302188	8.55340933769351	8.68460643947719	9.30671306421801	7.1995945256126	7.67905454292026	7.43503058035318	7.18926527816376	7.07991105097948	6.91867338120409	7.83797151230773	7.49098967771393	7.70340903401744	6.73767899677873	6.55935225425153	7.16796561032298	6.92560671154598	7.19770190856472	6.86630605056326	7.4605263481303	7.73202951416526	8.05926753056988	6.62420870324905	6.66724035949145	5.94694574545454	8.16802106899387	7.34558927288904	8.78453819288991	7.49498905994722	8.75476783390462	8.12116282547074	8.42370169198838
AT1G22430	7.56198662063844	7.80207571413058	7.5501924988113	7.25613546029672	7.85727938789956	7.26051488292855	6.40531221522384	6.95420331991662	5.56256736478407	6.23858477450201	6.86117401933917	6.52477488860757	7.91492616207534	8.29026388580775	7.76924888725971	6.7939628062943	7.22728845938889	7.319518643744	7.55060380862665	7.34627938822177	7.17322017012526	8.11120145137149	8.40751002679223	8.61337338200085	7.22735823635911	7.06109130718807	7.11542851764983	8.26772362518854	8.67257557011854	8.34138390776213	7.9673173850269	8.24648797680533	7.94420639949539	7.94053965549609	8.26116662875075	7.87851002460788	8.2181966399309	8.03617536346173	7.68847923768766	8.70654737112805	8.87940690094749	8.49007057465992	7.81504379166375	8.68104819452599	7.24060660980057	8.02094242987985	7.44847953692287	8.0552414227176	8.13680073837511
AT1G22440	4.64604130988598	5.34480738642281	5.1805056943964	6.05985994425073	5.12216890241834	5.31646616481465	3.90562041679325	4.31226742597992	4.328534064757	4.64691730006527	4.50397598851821	4.69607212921785	3.90562041679325	4.28215024179225	3.90562041679325	5.61220171292274	5.22773183807058	5.31120977894203	5.85612495325435	5.74561613330917	6.09690199255232	4.59165746186826	4.60871330987839	4.36073308675421	4.26319773478617	3.90562041679325	4.38058738688272	4.33418143792469	4.30544642970792	3.90562041679325	4.32442958666914	3.90562041679325	3.90562041679325	4.58421984447684	3.90562041679325	4.45025813274733	4.66312984504704	4.25497318578245	4.77010621275479	4.86591507786312	3.90562041679325	3.90562041679325	4.65557869314089	4.9218215615567	5.08185226710671	4.76040190771473	5.11595425966301	5.33024921213373	4.48326931498741
AT1G22510	5.59194004433494	5.66766426733134	5.44818109744794	5.80545253783043	6.051149295276	5.36889585798898	6.08520108376756	6.30165042561785	6.72785201484163	6.31519679371396	5.98232886258907	6.1345114822802	6.47561872513158	6.73141250067792	6.99355820705213	6.29568039573567	5.58150519058993	6.02624531679076	6.24323093431899	6.18161460823237	6.3789697951575	5.7564995720785	6.32354374044067	5.53189312553197	5.47450316411718	5.5639593539513	5.87455044524791	6.03076895955745	5.60423663217321	6.39710685810099	6.67772898515902	6.7533334493616	6.82085469786782	6.20697483760727	5.98903967730556	6.36808806311246	5.87097116886822	6.29591992603131	5.97759761830782	5.94582830801796	5.89151019456664	6.37213139773891	5.80570602975066	6.2860859461717	6.68401111931209	6.14766593752524	6.44447244235323	6.32656992712263	6.96372428574125
AT1G22530	4.7580010066359	5.48401672582274	6.95942112180032	6.98769477647868	7.15242806557593	6.48394562311939	7.04118462712681	6.96908123470574	6.32867505244601	6.4607172670073	6.99514806557551	7.05103371250787	6.61301416638365	6.79582933061778	7.47257676965106	7.01462745749215	7.31253429192357	7.316136374653	7.20375026118148	6.55932570940071	6.96251044258981	7.94909510445979	7.3638649024955	8.27140310557346	7.58904660200461	7.28310894845588	7.34821192520982	9.30594305620011	7.58143715084064	8.80835044394552	7.70180529902383	7.66767859931882	8.43719434665992	6.58969248338941	6.63193470955483	7.29620905082987	6.75782453080292	8.20041342375228	7.31510530246585	7.23924946335219	7.23907070057354	6.59311963612316	6.88687397018965	7.61633076213922	7.81339976570559	7.82447885209112	7.30212824061199	7.57999870515465	9.27118453990676
AT1G22550	5.09445252406612	5.5474150404699	5.79021037939845	6.10583213024668	5.20116245599389	5.58378554027347	5.74693628981738	5.96189221707656	5.47154290353199	5.71890980646678	6.14141738067293	6.14170652231273	6.76904945632215	5.8831432159717	6.2897965873094	5.81894426211017	6.39694287711823	6.13709638782562	6.07831697693191	6.08147241049373	6.13479980810638	7.09287476303019	6.24838811347632	7.14134662890099	5.47045130491691	5.7208028471257	5.6629943100101	6.57828171186332	6.3086128241479	6.16790046503452	5.54823345782501	5.96096764515907	5.13407980760771	5.76990662286098	6.07407127740081	5.6545855279211	6.30221873893154	5.98934662424758	5.83075929132645	6.32576314603754	6.77679488266017	5.5529619189163	5.91172831550701	5.85455925683965	5.35899720349674	6.0344232717492	5.64192596175627	5.3975005394758	6.01435797641507
AT1G22570	5.16230823421493	4.40306502303456	5.18044223798722	5.74261185459406	6.0098368106439	5.02844760682509	5.13177740438331	5.15632180630701	5.51815859542251	6.00502187304582	5.50077918972	5.72294525677457	7.01726103070641	6.05836709795101	6.87997252099207	6.79457212171969	6.39697671745228	6.38734557791567	6.70542605150087	6.7821386739697	7.04199129069459	6.46653188078748	6.63532204455918	6.76983281591584	5.870864430701	5.81749861140677	5.67998751661707	6.9550612708076	6.67944773840143	7.48656833197175	8.20465072718668	7.55365763357926	7.24392076575768	5.84790128096357	5.49057755805815	6.6458958223618	6.79329722481882	5.90145353626863	6.97272875323509	5.27143442322776	5.8871529975094	6.13533322647991	5.57353327567963	5.34807584089812	5.6451765547098	5.36913877529242	5.68552633334791	6.16723249800782	6.1762222971229
AT1G22590	4.32103733699471	5.03909113532504	4.42130878332538	4.45875795590847	4.46208315809927	4.32797959652259	6.32604898059182	6.48664689987293	6.47157034947804	6.49456571269967	6.37324910348228	6.47540604729881	5.4160911212447	5.92469182343486	5.33301575482754	3.90562041679325	3.90562041679325	3.90562041679325	4.2426973189502	4.23728617010162	3.90562041679325	4.19961388889099	4.24777236467738	3.90562041679325	5.70779703026069	5.72782443557989	5.61508923254324	6.39639992645285	6.59401506232336	6.28206716476243	6.6799893114911	5.73615681459929	6.4965455213164	4.90548198632057	4.63461343468746	3.90562041679325	4.69360892536705	4.81486783153049	5.05036334996748	5.10276653968358	4.67796766714669	5.40729407212337	3.90562041679325	3.90562041679325	3.90562041679325	3.90562041679325	4.2293644321626	3.90562041679325	3.90562041679325
AT1G22640	6.60782460258915	6.98992807784696	6.41489862719561	6.21444526373567	5.52626024958442	6.31573650912574	5.74693400589206	6.31992166451579	6.27897272326864	6.40314144028368	6.29978032637702	6.01258022765113	6.26974538597616	6.79588166696984	6.20142785270929	6.4648489677983	6.57113275253709	6.55869434656373	6.47310951778335	6.47681971199236	6.43526034907634	6.44749376385492	6.53794340576585	6.26048898395133	6.8809474496489	6.80600626097475	6.89265251014629	6.71600081094498	7.08209789869987	6.70747557993893	6.82297589046291	6.31807991278017	7.43426518241476	6.76777410447213	6.78379589931831	6.98320682677566	6.83471986147811	6.4046547763197	6.26588776962995	7.17854736429052	7.20875342235398	7.19282032576437	6.71271293550133	6.52083149535159	6.89879734465594	6.68783121877503	6.06968274938555	6.63560001857438	6.50503922239051
AT1G22650	6.12555965752469	6.46969236439556	6.10026183892616	6.42579942188686	6.56409240620567	6.07037159596219	6.08114926218472	5.80543044214302	6.48769100472781	5.85210201739262	5.9455645055755	6.01215609308751	6.92314975510253	6.98594257694101	7.02815775734091	6.15210519029132	6.523376737712	6.5984147161238	6.22318911474165	6.30738159123535	6.13479849345831	6.55079855986162	6.85879909112198	6.64260280481431	6.772654194558	6.81283950987933	6.64940845135333	5.89479983510326	6.47308696667885	5.61220604358136	6.96378586478838	7.20722409523818	7.31594842855467	5.977201769313	6.17404715979347	6.38344613948379	6.43569806343653	6.01041114186659	5.95398766401948	6.84309113187312	6.75555968181536	7.29717403264628	6.47141075640196	6.68589803643003	6.10458261115566	6.62428302239497	6.5541028861614	6.11363173643802	6.63111512407992
AT1G22690	5.86085690855298	5.36568676919755	5.44422776329318	6.15159628377847	5.72041996998847	7.00856879494399	7.3378104296581	7.43991316987525	6.40232349885477	6.27332694664847	7.22454281744981	5.78667087368491	7.63252373515492	7.51417171377217	7.66156086314977	6.29940288643859	6.89408735273642	6.58924467033972	5.13785803623309	5.08507605802837	5.79461570562568	7.46773932697196	7.92967139669883	7.58131417374536	7.81646077528566	7.44659277679925	7.24877988907523	7.88838271632088	8.32279314937313	8.09609733657146	6.53527762307681	7.75211645514386	7.70143215465897	6.96707154519956	7.74318953345973	7.85501565322564	7.57697443500711	7.01853949780129	6.36807360944848	7.40159726146304	7.23970367803796	7.60328927299299	7.22826128144327	6.77382551289089	6.51961206293813	6.32464355585787	6.10952566531652	6.62378684948484	7.89562899459274
AT1G22710	9.84443849055078	9.22910726728696	9.56796237988818	8.19199414750842	8.56924602165235	9.86936160150298	9.55162936987131	9.95293670802016	8.62662307258648	8.50377226850525	8.62508417074544	8.34690621834492	8.97658849875531	9.73304499498589	10.3303704308219	8.73733256304342	8.50630309850188	7.75588306635197	7.63361700523028	7.85407013305062	8.77567933115838	9.58702745939758	9.62433586572622	9.54795102864557	9.36360791956677	9.21498488087126	9.04654868109317	9.61641265496038	8.66074953753323	10.1563194523952	9.26649389505937	9.84564375700005	9.88144382494633	8.31559329653862	8.2386588145012	7.85923232664457	8.60263922357275	8.67342601528041	8.49667523187208	9.36157027669958	9.5005142648856	9.94834217416001	8.33304640669248	9.4558907670363	8.62126022518849	9.18099207333718	8.67793920811179	9.89310892424719	9.83645255937179
AT1G22740	6.06401641680207	6.20297927876127	6.8512730993955	5.74275603043036	6.55086272862081	6.01539178520241	5.64732572012337	6.019116600326	5.07367656036921	5.25795306039075	5.23871897380217	5.31910972274067	5.43306259037011	5.8831830790516	6.00384974256922	5.78005984988931	6.59434550706009	5.82762728734368	5.85627862074976	5.70236028508633	5.45980063250858	6.59615263230227	6.24886329381274	7.07751590033666	5.98796604136722	6.30301187727585	5.74608440504978	6.91575894011921	6.2645413103931	6.54690287826866	6.42422020079501	5.8968175144275	6.56902184958755	6.00423609030337	6.35418874763301	6.17470401968451	6.20887830399824	6.68437683354615	5.93426805172821	6.84344327805959	6.6675090152377	6.50735291733514	5.73031610363221	6.0638560747236	5.02731245419296	5.41196682841232	5.31077630459618	5.46129087504472	6.38029515906727
[truncated: 5,259 more rows]
[truncated: 109 more columns]
