# Supplementary material for: Canalization of genome-wide transcriptional activity in Arabidopsis thaliana accessions by MET1-dependent CG methylation
Source: Genome Biol. 2022 Dec 20;23:263. doi: 10.1186/s13059-022-02833-5 (PMC9768921; doi:10.1186/s13059-022-02833-5)
Supplement: Supplementary file 16 — Additional file 16: Dataset S13. Methylation values and coordinates of subset of CG-DMRs with a maximum of 7 'NA' calls across 73 libraries. [file 13059_2022_2833_MOESM16_ESM.bed]

Chr	Start	End	Tsu0_P2	Tsu0_WT	Aa0_WT	Bs1_P1	Tscha_P1	Tscha_P2	Tscha_WT	Bl1_WT	Nok3_P2	Nok3_WT	Ste0_WT	Cvi_WT	Ler_WT	Com1_P1	Col0_WT	Com1_P2	Col_P1_Pooled	ColC1P2_1	ColC1P2_3	Pi0_P1_3	Com1_WT	Ste0_P2	Est_WT	Mar_P1	Mar_P2	Mar_WT	Pi0_WT	Tsu_T4_P2_1	Tscha_T4_P1_1	Tscha_T4_P1_2	Tscha_T4_P1_3	Tscha_T4_Agamous	Aa0_P1	Bu0_P2_1	Bu0_P2_2	Bu0_P2_3	Bu0_P1_2	Baa_P2	Bu0_WT	Pi0_P1_2	Pi0_P1_1	Bs1_P2	Nok3_P1_1	Aa0_P2	Cvi_P2_2	Est_P1	Est_P2
2	Chr1	387931	387975	0	0	0	0	0	0	0	0	0	58.5375	0	0	95.8375	0	NA	0	0	0	0	0	76.3375	0	93.33333333	0	0	83.75	93.925	0	0	0	0	0	0	0	0	0	0	0	0	0	0	0	0	0	0	0
3	Chr1	428029	428155	0	0	0	0	0	0	0	89.0625	0	0	0	0	0	0	68.35	1.113333333	0	61.77333333	79.63333333	NA	0	0	58.33333333	0	0	NA	NA	0	0	0	0	0	0	0	0	0	0	0	0	NA	NA	0	0	0	0	0
10	Chr1	655939	655990	0	100	25	NA	0	0	76	73.34	0	100	91.675	0	71.42857143	0	100	0	0	80	78	7.142857143	96.3	0	90	0	0	75	NA	0	0	0	0	0	0	0	0	87.96666667	40	0	71.42857143	0	0	0	0	0	0	0
12	Chr1	810170	810209	0	61.16	87.5	0	0	NA	86.11666667	64.66	0	NA	63.9	0	94.45	0	78.33333333	0	0	100	75	0	NA	0	100	0	0	83.34	100	0	4.166666667	0	0	0	NA	0	0	90	43.34	0	NA	0	0	0	0	0	0	NA
13	Chr1	888512	888625	0	0	76.85555556	0	0	0	66.67142857	92.85714286	0	18.57142857	0	83.36153846	0	0	15.83	0	0	0	5.67	0	83.33333333	0	59.52857143	0	0	100	14.66	0	0	0	0	0	0	0	0	12.5	7.5	0	4.5	0	0	0	0	0	0	0
14	Chr1	958462	959331	0	1.285714286	0	0	0	0	0	0	0	0	0.7042253521	0	0	0	61.38846154	0	0.3676470588	96.42982456	93.7212766	0	0	0	0.6944444444	0	0	2.027027027	0	0	0	0	0.2102941176	0	0	0	0	0.2816901408	0	0	0.1913793103	0	0.2597402597	0	0	0.1857142857	0	0
15	Chr1	980271	980327	0	100	66.66666667	0	0	0	96.66	100	0	100	79.16666667	75	71.42857143	0	92.85714286	0	0	100	89.5875	0	54.77142857	0	80	0	0	50	50	0	0	0	0	0	0	0	0	NA	65.6375	0	100	0	0	0	0	0	0	0
16	Chr1	1061925	1062107	0	79.375	0	0	0	0	0	19.44444444	0	88.6	51.67	0	0.925	0	0	0	0	1.3875	0	0	63.52222222	0	0	0	0	0	90.005	0	0	0	0	0	0	0	0	86.57777778	41.14375	0	74.07777778	4.166666667	0	0	0	0	0	0
17	Chr1	1267488	1267543	0	0	60	0	0	0	60.625	81.425	0	41.675	90	0	39.675	0	50	0	0	58.325	62.5	0	57.0875	0	0	0	0	61.42857143	45.625	0	0	0	0	0	0	0	0	35.71428571	25	0	57.14285714	0	0	0	0	0	0	0
19	Chr1	1441480	1444559	1.278616352	86.45918367	85.9375	0.462962963	0.4543209877	0.457037037	86.13146853	87.43602941	0	82.51803279	100	92.30769231	89.47197452	0.1815217391	88.37755102	1.096052632	2.552252252	89.5959596	87.00089286	0.4490196078	90.63928571	0	87.39072848	1.158278146	1.740441176	86.58378378	87.48317757	0	0.2877697842	0.6147540984	0.4601226994	1.505063291	0	1.22804878	1.195394737	86.53921569	70.99470199	2.083333333	86.71589404	0.3917647059	0	0.198019802	0	0	0	0
22	Chr1	1610041	1610107	0	0	0	0	0	0	70	75.92222222	0	0	62.96666667	0	0	0	47.21666667	0	NA	92.37777778	75	0	50	0	0	0	0	43.75	30.55	0	0	0	0	0	0	3.125	0	23.61666667	13.08333333	0	8.333333333	0	0	0	0	0	0	0
24	Chr1	1676660	1677167	0	83.7027027	80.92	0	0	0	82.61363636	70	0	89.63809524	90.40344828	84.47631579	81.98157895	0	87.05	0	0.4771428571	80.79117647	87.46428571	0.9514285714	79.025	0	80.19142857	0	0	91.73428571	78.15135135	0	0	1.388888889	0	0.3289473684	0	0	0	85.06153846	56.3	0	82.04358974	0	0	1.3625	0	0	0	0
26	Chr1	1808474	1808530	0	0	77.77777778	0	0	0	46.11111111	85	0	78.57142857	0	3.7	0	0	64.16666667	0	0	73.34	85.425	0	44.6375	0	79.63333333	0	0	20	87.67	0	0	0	0	0	0	0	0	50	28.54	0	71.65714286	0	0	0	0	0	0	0
27	Chr1	1951445	1951513	0	91.675	66.66666667	0	0	0	92.85	8.333333333	0	0	86.42857143	0	94.2625	0	22.21666667	0	0	8.3375	0	0	100	0	78.75	0	0	75	94.75714286	0	0	0	0	0	0	3.125	0	95	26.45	0	85.4125	0	0	0	0	0	0	0
28	Chr1	2050461	2050531	0	95	90.14	0	0	0	50.74444444	100	0	60	62.95555556	64	65	0	80.83	0	0	68.325	85.18888889	0	0	0	0	0	0	NA	41.65	0	0	0	0	0	0	0	0	100	42.85714286	0	75	NA	0	0	0	0	0	0
29	Chr1	2409934	2412192	0	13.57866667	10.5695122	0.3676470588	0	0	13.0952381	12.82625	0	23.46266667	7.638095238	89.45882353	9.539130435	0	20	0	0	24.65733333	25.42278481	0	3.846153846	0	2.257471264	0.3784090909	0	12.19634146	6.546835443	0	0	0	0	0	0	0	0	24.52840909	11.98854167	1.428571429	18.83283582	0.8776315789	0	0	0	0	2.822222222	0
31	Chr1	2592494	2592569	0	100	88.9	0	0	0	91.67	100	0	63.88333333	57.14285714	59.55	85.60909091	0	50	0	0	86.3	91.80833333	0	70	0	95	0	0	92.5	89.16666667	0	0	0	0	2.083333333	0	0	0	96.94166667	15.95833333	0	84.025	0	0	0	0	0	0	0
32	Chr1	2778011	2778073	0	NA	96.97272727	NA	0	0	97.91666667	88.88888889	0	97.22222222	95.83333333	89.44166667	97.225	0	100	0	0	92.42727273	100	0	92.42727273	0	98.18181818	0	0	100	96.42857143	0	0	0	0	0	0	0	0	98.60833333	51.99166667	0	100	0	0	0	0	0	0	0
33	Chr1	2944189	2944439	0	81.81818182	83.3375	0	0	0	100	100	0	93.75	90.38461538	26.92307692	88.89166667	0	92.85714286	0	0	100	88.33333333	0	87.925	0	64.28571429	0	0	87.5	0	0	NA	0	0	0	NA	0	0	97.5	68.7	0	NA	0	0	0	NA	0	2.5	0
38	Chr1	3224947	3225004	0	0	0	0	0	0	33.33333333	25	0	0	NA	0	100	0	0	0	0	0	0	0	82	NA	0	0	0	0	31.42857143	0	0	0	0	0	0	0	0	83.34	58.2125	NA	100	0	0	0	0	0	0	NA
39	Chr1	3414199	3414854	0	90.945	84.85833333	0	6.665217391	3.886666667	79.86666667	97.85625	0	97.21666667	73.45714286	NA	95.1	3.429411765	87.4	10.29411765	0	96.73913043	86.14285714	0	86.17142857	0	75	0	4.1625	61.1	77.585	0	0	1.752631579	4.545454545	4.9625	7.495	0	0	92.48947368	89.26956522	4.456521739	84.72307692	2.22	1.666666667	0	0	2.777777778	NA	0
40	Chr1	3417249	3417307	0	25	58.33333333	0	0	0	88.34	95.83333333	0	0	20	0	0	0	71.67142857	0	0	45.825	66.675	0	0	0	100	0	0	83.33333333	94.3375	0	0	0	0	0	0	0	0	0	0	0	0	NA	0	0	0	0	0	0
41	Chr1	3665997	3666052	0	100	75	0	0	0	45.8375	0	0	66.66	0	0	36	0	66.66666667	0	0	96.42857143	77.1	0	88.675	0	88.75	0	0	0	93.34	0	0	0	NA	0	0	0	0	100	34.28571429	0	66.68	0	0	0	0	0	NA	0
42	Chr1	3683525	3683751	0	6.39	20.56	0	0	0	37.085	0	0	0	12.5	2.083333333	0	0	75	2.631578947	0	77.08125	63.15714286	0	0	0	5	0	0	0	67.22666667	0	0	0	0	0	0	0	0	14.81111111	1.280769231	0	7.142857143	0	0	0	0	0	0	0
43	Chr1	3811287	3811318	0	0	0	0	0	0	70	100	0	72.78333333	0	0	0	0	55.56666667	0	0	91.66666667	68.075	0	0	NA	51.38333333	0	0	0	0	NA	0	0	0	0	0	0	0	0	0	0	0	0	0	0	0	0	0	0
46	Chr1	3891837	3894556	0	85.84210526	85.97014925	0.4716981132	0.4032258065	0	83.512	73.25185185	0.3580645161	88.3325	82.28307692	82.93809524	90.51627907	0.5553030303	77.57142857	0	0.4032258065	84.78588235	81.69158879	0	84.9084507	0.2192982456	87.77027027	0.2973214286	0.5555555556	85.37924528	83.6959596	0	0.6849315068	1.341558442	0.1886792453	0.5700854701	0	0	0.191954023	83.0010989	68.73173077	0	78.49833333	0	0	0.7911392405	0	0	0.8080808081	0
47	Chr1	3932806	3933559	0	0	61.22631579	0.6578947368	0	0	64.5875	0	0.4638888889	35.18888889	0	12.17878788	0	0	56.43636364	0	0	51.55806452	80.06071429	2.022857143	0	0	68.39333333	0	0	0	11.76470588	0	0	0	0	0	0	0.6944444444	0	50.29117647	46.540625	0	75	0	0	1.040625	0	0.4911764706	1.515151515	0
48	Chr1	4073877	4073937	0	76.67	85.84	0	0	0	85.97	98	0	87.5	96	78.41111111	78.75	0	94.44444444	0	0	93.52222222	100	0	0	0	92.85714286	0	0	91.9	92.2875	0	0	0	0	0	0	0	0	73.81428571	24.95	0	65	0	0	NA	0	0	0	0
49	Chr1	4093182	4094405	5.335384615	84.43157895	81.95	31.57894737	8.847692308	6.794871795	55.53333333	93.6826087	0	NA	76.66756757	96.28974359	94.44583333	8.624561404	86.27647059	4.00952381	11.76470588	94.44583333	94.40285714	2.777777778	86.175	3.259701493	89.89	5.263157895	8.636363636	93.18571429	94.82758621	1.7484375	0	0.334	3.594117647	7.712903226	7.015789474	4.443333333	7.793548387	71.12857143	78.335	1.740298507	93.75	7.692307692	0	0	0	17.16969697	20.7	0.4970149254
51	Chr1	4422099	4423005	0	5.880769231	18.69	0	0	0	7.55	81.77619048	0	13.02083333	23.91304348	0	0	0	21.56470588	0	0	19.51153846	15.50833333	0	0	0	0	0	0	8.334782609	2.857142857	0	0	0	0.4766666667	0	0	0	0	0	0	0	0	0	0	0	0	0	1.233333333	0
52	Chr1	4423219	4423397	0	0	0	0	0	0	0	NA	0	0	0	0	0	0	0	0	0	0	0	0	0	0	0	0	0	0	0	0	0	0	0	0	0	0	0	84.09090909	77.78	0	NA	0	0	0	0	0	0	0
53	Chr1	4478990	4479056	0	0	0	0	0	0	68.4625	0	0	0	0	0	11.80833333	1.391666667	66.6625	0	0	97.5	89.225	0	0	0	33.32857143	0	NA	0	0	0	0	0	0	0	0	0	0	0	1.041666667	0	0	0	NA	0	0	0	0	0
54	Chr1	4511715	4512044	0	71.30666667	77.07419355	0	0	0	91.66896552	85.06206897	0	89.7137931	75	5.78	86.18387097	0	90	0	0	86.42222222	79.6	0	76.60384615	0	79.80769231	0	0	77.60625	81.78846154	0	0	0	0	0	0	0	1	65.74761905	31.61142857	0	67.42727273	0	0	0	0	0	0	0
56	Chr1	4620449	4621635	0	14.32692308	0	0	0	0	85.7537037	5.134	0	63.62857143	94.90833333	0.1865671642	1.392537313	0	61.97142857	0	1.111111111	89.58	88.90363636	0	3.955882353	0	67.15	0	0	0	9.387755102	0	0	0	0	0.5102040816	0	0.8064516129	0	2.727272727	1.582	0	3.20754717	0	0.6327586207	0.9615384615	0	0	0	0
57	Chr1	4637195	4637263	0	0	65.81428571	0	0	0	75	66.675	0	78.57142857	90.71428571	0	53.21	0	77.27272727	0	0	100	88.64615385	0	67.95384615	0	72.67142857	0	0	62.83076923	67.40833333	0	0	0	0	0	0	0	1.785714286	78.81428571	54.05714286	0	86.42857143	0	0	0	0	0	0	0
59	Chr1	4725062	4725130	0	0	0	0	0	0	50.59285714	51.64375	0	58.33333333	38.57	0	0	0	31.25	0	0	81.34	67.78666667	0	26.41538462	0	0	0	0	40.74444444	0	0	0	0	0	0	0	0	0	48.62857143	15.66666667	0	39.73846154	0	0	1.1	0	0	0	0
60	Chr1	4860255	4860638	0	33.915	87.76111111	0	0	1.19047619	72.77333333	80.77083333	0	100	87.04444444	0	78.96923077	0	82.57727273	0	0	89.0625	82.5	0	19.16666667	0	82.02173913	0	0	84.26666667	41.75	0	0	0	0	0	0	0	0	88.11363636	50.78235294	0	94.44666667	0	0	0	0	1.3875	0	3.571428571
61	Chr1	4961207	4961248	0	90.625	56.25	0	0	0	89.5875	93.3	0	94.28571429	84.16666667	0	100	0	80	0	0	100	97.14285714	0	91.67142857	0	75	0	0	71.42857143	91.675	0	0	0	0	0	0	0	0	92.2875	60.0375	0	80.8375	0	0	0	0	0	0	0
62	Chr1	5015275	5015313	0	100	60	0	0	0	90	97.61666667	0	100	88.9	0	71.1	0	41.66666667	0	0	66.66666667	56.95	0	63.33333333	0	85	0	0	100	87.5	0	0	0	NA	0	0	0	NA	66.675	51.18333333	0	55.56666667	0	0	0	0	0	0	0
63	Chr1	5072730	5072963	0	0	0	0	0	0	91.27222222	0	0	0	1.85	0	93.81	0	0	0	0	0	0	0	82.78	0	0	0	0	0	73.92352941	0	0	0	0	0	0	0	0	0	0	0	0	0	0	0	0	0	0	NA
64	Chr1	5101686	5102263	0.9615384615	93.26923077	95.53181818	6.665	0	0	95.37222222	90.47857143	5.263157895	78.67333333	92.39130435	92.90526316	80.73846154	0	81.67	6.25	0	87.74705882	81.15384615	4.627777778	71.97272727	1.086956522	33.33333333	5.263157895	0	93.34	90	0	0	0	0.8	0	2.777777778	6.440909091	0	90.82857143	82.87222222	0	89.74615385	0	0	2.272727273	0	0	2.777777778	1.086956522
65	Chr1	5163023	5163075	0	100	73.75	0	0	0	83.325	84.1375	0	72.23333333	66.66666667	0	63.5375	0	77.78333333	0	0	100	100	0	76.38333333	0	75	0	2.385714286	50	71.875	0	0	0	0	0	0	0	0	90	50.925	0	75	0	0	0	0	0	0	NA
66	Chr1	5914347	5916548	0.4971014493	86.25342466	82.40392157	0.6283018868	0.5921052632	0	86.03684211	87.85714286	0.555	86.18292683	86.93333333	85.26153846	90.34931507	1.389393939	63.45925926	0.8833333333	0.5045454545	86.38723404	86.97090909	1.601923077	87.85384615	0.3445783133	86.07333333	0.2168831169	0.5779411765	87.48245614	85.17	0	0	1.612903226	0.2141025641	0.5871794872	0	0.09102564103	0.7936507937	77.40333333	51.64057971	13.33333333	82.38166667	2.043396226	1.219512195	0	0	0	0	0.7145454545
67	Chr1	5958622	5959533	0	89.21764706	100	0	0	0.78125	77.78	89.65862069	1.111111111	96.42857143	88.70444444	88.84237288	86.31428571	0.8196721311	82.46315789	0	1.221333333	94	95.23809524	1.838235294	90.52352941	0	85.71428571	0.2717391304	0	80.70909091	83.58484848	0	0	0	0	0.7692307692	0	0	0	86.54230769	39.82083333	0	91.37931034	0	0	0	0	0.2061728395	0.69375	0
68	Chr1	5974915	5975811	0	85	90.15151515	0	0	0	92.94117647	92.01666667	0	100	93.5	89.28571429	93.33243243	0	100	0.3553191489	0	94.88372093	95.45454545	0	91.66666667	0.8552631579	100	0	0	85.92413793	93.14117647	0	0	0	0	0	0	1.470588235	0	83.16938776	85.85714286	0	97.22222222	0	0	0	0	1.351351351	0	0
69	Chr1	6067917	6067965	0	83.33333333	37.5	0	0	0	95.83333333	0	0	0	0	0	0	0	75	0	0	93.75	72.23333333	0	0	0	0	0	0	0	0	0	0	0	0	0	0	0	0	0	0	0	0	0	0	0	0	0	0	NA
70	Chr1	6108465	6108577	0	56.16	0	0	0	0	96.19285714	4.285714286	0	0	52.38571429	0	47.5	0	0	0	0	0	0	0	0	0	83.1	0	0	97.72727273	22.77857143	0	0	0	0	0	0	0	0	8.571428571	1.67	0	8.325	0	0	2.378571429	0	0	0	0
72	Chr1	6154965	6155063	0	50	0	0	0	0	49	70	0	15.27083333	87.04444444	0	2.380952381	NA	100	0	0	81.1	80.26315789	0	61.11666667	0	33.33636364	0	0	67.3625	73.57857143	0	0	0	0	NA	0	0	0	0	0	0	0	0	0	0	0	NA	0	0
74	Chr1	6210868	6212142	0	97.66333333	76.51590909	0	0	0	92.66833333	89.84193548	0	79.85090909	94.7765625	92.49615385	88.18813559	0	84.27735849	0.2648148148	0	86.40319149	81.51066667	0	85.93506494	0	91.45696203	0	0	86.58780488	89.32264151	0	0	0	0	0	0	0	0	90.81944444	46.9677686	0	92.29811321	0	0.2659574468	0	0.3827586207	0	0	0
75	Chr1	6275612	6276601	0	97.81904762	90.38461538	0	0.7085106383	0	94.64285714	94.86842105	0	90.15151515	85.315625	NA	94.72537313	0	81.332	0	0	98.6125	87.5	0.5128205128	97.82608696	0	93.33333333	0	0	93.1173913	88.70967742	0	0	0	0	0	0	0	0	94.29811321	45.22291667	0	82.505	0.5128205128	0	0	0.8333333333	0	NA	0
76	Chr1	6387722	6387779	0	95	74	0	0	0	46.68	90	0	45.34	93.34	37.5	78.1	0	50	0	0	100	75	0	90	0	80	0	0	95.83333333	83.33333333	0	0	0	0	0	0	0	0	100	37.16	0	56.25	0	0	0	0	0	0	0
77	Chr1	6472732	6473364	0	42.70625	91.27142857	NA	0	0	84.31470588	84.21315789	0	94.44761905	91.42926829	NA	60.57826087	0	87.64482759	0	0	93.03181818	87.36041667	0	88.31282051	0	91.096875	0	0	35.71428571	79.332	0	NA	0	0	0	0	0.5	0	87.38	56.8725	0	83.09117647	0	0	0	0	0	NA	0
78	Chr1	6487280	6487580	0	88.05833333	0	0	0	0	63.7375	0	0	0	3.846153846	0	0	0	0	0	0	0	0	0	54.41818182	0	0	0	0	83.47142857	0	0	0	0	0	0	0	1.021428571	0	0	0	0	0	0	0	0	0	0	0	0
79	Chr1	6589398	6594280	0	11.54104046	77.62068966	0	0.09175824176	0	1.547857143	5.6008	0	3.240740741	78.967	6.668987342	83.27063492	0.1257861635	83.74234234	0.7243478261	1.583802817	84.67672414	86.35972222	1.82265625	81.4504065	2.400847458	8.907586207	0	0	16.67482014	76.07539683	0	0	0.23125	0.3086419753	0	1.855462185	1.149090909	2.484821429	73.11564626	59.01263736	1.01474359	79.54285714	0.652173913	3.308333333	0.3067484663	0	1.163428571	0.225	0.3846153846
80	Chr1	6640290	6641042	0	93.714	92.91794872	0	0	0	85.41666667	86.2372093	0.3479166667	84.85	NA	77.11020408	83.63928571	0	65.95714286	0	0	71.74	83.70816327	0	84.50740741	NA	89.35	0	0.4651162791	82.05581395	75.60454545	0	0	0	0	0	0	0	0	82.51702128	66.16727273	0	87.34444444	0	0	0	0	0	0	0
81	Chr1	6692982	6693186	0	0	0	0	0	0	47.4	10.005	0	0	0	0	0.6666666667	0	45.45454545	0	0	79.70588235	76.32105263	0	0	0	0	0	0	0	8.886666667	0	0	0	0	0	0	0	0	0	0	0	0	0	0	0	0	0	0	0
85	Chr1	6870876	6871274	0	0	0	0	0	0	91.66666667	100	0	NA	0	100	0	0	0	0	0	0	0	0	0	0	0	0	0	0	89.38571429	0	0	0	0	0	0	0	0	0	0	NA	0	0	0	0	NA	0	0	0
86	Chr1	7036649	7037288	0	74.7	90.04545455	2.437931034	1.470588235	0	69.7	91.16086957	0	70.83333333	86.01666667	87.875	89.33478261	0.3964285714	86.10952381	3.703703704	2.857142857	89.47368421	85.71428571	1.513636364	85.68	2.908	83.02727273	0	25	100	88.78823529	0	0	0	0	4.545454545	0.462962963	7.692307692	0	84.68461538	88.1	1.762962963	NA	1.752631579	0	0.8714285714	7.142857143	0	4.555172414	14.28571429
90	Chr1	7149463	7149520	0	9.246666667	0	0	0	0	45	0	0	0	0	0	0	0	22.22	0	0	62.5	35.20625	0	0	2.272727273	0	0	6.25	21.66666667	44	0	0	0	0	0	0	0	0	0	0	0	0	0	0	0	0	0	0	0
91	Chr1	7156540	7156629	0	75.00833333	66.66666667	0	0	0	84.25555556	55.56666667	0	96.42857143	76.18571429	59.47272727	91.66666667	0	82.5	0	0	69.7	85.71428571	0	92.14285714	0	97.5	0	0	78.57142857	83.92857143	0	0	0	0	0	0	0	0	70.04545455	25.70714286	0	71.42857143	0	0	0	0	0	0	0
92	Chr1	7229398	7229444	0	0	0	0	0	0	0	71.67	0	0	0	0	8.33	0	0	0	0	0	0	0	13.33	0	20	0	0	0	0	0	0	0	0	0	0	0	0	0	0	0	0	0	0	NA	0	0	0	0
93	Chr1	7495603	7495670	0	0	8.333333333	0	0	0	78.125	66.42857143	0	63.9	0	0	36.33333333	0	33.33571429	0	0	47.50833333	55.95714286	0	0	0	56.75	0	0	0	24.725	0	0	0	0	0	0	0	0	0	0	0	0	0	0	0	0	0	0	0
94	Chr1	7502623	7502658	0	0	10	0	0	0	76.05	50	0	76.0375	83.33333333	0	88.125	0	50	0	0	55	88.9	0	87.5	0	100	0	0	NA	84.7375	0	0	0	0	0	0	0	0	33.33333333	55.95714286	0	66.66666667	0	0	0	0	0	0	0
95	Chr1	7653584	7653680	0	86.78571429	92.85714286	0	0	0	84.85454545	80.47857143	0	88.88333333	59.375	0	55.72857143	0	100	0	0	88.2	97.14285714	0	12.96666667	0	69.45	0	0	22.22222222	91.66666667	0	3.846153846	0	0	0	0	0	0	0.7928571429	0	0	0	0	0	0	0	0	0	0
97	Chr1	7768563	7768605	0	79.75714286	0	0	0	0	78.3375	0	0	81.25	0	0	0	0	47.925	0	0	83.33333333	93.75	0	59.375	0	86.68	0	0	68.625	81.9875	0	0	0	0	0	0	0	0	0	0	0	0	0	0	0	0	0	0	0
98	Chr1	7803810	7804344	0	84.17619048	0	0	0	0	0	0	0	0	0	0.3264705882	67.45681818	0	0	0	0	0	0.6944444444	0	0	0	0	0	0	0	8.117948718	0	0	0	0	0	0	0	0	0	0	0	0	0	0	0	0	0	0	0
99	Chr1	7891877	7891932	0	0	0	0	0	0	0	37.27272727	0	0	0	0	0	0	0	10	0	0	0	0	0	0	0	0	0	0	16.24375	NA	0	0	1.818181818	0	0	0	0	0	0	0	0	0	0	0	0	0	0	0
101	Chr1	7985045	7986485	2.381428571	81.56382979	87.13529412	14.39242424	3.085185185	4.922727273	50	90.90909091	0	100	92.85714286	92.64454545	86.36282051	2.941176471	85.12142857	0	8.328915663	90.47662338	93.20461538	6.174074074	75.74545455	2.262962963	90	3.8	3.55	89.28571429	79.685	5.168965517	0	1.449275362	0.7352941176	3.702777778	4.972727273	3.351351351	5.211702128	85.11022727	77.84886364	0.5555555556	80.79090909	10.695	6.311764706	3.861176471	0	3.763529412	10.15175439	0
102	Chr1	8022939	8023002	0	0	52.38571429	0	0	0	0	0	0	37.5	3.125	0	0	0	12.5	0	0	0	0	0	0	0	0	2.222222222	0	25	0	0	0	0	0	0	0	0	0	11.9125	9.375	0	14.1625	0	0	0	0	0	0	0
103	Chr1	8070463	8070515	0	91.66666667	93.94545455	0	0	0	100	23.33	0	96.67	95.45454545	56.06363636	86.25	0	NA	0	0	28.02727273	27.78333333	0	100	0	85	0	0	100	100	0	0	0	0	0	0	0	0	93.34	41.65833333	0	83.33333333	0	0	0	0	0	0	0
104	Chr1	8158531	8158694	0	11.11111111	0	0	0	0	80.95714286	76.74166667	0	45	7.223809524	0	4.384210526	0	37.99166667	0	0	52.74615385	45.8375	0	64.82857143	0	65.4	0	0	19.28571429	59.71666667	0	0	0	0	0	0	0	0	9.615384615	4.922727273	0	0	0	0	0	0	0	0	0
107	Chr1	8357006	8357094	0	52.08125	55.76923077	0	0	0	65	0	0	100	0	0	34.5125	0	13.77333333	0	0	0	0	0	26.04375	0	0	0	0	0	72.70625	0	0	0	0	0	0	0	0	77.575	4.0625	0	84.52857143	0	0	0	0	0	0	NA
109	Chr1	8456108	8461779	0	86.64408602	82.48703704	0	0	0	NA	85.96578947	0	85.29411765	89.82327044	46.05526316	91.13630573	0	85.78290598	0	0.3225806452	89.89821429	83.44086022	0	81.53243243	0	82.9757764	0.3141304348	0.2213178295	85.38348214	86.46726457	0.1892045455	0	0	0.0625	0.1827751196	0.1063694268	0.08033707865	2.414285714	79.25506329	50.37736842	0	83.9847619	0	0	0	0	0.3486910995	0	0
111	Chr1	8619872	8619910	0	0	NA	0	0	0	57.93333333	0	0	73.33333333	41.675	50	0	0	65	0	0	83.34	76.03333333	0	0	0	54.16666667	0	0	66.66666667	72.91666667	0	0	0	0	0	0	0	0	0	4	0	0	0	0	0	0	0	0	0
113	Chr1	8728910	8733695	0	0	0	0	0	0	54.44666667	68.18181818	0	0	0	NA	88.80481928	0	84.30833333	0	1.201162791	91.11511628	90.49680851	0	0	0	65.725	0	0	68.52222222	47.82307692	0	0	0	0	0	0	0	0	0	0	0	0	0	0	0	0	0	NA	0
114	Chr1	8762229	8762283	0	83.33333333	0	0	0	0	91.675	86.66	0	0	92.05	0	81.88333333	0	0	0	0	0	0	0	66	0	94.45	0	0	100	0	0	0	0	0	0	0	0	0	66.66666667	33.33333333	0	66.65	0	0	0	5.55	0	0	0
119	Chr1	9174215	9174644	0	95.475	NA	0	0	0	95.45454545	20.23571429	0	88.1	96.275	95	93.05384615	0	86.11666667	0	0	93.18181818	97.14166667	0	80.83	0	94.58125	1.428571429	0	100	0	0	0	0	0	0	0	0	0	74.07777778	89.30833333	0	87.88181818	0	0	0	0	0	0	0
121	Chr1	9250447	9250658	1.19047619	0	2.775	0	0	0	58.9125	0	0	0	36.36363636	0	8.813636364	0	63.93571429	0	0	82.78	85.41666667	0	3.75	0	0	0	0	0	15.72380952	0	0	0	0	0	0	0	0	2.807692308	0.9615384615	0	3.64375	0	0	0	0	0	0	0
122	Chr1	9304739	9306221	2.5	85.56530612	83.54782609	7.654054054	1.601923077	0.6529411765	90.74444444	93.75	0	82.45789474	NA	86.17297297	85.00526316	4.885964912	89.668	7.225490196	5.627272727	85.54117647	87.74705882	5.775555556	85.5	0	81.61034483	3.140983607	1.148275862	82.775	83.18888889	1.11	0	0	0.334	5.256363636	1.886792453	5.913636364	7.14047619	83.60322581	79.48292683	0	85.08947368	4.760714286	5.748387097	2.130232558	0	1.4575	6.617647059	0
125	Chr1	9489667	9489722	0	76.0375	100	0	0	0	71.42857143	100	NA	50	100	0	96.66666667	0	93.75	0	0	93.75	86	0	63.81428571	0	93.34	0	0	92.85714286	100	0	0	0	0	0	0	0	0	60	19.7875	0	NA	0	0	0	0	0	0	0
126	Chr1	9535669	9535704	0	58.33333333	0	0	0	0	71.66666667	80.56666667	0	0	74	0	0	0	50	0	0	58.33333333	61.11666667	0	50	0	0	0	0	58.33333333	0	0	0	0	0	0	0	0	0	0	0	0	0	0	NA	0	0	0	0	0
127	Chr1	9540623	9540665	0	20	0	0	0	0	87.62857143	80	0	0	0	0	58.84285714	0	0	0	0	80.95714286	80.95714286	0	100	0	88.9	0	0	NA	0	0	NA	0	0	0	0	0	0	0	0	0	0	0	0	0	0	0	0	0
128	Chr1	9676407	9682042	0	100	88.0952381	4.627777778	0	0	95.4175	90.6	0.2485074627	90.45333333	94.45	90.66842105	96.27654321	0	86.94666667	NA	0	94.12315789	89.19142857	2.941176471	93.75	0	0	0	0	95.23809524	84.76428571	2.173913043	0	0	1.612903226	2.5	0.8695652174	1.953030303	0.4601226994	87.71986755	77.42592593	0	84.24806202	0	0	0	0.2	1.595744681	7.4	0.925
129	Chr1	9682448	9685185	0	NA	92.30769231	0.74	0	NA	92.42857143	90.86129032	0.7388535032	86.02419355	NA	93.58253968	84.1	0	91.77446809	0	0	93.27977528	94.20666667	0	NA	0	NA	0	0	100	100	NA	0	0	0	0	0	1.035263158	0.9576687117	83.08214286	73.74213836	0	86.52395833	0	0	0	0.3601351351	0	2.409638554	0
130	Chr1	9685186	9687306	0	NA	95.83333333	0	0	NA	89.07058824	94.64285714	0.78125	78.59166667	87.47777778	93.78717949	88.004	0	90.27916667	0	0	92.18448276	90.84647887	0	66.66666667	0	100	2	0	87.03703704	100	0	0	NA	0	0	0	1.6125	0.5851485149	87.74206349	77.90430108	0	88.56744186	12.5	0	0	0.871559633	0	0.6097560976	0
135	Chr1	9829214	9829522	0	1.3875	2.9	0	0	0	0	0	0	0	23.33333333	76.13076923	0	0	62.75294118	0	0	66.67	77.54347826	0	10.6	0	4.132	0	1.470588235	68.05833333	0	0	0	0	0	0	0	0	0	0	0	0	0	0	0	0	0	0	0	0
136	Chr1	9843053	9843690	0	94.23076923	NA	NA	0	0	93.34	87.96666667	0	0	0	78.57857143	NA	2.777777778	21.50909091	0	0	0	0	0	80	0	NA	0	0	0	0	0	0	0	0	0	0	0	0	0	0	0	0	0	0	0	0	0	0	0
137	Chr1	9844186	9844925	0	50	91.66666667	0	0	0	100	91.66818182	0	5.902777778	6	83.33684211	86.36774194	0	9.117647059	0	0	4.078723404	4.277358491	0	82.60869565	0	NA	0	0	0	10.11964286	0	0	0	0	1.447826087	0	0	0	3.955384615	0.4918032787	0	3.029545455	0	0	0	0	0	0	0.2830508475
138	Chr1	9865318	9867509	0	88.83913043	62.82307692	0	0	0	75.8037037	69.26111111	0	53.60833333	50	82.44285714	86.88070175	0	79.26111111	0	0.8035714286	78.66984127	82.79019608	4.165	77.27272727	2.561538462	91.66666667	0	0	0	59.025	0	0	0	0	0	0	0.8695652174	0.5882352941	65.868	62.640625	0.5725490196	69.63333333	2.5	0	0	0	0	3.7	0
140	Chr1	9999433	9999493	0	0	26.67	0	0	0	55.42	52.78333333	0	66.67	11.11111111	16.65	19.17	0	79.63333333	0	0	NA	87.5	0	68.52222222	0	50	0	0	94.44444444	81.25	0	0	0	0	0	0	0	0	0	0	0	0	0	0	0	0	0	0	0
143	Chr1	10093336	10093370	0	92.7125	95	0	0	0	100	100	0	0	100	0	90	0	100	0	0	50	91.9625	0	NA	0	86.11666667	0	0	96.42857143	NA	0	0	0	0	0	0	0	0	100	59.52857143	0	100	NA	8.325	NA	0	0	0	0
144	Chr1	10152676	10156819	3.029090909	85.5	79.09583333	0.4561643836	0.5813953488	0	77.11	80.41666667	1.861702128	88.10588235	77.53421053	79.74615385	87.11551724	1.666129032	86.35746269	0	0.1162790698	88.48121827	88.82154696	0.843373494	84.27307692	2.525757576	86.92093023	0.783	1.272222222	83.89893617	80.88505747	2	0	0	0.555	2.310526316	1.206896552	0.9706521739	0.3623188406	76.89814815	77.43896104	0.1657004831	76.54074074	0.5842105263	0.8763157895	1.282692308	0.9416666667	0	0	0
145	Chr1	10169751	10170157	0	0	0	0	0	0	33.33333333	0	0	0	0	69.52380952	74.02727273	0	0	0	1.176470588	0	0	0	0	0	0	0	0	0	0	0	0	0	0	0	0	2.631578947	0	35.4125	25.46111111	0	25	0	0	0	0	0	0	0
146	Chr1	10173136	10173439	0	0	0	0	0	0	73.64545455	60	0	0	NA	0	0	0	50	0	0	75.61666667	77.0875	0	5.130769231	0	88.05833333	0	0	0	46.8	0	0	0	0	0	0	0	0	0	0	0	0	0	0	0	0	0	0	0
147	Chr1	10209253	10209328	0	89.45	0	0	0	0	38.125	83.34285714	0	71.3	66.66666667	0	5	0	33.33333333	0	0	42.58888889	50	0	54.16666667	0	0	0	0	88	25	0	0	0	0	0	NA	0	0	0	0	0	0	0	0	0	0	0	0	0
149	Chr1	10276441	10277378	0	0	0.8333333333	0	0	0.6166666667	83.3375	4.890163934	0	5.7925	1.571698113	0	0.2049180328	0	1.282051282	0	0	1.967213115	0	0	0	0	0	0	0	8.398	91.7097561	0	0	0	0	0	0	0	0	5.21147541	0.3042553191	0	0.78125	0	0	0	0	0.2192982456	0	0
151	Chr1	10297810	10300117	0	16.96885246	31.81818182	0	0	0	7.511267606	29.03684211	0.3448275862	30.51384615	12.31960784	85.50151515	25.25810811	0	35.5	0	0	32.55471698	32.25344828	0	36.8	0	0	0	0	7.936507937	14.50555556	0	0	0	0	0	0	0	0	22.97538462	10.76911765	1.85483871	26.3983871	0	0	0	0	0	0.7744186047	0
152	Chr1	10439193	10439261	0	86.45	88.5375	0	0	0	75	95.24285714	0	100	100	96.3	87.5	0	83.35	0	0	96.42857143	100	0	92.85714286	0	100	0	0	95.83333333	100	0	0	0	0	NA	0	0	0	91.675	37.5	0	85	0	0	0	0	0	0	0
154	Chr1	10490310	10491176	0	85.42	95.14166667	0	0	0	92.36842105	89.36153846	0	86.555	81.93214286	95.06296296	82.068	0	89.29615385	0	1.059259259	87.7	84.1	0	94.42592593	0	86.04375	0	0	88.75	79.82777778	2.173913043	0	0	0	0	0	0	1.428571429	74.45	80.55	0	84.255	0	0	0	0.5958333333	3.238888889	1.904761905	0
155	Chr1	10506501	10507408	0	88.60909091	87.50444444	0	0	0	91.93513514	86.22894737	0	88.19444444	85.90535714	80.07692308	80.42045455	1.612903226	91.98571429	0.3225806452	0	83.73518519	84.79014085	0	89.1675	0	93.04545455	0	0	87.5	85.01458333	0	0	0	0	0	0	0	0	85.66323529	81.05066667	0	91.66818182	1.785714286	0.5842105263	0	1.233333333	0.2816901408	0	0.6557377049
156	Chr1	10531861	10534865	0.8333333333	88.26608696	91.66956522	0.3787878788	0.5208333333	0.8974358974	81.87115385	86.88448276	0.6632653061	90.98589744	94.52843137	84.01544715	88.39520548	0.5303030303	90.78947368	0.8421052632	0.4276315789	93.53267327	90.75384615	0.4764285714	87.53626374	1.578145695	86.73416667	2.433727811	0	84.57603306	88.94532374	0.9916666667	2.325581395	0.6666666667	0.6944444444	0.5681818182	0.7978723404	0.406504065	0	84.71030928	59.69736842	0.7633587786	82.38860759	0.1886792453	0.3521126761	0.3780141844	1.212121212	1.470588235	1.03592233	0.3872093023
158	Chr1	10686125	10686262	0	76.74545455	67.43333333	0	0	0	85.63846154	81.81818182	0	100	86.07272727	0	70.00555556	0	81.25	0	0	90.33333333	93.79090909	0	55.26842105	0	0	0	0	61.89090909	90.90909091	0	0	0	0	0	0	0	2.380952381	92.59444444	32.05294118	0	100	0	0	0	0	0	0	0
162	Chr1	10906347	10906499	0	81.875	83.33333333	0	0	0	88.34	74.30833333	0	43.59230769	44.46666667	0	0	0	55.95714286	0	0	83.3375	73.33333333	0	88.55	0	15.15454545	0	0	31.47777778	92.30769231	0	0	0	0	0	0	0	0	82.69230769	37.5	0	80.55	0	0	0	0	0	0	0
163	Chr1	10944577	10944647	0	0	0	0	0	0	0	0	0	0	0	0	0	0	0	0	0	15.175	0	0	0	NA	0	0	0	2.08125	100	0	0	0	0	0	0	0	0	64.75	32.68461538	0	35.04666667	NA	NA	0	0	0	0	0
164	Chr1	10971423	10971865	0	91.85185185	42.75862069	0	0	0	87.83478261	74.3375	0	81.56875	0	100	75.55806452	0	0	0	0	0	2.777777778	0	82.84347826	0.8333333333	0	0	0	0	74.38518519	0	0	0	0	0	0	0	0	0	0	0	0	0	0	0	0	0	0	0
170	Chr1	11134840	11134928	0	62.37142857	47.14285714	0	0	0	NA	78.1125	NA	NA	9.090909091	1.25	18.52222222	0	20.8375	0	0	45.825	13.63636364	0	0	0	20	0	0	47.6125	71.20909091	0	0	0	0	0	0	0	0	1.25	0	0	0	0	0	0	NA	0	0	0
172	Chr1	11254504	11254697	0	74.07777778	85.29411765	0	0	0	89.73684211	96.54705882	0	80	41.66666667	17.70625	78.33	0	81.25	0	0	81.94166667	72.46190476	0	82.14285714	0	100	0	0	81.25	77.78333333	0	2.777777778	0	0	0	0	0	1.086956522	89.3125	36.37368421	0	83.33333333	0	0	0	0	0	0	0
180	Chr1	11399875	11400061	0	81.86875	83.8625	0	0	0	93.75	88.1	0	100	73.59230769	59.68666667	90	0	81.12	0	0	87.5	82.14285714	0	72.22	0	100	0.7590909091	0	90	86.57368421	0	0	0	0	0	0	0	0.9277777778	68.8047619	34.51578947	0	75	0	0	0	0	0	0	0
184	Chr1	11451296	11451659	0	0	5.895121951	1.136363636	0	0	92.69111111	20.71428571	0	27.56538462	0	0.1711111111	0.2173913043	0	0	0	0	0	0	0	30.04047619	0	0.8744186047	0	0	0.4347826087	33.12888889	0	0	0	0	0.9514285714	0	0	0	0	0	0	0	0	0	0	0	0	0	0
185	Chr1	11453818	11455663	0	0	0	0	0	0	88.89444444	25	0	0.1265151515	0	80.77115385	0	0	0	0	0	0	0	0	94.79375	0	80.03407407	0	0	0	52.17391304	0	0	0	0	0	0	0	0	0.3676470588	0.1222222222	0	0	0	0	0	0	0	0	0
186	Chr1	11479001	11479764	0	17.07272727	92.62727273	0	0	0	70.8375	97.02619048	0	59.18367347	53.40652174	32.434	75	1.111111111	84.6875	0	0	94.268	87.04	0	88.63636364	0	97.22083333	0	0	62.0755102	88.68125	0	0	0	0	0	0	0	0	77.77777778	71.25	0	NA	0	0	0	0	0	0	0
193	Chr1	11609327	11609384	0	100	90	0	0	0	88.89166667	100	0	100	0	0	81.25	0	NA	0	0	57.5	70	NA	50	0	75	0	0	75	100	0	NA	0	0	0	0	0	0	87.5	13.34166667	0	100	0	NA	0	0	0	NA	0
195	Chr1	11640813	11641218	0	0	48.15185185	0	0.4771428571	0	91.11111111	56.795	0	62.46428571	63.89	0	61.70638298	0	79.48846154	0	0	78.275	79.7925	0	70.83333333	0	71.6375	0	0.5681818182	79.16666667	69.1675	0	0	0	0	0	0	0	0	0	0	1.666666667	0	0	0	0	0	0	0	0
197	Chr1	11678535	11678739	0	0	0	0	0	0	65.44	0	NA	NA	0	0	40.17222222	0	60	0	2.083333333	0	67.17272727	0	38.9	0	45.12142857	0	0	0	52.56153846	0	0	0	0	0	0	0	0	0	0	0	0	0	0	4.757142857	NA	0	0	0
199	Chr1	11700021	11701757	2.901785714	77.4	79.925	1.383018868	0	0.6944444444	75.46727273	79.60535714	0	42.98333333	78.575	66.88	81.242	0	77.44	0.3408163265	1.296296296	74.64705882	84.4775	0.2648148148	84.00204082	0.5561403509	68.828125	0	0.4716981132	77.606	78.88039216	0.4911764706	0.6795918367	0.182	0.21	0	1.665957447	1.274509804	1.639215686	70.42708333	65.41153846	1.892307692	76.92592593	1.073076923	3.009259259	1.148275862	0	0.7744186047	0	0
200	Chr1	11706624	11708830	0	89.42758621	83.79863014	0.4625	0	0	90.45151515	88.58539326	1.694915254	91.934	87.29166667	90.625	88.42461538	0.5271604938	85.76666667	1.65974026	0.3125	87.88412698	93.91369863	0	88.62666667	0.9911392405	91.42857143	1.039534884	1.287951807	91.75125	92.11348315	0	0	0	0	4.545454545	0.4897058824	1.3	1.509411765	88.11392405	81.48901099	1.359550562	86.29354839	2.272727273	1.379310345	1.807042254	0.8823529412	0.6172839506	0	0
205	Chr1	11914002	11914098	0	0	100	0	0	0	21.76428571	79.75555556	0	78.57142857	27.58125	0	67.325	0	83.33333333	0	0	95.8375	86.11666667	0	75.59285714	0	82.81875	0	0	88.125	87.72727273	0	0	0	0	0	0	0	0	87.70625	44.30625	0	80.3125	0	0	0	0	0	0	0
207	Chr1	12014682	12020447	0.4215189873	88.65571429	81.89459459	0.2072463768	0	0	90.2852459	83.63613861	0.7575757576	81.36101695	93.12926829	68.41413043	85.06064815	0	81.49929577	0	0.234741784	91.40387597	88.05882353	0	83.71084337	0	86.48509615	0	0.4081632653	72.22380952	80.66037736	0	0	0	0.2816901408	0	0	0.23125	0	84.76725664	60.10727273	0	84.39298246	0	0	0	0	1.685393258	0.2272727273	0.9123287671
209	Chr1	12176147	12177258	1.148275862	96.91481481	95.61578947	0	0.7575757576	0	90.835	94.24	0	86.509375	90.38461538	92.34772727	85.64230769	0	81.332	0	1	95.40540541	92.94666667	0	89.88571429	0	91.52916667	0.7568181818	0.5263157895	84.94705882	75.34583333	0	0	1.219512195	0	0	0	0.925	0	88.51052632	51.37222222	0	86.23478261	0	1.428571429	0	0	1.110416667	0	0
211	Chr1	12263229	12263654	0	84.375	65	8.333333333	8.333333333	0	95.625	94.375	1.666666667	100	68.94545455	88.88333333	95.18333333	6.985714286	93.33333333	0	0	97.75	94.79375	0	95.45454545	0	100	2.08125	1.85	92.5	93.18181818	0	0	16.66666667	0	6.25	0	2.173913043	0	85.41666667	84.22	5.7	79.54545455	0	12.5	0	0	0	0	8.333333333
218	Chr1	12532937	12532989	0	90.47142857	0	0	0	0	0	0	0	0	0	54.2875	0	0	44.45	0	0	32	33.34	0	85.2125	0	86.5125	0	3.571428571	0	60.4125	NA	0	0	0	0	0	0	0	0	0	0	0	0	0	0	0	0	0	0
219	Chr1	12566542	12574136	0.3894382022	83.90926966	82.92086957	0.3686721992	0.4003502627	0.3947368421	82.68855835	81.17380952	0.1012145749	74.62566038	82.54344023	81.91081081	78.95683761	0	86.33386243	0	0.0637755102	86.70496183	88.14899329	0.4530097087	91	0.5333951763	86.47086614	0.06880165289	0.317679558	82.19788732	82.43089431	0.2705627706	0	0.141723356	0.2596456693	0.2715827338	0.1346420323	0.4099662162	0.419379845	79.60550847	61.00718447	0	77.3183391	0.7389784946	0.6562030075	0.2506072874	0.5578125	0.9939508507	2.3396	0.2684563758
222	Chr1	12635726	12636743	0	88.97096774	81.71388889	0	0.9615384615	1.009090909	79.74814815	85.86956522	0	86.37142857	93.01290323	90.12352941	100	0	86.24	0	0	88.08181818	89.66333333	0	95.23225806	0	84.52424242	0	0.7260869565	84.65	79.02	0	0	0	1.040625	1.680645161	0	0	0	77.42916667	83.18214286	0	88.41428571	2.173913043	1.009090909	0	0	0	0	0
223	Chr1	12664854	12666495	0.4516129032	82.22222222	91.66428571	0	0	0	NA	66.66666667	0	92.10526316	96.62857143	87.5	96.66666667	0.2284263959	NA	0.320855615	0	91.05731707	91.91470588	0	88.167	0.5590604027	NA	0	0	92.85714286	92.95	0	0	0.2923976608	0.3571428571	0	0	0	0	84.44333333	37.32121212	0	86.81818182	0	0	0	0	0	8.333333333	0
225	Chr1	12667253	12674387	0.1344497608	86.39459459	85	0.9461864407	0.2446666667	0.3213610586	85.84761905	81.57894737	0	78.14777778	91.6648415	77.0137931	81.54938272	0.2236401674	85.56797386	1.198360656	0.02183206107	92.15518519	90.67976744	0.3581433225	84.22762431	0.8711079944	76.15172414	0	0	88.83932584	83.69557522	0.04244482173	0.2655378486	0.3314974182	0.2625544267	0.198115942	0	0.08854961832	0.07145922747	82.75764706	39.10387097	0.4347826087	84.39014085	0.2669477234	0.1784440843	1.352	0.1838235294	0.1582278481	0	1.016260163
227	Chr1	12711661	12714275	0	0	0	0	0	0	0.9932692308	0	0	0	0	94.44444444	7.466917293	0	69.51341463	0	0.3890510949	89.89633028	89.56504065	0	0.4212121212	0	0	0	0	1.666666667	0	0	0	0	0	0	0.6578947368	0.3563218391	0	0	0	0	0	0	0	0	0	0	3.333333333	0
229	Chr1	12717660	12722155	0	100	79.76428571	0	0	0	82.40493827	82.70172414	0	82.505	91.6025641	88.43235294	88.17979798	0	87.22919708	0	0	94.82241379	90.13602941	0.5	95.8375	0.7452380952	84.21052632	0	0	87.20357143	91.27142857	0	0	0	0	0	0.4073170732	0.5882352941	1.39047619	84.1031746	68.98928571	0	77.16296296	0	1.25	0	0	0	3.094642857	0
231	Chr1	12744644	12744684	0	0	0	0	0	0	80	63.08571429	0	83.35	52.78333333	0	0	0	54.75714286	0	0	86.11666667	77.38571429	0	0	0	0	0	0	45.24285714	61.15	0	0	0	0	0	0	0	0	1.785714286	8.58	0	27.76666667	0	0	0	0	0	0	0
232	Chr1	12749483	12749511	0	76.11666667	25	0	0	0	79.175	53.3875	0	0	25	NA	48.41428571	0	33.33333333	0	0	80	90.625	0	71.875	0	100	0	0	50	50	NA	0	0	0	0	NA	0	0	NA	20.825	0	33.325	NA	0	0	0	NA	0	0
233	Chr1	12804851	12805587	0	89.6952381	94.24242424	0	0	0	90.875	83.4	0	83.33448276	77.0875	91.10952381	93.66666667	0	89.62	7.142857143	0	93.94090909	95.06296296	0	98.48181818	0	96.37142857	0	0	78.6125	80.12592593	0	0	0	0	0	0	1.233333333	0	90.15454545	75.536	0	79.03684211	1.11	0	0	0.3325581395	0	0	0.9794117647
239	Chr1	12904422	12908406	0.5952380952	91.7031746	89.68067227	0.53	1.548672566	0	88.55225225	NA	0	89.11632653	0	0	NA	1.118791946	85.63888889	1.964341085	0.5617977528	91.45185185	86.92432432	0	92.95614035	0	NA	0	0.6054545455	0.4098360656	0	0	0	0	0.2232142857	1.237113402	0.1391666667	0.4815068493	0	90.62678571	67.41732283	0	82.21084337	0	0	0.2212389381	0	0.6711409396	0	0.3816793893
241	Chr1	13020312	13025115	0.0847715736	90.70573248	76.20984456	0	0.4378378378	0	86.59933333	86.96444444	0.3206730769	74.30153061	87.355	0.6182222222	70.91147541	0.1992031873	74.98333333	0.3305555556	0	80.96666667	86.09096045	0	88.76217617	1.52254902	91.27216495	0.2242152466	0.3314917127	71.15096774	86.31428571	0	0	0	0.3535353535	0.5618181818	0	0.1162790698	0.318579235	85.67022472	37.31529412	0	76.65106383	0.5326388889	0.8333333333	0.1036231884	0	0	0	0.3588516746
252	Chr1	13277895	13277967	0	12.5	42.85714286	0	0	0	25	83.125	0	53.68	0	0	0	0	0	0	0	0	0	0	0	0	0	0	0	4.757142857	59.85714286	0	0	0	0	0	0	0	0	0	4.764285714	0	1.923076923	0	NA	0	0	0	0	0
253	Chr1	13293102	13293317	0	79.16666667	79.09090909	0	1.388888889	0	92.69230769	91.81818182	0	92.225	97.91875	85.48823529	90.97222222	0	33.33333333	0	0	91.66666667	81.48888889	0	91.675	0	78.23333333	0	0	84.84545455	89.85555556	0	0	0	0	0	0	1.958823529	0	70.3125	82.56666667	2.452941176	95.24285714	0	0	1.111111111	0	0	3.846153846	0
254	Chr1	13463274	13463749	0	73.48636364	87.5	0	0	0	66.42857143	86.4516129	0	77.38571429	96.37826087	44.61538462	81.67	0	85.22258065	0	0	83.33684211	85	0	86.91428571	0	88.46153846	0	0	94.44444444	34.40967742	0	0	0	0	0	0	0	0	95.83333333	62.29375	0	71.44285714	0	0	0	0	0	0	0
255	Chr1	13485398	13490525	0	85.31515152	87.25882353	0	0	0	87.5	90	0	82.40892857	83.59714286	90.14888889	82.36065574	0.6403846154	84.30113636	0	0	96.15	90.91	0	80.8325	0	85	0	0	80.44333333	90.63459119	0	0	0	0	0.8538461538	0	0.9514285714	0	77.24615385	62.77619048	0.1677852349	94.69545455	0.1524390244	0	0	0.1261363636	0	0.9109375	0
256	Chr1	13543458	13543526	0	30	55.56666667	0	0	0	73.33333333	33.33333333	0	0	66.66666667	0	0	0	62.5	0	0	77.76666667	75	0	0	0	0	0	0	70	61.1	0	0	0	0	0	0	0	0	0	0	0	0	0	0	0	0	0	0	0
257	Chr1	13544079	13545897	0	78.8125	88.46153846	0	0	0	68.79074074	74.3775	0	83.43846154	88.5425	78.825	79.34642857	0	68.65869565	0	0	71.11388889	65.7804878	0	78.21428571	0	65.71428571	0	1.063829787	78.09795918	52.80862069	0	0	0	0	0	0.4255319149	0	0.8064516129	84.736	69.44736842	0	81.22586207	0	0	0	0	0	1.575675676	0
258	Chr1	13551283	13551364	0	81.57777778	37.96666667	0	0	0	73.60833333	66.875	0	NA	58.33333333	0	55.55833333	0	64.43333333	0	0	70.84166667	75.45454545	0	45.45454545	0	63.475	0	0	75.15454545	83.33333333	0	0	0	0	0	0	0	0	70.83333333	51.81818182	0	33.33333333	0	0	0	0	0	0	0
259	Chr1	13559341	13560597	0.9259259259	90.28793103	NA	0.3278688525	0	0	83.33333333	83.73095238	0.8620689655	82.60869565	97.05882353	92.1254902	91.45342466	0	67.85714286	0	0	48.61111111	79.32033898	0	86.46	0.2234375	79.1275	0	0	88	79.40147059	0	0	0	0.5208333333	0	NA	0	0.4826086957	80.43275862	37.53064516	1.346153846	86.66857143	0	0	0	0	NA	0.2049180328	NA
260	Chr1	13591634	13592846	0	NA	93.34	0	0	NA	89.64745763	91.27142857	0	75	100	12.63833333	100	0	76.19047619	0	0	93.79574468	82.96727273	0	100	0	NA	0	NA	100	87.31694915	NA	NA	0	NA	0	0	0.2982142857	1.308928571	86.262	65.13958333	0	81.73076923	1.515151515	0	0	0	0	1.041666667	0
261	Chr1	13671162	13671552	0	47.91666667	76.6125	0	0	0	68.73448276	54.66666667	0	60.132	54	54.532	46.66	0	62.97857143	0	0	72.53333333	75	0	70.20909091	0	66.66666667	0	0	64.1	68.54583333	0	0	0	0	0	0	0	0	77.97333333	28.89	0	72.92	0	0	0	0	0	0	0
263	Chr1	13701350	13701396	3.33	72.49	40	0	0	0	71.42	78.1375	NA	0	37.5	0	0	0	0	0	0	0	0	0	31.66	0	63.17	0	0	54.28	0	0	0	0	0	0	0	0	0	35.83	6.428571429	0	31.47777778	0	0	0	0	0	0	0
264	Chr1	13705787	13706958	0	83.62987013	86.78275862	0	0	1.077586207	83.55892857	NA	0	68.08484848	85.97083333	84.58333333	84.17959184	0	85.14237288	0	0	89.4175	81.00980392	0	82.59104478	0	88.33	0	NA	100	80.83214286	0.6944444444	0	0	1.003614458	0	0	0.9881355932	0.3086419753	84.07	62.38780488	0	83.13898305	0	0	0	0.6451612903	0	1.666666667	0
265	Chr1	13734504	13736000	0	88.81511628	90.68108108	0	0	0.5882352941	90.63707865	88.03061224	0	89.36785714	83.22604167	100	88.17	0.1262626263	90.07936508	0	0	86.42222222	93.89245283	0.2808988764	91.99893617	0	90.90909091	0	NA	NA	91.00731707	0	0	0.3333333333	0.5733944954	0.3171428571	0	0	0.84375	74.52083333	70.18163265	0	84.06976744	0	0	0	0	0.1941860465	3.7	1.1453125
266	Chr1	13793650	13794221	5	92.004	66.66666667	6.666666667	5.20625	5.335	89.41176471	100	1.985106383	88.88888889	100	75	83.98333333	1.351351351	96.67	0	0	96.42857143	92.7125	4.051351351	94.7	5.263157895	NA	0	NA	NA	83.35	3.125	0	4.488461538	0	0	1.744186047	1.442424242	0.7407407407	80.26315789	31.51764706	0	74.24545455	0	4.937037037	0	1.5625	0.8	0	0.9
267	Chr1	13840388	13842790	1.661702128	88.53586957	87.80212766	1.610738255	2.49	0.762195122	88.01410256	100	1.644736842	80.92978723	89.84710145	NA	89.87948718	2.16374269	89.18888889	2.521008403	2.667379679	92.13790323	86.6675	0.2192982456	85.7751938	0.9518248175	83.52941176	1.43	0	83.3375	86.75578947	0	0.6451612903	0.3515625	0.5553333333	1.741935484	2.310429448	0	0	83.33333333	66.66666667	2.910945274	43.75	0.6466019417	1.445695364	2.844	1.004848485	1.789506173	6.666666667	0.6987096774
268	Chr1	13946646	13949179	0.6483333333	91.35671642	79.2963964	2.014285714	1.390184049	0.406097561	90.4300885	79.14242424	2.9	97.74864865	89.14893617	86.76470588	89.12585034	0.2463054187	83.89333333	0.1970414201	0.2102941176	94.65061728	92.09619048	1.517241379	88.35204082	1.244827586	83.19897959	0.3580645161	0	84.95072464	84.01904762	0.6587570621	0.3472222222	1.160696517	0.303030303	0.5434782609	0.7205405405	0.7761316872	0.977443609	84.66083333	36.89662921	0.2958579882	77.21272727	1.324503311	0.3496503497	0	0	0	0.6666666667	0.533
270	Chr1	13951065	13954468	1.115625	91.83865979	92.50092593	0.2448529412	0.7742857143	1.903045685	87.5445122	81.02258065	0	80.42183908	87.60990099	87.08172043	90.58926829	0.2724576271	89.16777778	0.9030120482	0.2964426877	85.76746988	92.94646465	1.252287582	86.14457831	1.666666667	83.81733333	0.07688172043	0.5882352941	84.05405405	90.81081081	1.208791209	0.8386363636	1.507035176	0.8823529412	0.6360995851	1.491052632	0.6758064516	0.975	88.52978723	34.46452991	0	88.28758621	0	0.15625	0.6666666667	0	0.6603524229	0	0
271	Chr1	13954469	13955641	0.462962963	89.83220339	82.41111111	0	0.4085714286	1.189795918	84.18375	82.68243243	0.2380952381	82.92622951	88.33508772	91.6	89.58295455	0	82.14285714	0.7070707071	0	93.228125	92.16716418	0	95.56818182	1.060869565	92.27647059	3.125	1.612903226	83.68684211	94.6862069	0.8333333333	0.6477777778	0.37	1	1.468817204	0.6578947368	0.5	0.4690140845	78.43571429	51.5606383	0	83.13809524	0	0	0.4625	0	1.666666667	0	2.222222222
272	Chr1	13960179	13961421	1.235849057	81.95571429	88	1.789814815	1.5625	0.3542553191	87.49268293	86.56960784	1.007954545	63.23076923	73.52444444	83.33333333	83.39189189	0.55	85.1525641	0.7142857143	0.5700854701	86.93783784	75.92592593	1.076377953	81.17945205	1.172527473	86.96538462	1.960784314	0.78125	85.63484848	83.57368421	1.364655172	3.069736842	1.028395062	0.2707317073	1.263114754	0.8931034483	1.090350877	1.406422018	81.20958904	42.642	0.3846153846	82.64901961	1.104054054	1.342857143	0.2192982456	0.8214876033	1.949	0	1.172839506
273	Chr1	14012795	14013695	1.869387755	83.436	84.38979592	4.954054054	2.562962963	0	84.2893617	82.22857143	0.7928571429	87.77666667	81.20652174	85.48780488	85.65	2.546296296	79.60882353	1.7125	7.608695652	83.99285714	83.5475	5.147058824	84.87321429	0	79.70212766	4.62173913	2.61627907	85.51836735	84.58409091	0	3.012765957	1.891176471	1.847272727	9.434042553	2.608695652	3	3.883333333	77.84363636	79.89636364	4.251020408	88.33658537	6.707692308	2.223076923	1.973529412	2.375	2.551020408	5.564864865	1.186666667
274	Chr1	14030829	14032296	0.6438596491	91.89625	89.26470588	4.5825	4.049367089	0	88.99638554	84.50350877	0.3448275862	79.16785714	88.95	84.26486486	93.42333333	2.09047619	89.47368421	1.415068493	4.381481481	95.00175439	86.9826087	6.877083333	86.40175439	1	89.403125	1.351351351	0.9514285714	88.3	84.74615385	0	2.264150943	0	0.9848484848	0.7197530864	0.703125	2.414772727	4.417460317	80.78	81.11309524	4.109090909	84.68529412	7.671428571	2.282191781	3.676470588	0	5.78490566	7.091489362	0
275	Chr1	14152838	14153350	0	54.87714286	48.16774194	0	0	0	62.175	34.72222222	0	37.69230769	42.3173913	53.335	48.81071429	0	54.38421053	0	0	26.92307692	45.80689655	0	74.25	0	44.996	0	0	70.05	50.0030303	0	0	0	0.6185185185	0	0	0	0	68.4030303	56.11	0	62.14285714	0	0	0	0	0	0	0
277	Chr1	14186700	14214660	0.5834340992	87.03296	82.25473485	0.6525301205	0.9630456853	1.037755102	85.65988113	87.76930091	0.7398167006	82.60425963	87.72032086	90.68876277	88.37326057	0.6387713998	84.76350148	1.088582183	0.5984158416	89.78280075	88.57504726	0.7783190067	87.16431818	1.243566363	85.148659	0.7624296058	0.6838650866	83.57434312	86.19562044	0.5079931973	0.8881219904	0.5872483221	0.6648087432	0.8506200676	0.8088592233	0.6941243582	0.9031900139	81.1334413	48.76654385	0.8503695882	83.83913043	1.040944882	1.035706215	0.9857981221	0.5983333333	0.6351380042	1.778414097	0.4794369645
278	Chr1	14307020	14307278	0	85	83.33333333	0	0	0	95.24285714	90.415	0	78.125	50	44.66296296	93.75	0	55.55555556	0	1.752631579	75.44210526	69.0625	0	75	0	50	0	0	81.81818182	72.77777778	0	0	0	0	0	0	0	0	73.33684211	46.05714286	0	84.57037037	0	0	0	0	0	0	0
283	Chr1	15159814	15166846	0.6529411765	85.14634146	87.53515358	1.718968692	0.9134615385	1.202061856	79.75508475	89.54536082	1.366245487	89.14524715	86.60036232	90.52439024	83.48323353	1.318957346	89.83125	1.567088608	0.3131672598	89.125	87.91532663	1.554255319	77.97333333	1.824116424	79.29189189	1.116885965	1.518918919	84.08795518	86.1157767	0	0	2.198666667	3.334285714	1.937209302	1.519387755	0.2807017544	0.8452488688	82.00681818	41.88767677	2.037401575	73.20956938	1.339490446	1.26344086	1.290017513	1.372420635	0.7708041958	1.434688995	1.290131579
285	Chr1	15443624	15445612	NA	88.9	81.03272727	0.6944444444	33.3	0	92.5	92.81153846	1.032743363	87.7015873	53.34	86.66666667	81.15714286	0	89.96363636	0	0	93.51851852	93.00117647	1.203092784	80	11.36363636	68.75	0	0	50	89.00945946	NA	NA	NA	0	0	1.716666667	0	0	82.87777778	56.95384615	0	75.84	0.4625	1.513913043	0	1.370886076	1.797058824	0	0
286	Chr1	15562561	15565640	1.706024096	80	83.9619403	0.6578947368	0	0	75	85.82301587	1.009126984	82.07321429	NA	81.6137931	80.57819549	0.875	87.92653061	0.37	0.09225092251	91.24672897	91.38013245	0.1206521739	77.54444444	0	60.83518519	0	0	NA	84.45063291	0	0	0	0.9433962264	0.3676470588	0.06191950464	0	0	74.31647059	56.73333333	0	73.78947368	0.09389671362	0.1497959184	0.2148387097	0	0.07462686567	0	0.2003115265
287	Chr1	15649179	15649964	2.941176471	86.26122449	83.97234043	0.9803921569	0.6054545455	0	79.428125	85.41785714	0	76.91020408	77.78055556	78.16206897	86.496	0	76.04166667	0	0	85.11590909	85.73170732	0	80.18888889	0.6097560976	43.05833333	1.402631579	0	84.24242424	75.55555556	0	0.7928571429	1.19047619	0.9090909091	1.481481481	0	NA	NA	NA	NA	0.7315789474	NA	1.612903226	0	0	0.3636363636	0	0.5319148936	0
288	Chr1	15661835	15669233	3.333333333	79.16666667	67.68414634	0.4545454545	0	NA	80.3030303	80.10495868	3.536363636	73.5	64.28571429	87.5	43.32	2.647663551	87.48012821	1.504166667	0.2628947368	91.15958904	94.19292035	1.333333333	88.07586207	1.744186047	100	3.808571429	0	76.39166667	92.42727273	0	3.846153846	0	NA	5.263157895	1.656626506	0.3682713348	0.6399515738	88.17435065	56.26535433	1.707317073	87.0625	5.555555556	4.285714286	2.564102564	2.857142857	1.891351351	3.5	0.9523809524
289	Chr1	15669382	15669724	0	97.5	92.42727273	0	0	0	74.17	82.575	0	78.52941176	78.57142857	79.32666667	89.47368421	1.429411765	88.20769231	0	1.851851852	75	78.98695652	0	90.51724138	0	87.5	0	2.084375	90.65	94.01481481	1.04375	0	3.24	0	0.7526315789	2	0.4085714286	0.9558823529	83.34666667	57.30833333	0	90.90909091	0	1.263636364	0	0	3.125	0	0
290	Chr1	15669725	15671482	0	89.74615385	93.94242424	0	1.665	0	87.65555556	76.85217391	1.515151515	76.40909091	85.10625	59.60666667	82.79	2.5	86.25294118	0	0	95	94.08222222	0	85.60909091	2.228205128	69.00333333	0	0	82.1	83.8	3.846153846	0	3.125	0	0	0.2898550725	0.6094117647	0.3964285714	86.75063291	51.61486486	0	82.99545455	0	0.8064516129	1.5625	0	0	0	0
292	Chr1	15700511	15701112	0	98.21363636	84.60204082	0	1.428571429	0	93.23125	90.75909091	0	79.22	85.18541667	87.5	78.575	0	80.76923077	1.428571429	1.48	89.56956522	91.66774194	0	90.70555556	0.9274509804	74.92195122	0	0	83.33333333	83.34242424	0	7.4	1.585714286	0.9	0	0.7954545455	2.325581395	0	90.146875	61.90714286	1.560465116	91.66666667	2.083333333	0	0	0	0.1510638298	0	1.612903226
294	Chr1	15935501	15935858	0	13.34	90	0	6.063636364	2.083333333	100	74.36153846	0	66.66666667	100	NA	13.33	0	62.5	0	6.66	100	85.71428571	0	100	0	NA	0	0	100	73.93636364	0	0	0	4.545454545	0	0	4.446666667	2.775	79.44444444	42.41818182	10	100	0	0	0	0	8.333333333	NA	2.378571429
295	Chr1	15940137	15941208	0	85.5925	77.9975	0	0	0	79.11388889	79.65263158	0	86.81212121	84.11351351	87.932	81.2475	0	78.16333333	0	0	87.695	83.70967742	1.913513514	80	0.3666666667	81.875	0.641025641	0	79.41538462	76.68055556	0	0	0	0.625	1.411428571	0	0	0.521875	83.23428571	77.61891892	1.25	79.23333333	2.744117647	0	0	0.8538461538	0.641025641	2.941176471	0
296	Chr1	15955311	15955552	0.680952381	84.92857143	81.355	0.7944444444	0.780952381	0.2285714286	89.58	80.4	0	78.42105263	90.95714286	87.6047619	92.5	1.114285714	83.33636364	0.9619047619	0	89.28571429	88.89166667	0.5263157895	78.25714286	0	80.52857143	0	0	84.80454545	84.905	0.5285714286	0.7142857143	0	0	1.69047619	0	0.5045454545	0.6944444444	82.40666667	55.58571429	0	82.55	0	0.280952381	0.7952380952	0.9523809524	0	1.315789474	1.85
298	Chr1	16281263	16284818	0	82.37211538	84.6	0.1582278481	0	0.3048780488	72.4442623	80.86382979	0.4236842105	77.70659341	81.26444444	88.06721311	80.96233766	0.1926966292	86.31515152	0	0.4166666667	82.25945946	85.76589147	0	85.52333333	0	66.09090909	0.8893333333	0	70.21489362	73.93863636	1.058730159	0	0.7059322034	0	0	0	0.6596685083	0.1899408284	80.77735849	48.38807947	0	73.4010989	0	0	0.1524390244	0.6035714286	0	0.1336	0.4310344828
299	Chr1	16285237	16293393	0	88.49256198	89.63703704	0.1302083333	0.3778350515	0	88.95104895	86.62579365	0.2150537634	84.93157895	88.83939394	90.18343195	84.63401361	0.0790513834	86.98828125	0.04805194805	0.117370892	90.7030303	90.7015873	0	87.0576087	0.04272300469	81.02857143	0.4679347826	0.5083798883	87.23825503	77.96	0	0	0.1612903226	0.08719512195	0.3877906977	0.5083333333	0.286259542	0.4600840336	83.15628743	70.60777202	0.2640378549	81.28131868	0	0	0.2688172043	0.2387096774	0.4106145251	0.2030487805	0.1396648045
300	Chr1	16294488	16302586	0.2666666667	67.42545455	45.28214286	0	0	0.74	81.7	86.86923077	1.0421875	62.92926829	74.62054795	74.42073171	55.99480519	0.6992366412	78.8716129	0	0.09259259259	88.15903614	88.29266055	0	66.0755814	0	76.64411765	0.7	0	89.28867925	75.69166667	0	0	0	0	0	0	0.04155251142	0.2068965517	74.59262295	60.12774194	0.08421052632	89.41954023	0	0	0.616025641	0.6403846154	0	0	0
301	Chr1	16458621	16460347	0.195890411	84.99836066	88.3375	0	0.8771929825	1.388888889	94.3097561	83.08181818	NA	0	86.53278689	93.34	76.19047619	0	86.57843137	0	0.6336956522	92.64594595	89.64852941	0	88.51666667	1.818181818	81.06363636	0	0	86.90714286	0	0	0	0	1.041666667	1.436206897	0	0.6024096386	0	84.7275	72.48382353	1.67875	86.4	NA	NA	2.5	0	0	0	NA
302	Chr1	16497579	16498210	2.223333333	90.19705882	91.66818182	2	0	0	90.43333333	93.33333333	0	86.84210526	NA	NA	88.36129032	0	95.45454545	0	0.668	88.89333333	96.37826087	0	100	0	88.89047619	0	0	91.66666667	98.85172414	0	0	NA	0	0	4.761904762	4.886206897	0	93.75	83.33333333	0	81.25	0	0	2.159259259	0	0	0	0
303	Chr1	16498376	16499115	0	75.64230769	82.56538462	NA	0	0	82.72333333	89.39545455	0	81.90714286	93.428	NA	85.00857143	4.347826087	81.42571429	0	0	95.1	78.90689655	0	86.98333333	0.8638888889	86.11333333	0	0	83.59375	83.75	0	0	0	0	10.7483871	0	0	3.333333333	71.2969697	75.225	3.225806452	80.736	0	0	NA	1.513636364	0	NA	0
304	Chr1	16513128	16513361	0.988372093	89.28823529	67.63125	0	0.380952381	0	80.16111111	81.15172414	0	32	73.72352941	50	74.005	0	75.62380952	0	0	79.60857143	83.68064516	0	85.65	1.327777778	82.22142857	1.52962963	0.5714285714	75.375	80.78275862	1.666666667	0.89	1.576470588	0.5352941176	0.243902439	0	1.4875	1.821875	78.35	67.51351351	1.672972973	73.6125	0.9	0	0.1930232558	1.332	0.4863636364	NA	0.4918918919
305	Chr1	16522352	16522477	0.3227272727	77.82727273	88.42	0	0	0	90.86363636	76.95	0.5681818182	70.75454545	78.75555556	87.5	79.27272727	1.136363636	86.30526316	1.85	0	94.58181818	97.5	0	83.33333333	1.095454545	72.02727273	0	0.4545454545	86.40454545	85.53333333	0	0	0	0	0.7090909091	0.3772727273	0.835	0	82.01428571	58.70454545	0	65	0	0	1.409090909	0	0.2681818182	0	0.2523809524
306	Chr1	16533767	16534512	0	4.166666667	86.02941176	0	0	0	83.74615385	0	0	86.84210526	88.9	0	NA	0	77.68611111	0	0	87.61351351	80.79148936	0	82.29166667	0	83.33636364	0	0	95.61578947	86.84210526	0	0	0	0.8620689655	0	0	0	1	87.73589744	57.63488372	0	94.44666667	0	0	0.74	0	0	0	1.3875
307	Chr1	16538459	16539559	0	84.26111111	88.3744186	0	0	0	94.23076923	88.49047619	0	80	24.07777778	66.66666667	91.23157895	0	81.25	0	0	93.98055556	93.00967742	0	55.26315789	1.332	100	0	0	92.89333333	NA	0	0	0	0	NA	0	0	0	77.344	42.35833333	0	79.32222222	NA	0	0	0	0	0	0
308	Chr1	16581312	16584589	0	82.29849624	89.28714286	0.2729508197	1.074074074	0	90.04722222	87.23464567	0.7092198582	87.62328767	85.62089552	87.59673913	85.19933333	0.08930481283	64.92934783	0.9202453988	0.5155688623	71.85772358	82.8024	0	80.65	0.641025641	88.8721519	0.1067307692	0	77.834	84.65238095	0	0.3968253968	0.78125	0.9755319149	1.307189542	0	0	0.6944444444	83.92666667	42.29558824	0	80.46078431	0.8	1.702919708	0.833	0.4032258065	0.4403846154	0	0
310	Chr1	16625368	16628568	0.5705479452	91.66851852	91.37931034	1.322222222	0.5128205128	0	91.39230769	85.332	0.1018292683	80.07391304	87.60987654	88.88888889	92.34709302	1.82265625	90.16557377	0	1.162790698	94.0038835	87.96486486	1.974814815	84.10740741	1.019387755	90.32631579	1.317567568	2.156470588	89.89180328	89.69342105	0.2994011976	0.5154639175	0.9345794393	0	0	0.8087378641	3.846153846	0	59.03846154	25.36521739	0.3355704698	10	3.199107143	0	2.380519481	0	0	1.315789474	0
311	Chr1	16628778	16632105	0	93.05833333	80.14255319	1.371764706	0.3378378378	0.3446280992	90.2202454	91.49587629	0.1086956522	77.59518072	91.82721893	86.74318182	87.74804469	1.472727273	85.14433962	1.677070064	0.2024291498	89.508	89.94425287	1.047428571	84.44555556	1.117959184	89.93120567	0.641025641	0.375	89.884375	88.25486111	0.3921568627	0	0.2870689655	0.4349462366	0.4437869822	0.9708737864	0	NA	NA	100	0.8655844156	NA	0.637755102	0.4424778761	1.514545455	0	0.7030120482	0	0.3571428571
312	Chr1	16632106	16637777	0.4353808354	84.10227273	85.29477124	1.562928349	0.420959596	0.8205970149	84.84197952	85.23362832	0.2123142251	85.27125749	88.09285714	78.96621622	87.20553506	1.354896142	84.46536585	0.4310344828	1.140835267	90.45231317	88.46646526	0.6593548387	80.62112069	0.5410881801	83.31991525	1.434090909	1.782879377	85.09296875	87.61202749	0.4777070064	0.7470852018	0.5996402878	0.4823684211	1.395089286	0.8289617486	0.9940298507	1.136363636	78.93207547	81.67166667	0.6835329341	50	0.7	0.577540107	2.162980769	0.2132196162	0.7464891041	1.891891892	1.198630137
313	Chr1	16638205	16641364	0	32.34263566	25.72264151	2.08375	0.26015625	0.6024096386	72.8892562	24.83543307	0	27.24067797	39.22975207	2.652816901	13.76637168	0	28.37857143	0	0	28.03	24.75615385	0	0	0.1587301587	14.93	0	0	0	24.23360656	0.6628865979	0	0.2798319328	0.3937007874	0.4484615385	0	0.2561983471	1.418085106	83.75913978	54.03015873	0.1515151515	87.39	0.4761904762	0	1.448360656	0	0	0.4716981132	0
314	Chr1	16700559	16701971	0.3125	86.43225806	88.61829268	0.61375	0.7671052632	0.625	83.42117647	87.65	1.190909091	77.31666667	82.488	92.16666667	84.27536232	0.4337078652	83.2779661	1.149425287	0.2840909091	88.20142857	86.32898551	0.8536585366	77.03802817	0.3076923077	87.53373494	0	0.6054545455	76.44772727	86.21904762	0	0	0.4347826087	0	0.641025641	2.145977011	0.1855555556	1.096052632	80.38412698	59.88648649	0.1941860465	84.44833333	0	0.2702702703	0.715625	1.449275362	1.263157895	1.31	0
315	Chr1	16706390	16707312	0	89.53461538	90.12	0	0	0	82.338	88.62325581	0	88.62173913	89.11914894	90.32666667	90.44561404	0	88.06818182	0	0.8510638298	89.04888889	89.314	0.3921568627	85.82222222	0.3274509804	83.56206897	0	0	92.79411765	79.34390244	0	0	0.625	0	0	0	0	0.6166666667	87.62222222	65.67358491	0.55	81.66875	0	0.286	0	0.2648148148	0	0	0
316	Chr1	16741247	16743520	0	80.22258065	82.92173913	1	0	0.5076923077	84.63310345	79.24655172	0	86.562	78.26176471	84.54736842	76.2885906	0.4928994083	76.4	0.9863945578	1.837007874	79.47113402	87.09272727	0.6389312977	81.81666667	0.3727272727	74.41914894	0.09862068966	0.2485074627	86.09428571	63.11326531	0	0	0	0	0.1524390244	0.6491017964	0.6203488372	0.3084033613	78.41142857	49.78055556	0.1538461538	82.76428571	0.1024590164	0.2729508197	1.086956522	0	0.1970414201	2.360176991	0.1538461538
317	Chr1	16749584	16751759	1.24015748	89.05875	82.73262411	2.922222222	0.3726708075	0	82.9416185	80.503125	0.7084745763	73.07819549	87.34832215	88.62285714	91.13043478	1.2796875	79.11298701	2.83961039	1.683225806	89.83394495	89.2966443	3.050675676	77.73904762	0.6417112299	81.49450549	0.3278688525	0.6896551724	84.40630631	84.72962963	0.8562962963	0.6060606061	2.002631579	1.28742515	2.400595238	0.9117647059	0.5397790055	2.179487179	81.29041916	61.35	0.5950310559	83.01573034	2.158273381	1.712727273	1.330597015	0.2873563218	0.2913294798	6.210559006	0.390625
321	Chr1	16815288	16816667	0.3676470588	85.18043478	85.802	0.7352941176	0	0	83.01940299	94.21428571	0.9259259259	75	90.28965517	82.55813953	86.182	0.3968253968	89.38039216	0	0.6457831325	88.3	87.97538462	2.021276596	93.70967742	1.07260274	93.17741935	0	2.161111111	84.32372881	87.14571429	0	0	0	1.315789474	0	0.4716981132	0.8573529412	0.9803921569	87.5	76	0.8569444444	74.28571429	3.470833333	1.731168831	0	0	2.204411765	3.251219512	NA
322	Chr1	16852997	16856134	0.169035533	86.41369863	25.75098039	0	0.3119148936	0	0	77.76	0.2823321555	82.76324324	63.67644444	0	79.53968254	0	69.04236111	0.0486381323	0	90.30780142	87.00551724	0	83.02510638	0.2873684211	0	0.6534391534	0	75.31502347	0	0.4042424242	0	0.3135294118	0.5230392157	0	0	0	0	0	0	0	0	NA	NA	0.3125	0.3498154982	0.04567901235	NA	0
326	Chr1	16924831	16925498	0	26	63.58518519	NA	0	0	0	0	0	100	NA	0	57.69230769	0.7142857143	84.80588235	0	0	80.76756757	77.97857143	0.334	81.81818182	NA	84.668	0	0	94.44444444	57.32741935	0	0	0	0	0	0	0	0	67.915	73.259375	0	100	0	0	NA	0	0	0	0
336	Chr1	17064459	17064993	8.333333333	93.52222222	82.41111111	5.555555556	0	0	91.66666667	71.20909091	0	100	88.9	84.91578947	59	5.454545455	70	1.923076923	0	83.34444444	69.41176471	0	75	0	70.8375	2.142857143	0	69.64285714	70.8375	0	NA	0	0	8.328571429	0	0	7.83	70.67	61.25	2	62.5	0	12.5	3.7	0	8.3375	12.5	0
338	Chr1	17114219	17115210	0	79.536	85.00652174	0	0	0	33.33333333	79.85217391	0	NA	92.45789474	100	100	1.359259259	74.68367347	0	0	75.18043478	78.0106383	0	86.19	0.6944444444	77.12307692	0	0	71.17428571	NA	0	0	0	0	1.086956522	0.4545454545	0	2.68627451	86.45744681	78.32156863	0	86.38918919	0	NA	0	0	0.3763157895	0	0
340	Chr1	17151785	17152858	0	5.494594595	89.16666667	0	0	0	72.55666667	83.5862069	0	82.29375	100	86.72285714	89.03333333	0	90.68965517	0	0	79.7295082	86.82439024	0	91.30434783	0	0	0	0	88.23529412	90.94545455	0	0	0	0	0	0	0	0	79.6	4.291666667	0	88.1	0	0	0	0	0	0	0
341	Chr1	17158558	17158648	0	77.08333333	100	0	0	0	87.30769231	90.71428571	0	NA	91.36363636	27.775	0	0	93.34	0	0	94.45	88.1	0	0	0	100	0	0	70.02	100	0	0	0	NA	0	0	0	0	NA	24.98571429	0	78.57142857	0	0	0	0	0	NA	2.857142857
345	Chr1	17247353	17248556	0	0	2.310294118	0	0.4324675325	0	0	0	0.6756756757	4.404285714	92.77666667	85.87924528	6.40106383	0	1.071666667	0	0	0	0	0.8620689655	0	0.625	0	0	0	0	70.29677419	0	0	0	0	0.2380952381	0.2325581395	0	0	7.335365854	0.6494736842	0	12.71842105	1.956521739	0	0	0	0	0	0
346	Chr1	17248656	17248838	0	13.63636364	0	0	0	0	12.85714286	0	0	3.846153846	100	79.54545455	0	3.333333333	3.571428571	0	0	0	0	1.333333333	0	3.333333333	0	NA	NA	NA	89.5875	0	0	0	0	0	0	0.6666666667	0	3.146666667	0	0	4.164285714	0	0	0	0	0	0	0
347	Chr1	17248904	17252134	0	2.148181818	3.18071066	0.3768844221	0	0	7.415533981	10.85196507	0	1.524	82.75555556	85.89010989	0.2118644068	0.1399159664	2.836879433	0	0.1364754098	10.42608696	9.513513514	1.238743455	20.85154639	1.125777778	6.589908257	NA	NA	NA	86.84210526	0	0	0.3649635036	0	0	0.2369668246	0	0	0	0.3800813008	0.07803738318	1.12606383	0.5755395683	0.6218905473	0	0	0.1041666667	0.1725388601	0
352	Chr1	17283542	17283628	0	51.10833333	76.52857143	NA	0	0	69.44166667	85.9	0	84.43333333	50.00714286	0	0	0	79.16666667	0	0	72.72727273	56.92307692	0	72.72727273	0	57.4	0	0	38.61111111	16.65	0	0	0	0	0	0	0	0	49.66	10.71428571	0	54.16875	0	0	0	0	0	0	0
353	Chr1	17305691	17306150	0	85.29411765	90.7	0	0	0	85.46521739	75.63846154	0	83.33571429	84.29230769	90.835	56.77741935	0	69.872	0	0	92.68148148	81.672	0	71.93157895	0	74.67	0	0	88.18181818	89.92380952	0	0	0	0	0	0	0	0	82.14285714	52.008	0	80.3	1.428571429	0	0	0	0	0	0
354	Chr1	17316462	17318880	0	90.2	77.38571429	NA	0	0	76.66666667	87.45145631	0.3659340659	88.15	92.27906977	86.69818182	80.67368421	0	89.67804878	0	0	91.07472527	91.57922078	NA	100	0.7575757576	88.40638298	1.534	1.067961165	85.12222222	91.66666667	0	0	0	0	0	0	0	0	52.77916667	87.5	0	NA	0	0	0	0.2105263158	0	4.365517241	0
355	Chr1	17323802	17325100	0	89.02352941	72.84074074	0	0	0	85.29411765	74.740625	0	86.335	93.14285714	0	89.92325581	0	83.33617021	0	0	90.05483871	89.20952381	0	80.78947368	0	92.52333333	0	0	58.325	83.11315789	0	0	0	0	0	0	0	0	78.875	34.7372093	0	98.80952381	0	0	0	0.7744186047	0	0	0
356	Chr1	17332356	17333604	0	70.8375	79.8	0	0	0	82.49047619	57.14285714	0	78.98695652	78.75	NA	84.79	0	81.88387097	0	0	91.07941176	83.94390244	0	75.75909091	1.086956522	0	0	NA	NA	NA	0	0	0	0	0	0	0	1.428571429	83	68.775	0	90	NA	6.25	NA	0	0	0	0
361	Chr1	17502224	17503727	0.572	86.20638298	92.38214286	0.5952380952	0.6756756757	0	87.54705882	89.01186441	4.978787879	88.33	77.27272727	93.14262295	80.52894737	1.981081081	82	2.5	3.47826087	87.38648649	88.9575	2.356716418	78.90769231	1.973684211	88.93658537	1.126388889	1.764705882	92.0754717	85.18666667	0	0	12.03611111	0	7.905555556	0	3.080597015	2.031147541	85.93114754	63.46415094	6.491071429	79.8625	0	4.31372549	0	0	2.45	9.721428571	0
372	Chr1	17656219	17660193	0	63.4	84.92458101	1.683898305	0	0	80.13647059	57.82307692	0.3787878788	80.83309859	85.57402597	88.91121076	89.96666667	0	90.71774194	0	1.2915	90.52560976	91.87337278	1.476582278	62.5	0	86.66457399	0.4441025641	0.2006024096	90.16514286	85.15333333	0	0	0	0	0	0.6070422535	0	0	65.92666667	44.45	0	50	0	0.6524096386	1.096137339	0.8051136364	0.7044843049	1.982648402	0.1550387597
376	Chr1	17718314	17718347	0	0	0	0	0	0	0	0	0	27.075	62.5	0	0	0	0	0	0	0	0	0	NA	0	20.825	0	0	27.76666667	65.83333333	0	0	0	0	0	0	0	0	31.25	32.24	0	62.5	0	0	0	0	0	0	0
378	Chr1	17837855	17838934	0.7042253521	91.7372549	84.002	0	0.7013157895	0	95.81538462	87.38648649	0	100	91.96428571	29.1875	88.025	0.3246753247	93.02631579	0	0	91.81818182	90.85609756	0	85.15555556	0	91.66666667	0.5747126437	0	89.18918919	70.44102564	0	0	0	0	0	0.8771929825	2.775	0	70	55.55555556	0	70	0	0	0	0	0	0	0
381	Chr1	17845922	17846758	0	87.30638298	82.35862069	1.282051282	0	0	78.055	30	0	72.81052632	79.72037037	93.58604651	67.21730769	0	84.41481481	0	0	89.50638298	87.90697674	0	70.95306122	0	80.31851852	0	0.4237288136	87.29375	72.71555556	0	0	0	0	0	0	0	0	80.95454545	54.43571429	0	83.37560976	2.347619048	0.3763157895	0	0	0	0	0
382	Chr1	17861034	17861416	0	79.76428571	50	NA	0	0	72.21666667	NA	0	91.4	83.66666667	89.835	71.42857143	0	91.66666667	0	0	94.30833333	87.6826087	0	90	0	0	0	0	72.21666667	51.19285714	0	0	0	0	0	0	0	0	100	NA	0	100	NA	0	NA	0	0	0	0
384	Chr1	17899056	17899259	0	84.35	60.9	0	0	0	82.95454545	89.82631579	0	84.16	83.33333333	85.35454545	80.02272727	0	79.63333333	0	1.19047619	88.1	88.1	1.585714286	77.38571429	0	69.61176471	0	5	71.8	66.505	0	0	0	0	0	0	1.470588235	0	71.53333333	50	17.85714286	52.38571429	1.388888889	0	0	0	0	0	0
386	Chr1	17900905	17902062	0	90.524	74.9037037	0	0	0	79.63333333	91.66666667	0	68.75	70	90.93157895	79.835	0	82.54857143	0	0	94.8	89.709375	0	84.06666667	3.125	75	0	0	84.31212121	96.875	0	0	0	0	0	0	1.27037037	0	84.17857143	83.28333333	0	88.88888889	0	0	0.4464285714	0	0.7142857143	6.666666667	0
387	Chr1	17903302	17903339	0	50	33.33333333	0	0	0	98.15	77	0	100	78.33333333	0	92.06666667	0	50	0	0	88.9	96.3	0	100	0	76.98333333	0	0	100	76.38333333	0	0	NA	0	0	0	0	0	83.33333333	33.32	0	93.34	0	0	0	0	0	0	0
388	Chr1	17905651	17905691	0	50	83.33333333	0	0	0	89.7	84.03333333	0	91.66666667	90.90909091	62.42727273	90	0	100	0	0	65.98333333	72.225	0	60	0	74.86666667	0	0	97.91666667	60	0	0	0	0	NA	0	0	0	90.90909091	51.66	0	83.3375	0	0	0	0	0	0	0
390	Chr1	17961078	17961760	0	0	92.64705882	0	0	0	90.336	0	0	15.59642857	94.165	2.34375	1.148275862	0	83.33333333	0	0	52.0875	46.09607843	0	0	0	NA	0	0	0	0	0	0	0	0	0	0	0	0	0	0	0	0	0	0	0	0	0	0	0
392	Chr1	17987876	17987917	0	18.05833333	20	0	0	0	91.45555556	41.67	0	25	60.60909091	0	59.52857143	0	21.20909091	0	0	0	24.44166667	0	90.84	0	77.08333333	0	0	0	50	0	0	0	0	0	0	0	0	0	11.81818182	0	30	0	0	0	0	0	0	0
394	Chr1	18089809	18090271	0	92.5	90.61842105	0	0	0	95.45454545	95.835	0	87.78	95.95	94.72333333	89.02702703	0	82.43529412	0	0	91.7902439	90.94146341	0	84.32571429	0	95.834375	0	0	86.38888889	84.78157895	0	0	0	0	0	0	0	0	93.86363636	70.70232558	0	88.68684211	0	0.6578947368	0	0	0	0	0
399	Chr1	18142099	18142150	0	97.14285714	56.25	0	0	0	50	100	0	50	50	68.75	72.9125	0	100	0	0	94.45	94.04285714	0	85.71428571	0	75	0	0	95.8375	91.66666667	0	0	0	0	0	0	0	0	93.2125	65.425	0	100	NA	0	0	0	0	0	0
400	Chr1	18156188	18156304	0	83.34375	72.5	1.49375	0.69375	0	82.1	83.7875	0	94.17	94.23846154	86.98125	79.68125	0.41875	80.15333333	0	0	NA	76.85555556	0.9875	86.1125	1.7	86.30625	1.192857143	0	85.9375	72.31875	0	0	0	0.7	2.075	0	0.74	0	81.81875	75.1	0	81.34375	0	1.4625	1.875	0.69375	2.08125	0.7	0.89375
403	Chr1	18247483	18247547	0	0	0	0	0	0	75	0	0	0	0	0	0	0	36.11111111	0	0	85	93.34	0	0	0	0	0	0	0	0	0	NA	0	0	0	0	0	0	0	0	0	0	0	0	0	0	0	0	0
404	Chr1	18278576	18278643	0	95.24285714	69.05714286	0	0	NA	100	0	0	84.375	58.3375	0	70.8375	0	93.75	0	0	47.62857143	66.6625	0	70.2125	0	92.85714286	0	0	6.66	75	0	0	0	0	0	0	0	0	54.5625	24.71666667	0	53.57142857	0	0	0	0	0	0	0
405	Chr1	18287111	18287655	0	76.76956522	92.45294118	0	0	0	74.54	78.24117647	0	76.3	90	79.575	93.85789474	0	80.22666667	0.6958333333	0	88.23529412	87.11818182	0	81.80434783	1.958823529	72.62142857	0	0	83.03181818	91.8	0	0	0	0	0	1.25	0	0	87.04545455	75.98235294	0.6944444444	86.98125	0.8789473684	3.135294118	0	0	0.4166666667	0	0
407	Chr1	18330518	18330598	0	11.11111111	47.22222222	0	0	0	85.12142857	79.175	0	0	0	0	70.85	0	0	0	0	0	0	0	71.24705882	0	73.52222222	0	0	0	0	0	0	0	NA	0	0	0	0	45.06111111	12.5	3.571428571	44.46666667	0	0	0	0	0	0	2.378571429
409	Chr1	18418928	18418966	0	100	NA	0	0	11.1	88.9	100	0	93.75	100	87.5	100	0	75	0	0	91.675	100	0	95	0	100	0	0	100	100	0	0	NA	NA	16.66666667	0	0	0	100	66.7	0	100	0	0	0	0	0	0	0
411	Chr1	18597137	18597193	0	100	91.66666667	0	0	0	96.3	94.45	0	91.66666667	93.88333333	53.34	81.03333333	0	100	0	0	100	100	0	91.66666667	0	96.66666667	0	0	100	83.33333333	0	NA	0	0	0	0	0	0	94.45	0	0	50	0	0	0	0	0	0	0
414	Chr1	18791196	18792922	0	78.4375	NA	2.455263158	1.505263158	2.378571429	82.56756757	83.58095238	0	82.0775	87.6325	82.3175	84.67777778	0	80.335	1.875	1.448979592	91.95517241	83.62244898	2.779166667	68.73333333	1.590909091	76.69354839	0.625	1.447826087	81.88108108	81.81666667	0	0	0	0	3.125	0	0	0	0	NA	0.3763157895	NA	3.468	0.7407407407	0	0	NA	10.80526316	0
415	Chr1	18848729	18851071	0	91.17647059	90.03214286	2.537962963	0	0	80.95238095	90.55604396	0.3542553191	88.88888889	89.33846154	90.19705882	94.94603175	0.7717391304	82.18055556	1.111111111	0.5040322581	94.95	88.98275862	0.5434782609	89.31428571	0.3784090909	90.58282828	0	0.5952380952	85.7	87.55616438	0	0	0	0	3.125	1.470588235	0.4561643836	2	84.08709677	83.55416667	1.233333333	89.64324324	0.3424657534	1.143	1.116494845	0	0.6345238095	0	0.3047169811
416	Chr1	18961976	18970230	0.09420903955	86.60811966	84.46504298	0.172061657	0.3127182045	0.03460949464	85.89029126	89.42068966	0.6842857143	78.52692308	90.26704036	88.35	91.72053292	0.4694167852	88.81071429	0.3773668639	0.3345	89.78476821	90.85358025	1.400840336	87.71930836	0.5335388409	87.59206349	0.9803921569	1.258490566	73.275	86.34761905	0	0	0.04347258486	0.201375	0.01356968215	0.03067484663	0.3444582814	0.7080601093	85.24571429	40.33596215	0.1374005305	84.59308176	1.245794393	0.2448529412	0.4821576763	0.6597122302	0.1194513716	0.4103448276	0.5308661417
417	Chr1	18970231	18972184	0	91.881	90.96578947	0	0.05170454545	0.4545454545	88.0627907	92.64901961	0	80.51538462	89.79587629	84.69387755	90.58108108	1.724137931	88.02769231	0.08345864662	0	88.64485981	94.02	0	83.24545455	1.146296296	87.7625	0	0.9615384615	88.335	77.76071429	0.04609375	0	0.11	0	0.2245508982	0.222	0.4311764706	0.6119266055	80.71317829	35.1737931	0.1290322581	84.69836066	0	0	0.396039604	0	0	0	0
418	Chr1	19089019	19089097	0	0	0	0	0	0	25.83	90.44166667	0	7.783333333	0	0	0	0	0	0	0	0	0	0	0	0	0	0	0	0	0	0	0	0	0	0.925	0	1.391666667	0	0.8333333333	0	0	2.083333333	0	0	0	0	0	0	0
421	Chr1	19197855	19198431	0	94.7	NA	0	2	0	73.61666667	55.56666667	0	74.99166667	85	89.44666667	90.76923077	0	62.5	0	0	79.05	79.16666667	0	0	0	100	0	0	43.94545455	60.4125	0	0	0	0	0	0	0	0	8.33	4.545454545	3.125	40	0	0	0	0	0	0	0
422	Chr1	19209014	19209062	0	26.25	81.58333333	4.166666667	0	0	47.5	83.33333333	0	59.725	0	0	44.64166667	0	73.81428571	0	0	66.66666667	81.81818182	0	22.72727273	0	80.25	0	0	0	72.225	0	0	0	0	0	0	0	0	62.5	18.81666667	0	66.675	0	0	0	0	0	0	0
424	Chr1	19336266	19345631	0.3731343284	87.8	100	1.063829787	2.688709677	2.009375	90.96938776	96.03333333	1.001315789	91.16081081	91.23097345	95.67692308	94.76285714	4.576	84.19672131	3.070175439	0.2112676056	90.35785714	90.85020408	3.569565217	86.32564103	1.313861386	84.96304348	0.321031746	1.329361702	85.76075949	93.45357143	0.8443037975	0	0	2.573529412	2	3.703703704	1.250961538	0.6944444444	75.15853659	71.94565217	0.7462686567	78.46226415	3.125	0	2.325581395	0.6268	2.054794521	1.914925373	0
425	Chr1	19352682	19353553	0	63.23529412	60	0	0	3.571428571	76.57058824	64.81111111	2.631578947	61.10833333	64.48571429	86.02222222	52.30769231	0	31.11333333	0	0	62.78	66.67058824	1.113333333	52.51	0	77.0875	0	0	65	52.46956522	0	0	2.083333333	0	7	0	0	0	81.25	50.83	0	57.78333333	8.328571429	3.33	5.55	0	0	11.45625	0
426	Chr1	19422238	19422269	0	82.2875	0	0	0	0	0	0	0	0	0	0	94.2625	0	0	0	0	0	0	0	0	0	80.55	0	0	95.3125	100	0	0	0	0	0	0	0	0	85.425	40.2375	0	100	0	0	0	0	0	0	0
427	Chr1	19479952	19480174	0	77.0875	47.9125	0	0	0	81.41851852	67.3375	0	84.09090909	50.67	0	49.76785714	0	64.74615385	0	0	84.725	78.84615385	0	65.92	0	68.27692308	0	0	91.66666667	81.10666667	0	0	0	0	0	0	0	0	71.80833333	32.77916667	0	52.165	2	0	0	0	0	0	0
430	Chr1	19586113	19586150	0	70	75	0	NA	0	67.925	100	0	93.3375	NA	0	94.64285714	0	100	0	0	100	100	0	90.48571429	0	31.25	0	0	100	94.45	0	0	0	0	0	0	0	0	88.9	52.95	0	60.4125	0	0	0	0	0	0	0
431	Chr1	19592982	19594621	0	94.09166667	90.75471698	NA	0	0.9033898305	93.19358974	93.73243243	0	88.87230769	89.56557377	NA	94.02903226	0.54375	91.88225806	0.5703125	2.45	93.29782609	91.16811594	1.388095238	93.84375	0.1722891566	86.27941176	0	1.579310345	89.24035088	88.19285714	0	0	0	0	0.7462686567	0.8196721311	2.323684211	3.185964912	91.434375	82.64307692	0.8743243243	96.05666667	1.052631579	0.7568181818	NA	0	0	NA	0.4282051282
432	Chr1	19655267	19655599	0	94.29047619	95	0	0	0	76	90.74444444	0	NA	76.3	94.2375	87.5	0	80.15714286	0	0	73.17	87.35	0	90	0	76.53076923	0	0	81.81818182	NA	0	0	0	0	0	0	0	0	84.17	52.22222222	0	90.15454545	0	0	0	0	0	0	0
434	Chr1	19675094	19680368	1.219512195	62.12727273	85.71428571	0	0	0	64.81111111	67.64705882	0.1665	89.66290323	80.95714286	59.52380952	90.23009709	0	87.05371901	0	0	91.42794118	89.9620915	0	0	6.52173913	85.29784946	0	0	0	68.18181818	0	0	0	0	0	0	2.388679245	5.332	64.44583333	38.1	0	65.38461538	0	0	0	0.2153110048	16.66666667	11.11333333	0
435	Chr1	19705842	19706990	0	87.93944954	92.6641791	0	0	0	88.27222222	83.94634146	0	89.02682927	17.12307692	0	85.38073394	0	36.76	0	0	26.30462963	21.44814815	0	84.69848485	0	91.7125	0	0	94.26346154	75.69325843	0	0	0	0	0	0	0	0	0	0	0	0	0	0	0	0	0	0	0
436	Chr1	19709507	19709604	0	12.11818182	0	0	0	0	84.09090909	66.67272727	0	100	0	0	78.57142857	0	22.39375	0	1.5625	50	12.5	0	0	0	38.89166667	0	0	0	33.33333333	0	0	0	0	0	0	0	0	79.175	33.33333333	0	67.85714286	0	0	NA	0	0	0	0
439	Chr1	19815445	19815540	0	80	85.71428571	0	0	0	60	100	0	100	90.48571429	88.88888889	70.97	0	70	0	1.43	80	80	0	70	0	78	0	0	87.5	90	NA	0	0	0	0	0	3.33	0	85.71428571	56.64	0	77.0875	0	NA	0	0	0	0	0
440	Chr1	19963111	19964047	0	0	1.148275862	0	0	0	80.385	74.54545455	0	74.62272727	87.66666667	4.226829268	2.652272727	0	0	0	0	2.159090909	1.020408163	0	85.51304348	0	5.05952381	0	0	87.72105263	49.67692308	0	0	0	0	0	0	0	0	63.868	17.04081633	0	70.08947368	0	0	0	0	0	0	0
442	Chr1	20012121	20012222	0	0	0	0	0	0	0	83.35	0	0	0	0	0	0	0	0	0	0	0	0	0	0	0	0	0	0	0	0	0	2.857142857	0	0	0	0	0	0	0	0	0	0	0	0	0	0	0	0
444	Chr1	20053542	20053578	0	50	0	0	0	0	93.75	87.5	0	85.71428571	92.38571429	0	82.8125	0	53.34	NA	0	93.75	95.4125	0	21.875	0	86.4625	0	0	42.85714286	91.675	0	0	0	0	0	0	0	0	66.66666667	21.875	0	NA	0	0	0	0	0	0	0
445	Chr1	20066169	20066219	0	0	83.325	0	0	0	74.3125	76.2	0	NA	0	0	72.9125	0	79.04285714	0	0	75	61.11666667	0	75	0	100	0	0	75	91.675	2.0875	0	0	0	0	0	0	0	0	0	0	0	0	0	0	0	0	0	0
446	Chr1	20083988	20084044	0	95.23333333	30	0	0	0	75	0	0	60	97.21666667	0	0	0	79.175	0	0	66.66666667	57.78333333	0	0	0	0	0	0	59.16666667	43.75	0	0	0	0	0	0	0	0	76.48333333	27.76666667	0	89.71666667	0	0	0	0	0	0	0
451	Chr1	20302632	20302734	0	33.33333333	66.66666667	0	0	0	76.38333333	68.3	0	75	74.76428571	58.925	90.14	0	66.875	0	0	77.77777778	76.67	0	61.11111111	0	85.71428571	0	0	91.66666667	0	0	0	0	0	0	0	0	0	50	56.45	0	0	0	0	0	0	0	0	0
452	Chr1	20311802	20313203	0.4897058824	83.76153846	90.28333333	0	0	0.2783333333	82.47254902	86.43584906	0	86.536	78.79090909	NA	77.17804878	0	67.446875	0	0.6833333333	95.51282051	86.23939394	0.3787878788	92.59767442	0	85.835	0	0.3225806452	70.20833333	88.08653846	0	0	0	0.447761194	0	0	0	0	85.88367347	31.14102564	1.571698113	89.14545455	0.2325581395	0	1.282051282	0.250877193	0	NA	0
453	Chr1	20319791	20320787	0	93.33333333	100	1.176470588	1.233333333	0	69.61176471	50	0	84.80588235	73.33	NA	88.29090909	0	72.925	0	0	100	80.90416667	0	85.72857143	0	100	0	1.85	78.40909091	74.936	0	0	0	0	1.009090909	0	0	0	77.55	59.44444444	0	83.57941176	1.19047619	2.380952381	0	0	0	NA	0
454	Chr1	20403389	20403630	0	90.77142857	100	0	0	0	96.875	92.62142857	0	96.15384615	91.67	NA	89.61538462	0	100	0	0	100	89.10769231	0	83.33333333	0	50	0	0	92	47.01428571	0	0	0	0	0	0	0	0	88.81428571	38.96923077	0	90.74444444	0	0	0	0	0	NA	0
456	Chr1	20475962	20477548	0	91.11397849	89.67368421	0.1479289941	0	0.1811594203	91.91827957	90.1	0	91.16833333	92.70854701	92.83552632	87.06514286	0	90.10625	0	0	88.89368421	93.71132075	0	89.02045455	0.3713375796	75.80469799	0	0.1724137931	86.39387755	82.8056	0.5494845361	0	0	0.3184713376	0.6622516556	0	0.1005025126	0.2345070423	83.62170543	59.1528	0	77.81558442	0.5154639175	0	0.1892045455	0	0.2345070423	0	0
457	Chr1	20548056	20548252	0	92.81428571	83.66666667	0	0	0	92.92	82.91875	0	80.84	76.32105263	100	86	0	90.55555556	0	0	86.48571429	96.97272727	0	88.99130435	0	85.71428571	0	0	82.78	85.07727273	0	0	0	0	0	0	0	0	88.79375	74.55789474	0	90.15454545	0	0	0	0	0	NA	0
458	Chr1	20572155	20572206	0	93.75	0	0	0	3.575	59.175	62.9	0	90.48571429	0	0	0	0	57.14285714	0	0	16.675	28.57142857	0	0	0	50	0	0	0	66.66666667	0	0	0	0	0	0	0	0	60.7125	47.775	0	40.24285714	0	0	0	0	0	0	0
461	Chr1	20681773	20683127	0.9259259259	7.751162791	0	0	0	0	15.26315789	0.9266666667	0	3.195	0	1.492537313	0	0	0	0	0	5.425581395	3.888461538	2.173913043	7.272727273	0	96.79615385	0	0	0	0	0	0.6054545455	0	0.8333333333	0.2985074627	0	0.8064516129	0	83.104	42.7375	2.084375	79.75714286	0	0	0	0	0	0	0
465	Chr1	20710190	20711250	0.9433962264	92.64339623	92.11333333	0	0.8333333333	0	85.9	87.12272727	0	92.03414634	89.28571429	89.68571429	90.99189189	0	93.51944444	0	0	95.65434783	94.268	0	84.9	0	93.16410256	0	0	88.76666667	93.59230769	1.704545455	3.125	0	1.781034483	0.5946428571	0	0.1953125	0	92.23170732	79.68837209	0	93.00833333	0	0	0.4385964912	0	0	8.823529412	0
466	Chr1	20780480	20780547	0	82.41111111	27.78333333	0	0	0	83.61666667	77.78333333	NA	60	50	0	0	0	63.17	0	0	71.66666667	66.66666667	0	18.75	0	61.1	0	0	83.05833333	95.45454545	0	0	0	0	0	0	0	0	67.00909091	33.325	0	58.33333333	0	0	0	0	0	0	0
467	Chr1	20857664	20857708	0	0	0	0	0	0	82.2875	92.7125	0	75	NA	0	0	0	21.42857143	0	0	41.675	38.75	0	0	0	75	0	0	21.42857143	0	25	0	0	0	0	0	0	0	0	0	0	0	0	0	0	0	0	0	0
468	Chr1	20863647	20863695	0	94.0375	0	0	0	0	76.1625	0	0	0	0	57.8625	93.75	0	0	0	0	0	0	0	0	0	76.18571429	0	0	70.8375	80.825	0	0	0	0	0	0	0	0	0	0	0	0	0	0	0	0	0	0	0
469	Chr1	20922587	20922634	0	28.57142857	0	0	0	0	76.96363636	93.34	0	NA	64.28571429	0	0	0	56.67	0	0	77.08333333	68.52222222	4.444444444	60	0	75.45454545	0	0	0	54.54545455	0	0	0	0	0	0	0	0	14.28571429	8.936363636	0	30	0	0	0	0	0	0	0
470	Chr1	20947498	20947543	0	56.93	0	0	0	0	50	88.33	0	0	0	0	0	0	18.33	0	0	46.68	35.4125	NA	33.33333333	0	60	0	0	0	0	0	0	NA	0	0	0	0	0	0	0	0	0	0	0	0	0	0	0	0
471	Chr1	20972532	20972715	0	86.3375	100	16.65714286	4.5875	6.666666667	90.975	95.8375	NA	100	93.75	92.25	90.5125	NA	93.75	0	8.328571429	90.48571429	86.675	NA	75	5.4	NA	9.4125	5.3625	95.4125	NA	0	0	2.0875	2.383333333	16.675	1.7875	3.628571429	8.328571429	94.05	85.8625	5	80	0	NA	3.571428571	0	0	0	NA
472	Chr1	20972716	20973730	3.016666667	93.60333333	84.50833333	1	1.12962963	1.12962963	85.51111111	87.23333333	0	79.3	88.86071429	90.29090909	93.04333333	3.888888889	89.11	3.7	0	93.36842105	92.97619048	0	86.70714286	4.293333333	82.935	1.512	0	89.49	89.335	0	0	1.189285714	0.6740740741	1.86	1.931034483	0.325	1.189285714	79.30666667	83.12962963	0	82.38	3.135294118	0	1.666666667	0	5.244444444	10.975	0
473	Chr1	20973731	20974296	0	91.91515152	90.98846154	3.492857143	0.390625	0	91.15806452	91.62413793	0	85.9	88.672	91.59090909	94.209375	4.16875	95.22727273	0	0	95.38461538	93.56666667	2.5	84.38888889	0.5903225806	95	0	0	94.946875	90.83	0	0	0	0	4.075862069	0	3.211111111	1.083333333	92.33870968	91.86785714	2.6	87.17419355	3.125	5.55	4.165625	0	1.782758621	0	0
475	Chr1	21046540	21046676	0	0	0	0	0	0	50.74444444	31.71	5.555555556	0	55.9375	0	18.61428571	0	21.11111111	0	0	83.33333333	95.55833333	0	21.26153846	0	13.63636364	0	0	47.17692308	35	0	0	0	0	0	0	0	0	19.55384615	2.777777778	0	17.29	0	0	0	0	0	0	0
476	Chr1	21047106	21047161	0	65.98333333	30.75454545	0	0	0	95.5	87.82307692	0	94.44444444	0	0	18	0	87.5	0	0	100	60.425	0	0	0	0	0	0	0	83.35	0	0	0	0	0	3.7	0	0	81.48888889	30.12307692	0	70	0	0	0	0	0	0	0
477	Chr1	21086207	21086298	0	72.22222222	31.25	0	0	0	94.45	100	0	0	95.24285714	0	83.86666667	0	0	0	0	0	2	0	50	0	13.63636364	0	0	50	80.95714286	0	0	0	0	0	0	0	0	40.90909091	33.33333333	0	38.88333333	0	0	0	0	0	0	0
478	Chr1	21095961	21096079	0	100	91.66666667	0	0	0	NA	93.63636364	0	NA	91.66666667	NA	90.975	0	91.66666667	0	0	100	100	0	75	0	78.57142857	0	0	94.28571429	16.66666667	0	0	0	0	0	0	0	0	88.89166667	35.15454545	0	100	0	0	0	0	0	NA	0
479	Chr1	21097016	21097278	0	77.40263158	80	0	0	0	83.79310345	90.80967742	0	91.66666667	94.35277778	70	69.60277778	0	90.47857143	0	0	85.16451613	95.23809524	0	80.5952381	0	100	0	1.226470588	75.60277778	84.49166667	0	0	0	0	0	0	0	0	74.26363636	24.16111111	0	77.63157895	0	0	0	0	0	0	0
480	Chr1	21144598	21145925	1.5625	88.9972973	78.23529412	3.031818182	0.487804878	0	84.7	89.1	1.136363636	79.585	77.38214286	35.26730769	36.98723404	1.19047619	93.82439024	0	0	92.09111111	90.89795918	0	35.44583333	0	91.3	0	0.4	23.65641026	27.47037037	0	0	0	0.5263157895	0	0	0	0	87.19803922	53.11875	0	84.12857143	0	0	2	1	1.85	0.8064516129	0
482	Chr1	21228810	21229049	0	78	90.74444444	NA	0	0	74.68571429	85.2	0	83.34	100	NA	61.80833333	7.954545455	66.675	0	3.7	100	90.27777778	3.846153846	86.36363636	0	NA	0	0	100	70.09411765	0	0	0	0	0	0	0	0	75	59.03333333	1.513636364	87.5125	0	0	NA	0	0	1.958823529	0
483	Chr1	21237270	21237345	0	86.8	100	0	0	0	100	75.84	0	100	65.91	83.33333333	93.75	0	91.66	0	0	89.44444444	96	0	88.88888889	2	91.07	0	0	93.97777778	94.67	0	0	0	0	0	0	0	0	93.37777778	36.75	0	88.9	0	0	0	0	0	0	0
489	Chr1	21450628	21457274	0.3412280702	81.80153374	43.65119048	0	0.3446300716	0.1037383178	54.72333333	25.73676471	0	27.17391304	17.04545455	68.80915493	28.2	0	87.0965812	0	0.6429012346	89.55352697	90.81089109	0	0	0	67.47575758	0.3740648379	0.5472140762	77.18418803	70.23809524	0.3219020173	0	0.1237918216	0.4847645429	0.2411764706	0	0.1780748663	0.3649635036	38.38345865	25.67738095	0.03208092486	22.23294118	0	0	NA	0	0.7755813953	0.7314606742	0.2636363636
490	Chr1	21464195	21464273	0	40	0	0	0	0	66.67777778	0	0	94.44444444	25	23.33636364	0	0	83.33333333	0	1.855555556	70.5	75.17	0	50	0	0	0	0	91.66666667	52.51	0	0	3.7	0	0	NA	0	0	16.66666667	11.11111111	0	14.81111111	0	0	0	0	0	0	0
491	Chr1	21512758	21512835	0	0	0	0	0	0	0	53.22666667	0	0	0	0	0	0	27.0875	0.9533333333	0	64.11333333	81.11111111	0	0	0	0	0	0	0	0	0	0	0	0	0	0	0	0	11.11111111	0	0	15	0	0	0	0	0	0	0
494	Chr1	21574149	21574218	0	81.47777778	87.04444444	0	0	0	92	91.25	0	83.33333333	85	77.77777778	92.66	0	83.33333333	0	0	75	100	0	92.22222222	0	100	0	0	50	86.45	NA	0	0	0	0	0	0	0	86.67	17.04	0	94.45	0	0	0	0	0	0	0
500	Chr1	21860393	21860495	0	70	0	0	0	0	0	48.32666667	0	64.175	0	0	2.127777778	0	28.57142857	0	0	50.68333333	55.8375	0	6.075	0	0	0	NA	NA	31.5	0	0	0	1.388888889	0	0	0	0	52.14166667	57.66666667	0	85.71428571	0	0	0	0	0	0	0
502	Chr1	22059970	22061474	0	90	95	0	0	0	86.95333333	84.375	0	76.66	90.90212766	91.07142857	90.775	0	86.85526316	0	0	90.87954545	88.50714286	0.74	100	0	76.08064516	0	0	86.27647059	83.93611111	0	0	0	0	0	0	0	0.4237288136	85.43818182	79.17678571	1.612903226	91.05319149	0	0	0	0	0	0	0
503	Chr1	22088096	22088361	0	0	0	0	0	0	0	75.7	4.545454545	83.3375	0	0	0	0	0	0	0	0	0	0	58.52222222	0	86.11111111	4.1625	0	77.0875	0	0	0	0	0	0	2.08125	0	0	71.42857143	100	0	33.33333333	0	0	0	0	0	0	0
506	Chr1	22201955	22202479	0	88.4952381	73.18235294	0	0	0	86.68235294	94.74210526	0	95.56	94.87692308	64.89473684	72.41904762	0	94.3	0	0	94.28571429	96.11176471	0	80.50952381	0	90.61578947	0	0	97.14117647	75.68333333	1.04375	0	3.429411765	0	0	0	0	0	79.165	41.56470588	0	81.04375	0	0	0	0	0	0	0
508	Chr1	22618180	22618588	0	NA	13.33333333	0	0	0	46.03333333	0	0	91.93548387	0	18.18181818	26.47058824	0	66.66666667	0	0	79.80454545	83.24117647	0	50	0	0	0	0	0	10	0	0	0	0	0	0	0	0	0	0	0	NA	0	0	0	0	0	0	0
510	Chr1	22635427	22635519	0	100	25	0	0	0	77.35882353	100	0	100	62.5	0	60	0	85.71428571	0	0	100	78.125	0	70.84	0	82.14285714	0	0	66.66666667	0	0	0	0	0	0	0	0	0	82.03888889	53.98888889	0	83.33333333	0	0	0	0	0	0	0
511	Chr1	22656364	22656422	0	0	0	0	0	0	86.65	0	0	0	0	0	0	0	58.35	0	0	100	66.7	0	0	0	66.66666667	0	0	50	0	0	0	0	0	0	0	0	0	0	0	0	0	0	0	0	0	0	0	0
513	Chr1	22771825	22771860	0	95	43.33333333	0	0	0	72	88.9	0	52.78333333	100	0	66.66666667	0	75	0	0	97.21666667	83.33333333	0	75	0	100	0	0	88.9	62.5	0	0	0	0	0	0	0	0	100	41.46666667	0	83.34	0	0	0	0	0	0	0
517	Chr1	22883537	22883816	0	90.88214286	82.20454545	0	0	0	88.69285714	89.45	0	86.90714286	77.23181818	80.62333333	83.1	0	85.31176471	0	0	90.92692308	80.6	0	95.86206897	0	81.94583333	0	2.083333333	84.825	92.932	0	0	0	0	0	0	0	0	88.7	33.18666667	1.724137931	91.97777778	0	0	0	0	0	0	0
519	Chr1	22991930	22992582	0.8695652174	85.868	77.21851852	0	0	2.380952381	78.05185185	81.6	4.446666667	84.93125	92.02608696	82.6125	84.85	1.851851852	87.224	0	5.136842105	85.86153846	85.5	4.782608696	81.984	0.9888888889	85.45357143	0.925	2.5	75.54761905	80.052	0	0	0	0	10.31052632	3.371428571	0.8222222222	1.196153846	79.33333333	77.67407407	0.5357142857	79.16875	2.272727273	0	1.85	0	3.86	6.4	2.9
523	Chr1	23088126	23088235	0	0	NA	0	0	0	0	0	0	0	0	0	0	0	0	0	0	0	0	0	0	0	0	0	0	0	0	0	0	NA	0	0	0	0	0	75	56.25	0	NA	0	0	0	0	0	0	0
525	Chr1	23173342	23174437	0	95.23333333	88.47659574	0	0	0	72.75769231	91.37931034	0	1.388888889	90.42553191	4.716981132	2.941176471	0	84.28857143	0	0.4166666667	82.26744186	89.81162791	0	91.84210526	0	91.87948718	NA	NA	0	81.44090909	0	NA	NA	0	0	0	0	0	76.70204082	32.8	0	83.87096774	0	0	0	0	0	0	0
527	Chr1	23234008	23234147	0.8411764706	14.58333333	0	0	0	0	68.66666667	21.66666667	0	86.10833333	0	0	0	0	0	0	0	0	0	0	21.57058824	0	36.78235294	0	0	20	0	0	0	0	0	0	0	0	0	66.39166667	22.7	0	80	0	0	0	0	0	0	0
528	Chr1	23294658	23294750	0	0	0	0	0	0	94.45	0	0	50	50	0	32.5	0	25.825	0	0	4.757142857	0	0	0	NA	0	0	0	0	59.54285714	0	NA	0	0	0	0	0	0	50	11.67	0	40.74444444	0	0	NA	0	0	0	0
531	Chr1	23407421	23407471	NA	33.33333333	60	0	0	NA	100	96.67	0	97.5	100	62.5	85.71428571	0	65	0	0	93.88333333	94.17	0	66.66666667	0	46.68	0	0	100	100	0	0	0	0	0	NA	0	0	93.34	77.77777778	0	100	0	0	0	0	0	0	0
533	Chr1	23519451	23519623	0	0	0	0	0	0	0	0	0	0	0	0	0	0	0	0	0	0	0	0	0	0	0	0	0	0	0	0	0	0	0	0	0	0	0	92.91666667	68.52222222	0	85.425	NA	0	0	0	0	0	0
534	Chr1	23533227	23533358	0	12.5	0	0	0	2.561538462	36.68636364	45.875	0	55.55555556	0	0	0.9090909091	0.9090909091	43.75	0	0	82.74285714	71.78	0	81.66666667	0	0	0	0	0	0	0	0	0	0	0	0	0	0	9.845454545	16.76	0	30.90909091	NA	0	0	0	0	0	0
535	Chr1	23586425	23586687	0	0	0	0	0	0	66.67142857	0	0	0	0	0	0	2.5	73.34	0	0	77.5	75.55555556	0	0	0	NA	0	0	58.33333333	0	0	0	0	0	0	0	0	0	0	0	0	0	0	0	0	0	0	0	0
536	Chr1	23639746	23640709	0	0	0	0	0	0	89.93461538	0	0	0	0	0	0	0	69.45277778	0	0.641025641	91.025	90	0	6.026530612	0	0	2.593333333	1.5625	80.55555556	0.74	0	0	0	0	0	0	0	0	0	0	0	0	0	0	0	0	0	0	0
537	Chr1	23665225	23665309	NA	0	0	0	0	0	88.33333333	90	0	88.88333333	0	31.47777778	85.55	0	0	0	0	0	0	0	0	0	68.19166667	0	0	0	17.5	0	NA	NA	0	0	0	0	0	1.818181818	0	0	0	0	0	0	0	0	0	0
538	Chr1	23733459	23733519	0	66.67	0	0	0	0	63.1	95	0	0	98.33	0	62.62	0	84	0	0	70	48.14444444	0	97.5	0	18.61	0	0	0	69.44444444	0	NA	0	0	0	0	0	0	90	31.96	0	75	0	0	0	0	0	0	0
542	Chr1	24021870	24021925	0	0	48.34	0	0	0	50	83.34285714	0	NA	0	0	40	0	70.83333333	0	0	56.95	100	0	50	0	0	0	0	73.34	60	0	0	0	0	0	0	0	0	16.66666667	8.75	0	27.76666667	0	0	0	0	0	0	0
543	Chr1	24098630	24098692	0	0	0	0	0	0	60.4125	NA	0	54.9125	0	0	0	0	56.66	0	0	71.5625	73.3	0	0	0	0	0	0	30	0	0	0	0	0	0	0	0	0	0	0	0	0	0	0	0	0	0	0	0
544	Chr1	24110522	24110591	0	71.15384615	46.67	0	0	0	74.24545455	85	0	66.65	0	0	45.92	0	60	0	0	55.55833333	62.5	0	37.05384615	0	0	0	0	84.85454545	66.67142857	0	0	0	0	0	0	0	0	68.06666667	20	0	35.71428571	NA	0	0	0	0	0	0
549	Chr1	24359992	24360986	0	90.17241379	78.0875	0	0	0	NA	82.88717949	0	82.89111111	83.06451613	87.76595745	83.92432432	NA	77.27027027	NA	0	80.07906977	84.27924528	0	NA	0	75.19534884	0	0	79.95897436	79.61627907	0	0	0	0.2403846154	0	0	0	0	70.83333333	53.98536585	0	71.08	0	1.041666667	0	0	0	0	0
550	Chr1	24369368	24369633	0	0	0	0	0	0	77.51	0	0	0	75	97.37857143	79.73076923	0	50	0	3.027272727	90	84.52222222	0	0	0	0	0	0	0	0	0	0	0	0	0	0	0	0	0	0	0	0	0	0	0	0	0	0	0
557	Chr1	24536494	24536802	0	0	16.66666667	0	1.189285714	0	0	0	0	74.24090909	0	0	0	0.5882352941	13.87916667	0	0	1.409090909	0	1.958823529	54.76428571	0	0	0	0	0	32.53333333	0	0	0	0	0	0	0	0	14.77272727	5.882352941	0	15.73888889	0	0	0	0	0	0	0
559	Chr1	24645521	24646175	0	76.25	77.94117647	8.260869565	0	0	79.81481481	50	0	64.25	70.32307692	85.464	NA	5.782352941	57.77333333	8.333333333	2.307692308	80.35555556	78.13333333	5.835	68.75	1.492592593	0	2.9	0	78.48518519	73.8	0	0	0	0	5.165384615	2.775	5.896428571	2.8	81.76666667	65.14642857	9.99	79.83157895	8.333333333	3.62173913	5.415	0	5.253846154	14.6	NA
560	Chr1	24704930	24706038	3.62173913	89.7375	94.20434783	5.513235294	1.024615385	0	91.61911765	93.214	1.538461538	84.31470588	88.39642857	94.75405405	NA	0.5958333333	84.4452381	0	0	92.01971831	96.91081081	16.04571429	98.33333333	2.015116279	79.02413793	2.9575	1.162790698	92.0537037	86.90714286	0	0	2.5	0.4394736842	6.346296296	2.066666667	1.294029851	0.5208333333	79.13043478	82.76833333	NA	84.03636364	8.333333333	10.23809524	0.5714285714	0	2.166	4.531578947	0
561	Chr1	24712799	24714981	0	11.20769231	20.24111111	0	0	0.1833333333	20.17157895	26.26847826	0.3333333333	21.28513514	21.36451613	92.16818182	0	0	8.986486486	0	0	10.44731183	13.29385965	0	28.99042553	1.25483871	6.472727273	0	0.5376344086	7.506521739	0.1960784314	0	0	0	0	0	0.4012048193	0	0	8.738461538	7.978723404	0	8.636585366	0	0	0.8768421053	0	0	5.385365854	0.3086419753
564	Chr1	24738641	24739184	0	48.73902439	27.96875	0	0	0.668	11.11111111	17.66140351	0	60.50869565	13.7	2.413793103	50.71111111	0	34.18333333	0	0	58.82083333	57.00333333	0	74.26428571	0	58.61304348	0	0	40.625	72.46304348	0	0	0	0	0	0	0	0	58.78780488	34.16764706	0.4073170732	65.66857143	0	0	0	0	0	0	0
567	Chr1	25057366	25058227	0	91.11333333	88.55769231	0	0	0	88.92162162	0	0	90	100	0	87.06896552	0	82.22444444	0	0	75.29038462	66.32083333	0	86.63191489	0	73.51428571	0	0	84.85	82.002	3.571428571	0	0	0	0	0	0	0	89.59230769	68.83116883	0	92.26071429	0	0	0	0	0.3086419753	0	0
569	Chr1	25357843	25358420	0	86.22	81.51176471	4.545454545	7.142857143	7.142857143	93.75	86.53846154	2.272727273	76.51818182	89.22666667	87.84761905	90.825	2.592592593	74.97	2.944	5.952380952	87.35	95.35714286	16.66666667	95.1	6.9625	66.11176471	1.515	11.11111111	81.3	93.33333333	0	0	0	1.315789474	0	2.038888889	2.15	7.8	86.50384615	82.98571429	0	83.44666667	16.67	0	6.665	1.192857143	4.593333333	12.85	1.052631579
571	Chr1	25454180	25454358	0	0	0	0	0	0	74.264	1	0	0	0	0	0	0	52.31666667	0	0	83.77368421	82.22083333	0	30.88235294	0	0	0	0	12.5	45	0	0	0	0	0	0	0	0	7.5	0	0	3.176190476	0	0	0	0	0	0	0
572	Chr1	25454393	25454459	0	0	0	6.66	0	0	69.34	0	0	0	0	0	0	0	72	0	0	100	93.75	0	0	0	0	0	0	0	0	0	0	0	0	0	0	0	0	0	0	0	0	NA	0	0	NA	0	0	0
573	Chr1	25488113	25488281	0	12.0125	2.561538462	0	0	0	88.66666667	NA	0	0	40.35714286	NA	0	0	87	0	0	96	86.80769231	0	0	0	0	0	0	0	0	0	0	0	0	0	0	0	0	0	0	0	0	0	0	0	0	0	NA	0
574	Chr1	25489704	25489931	0	0	0	0	0	0	88.075	0	0	0	0	0	0	0	53.57142857	0	0	88.835	82.86190476	0	19.195	0	27.61904762	0	0	0	0	0	0	0	0	0	0	0	0	0	0	0	0	0	0	0	0	0	0.8928571429	0
575	Chr1	25490678	25490738	0	0	0	0	0	0	65	66.3	0	59.71666667	0	2.083333333	0	0	46.42857143	0	0	61.98181818	21.875	0	0	0	0	0	0	0	85	0	0	0	0	0	0	0	0	0	0	0	0	0	0	0	0	0	0	0
576	Chr1	25536419	25536851	0	94.33	80.90909091	0	0	0	92.85714286	89.17	0	95.8375	85.71428571	0	87.88181818	0	96.97272727	0	0	79.375	100	0	80.8	0	0	0	0	93.75	88.88888889	0	0	0	0	0	0	0	0	68.34	42.12727273	0	61.84	0	0	0	0	0	0	0
577	Chr1	25646824	25646912	0	0	1.052631579	0	0	0	5.555555556	74.82631579	0	0	0	0	0	0	16.66666667	0	0	70.45454545	61.40526316	0	0	0	0	0	0	0	66.66666667	0	0	0	0	0	0	1.665	7.142857143	33.33571429	10.87368421	0	NA	0	0	0	0	0	0	0
581	Chr1	25894722	25894770	0	0	0	0	0	0	50.2125	11.78571429	0	13.09285714	0	0	0	0	23.68571429	0	0	73.33333333	45.82857143	0	0	0	0	0	0	0	0	0	0	0	0	0	0	0	0	0	0	0	1.428571429	0	0	0	NA	0	0	0
582	Chr1	25900487	25900571	0	100	88.88888889	0	0	0	96.25	96.67	0	100	94.44444444	36.67	97.77777778	0	100	0	0	94.90833333	100	0	81.11111111	0	84.82	0	0	77.27272727	88.89166667	0	0	0	0	0	0	0	0	85	29.24545455	0	85.18888889	0	0	0	0	0	0	0
583	Chr1	25906300	25906463	0	93.59230769	95.31904762	0	0	0	86.66	79.82105263	0	86.08235294	95.83333333	0.5958333333	88.95	0	92.85714286	0	0	94.53888889	83.62608696	0	86.4875	0	97.5	0	0	94.83888889	96.57058824	0	0	0	0	0	0	0	0	91.80833333	38.80833333	0	94.60588235	0	0	0	0	0	0	0
584	Chr1	26031684	26031988	0	91.96428571	100	0	1.665	0	84.52857143	72.89333333	0	89.74615385	81.67333333	90.2	91.575	0	87.67058824	0	0	87.88181818	74.45333333	0	84.84166667	0	100	0	0	85.78823529	62.00588235	0	1.470588235	0.835	0	0	0	0	0	76.45714286	61.155	0	72.22222222	0	0	0	0	0	0	0
586	Chr1	26102994	26103054	0	92.7125	45	0	0	0	0	0	0	67.925	0	0	0	0	30.475	0	0	37.5	41.675	0	96.66666667	0	81.5375	0	0	0	0	0	0	0	0	0	0	0	0	0	0	0	0	5.55	0	0	0	0	0	0
587	Chr1	26169378	26171110	1.191666667	66.14375	66.88125	0.52	0	0	100	85.72727273	0	100	89.42162162	84.17	80	0.2906976744	73.13846154	0.2522727273	1.665909091	89.47317073	91.08125	0.7068181818	84.72307692	2.091666667	90.28333333	0	0	76.9	83.1125	0	1.021428571	0	0	0	0	0.89375	0	58.30434783	75.18947368	0	73.33333333	5.107142857	0.9133333333	1.802439024	0	0	4.545454545	0
589	Chr1	26196211	26197059	0	77.6	94.07777778	0	0	0	64.28571429	92.85714286	0	50	62.5	66.66666667	0	0	80.84	0	0	82.14285714	77.67	0	66.66666667	0	75	0	8	67.91111111	NA	0	0	0	0	0	7.142857143	0	0	55.55	18.31052632	0	63.88333333	0	0	0	0	3.571428571	3.027272727	0
590	Chr1	26343531	26343931	0	89.70588235	17.59444444	0	0	0	66.27272727	89.44444444	0	96.08235294	0	23.02592593	53.3962963	0	91.675	0	0	93.33333333	93.03181818	0	9.523809524	0	91.66666667	1.707692308	0	88.62608696	15.19411765	0	0	0	0	0	0	0	0	80.545	47.22083333	0	74.76428571	0	0	0	0	0	0	0
592	Chr1	26388476	26388576	0	98.48181818	78.79090909	0	0	0	63.1	83.33333333	0	100	81.25	0	91.59	0	86.11666667	0	0	79.34	95.1	0	70	0	71.66	0	0	70	87.96666667	0	0	0	0	0	0	0	0	81.06363636	39.39090909	0	100	0	0	0	0	0	0	0
593	Chr1	26390584	26390855	0	92.10526316	89.54	0	0	0	97.22222222	100	0	100	88.021875	0	85.8037037	0	86.80833333	0	0	87.16666667	85.5	0	97.78	0	85.25769231	0	0	95.37222222	77.70833333	0	0	0	0	0	0	0	0	91.07142857	34.25	0	100	0	0	0	0	0	0	0
599	Chr1	26791615	26791711	0	96.97272727	NA	0	0	0	80.55833333	90	0	100	81.25	72.5	95.53333333	0	50.13333333	0	0	29.175	50	0	72.5	0	57.14285714	0	0	76.67	100	0	0	0	0	0	0	0	0	76.3	20.55	0	75	NA	NA	NA	0	0	0	0
600	Chr1	26975019	26975387	0	0	0	0	0.5263157895	0	87.124	84.21052632	0	10.21290323	15.15151515	0	0	0	66.11388889	0	0	80.55555556	74.85	0	0	0	12.64	0	0	32.32424242	28.94736842	0	0	0	0.8064516129	0	0	0	0	0	0.446875	0	0.65	0	0	0	0	0	0	0
601	Chr1	27066658	27067356	0	100	90	0	0	NA	79.6875	0	0	0	94.44444444	0	0	0	0	0	0	78.125	84.42307692	0	0	2.631578947	2.272727273	0	0	100	0	0	0	0	0	0	0	0	0	92.98421053	49.03793103	0	90.47857143	0	0	0	0	0	0	0
603	Chr1	27164267	27164304	0	0	0	0	0	0	61.38333333	60	0	56.85555556	70.36666667	0	0	0	26.6625	NA	0	83.33333333	60	0	0	0	67.85714286	0	0	0	75.75454545	0	0	0	0	0	0	0	0	0	0	0	0	0	0	0	0	0	0	0
604	Chr1	27164694	27164766	0	51.525	0	0	0	0	73.34	79.1625	0	54.63333333	48.72142857	38.12142857	50.52857143	0	0	0	0	74.28571429	67.62142857	0	47.02142857	0	47.91666667	0	0	37.25714286	54.76428571	0	0	0	0	0	0	1.1	0	37.5	26.9	1.021428571	54.1625	0	0	0	0	0	0	0
605	Chr1	27368670	27368712	0	95.83333333	86	0	0	0	100	90	0	88.75	100	60.41666667	80	0	100	0	0	70	75	NA	100	0	100	0	0	100	63.33333333	0	NA	0	0	0	0	0	0	100	51.11666667	0	100	0	0	0	0	0	0	0
606	Chr1	27371305	27371418	0	0	27.27272727	0	0	0	85.1	59.29285714	0	83.33333333	74.44166667	0	0	0	90	0	0	91.17647059	80.95	0	64.21764706	0	89.44666667	0	0	6.108333333	88.125	0	0	2.08125	0	0	0	2.941176471	0	0	0	0	1.5625	0	0	0	0	0	0	0
607	Chr1	27428366	27429451	0	89.0972973	93.75	3.571428571	4.627777778	4.761904762	90.83333333	NA	1.470588235	92.85714286	NA	91.94166667	37.82307692	0	92.56326531	0	6.627272727	89.69473684	91.99480519	1.785714286	95.8375	0	0	0	0	100	100	0	0	0	0	0	7.015789474	5.882352941	0	86.34	97.225	0	93.34	0	9.375	0	0	0	8.330555556	0
608	Chr1	27494884	27494938	0	75.4125	88.75	0	0	0	25	100	0	93.75	66.675	0	97.9125	0	70.825	0	0	64.575	62.0875	0	70.8375	0	91.6625	0	0	100	0	0	0	0	0	0	0	0	NA	84.1125	57.14285714	0	88.9	0	0	NA	0	0	0	0
609	Chr1	27514997	27516610	0.1637254902	25.68360656	67.19529412	0.3361344538	0	0	54.96896552	31.40289855	NA	NA	47.60375	93.20263158	20.48192771	0	79.41558442	0	0.74375	88.22413793	90.08333333	0	36.72372881	0	65.56792453	0.6097560976	0.6352380952	77.08571429	65.16470588	0	0	0	0	0.3630434783	0.202020202	0	0	34.29615385	9.5	0	18.7475	0.4958677686	0.5208333333	0.406504065	NA	0.1904761905	0	0
610	Chr1	27525453	27525499	0	95.24285714	79.1625	0	0	0	100	87.5	0	NA	81.68	87.9125	97.5	0	80.2125	0	0	66.66666667	92.5	0	93.325	0	76.225	0	0	93.75	88.9	0	0	0	0	0	0	0	0	75	30.0125	0	93.75	NA	0	0	0	0	0	0
612	Chr1	27675270	27675420	0	100	93.75	0	0	0	100	93.62941176	0	90.28333333	90.85	93.14117647	90	0	91.21176471	0	0	97.5	90.74444444	0	93.75	2.272727273	88.89166667	0	0	90.90909091	91.23157895	0	0	0	0	0	0	0	0	74.07777778	52.6	0	100	0	0	0	0	0	0	0
613	Chr1	27677383	27677516	0	76.54210526	77.79090909	0	0	0	72.62142857	71.85	0	89.3	85.2	70	75	0	70.2	0	0	83.33125	84.47368421	0	84.35555556	0	76.04375	0	0	89.61875	72.22222222	0	0	0	0	0	0	0	0	77.77777778	55	0	50	0	0	0	0	0	0	NA
614	Chr1	27684822	27685330	0	93.21929825	88.64090909	0	1.206896552	0	93.44193548	91.66666667	1.215	86.95869565	0	89.5483871	85.30350877	0.3278688525	84.42363636	0	0	92.78	79.97358491	0	56.66666667	0	94.69545455	0	0	91.63653846	94.74117647	0	0	0	0	0	0.6054545455	0	0	77.91875	27.03076923	0	100	0.6403846154	0	0	0.5644067797	0.8196721311	0	0.3408163265
615	Chr1	27755771	27755812	0	95.76666667	33.33333333	0	0	0	0	87.78333333	0	0	0	0	50	0	0	0	0	0	0	0	0	0	0	0	0	0	0	0	0	0	0	0	0	0	0	77.78333333	35.61666667	0	77.78333333	0	0	0	0	0	0	0
616	Chr1	27800097	27800167	0	91.67	81.9	0	0	0	96	69.23846154	0	66.66666667	87.5	0	73.91428571	0	78.34	0	0	96.15384615	85.9	0	64.82222222	0	0	0	0	69.63333333	90	NA	0	0	0	0	0	0	0	34.44166667	9.615384615	0	37.5	0	0	0	0	0	0	NA
617	Chr1	27826045	27826126	0	38.75	100	0	0	0	66.875	95.57142857	0	100	68.75	56.25	75	0	50	0	0	71.875	60.425	0	83.32857143	0	75	0	0	97.21666667	95	0	0	0	0	0	0	0	0	97.5	40.71428571	0	100	0	0	0	0	0	0	0
619	Chr1	27923295	27923469	0	83.33333333	NA	0	0.625	1.333333333	80	87.29166667	0	95.1	83.32857143	50.1	84.85714286	0	87.04444444	0	0	97.22222222	82.69230769	1.315789474	67.98421053	0	87.05882353	0	0	98.21428571	87.88181818	0	0	0	0	0	0	0	0	86.67333333	45	0	86.76470588	0	0	0	1.470588235	0	0	0
620	Chr1	28006356	28006970	0	85.28196721	75.2625	0	0.4970149254	0	82.01860465	83.96875	0	53.57142857	68.70967742	0.1431034483	66.81666667	0	82.62888889	0	0	80.18108108	76.695	0	69.7490566	0	65.23809524	0	0.2737704918	83.33461538	78.16326531	0	0	0	0	0	0	0.5882352941	0	67.43125	29.47288136	0	57.1516129	0	0	0	0	0	0	0
621	Chr1	28331884	28333402	0.78125	92.53703704	85.59302326	0	0.4641791045	1.258490566	88.48888889	87.65272727	0	NA	38.27222222	90.92686567	42.13773585	0	89.33469388	0	0.4464285714	92.10757576	85.96811594	0	85.68461538	0	92.72352941	0	0	89.64782609	81.92962963	0	0	0	0	0	0	0.9126984127	0	81.91	68.54375	0.3703703704	96.58205128	0	0	0.4716981132	0	0.334	1.271186441	0
622	Chr1	28397489	28398827	0.8166666667	93.6	82.28518519	0	1.315789474	3.444736842	82.872	72.17	0	86.67058824	91.73939394	91.11212121	93.96551724	0	88.75	0	1.233333333	94.08709677	88.19583333	0	93.1173913	0	85.1	0	0	94.54545455	77.34375	1.155882353	2.4	0	0	0	0.8064516129	0.243902439	1	86.05526316	79.03658537	0	83.20857143	0.4638888889	0	0	0	0	0	0
623	Chr1	28411328	28411444	0	96.66666667	94.05	0	0	0	94.64285714	98.07692308	0	100	77.78333333	85.55333333	85.55333333	0	100	0	0	100	100	0	90.38461538	0	97.62142857	0	0	96.3	100	0	0	0	0	0	0	0	0	96.42857143	40.275	0	85.26153846	0	0	0	0	0	0	0
624	Chr1	28514980	28516189	0	0	89.80169492	0	0	0	81	90.44666667	0	82.93809524	83.4375	0	88.18888889	2.544444444	85.81914894	0	0	85.65185185	90.18545455	0	95.56	0	86.11666667	0.6746835443	0	89.5890411	59.64545455	1.19047619	0	0	0	0	0	0	0	0.2061728395	0.5952380952	0	0.3246753247	NA	0	0	0	0	0	0
626	Chr1	28578519	28578554	0	53.33	12.5	0	0	2.86	5.922222222	73.34	0	52.78333333	0	17.22	0	0	45	0	0	100	80	0	0	0	53.34	0	0	49.49	35.17777778	NA	0	0	0	0	0	0	0	69.97	15.775	0	66.68	0	0	0	0	0	0	0
627	Chr1	28738305	28738373	0	83.33333333	60.18888889	0	0	0	100	79.08888889	0	87.85714286	78.46666667	0	72.97857143	0	90	0	0	70	64.22	0	56.25	0	80	0	0	79.75714286	85.55	0	NA	3.333333333	1.785714286	0	0	0	0	58.33333333	32.34666667	0	77.77777778	0	3.846153846	0	0	0	0	0
630	Chr1	29168240	29168293	0	90	71.42857143	0	0	0	0	100	0	100	75	0	87.5	0	73.81428571	0	12.5	66.66666667	60	0	80.56666667	0	90	0	0	100	95	0	0	0	0	0	0	0	0	100	33.05	0	78.57142857	0	0	0	0	0	0	NA
633	Chr1	29337050	29337298	0	40.90909091	68.2	0	0	NA	50.36875	64.10384615	0	55.30454545	58.23703704	0	57.8	0	45.84166667	0.8333333333	0	40.17692308	45.34285714	0	73.09090909	0	75.38947368	0	0	51.94827586	48.835	0	NA	0	0	0	0	0	0	77.24615385	27.05925926	0	66.66	0	0	0	0	0	0	0
634	Chr1	29394551	29394623	0	29.05	2.22	0	0	0	41.78571429	78.89333333	0	40	0	0	0	0	58.94666667	0	0	77.74285714	64.05714286	0	70.2	0	0	0	0	0	74.40714286	0	0	0	0	0	0	0	0	42.22	29.63333333	0	35.18888889	0	0	0	0	0	0	0
636	Chr1	29521332	29521471	0	79.52857143	60.4125	0	0	0	100	80.2125	0	0	85.71428571	0	83.33333333	0	76.675	0	0	95.92222222	100	0	73.08461538	0	77.38571429	NA	0	83.45	70.90909091	NA	0	0	0	0	0	0	0	100	50.8375	0	78.79090909	0	0	0	0	0	0	0
637	Chr1	29589897	29590431	0	85.835	82.93809524	0	NA	0	86.66785714	66.25833333	0	0	0	77.085	0	0	66.66666667	0	0	93.335	89.19354839	0	75	0	94.05	0	0	0	31.22	0	0	0	0	0	0	0	0	0	0	0	0	0	0	0	0	0	0	0
638	Chr1	29685191	29685231	0	0	0	0	0	0	76.06666667	0	0	0	0	0	0	0	58.33333333	0	0	68.75	58.33333333	0	0	0	0	0	0	16.66666667	59.71666667	0	0	0	0	0	0	0	0	0	0	0	0	0	0	0	0	0	0	0
639	Chr1	29723277	29723405	0	82.14	72.38571429	0	0	0	84.28	92.85714286	0	95.51538462	95	87.38571429	92.02142857	0	88.45	0	0	96.67	93.63636364	0	94.07857143	0	73.81428571	0	0	96.15384615	96.25	0	0	0	0	0	0	0	0	90.03571429	60.11428571	0	88.89166667	0	0	0	0	0	0	0
640	Chr1	29738003	29738037	0	94.17	80	0	0	0	81.95	90	0	82.17	77.78333333	89.17	70	0	86.66	0	0	88.56	90.48	0	93.52222222	0	68.34	0	0	80.56666667	92	0	0	0	0	0	0	0	0	91.67	38.88333333	0	79.175	0	0	0	0	0	0	0
641	Chr1	29769082	29769933	0.9090909091	92.002	84.12857143	0.3636363636	0.4716981132	0	90.60909091	77.77777778	1.388888889	84.38125	91.11333333	0.3479166667	91	0.2234375	93.18181818	0.6054545455	1.457142857	94.90294118	96.45681818	0	89.67391304	0.2783333333	93.05833333	0.9	0	92.32708333	93.72553191	0	0	0	0	0	2.586206897	0	0	90.3030303	35.11538462	0	92.85714286	0	0	0	0	0	0	1.763461538
642	Chr1	29769934	29770435	0	92.31458333	79.5969697	0	0	0	80.95428571	87.503125	0	84.01481481	81.91176471	93.28695652	91.90909091	0	91.94666667	0	0	94.92608696	93.12708333	1.219512195	90.1275	0	97.336	0	0	83.63636364	78.87352941	0	0	0	0	0	0	0	0	84.41162791	73.23414634	1.074193548	88.56666667	0	0	0	1.428571429	0	0	0
643	Chr1	29782382	29783165	0	65.15454545	66.66666667	0	0	0	86.62619048	35	0	0	89.28928571	0	56.05128205	0.3711111111	19.21923077	0	0	2.794117647	0.5555555556	0	85.60454545	0	94.0804878	0	0	78.43529412	43.63571429	0	0	0	0	0	0	0	0	75	15.3	0	77.77777778	0	0	0	0	0.4545454545	0	0
646	Chr1	30250975	30252079	0	87.47179487	89.55	0	1.374358974	1.902564103	78.20909091	83.825	0	81.34444444	85.55	88.69230769	83.19677419	0	87.88823529	0	0.8538461538	87.72857143	83.35675676	3.125	72.91666667	4.038461538	84.16153846	0	0	NA	72.1	0.9514285714	0	0	0	1.502631579	0.775	1.328205128	1.136842105	85.01714286	80.37297297	0.975	87.06764706	0	0	0	0	0.6578947368	11.11111111	0
647	Chr1	30298427	30298487	0	0	0	0	0	0	0	84.84545455	0	42.82307692	0	0	0	0	0	0	0	0	0	0	50	0	0	0	0	27.78333333	76.22666667	0	0	0	0	0	0	0	0	36.9	55.4	0	50	0	0	0	0	0	0	0
648	Chr1	30376623	30377142	0	66.66923077	67.42727273	0	0	0	68.23125	0	1.388888889	30	79.42857143	65.47857143	67.30769231	0	12.55625	0	0	0	0	0	0	0	0	0	0	0	0	0	0	0	0	0	0	0	0	64.35	50.00625	0	64.5875	0	0	0	0	0	0	0
649	Chr2	10090	10362	0.2943661972	20.17042254	71.43661972	0.2014084507	0.2478873239	0.2366197183	24.92394366	72.5056338	0.07605633803	63.05633803	42.41428571	41.64727273	62.92112676	0	76.51428571	0	0.2557142857	79.07887324	78.87887324	0.09420289855	39.5372093	0	16.85633803	0.2408450704	0.1873239437	50.21333333	17.82727273	0.3394366197	0.4478873239	0.4845070423	0.3873239437	0.3563380282	0.261971831	0.1957746479	0.138028169	49.79428571	41.27605634	0.1772727273	49.5028169	0	0.2102941176	0.2436619718	0.1084507042	0.1985915493	0	0.261971831
650	Chr2	10363	16819	0.4098360656	86.82903226	91.81272727	0.1984126984	0	0	89.76985816	91.32255639	0.5813953488	79.27017544	88.58835227	92.82717391	85.58928571	0.7157608696	85.88888889	0.5418719212	0.406162465	90.942	85.80643777	0.4925	87.18041958	0.749122807	84.5414966	0.7281553398	0.9046511628	84.49846154	81.23333333	1.666153846	1.818181818	1.19047619	0	0.8886666667	0.4424778761	0.9830645161	0.7575757576	86.95376344	63.64027778	0.5314049587	84	0.2707792208	0.6020979021	0.2906976744	0	0.3935779817	1.406493506	1.575675676
651	Chr2	17265	20196	0	89.10384615	89.10192308	0	0.202020202	0.7568181818	89.02136364	87.80301205	0	79.82631579	87.11825397	88.32207792	89.05339806	0.4157635468	89.43414634	0.4070652174	0.2975	91.91544715	88.67191011	0.107518797	81.63522013	0.2986046512	87.18636364	0.5284552846	0.9375	88.89047619	93.01785714	0.78125	0	0	2.61372549	0.8211267606	0	0.7575757576	0	85.44848485	76.83076923	0.7	92.73023256	0.2336448598	0.4814159292	0.6578947368	0	0.649122807	0.694047619	1.11
653	Chr2	22023	22907	0	NA	80.55555556	0	0	0	94.41632653	82.41666667	0.3404761905	69.55454545	75.67567568	87.025	81.1031746	0.1984126984	91.67222222	0.1484375	0	94.79375	93.04571429	0	77.40655738	0.6144927536	84.08275862	0	0	90	84.13333333	0	NA	NA	0	NA	NA	0	0	94.84285714	61.38888889	0	NA	0	0	0	0	0	0	0
654	Chr2	28262	29247	NA	92.30769231	86.36818182	0	0	0	100	88.89166667	0.8333333333	79.62777778	71.21136364	86.36363636	90.05348837	0	100	0	0	92.2625	83.51276596	0	77.5	0	87.27826087	0	NA	NA	94.11764706	NA	0	0	0	0	0	0	0	83.33333333	46.42857143	0.9794117647	NA	0	0.1482142857	0	0	0	0	0
655	Chr2	29292	32875	0.2118644068	87.38623188	82.2705036	0	0.4924302789	0	88.68590308	92.36544503	0.1436781609	92.39130435	92.50044248	83.58243243	72.15438596	0	80.71258741	0.8036144578	0.2314814815	92.67897727	88.48823529	0.8196721311	NA	0.7078313253	53.86097561	0	0	93.07597403	77.70779221	0.2166023166	0.1548837209	0.1238095238	0.09345794393	0.4044117647	0.4132231405	0	0	91.66666667	NA	0	NA	0	0	0	0.409202454	0.1623966942	0	0.3378378378
656	Chr2	32984	34888	0	66.66666667	91.66666667	0	0	0	90.88878505	88.6578125	0	86.51428571	88.54375	92.15882353	79.61649485	1.428813559	89.83076923	0	0	87.82734375	92.605	0	33.33333333	0.9541984733	72.96734694	0	0	72.34375	84.6952381	0	NA	0	0	0	0	0	3.333333333	84.76285714	45.45454545	NA	64.165	0.05813953488	0.1070588235	0	0	0	0	0
658	Chr2	35415	42679	0.02950530035	89.75428571	90.58345588	0	0	0.03442340792	90.7776435	91.45358025	0	88.03960784	92.0973301	83.97741935	75.74880952	0.2631578947	86.12412281	0	0.3275157233	92.4480315	91.125323	0.495049505	91.90571429	0.419772404	38.25909091	0	0	76.54048583	64.45	0	0.04158004158	0.07679558011	0.1530516432	0.05948136143	0.04357298475	0	0	75	75	0.1193317422	100	0	0	0.812195122	0.1318181818	0.06651480638	0	0.2678714859
659	Chr2	43072	46638	0	83.35785124	87.34336283	0.4787234043	0	0.1453488372	88.8995935	85.64672897	0	89.2483871	86.3070922	90.18214286	83.3831746	1.028855721	83.88148148	0.2696132597	0.3881818182	92.71504425	87.39723502	0.6010273973	84.14550898	0.7356521739	79.37427184	0.4316384181	0.3355704698	81.15222222	86.88768657	0	0.2921052632	0.3867088608	0.6291390728	0.06727272727	0.6298780488	0.2162962963	0.7867256637	84.80444444	55.31917808	0.06068376068	76.61132075	0.7263537906	1.071959459	0.5017167382	0.3333333333	0.1865671642	0.3246753247	0.965942029
660	Chr2	46702	49250	0.3631284916	83.19537037	78.57142857	0	0.2162337662	0.2448529412	91.07028302	93.42857143	0.5844155844	89.28571429	87.73	87.77666667	85.55822222	0.4439716312	71.67	0.5052173913	0.1052631579	90.13602941	87.24310345	0.1950413223	79.17631579	0.08852459016	82.05066667	0	0	78.57142857	81.01553398	0.3827586207	0	0.8247524752	0.4706349206	0.3396551724	1.19047619	0	0	90.00222222	60.60909091	0.1757894737	79.27692308	0.1172268908	0.1009389671	0.1461988304	0	0	0	1.234259259
661	Chr2	59700	62989	0	92.01458333	85.15108696	0	0.3937007874	0	86.76446701	88.21013514	0	81.66964286	87.47730061	92.78453608	83.91369048	0.1184834123	81.9452381	0.2049180328	0	92.85416667	81.35762712	0.3572289157	82.45449438	0.1414937759	81.61948052	0.7885135135	0.2299363057	87.00105263	81.71486486	0.2102941176	0	0	0.206185567	0.3125	0.2638461538	0	0.1653465347	86.62417582	47.72037037	0.6097560976	82.91343284	0.7904411765	0.3328	0.3131578947	0	0.2793548387	0.2232142857	0.7575757576
665	Chr2	183872	184860	0	88.77333333	91.66666667	0	0	0	82.91428571	78.336	0	100	65.73888889	92.22	76.05909091	0	90.68823529	0	0	85.49259259	84.06086957	0	86.84736842	0	91.6625	0	0	65.55333333	0	NA	5.555555556	0	0	0	0	0	0	92.85714286	100	0	NA	0	0	0	0	0	0	0
667	Chr2	204442	204770	NA	75.835	79.54545455	0	0	0	69.44166667	72.30588235	NA	NA	84.72333333	51.09166667	86.11111111	0.9514285714	82.24230769	4.487179487	0	90.415	90.4	0	46.42857143	0.641025641	96.66666667	0	0	88.81842105	52.57692308	0	0	0	0	0	5.555555556	1.315789474	0	72.68214286	66.39	0	86.37272727	NA	0	0	0	0	4.94516129	0
670	Chr2	289041	290118	0	40.58888889	15.09607843	0	0	0.2840909091	49.634375	4.596551724	0	50	0	86.39	0	0	21.38666667	0	0	25.63636364	23.34807692	0	39.55918367	0	86.99268293	0	0	38.03030303	28.85	0	0	0	0	0	0	0	0	80.02826087	45.51153846	0	87.03888889	0	0	0	0	0	1.388095238	0
673	Chr2	327288	327336	0	32	68.75	0	0	0	12.7	53.33333333	0	8.333333333	0	0	0	0	16.65	0	0	62.85714286	54.77142857	0	0	0	15	0	0	0	62.78333333	0	0	0	0	0	0	0	NA	0	0	0	0	0	0	0	0	0	0	0
674	Chr2	351661	352111	0	92.13076923	90.55555556	1.3	0	0	86.21627907	90.85106383	0	86.59347826	95.37222222	87.42	90.21956522	0	89.11632653	0	0	95.07727273	90.975	0	84.91904762	0	NA	0	0	90.12592593	91.05263158	0	0	0	0	0	0.5370967742	0	0	76.11333333	91.15	0	90	0	0	0	0	0	0	0.9090909091
676	Chr2	357730	357917	0	36.45833333	0	0	0	NA	61.9	66.66666667	0	90	33.33333333	0	40.415	0	85.8037037	0	0	80	84.725	0	66.66666667	0	87.5	0	0	50	66.66666667	NA	0	0	0	0	0	0	NA	69.23076923	81.25	0	NA	0	0	NA	1	0	0	0
679	Chr2	376917	378828	0	89.04805195	86.575	0	0	0.5	91.64383562	89.90704225	0	91.66666667	85.50869565	92.40632911	92.04	0.2192982456	89.76285714	0.303030303	0	87.72368421	93.88481013	0	91.07142857	0.9615384615	88.97692308	0	0	93.40208333	74.88888889	0	0	0	0.3171428571	0.241322314	0	0	0	91.11111111	58.95833333	0	77.78	0	0	0	0	0	1.105102041	0
683	Chr2	500280	502096	0.6217391304	72.57741935	76.96444444	5.264102564	0.7838709677	0	89.10444444	74.808	0.5958333333	80.06153846	79.97692308	86.33018868	76.853125	1.003846154	85.3	1.111764706	0.7976744186	86.87804878	83.664	1.851851852	79.08666667	7.6875	69.65384615	2.954545455	1.293181818	79.73333333	78.36	2.317391304	0	0	0	1.634375	3.988235294	3.51	2.708333333	79.70392157	79.34339623	2.471153846	74.51777778	0	1.447826087	4.445238095	2.149019608	0.7808510638	6.940384615	0.2707317073
685	Chr2	560104	560496	0	80.096	25	0	0	0	62.62	70.83333333	0	100	80	75	98.18181818	0	80.7	0	0	77.46428571	79.88214286	0	68.05833333	0	57.14285714	0	0	86.66666667	73.21428571	0	0	0	0	0	0	0	NA	0	0	0	NA	0	0	0	0	0	0	0
686	Chr2	584302	584549	0	0	15	0	0	0	65.68965517	26.92307692	0	44.45	1.280769231	0	28.88611111	0	46.459375	0	0	72.22333333	79.62962963	0	1.515151515	0	0	0	0	88.23529412	76.6	0	0	0	0	0	0	0	0	18.73636364	10.23714286	0	18.77105263	0	0	0	1.724137931	0	0	0
691	Chr2	818905	824705	0.3396296296	85.70742358	87.95490196	0.3448275862	0.9234200743	1.084337349	83.27788462	85.43037383	0.3759398496	90.301	85.45321637	87.5266129	86.61627907	0.6885017422	79.16694915	0.1438848921	0.8171974522	85.06390977	85.67837838	0.3923913043	87.17318436	0.8078787879	85.00172414	0.775070028	0.4661921708	86.32583333	80.21629213	0.7216450216	0.9862857143	2.227227723	0.7075471698	0.6087078652	0.1470588235	0.896978852	0.6736842105	79.64384236	65.99714286	1.232394366	80.793125	0.2463054187	0	0.5226480836	0.6097560976	0.4385964912	1.215277778	0.8878172589
695	Chr2	973685	973754	0	29.16666667	44.45555556	0	0	0	31.66666667	85	0	55.01	5	0	22.3	13.88333333	50	0	0	94.45	87.5	0	100	0	86.68	0	0	93.75	28.475	0	NA	0	0	0	0	0	0	47.65	14.58333333	0	NA	0	0	0	3.027272727	0	0	0
698	Chr2	997276	997359	0	0	40.12666667	0	0.69375	0	76.85	100	0	54.54545455	75.00714286	0	40.89375	0	59.52857143	0	0	57.5	71.875	0	36.27692308	0	46.875	0	0	83.33333333	55.83333333	0	0	NA	0	0	0	0	0	73.60833333	26.06363636	0	55.2125	0	0	0	0	0	0	4.545454545
700	Chr2	1025515	1025586	0	57.66	45.83333333	0	0	0	30	0	0	83.33636364	13.63636364	0	0	0	4.45	0	0	0	0	0	66.66363636	0	91.66666667	0	0	2.083333333	65.28333333	0	0	0	0	0	0	0	0	30.83333333	50	0	38.1	0	0	0	0	0	0	3.33
701	Chr2	1044396	1044431	0	0	54.5	0	0	0	76.33	73.34	0	71.67	51.83	0	56.84	20.825	50	0	0	77.17	95	0	38.9	0	42.5	NA	0	53.57142857	0	0	0	0	0	0	0	0	0	0	0	0	NA	0	0	0	0	0	3.33	0
703	Chr2	1068461	1068527	0	91.66666667	81.67	0	0	0	96.3	97.5	0	91.66666667	54.62222222	0	73.34	0	87.5	0	0	NA	93.34	0	100	0	90	0	0	100	96.67	0	0	0	0	0	0	0	0	83.33333333	16.65	0	66.66666667	0	0	0	NA	0	0	0
704	Chr2	1081809	1082124	0	0	0	0	0	0	0	0	0	0	100	0	91.50454545	0	0	0	0	0	0	0	52.93103448	0	2.466666667	0	0	46.875	0	0	0	0	0	0	0	0	0	0	0	0	0	0	0	0	0	0	0	0
705	Chr2	1123610	1124107	0	80.56666667	79.23076923	0	0	0	90	92.27272727	0	95.8375	80.95714286	58.35	90.76923077	0	92.85714286	0	0	94.44666667	96.44090909	0	90	0	92.30769231	0	0	100	77.0875	0	0	0	0	0	2.941176471	0.7352941176	1.665	92.45294118	50	4.44	85.18888889	4.166666667	0	NA	0	0	0	0
707	Chr2	1137837	1137951	0	70.47619048	0	0	0	0	66.66666667	0	0	9.311764706	54.16666667	0	15.56	0	54.77142857	0	0.835	76.11333333	68.955	0	83.335	0	0	0	0	20.55333333	42.94117647	0	0	0	0	0	0	0	0	0	0	0	0	0	0	0	0	0	0	0
711	Chr2	1265632	1271617	0	80.09245283	88.546875	0	0.4385964912	0	83.41428571	83.9968254	2.536956522	80.6173913	79.21960784	81.60777778	84.03125	0.8325	85.37619048	0.7575757576	0	92.2945	90.18438662	1.044827586	80.98363636	1.497752809	78.29726027	0.4560260586	0.4989690722	85.44193548	82.95964912	0	2.151612903	0.4545454545	0.2830508475	1.920338983	0	0.4254658385	1.258783784	79.62166667	69.33032258	0.2822222222	77.84594595	0.175	1.268115942	0.4294117647	0.9828125	0	3.696	1.504819277
713	Chr2	1362336	1362665	0	57.47142857	25	0	0	0	72.425	56.95	0	38.34	66.51818182	80.55555556	66.66666667	0	63	0	0	82.27142857	77.63	0	77.93571429	0	0	0	0	80.29090909	20.825	0	0	0	0	0	0	0	0	72.225	43.14	0	72.22222222	0	0	0	0	0	0	0
714	Chr2	1391949	1392345	0	87.23902439	87.45789474	1.905714286	0.5285714286	0.695	90.32926829	88.82592593	0	79.41764706	83.596875	92.58292683	87.63658537	0	93.18181818	0	0	85.41875	87.03703704	1.3	100	1.219512195	75.01142857	1.1125	0.5195121951	57.725	92.95853659	0	0	0	0.9225806452	0.6357142857	1	1.487804878	1.96097561	84.92682927	81.48780488	NA	82.3902439	0.6097560976	0.3487804878	0.8666666667	0	1.795121951	2.073170732	0.6975609756
715	Chr2	1428551	1428890	0	95.51538462	85.11785714	0	0	0	94.74210526	94.12666667	0	83.32857143	91.14375	87.85714286	90.46	0	96.22647059	0	0	97.05882353	97.5025	0	93.3787234	1.470588235	70.9375	0	0	91.05	91.66923077	0	0	0	0	0	0	0	0	100	100	0	91.66923077	0	0	0	0	0	0	0
718	Chr2	1447930	1447980	0	0	0	0	0	0	40.32	52.77777778	0	76.66	84	68.77777778	87.74	0	25	0	0	88.52222222	73.68	0	64.28571429	0	0	0	NA	80	79.28571429	0	0	0	0	0	0	0	0	73.04	75	0	80.83	0	0	0	0	0	0	0
719	Chr2	1494243	1494286	0	4.1625	0	0	0	0	75.75	77.38571429	0	0	0	1.0375	0	0	66.66666667	0	0	51.38333333	53.575	0	0	0	0	0	0	0	95.8375	0	0	0	0	0	0	0	0	18.75	25.2125	0	33.325	0	0	0	0	0	0	0
722	Chr2	1521094	1521202	0	81.335	68.51666667	0	0	0	NA	61.14285714	0	NA	83.34	40.15454545	59.52857143	4.665217391	58.3375	0	0	42.7	32.64166667	0	72.55294118	0	77.78333333	0	0	96.3	0	0	0	0	0	2.380952381	0	0	0	43.5	10.93125	NA	50	NA	0	NA	0	0	0	0
724	Chr2	1664790	1668402	0	5.842926829	7.66119403	0	0	0	87.25	13.55314286	0.2328671329	0	1.626666667	0.06929460581	2.235064935	0	63.27692308	0.2512562814	0.744047619	92.12	90.475	0.3689873418	11.57356322	0	88.19631902	0.1237623762	0	0.1237623762	0.2824858757	0	0	0.2798319328	0	0	0.3028409091	0	0.3352201258	2.384615385	0.7803797468	0	3.161206897	0	0	0.1503759398	0	0	0	0
725	Chr2	1672298	1672732	0	93.47826087	96.50645161	0	0	0	90.88695652	83.05853659	0	80.70263158	93.6902439	95.06842105	90.955	0	98.48484848	0	0	86.94666667	91.70444444	0	88.57073171	0	93.44	0	0	89.8075	74.17	0	0	0	0	0	0	0	1.3	89.48837209	89.76428571	0	93.53333333	0	0	0	0	0	0	0
727	Chr2	1740531	1743208	0	88.83488372	80.24404762	0	1.094444444	1.19047619	87.35789474	91.54615385	0	82.56491228	90.05483871	90.75087719	86.28307692	0	86.332	0.462962963	0.2816901408	86.82826087	82.04328358	0	89.93076923	1.45	83.72333333	0	0	83.87826087	85.73846154	0	0	0	0	1.515151515	0	0.6756756757	0.2898550725	84.12241379	83.54693878	0	84.52045455	0	0.4237288136	0	0.6666666667	0.37	0	0
728	Chr2	1760416	1763919	2.739726027	90.79076923	94.27323944	1.961764706	2.631578947	2	91.22142857	89.8047619	0	84.93289474	69.053125	86.146875	86.12	0	87.25517241	1.086956522	0	93.07571429	77.71057692	1.332	84.16911765	1.464835165	85.27435897	3.03030303	0	88.79444444	87.28421053	0	0	1.457142857	1.209677419	2.005555556	1.111111111	0.35	0.3597122302	81.95673759	62.23675214	0.6756756757	81.25363636	0	0	5.882352941	0	0	2.151612903	0
731	Chr2	1828045	1829089	1.240425532	86.76226415	96.15384615	0.9	1.851851852	1.346153846	86.63584906	92.30769231	0	42.6372093	80.625	91.37142857	67.60727273	0.15625	88.94545455	0.8325	0	98.45740741	97.12121212	0	85.23809524	2.380952381	22.22307692	0	0	89.74615385	90.98181818	0.3125	0.9259259259	0	1.861702128	1.666666667	0.3274509804	0	0	85.36304348	57.91538462	2.419354839	80.77027027	0	0	0	0.7568181818	1.4328125	0.9574468085	0
732	Chr2	1873880	1873973	0	78.33846154	69.77142857	0	0	0	90.90909091	NA	0	81.25	70	66.66363636	83.29230769	0	100	0	0	NA	87.88181818	0	79.63333333	0	65.06666667	0	0	80.55833333	NA	NA	0	0	0	0	0	0	0	93.33333333	46.29230769	0	NA	0	0	16.66666667	0	0	0	0
733	Chr2	1874667	1874728	0	13	0	0	0	0	90	0	0	16.25	0	41.675	0	0	95.825	0	0	100	80.8375	0	0	0	0	0	0	0	0	0	0	0	0	0	0	0	0	0	0	0	7.142857143	0	0	0	0	0	0	0
736	Chr2	1995849	2011116	0	86.48125	82.69507389	0.8090600227	2.45	0.5555555556	87.03355705	85.22954545	0	84.57037037	88.23582888	88.42	86.42740741	1.579283887	85.69449153	1.352248062	0.1170263789	89.72171053	88.78622291	0.5402406417	85.06522463	1.104125178	85.9352075	0.9578512397	0.8272467903	83.14045677	86.67359636	1.785714286	0	2.222222222	0	2.962222222	1.487189542	0.9615384615	1.636781609	85.03777778	79.74615385	0.099	76.53061224	0.8117199391	0.5439797212	0.4052812859	0	1.04414832	0	0.2006024096
737	Chr2	2047823	2048354	0	83.07368421	79.71304348	0	0	0	80.43478261	84.61538462	0	100	95.45454545	91.43846154	81.6	0.8178571429	94.44761905	0.5	0	91.66956522	95.23928571	0.2176470588	90.35263158	0.2	91.62307692	1.7	0	90.21276596	90.06829268	0	1.5625	2.631578947	0	2.04	1.829268293	0	1.233333333	80.665	81.6	0	87.72105263	0	0.74	0	0	2.314285714	0.625	0
738	Chr2	2048355	2050807	1.79245283	82.81710526	77.35217391	0.5207865169	3.684210526	3.288	86.91680672	85.55757576	0	84.96567164	84.79626866	86.04	85.605	1.315053763	74.3297619	1.120903955	0	84.8872549	88.37894737	0.9594594595	81.12556391	2.278431373	84.16168831	1.460588235	1.467213115	84.96863905	87.11048951	0	0.666	0.574137931	1.285714286	1.818181818	1.194	1.293939394	0.9860655738	81.07686567	75.52608696	0.625	75.74123711	0.9367567568	0.7505681818	0.860989011	1.923076923	1.286764706	3.937168142	0.6578947368
739	Chr2	2051037	2054439	1.4	81.57473684	85.34050633	0.6209150327	1.217592593	2.720408163	82.44810127	75.54693878	0	83.87407407	83.37101449	84.4725	85.0137931	2.408275862	83.69913043	2.841071429	0	90.48333333	89.50890411	1.070391061	82.92696629	2.195294118	86.45864662	1.801005025	1.345402299	86.78579545	84.27906977	0	1.998666667	2.288732394	0.9465909091	2.942553191	1.525842697	1.394488189	1.5625	73.35609756	72.67037037	0	75.71016949	0.6172839506	1.506626506	1.168902439	0	3.425301205	2.0625	0.2492537313
740	Chr2	2081977	2082741	0	0	67.9175	0	0	0	82.22222222	59.79473684	0	86.43953488	88.52222222	0	0	0.501754386	40.29555556	0	0	39.53488372	37.49761905	0	75.28	0	81.08055556	0	0	71.62631579	56.46551724	0	0	0	0	0	0	0	0	47.44666667	25.8325	0.3278688525	50	0	0.7462686567	0	0	0	0	0
741	Chr2	2092670	2092914	0	90.985	81.12	0	0	1.315789474	88.15	93.30666667	0	85.45	92.175	0	88.85	0	85.18888889	1.25	0	95.51764706	78.95789474	0.625	77.78	0.5	81.74	0	0	5.882352941	82.95	0	0	0	0	0.355	0	0.555	2.145	83.665	72.89	0	87.75	0	0	1.29	0	0	0	0
743	Chr2	2126364	2129104	1.305833333	89.72481752	NA	0.8676646707	0.9932926829	0.6944444444	82.35294118	NA	NA	NA	91.84421053	91.06380368	89.19497207	1	94.168	0.7832214765	0.4046242775	92.91830065	91.06	0.2581395349	87.81493506	0.4797927461	92.89090909	0.7963235294	0.5952380952	91.42692308	91.12702703	0	0.4757142857	0.9967479675	0.5554216867	2.18255814	0	0.6570588235	0.7911392405	89.88880597	74.3129771	0.4360465116	84.43292683	0.4854368932	0.5784722222	1.297159091	NA	0	1.69015544	0.3310559006
744	Chr2	2183178	2183219	0	0	0	0	0	0	34.17	75	0	80	40.74444444	2.5	40	0	0	0	NA	NA	0	0	65.1	0	80.95714286	0	0	62.7125	70.4	0	0	0	0	0	0	0	0	0	0	0	0	0	0	0	0	0	0	0
745	Chr2	2191221	2191576	0.7692307692	87.39130435	89.04761905	1.585714286	0	0	100	83.97692308	0	53.34	89.05	94.32592593	79.36190476	0	88.20769231	0.9090909091	0	88.24736842	83.48518519	0	78.92142857	2.380952381	88.66666667	5.714285714	0	81.16521739	72.39565217	0	0	0	0	0	0	0	0	83.025	71.23913043	0.8115384615	78.02727273	2.173913043	1.041666667	0	0	0	0.6896551724	0
749	Chr2	2266707	2267376	0	84.96153846	93.75	0	0	0	84.72083333	83.021875	0	86.61333333	85.41666667	90.11351351	33.0027027	0	83	0	0.8333333333	85.18333333	85.42432432	0	82.06190476	0	77.37857143	0	0	81.63870968	63.64444444	0	0	0	0	0	0	NA	NA	NA	NA	0	NA	0	0	0	0	0	0	0
752	Chr2	2343661	2343843	0.715	0	0	0	0	0	85.92	93.86315789	0	91.6625	95.03	0	93.34	0	60.65555556	0	0	88.89333333	92.10526316	0	98.57142857	0	89.47894737	0	0	85.525	47.16	0	0	0	0	0	0	0	0.715	83.95882353	75.71111111	0	84.75	0	0	0	0	0	0	0
754	Chr2	2417425	2423193	0.5737012987	91.63971119	84.79066667	1.127443609	0.2702072539	0	94.23465347	84.11944444	0.5440397351	84.12208589	92.84	92.35961538	88.98801262	0.641025641	86.40220994	2.315277778	0.1538461538	85.68506494	87.3127551	0.5281690141	85.93406593	0.8921126761	85.3530303	0.5636029412	0.9336099585	87.44736842	84.47609756	0.5141843972	0.1893939394	0	0.1933544304	1.236688312	0.4310344828	0.5408983452	0.0445482866	84.92517986	56.00943396	1.43496732	85.17631579	0.8640740741	0.7129449838	2.2265625	0.4243346008	0.5539509537	0.7305194805	0.2642857143
756	Chr2	2439766	2442053	0	87.23707865	84.32808989	0	0	0	92.54516129	88.47037037	0.7894736842	83.65	91.6875	90.33301887	91.56727273	0.462962963	85.29558824	0.9615384615	0.5845360825	92.99047619	86.86	0	85.01168831	0	84.91477273	0.2777777778	0	89.44794521	87.28085106	0	0	0.5633802817	0	0	0.1923076923	0	0	85.55090909	56.62142857	0.3086419753	84.82428571	0	0.1439655172	0	1.587301587	0.6947916667	1.37768595	0
757	Chr2	2460517	2460956	0	88.11538462	91.66875	0	0	0	84.6875	NA	0	71.95	72	52.22222222	51.04166667	0	87.67727273	0	0	92.1	84.24545455	0	23.74117647	0	87.5	0	0	79.51176471	45.32	0	0	0	0	0	0	0	0	72.62142857	48.12222222	0	79.175	NA	0	0	0	0	0	0
758	Chr2	2511503	2511938	1.585714286	78.79090909	90.77096774	0.4282051282	2.687096774	0.8538461538	88.668	84.896875	3.571428571	75.728125	96.42857143	83.34857143	89.09583333	3.787878788	79.63333333	0	3.185294118	100	93.45238095	2.5	93.59230769	1.315789474	91.22820513	0	0	95.1	95.71428571	0	0	0	1.666666667	4.3	5.263157895	0	0	88.39047619	96.875	1.7675	84.26111111	0	2.272727273	0	2.083333333	1.11	0	0
759	Chr2	2514368	2514701	0	92.14166667	90.94347826	0	0	0	95.4875	92.08333333	0	91.27647059	87.20434783	93.49583333	95.46521739	0	84.725	0	0	92.01666667	94.585	0	86.78636364	0	86.9047619	0	0	92.47826087	83.42105263	0	0	0	0	0.6958333333	1.956521739	0	0	82.42272727	95.28695652	0	87.7	0	0	0	0	0	0	0
760	Chr2	2564022	2568087	1.058	86.69097744	81.73258427	0.6084	0.9681564246	0.2822033898	87.88558952	89.7116129	0.4514754098	83.56648045	84.43988764	90.42748538	83.77101449	0.4282828283	88.88989899	0.8996875	0.0641025641	94.25340909	94.16733333	0.7195729537	83.77815534	0.7648854962	81.25467626	0.7501886792	0.4787401575	79.85487179	89.26010929	1.220930233	0.7371681416	0.7084033613	0.9801470588	0.5858447489	0.5969348659	0.7778301887	1.164788732	83.35748031	54.11944444	0.3334645669	77.78425197	1.035744681	0.6543396226	0.1640816327	0.4743150685	0.7233962264	1.190853659	0.7462686567
763	Chr2	2674827	2679107	0.1964705882	91.14423077	89.68992806	0.4950819672	0	0	87.94147465	91.41542857	0.2467592593	83.675	91.00704846	86.73055556	100	0.05230125523	88.69726776	0	0	92.42636816	86.99033816	0.5991735537	89.96990291	0.162890625	85	0.2293577982	0	85.7295082	88.36806723	0.5882352941	0	1.286	0	0	1.142009132	0	1.515151515	86.76470588	60.98636364	0	74.07777778	0.4229268293	0.3463203463	0.08658008658	0.05884773663	0.3091346154	0	0.3432989691
764	Chr2	2680168	2681814	0	90.17142857	85.92777778	1	0	0	90.59591837	81.41212121	0	81.74545455	85.14509804	87.96296296	71	0	84.21052632	0	0	100	88.0122807	1.470588235	85.018	0.7142857143	82.90208333	0	0	85.77446809	88.84259259	0	0	0	0	0	0	0	0	88.95833333	29.75714286	0	78.672	0	0.185	0	0	0	0	0
767	Chr2	2740293	2741934	0.4324675325	91.2525	86.86440678	1.724137931	0.7847058824	0	96.78181818	87.96349206	0	86.11458333	94.76285714	NA	93.54307692	0.1288659794	93.43235294	0	0.3424657534	92.18247423	94.67377049	0.2739726027	85.19852941	1.343548387	80.82280702	0	0	76.19285714	86.34098361	0	0.9794117647	0	0.3623188406	0.6756756757	1.631958763	1.419148936	1.041666667	91.11282051	55.23372093	0.1311926606	81.002	1.067948718	0.3083333333	0	0	1.265822785	NA	0.3731343284
768	Chr2	2746770	2746922	0	82.85555556	89.725	0.9823529412	1.111111111	0	84.80588235	87.5	0	76.92777778	81.3	80.78333333	83.73333333	0.6529411765	71.81818182	1.717647059	1.25	97.62142857	79.63333333	1.944444444	90.18888889	6.705555556	82.96666667	0	1.538461538	71.42857143	91.71666667	0	3.125	0	0	0.9277777778	5.588235294	0.6166666667	1.727777778	90.98888889	57.01666667	0	80.46111111	0	1.388888889	2.5	0	0	0	0
769	Chr2	2769016	2774822	0.18125	91.12652439	85.36367521	0.5797101449	0.633933162	0.6338028169	90.50992647	89.12034483	0.8067484663	80.96587678	87.9173913	89.10333333	89.70311419	0.3480836237	88.96567164	0.3436426117	0.2565826331	93.08798283	89.52635135	0.2261707989	86.77368421	0.4914529915	85.24826087	0.3420365535	0	85.13913043	92.03126935	0.4120879121	1.146963563	1.362468514	0.6035714286	0.4966139955	0.8608856089	0.5131291028	0.5856132075	86.6260479	75.74545455	0.2539823009	84.79716981	0.3448275862	0.06720430108	0.03447204969	1.392215569	0.4896253602	0.925462963	0.4340277778
770	Chr2	2814941	2816328	0	87.6828125	82.08064516	0	0	0	81.81818182	87.73191489	0	50	85.10119048	90.55416667	83.86111111	0.7504504505	85.85890411	0.574137931	0.2105263158	89.34590164	95.50142857	0	87.41111111	0.8720930233	90.12537313	0.9808823529	1.588095238	83.81555556	91.12241379	0	0	0	0	0.2232142857	1.249367089	0	0.2946902655	76.88795181	50.45322581	1.754385965	89.19393939	0	0.3264705882	0	0.555	0.7955223881	0.8969230769	0
771	Chr2	2843772	2845205	0	81.21212121	90.15454545	0	0.325	0	88.47941176	80.63888889	0	65.15454545	77.55	100	87.45789474	0	90.6097561	0	0	85.34827586	64.175	1.315789474	86.78275862	0	87.15588235	0	0	93.23125	73.26538462	0	0	0	0	0	0	0	0	85.39268293	63.90625	0.6896551724	83.33214286	0	0	3.333333333	0	0	0	0
775	Chr2	2980081	2980794	0	82.1	83.82647059	0	0	0	89.28571429	77.17826087	0	83.325	79.82105263	38.59736842	76.671875	0	92.2925	0	0	87.28571429	90	0	78.03333333	0	75.55666667	0	0	88.98536585	75.00285714	0	0	0	1.040625	0	0	0	0	85.35454545	62.20882353	0	81.81818182	0	0	0	1.3875	0	0	0
779	Chr2	3222836	3239289	0.5272251309	89.73837209	84.63374486	0.4165957447	0.7116094987	0.6025477707	88.6130719	87.6152518	0.4679104478	83.13361345	84.65824176	88.66	83.17290076	0.4110169492	86.48403756	0.3097355769	0.3773209549	88.11344828	89.78475177	0.2775229358	85.38545455	1.066382979	84.04039216	0.4283597884	0.3529925187	86.75795981	90.74285714	0.3895131086	0.3602564103	0.6157232704	0.2383084577	0.5548913043	0.9076923077	0.6078313253	0.05464480874	86.12986111	46.34509804	0.3612716763	83.72460317	0.7543147208	1.286864407	0.3390946502	0.6896551724	0.9578947368	1.614942529	0.4721649485
782	Chr2	3552340	3552946	0	84.98333333	86.36363636	0	1.162790698	0	75	95.1375	0	82.99166667	63.88333333	92.99117647	93.17	0	93.75	0	0	90.436	100	0	89.10384615	0	92	1.702173913	1.19047619	92.88181818	84.21052632	0	NA	0	0.5681818182	1.351351351	0	0	0	79.75357143	75	0	96.97272727	0	0	1.428571429	0	0.4651162791	0	0
786	Chr2	3784373	3784585	0	90.05	84.63888889	0	0	0	90.835	81.41538462	0	77.44666667	92.74705882	84.78	88.42105263	0	79.16666667	0	0	70.8375	78.9625	0	71.98181818	0	78.67333333	0	0	75.3125	92.85714286	0	0	0	0	0	0	1.85	0	72.64705882	73.84375	0	75	0	0	0	0	0	0.715	0
787	Chr2	3862535	3862688	0	100	NA	0	0	0	75	86.37058824	0	95.8375	92.6	81.47777778	87.5	0	87.5	3.571428571	0	97.62142857	85.72142857	0	83.33333333	0	69.8	1.111111111	0	100	86.36363636	0	0	0	0	0	0	2.775	9.375	77.78	44.44	8.333333333	66.66666667	1.923076923	2.777777778	0	0	0	0	0
788	Chr2	3934927	3935372	0	83.33448276	76.403125	0.4310344828	0.2777777778	0	88.03529412	89.53125	0	78.125	77.77777778	86.80833333	82.01142857	0	87.78	0	0	85.61818182	88.32	0	89.78709677	0	87.96521739	0	0	78.28529412	77.55428571	0	0	0	0	0	0	0	0	71.821875	78.52647059	0	70.5	0	0	0	0	0.3571428571	0	0
789	Chr2	3977646	3986145	0.8317117117	87.27255937	87.08718593	0.5681055156	1.043045113	0.5316239316	NA	89.97025316	0.411622276	88.46886447	84.31900826	82.15576923	86.71311475	0.7255499154	83.94816176	0.9018835616	0.4351910828	89.35266667	89.43131068	0.2645502646	86.23538462	1.253571429	80.8375	0.4987034036	0.3992015968	84.19913043	87.49759036	0.1944606414	0.4485488127	1.04824356	1.156530214	0.3243654822	0.3655913978	0.7459247649	1.302375297	84.62786458	48.08847118	0	83.03679654	0.3403846154	0.1581818182	0.9255892256	0.2733021077	0.8244680851	0.4376532399	0.7382278481
790	Chr2	4024461	4025010	0	100	75.23	0	0	6.25	75.83076923	68.42222222	0	81.87058824	88.9	83.33333333	86.24545455	0.4545454545	76.57777778	2.204347826	3.77	71.75454545	78.78	75	72.57368421	3.571428571	89	1.588888889	0.7944444444	73.03529412	83.33333333	0	NA	0	0	0	0	3.7	5.55	59.52857143	82.47142857	0	NA	0	8.333333333	29.16666667	0	0	5.885714286	0
791	Chr2	4035724	4037196	0.444	84.39545455	83.35714286	3.759756098	0.3846153846	0.2650793651	83.81683168	83.2	0	88.046875	84.00707071	85.32020202	85.7375	1.9	87.28421053	3.754368932	2.735365854	92.98289474	90.84567901	2.106896552	87.96347826	1.509433962	83.56865672	0.3947368421	0	85.35	76.25	0.5045454545	0	2.334	0	3.093220339	0	0	0.1785714286	88.35057471	76.97721519	0.487804878	77.98	1.015853659	1.5625	0.9523809524	0	1.255970149	2.191011236	0.4723404255
792	Chr2	4040103	4041972	0	79.1893617	92.69122807	0	0	0.5045454545	87.40740741	87.23392857	0	86.59069767	83.20769231	87.45	80.25632184	0	82.16491228	0	0	87.42989691	86.55348837	0	89.11481481	0	84.78888889	0	0	90.26712329	80.51232877	0	0.8333333333	0.7042253521	0	0	0	0.4269230769	0	79.97111111	60.37419355	0	89.31578947	0	0	0	0	0	0	0
793	Chr2	4237590	4240187	0.2352941176	76.9097561	85.07428571	0.7504504505	1.14109589	1.261904762	85.47142857	86.02089552	0.6897196262	75.02878788	89.70555556	84.45426357	82.68536585	0.6692015209	88.57065217	0.3269911504	0	91.21417323	81.28861789	0.5201834862	83.12865169	0.5341880342	71.78444444	0.05681818182	0.5237864078	86.25504587	80.0076087	0.1654545455	0	0.2777777778	0	0.1739583333	0.5234567901	0.3787878788	0	74.171	61.60857143	0.4012345679	77.97777778	0.1521008403	0.1694915254	0.7933333333	0.6957627119	0.3108695652	0.825974026	0
794	Chr2	4240284	4243267	0.3549668874	83.41785714	83.14040404	0.05347593583	0.3472222222	0.7561538462	87.36019417	85.6300813	0.4006410256	82.15855856	88.64237288	86.92025316	83.45384615	0.3885017422	82.88571429	0.4467857143	0	95.40424242	96.58857143	0.9340659341	85.7948	0.6267379679	79.28531469	0.6956349206	0.02828685259	85.43201754	84.04897959	0.4385964912	0.4899159664	0	0.3637168142	0.5878787879	0.5418803419	0.4317204301	0.9558139535	83.10784314	47.01517241	0.3843243243	80.41619048	1.538709677	0.4977011494	0.1030612245	0.614	0.9270676692	1.380519481	0.346875
795	Chr2	4362435	4368887	0.5115839243	89.70452261	85.92068966	0.4565597668	0.7494456763	0.467032967	86.60379147	NA	0.4222972973	87.39575758	92.30376344	91	88.82564103	0.1575675676	83.15	0.1183431953	0.3712871287	88.21962617	90.6878125	0.303030303	87.72764706	0.08119469027	88.47142857	0.3540415704	1.297935103	90.63438914	91.99851485	0	0.3666666667	1.686956522	0.2222506394	0.4976545842	0	0.1769230769	0	91.42413793	55.19704433	0.08649350649	91.13909091	0	0.5066666667	0.1832417582	0.6877777778	0	0.666	0.3401360544
797	Chr2	4807719	4810819	0	90.88089888	84.92063492	0.6270676692	0.523255814	0	82.79677419	90.76621622	0.8474576271	78.125	88.54270833	85.72871287	86.935	0.2702702703	88.08	0.6737373737	0.3625	93.60512821	89.165625	0	90	0.3571428571	85.84758065	1.159130435	0.6	84.55	81.39	0	0	0	0	0.3731343284	0.3759398496	0.9459459459	0.5938356164	85.13877551	33.37924528	0.9174311927	84.11165049	0	0	0.6024096386	0	0	0	0.2413043478
798	Chr2	4810837	4815984	0	91.28115942	89.44637681	0.1454148472	0.8064516129	0	90.07857143	89.55733333	0.0625	79.65384615	89.94142857	91.15594059	91.7649635	2.564102564	83.8024	0	0.1671679198	90.11433447	92.99502618	0	89.0625	0.66	94.44545455	0.07886435331	0.08163265306	80.08190476	89.91473684	0	0	0	0	0	0	0.6676282051	1.294932432	83.24610778	57.33412698	0.1610497238	88.99107143	0	0.130078125	0.1033057851	0.2307958478	0.05860655738	0.2473498233	0.5602339181
799	Chr2	4816230	4819670	0.917721519	80.25405405	75.82637363	0	0.1063829787	0.2016129032	86.95545455	85.03655914	0.3784090909	88.334	83.02125	70.89626866	91.39327731	0.3012048193	87.99746835	0.5590604027	0.319138756	90.64207317	89.29908257	0	78.55092593	1.307352941	82.65333333	0.5385416667	0.5208333333	88.39067797	86.09916667	0.7936507937	0	0.9803921569	0.6944444444	0.7205405405	0.2296551724	0.4484304933	0.6129032258	85.79107143	56.68169014	0.4090909091	88.83773585	0	0.0994047619	1.388888889	0.3597122302	0.9194805195	0.3289473684	0.8977142857
806	Chr2	4912221	4917584	0.4716981132	89.98876404	88.91986301	1.182840237	0.931372549	0	90.98965517	84.09041096	0.176056338	86.63963964	85.56790123	97.834	89.712	0.7936507937	86.40546875	1.542592593	2.210958904	93.22622951	92.38429319	0.6024096386	88.62857143	0.5445714286	87.81707317	0.4428571429	0	85.15168539	88.54421769	0	0.2840909091	1.063043478	0	0.1801801802	0.3666666667	0	4.274358974	93.33214286	59.68405797	1.048113208	91.18235294	0.3919117647	0.1268965517	0.3020134228	0	0.5424657534	0	0.6325301205
807	Chr2	4917719	4920398	0.487804878	98.06896552	88.4969697	3.703174603	0	0	89.44666667	81.05857143	1.235185185	88.33428571	91.01747573	100	91.84107143	2.083333333	78.87674419	7.14	0	91.11222222	85.54269663	1.880645161	89.14193548	0.4233870968	74.60416667	0	1.162790698	88.65384615	89.46666667	0.3666666667	0	0	1.262121212	4.735	1.806024096	0	0.89375	98.07692308	71.22	1.428571429	80.56666667	0.9615384615	1.651685393	1.048275862	0	0.4625	0	0
808	Chr2	4947671	4948259	0	96.1173913	85.49215686	0	0	0	82.988	88.38947368	0	78.29210526	77.07297297	91.60714286	80.03829787	0.3278688525	82.52195122	0	0	85.625	89.44705882	0	92.01458333	0	89.596	0	0	82.84313725	100	0	0	1.351351351	0	1.878181818	0	0	1.4875	83.78965517	70.41666667	2.648214286	80.00652174	3.125	0	3.125	0	0.9716666667	0.4166666667	0
809	Chr2	4979519	4984571	0.6527472527	88.3975	77.72475248	0.5983425414	0.7260714286	1.741293532	89.4539823	82.24587156	0.4597701149	80.63084112	81.832	87.76231884	88.99465649	1.136643836	83.68194444	0.8215962441	0.05882352941	90.51840278	92.86540541	0.9005405405	88.90764331	1.184771574	84.22333333	1.013513514	0	81.57894737	83.4125	0.2824858757	1.003614458	1.426203209	0.9225092251	1.185333333	1.027819549	1.094429708	0.8335294118	77.64581006	50.95238095	0.1040625	78.79873418	0.8474576271	1.271212121	0.8228395062	0.5494505495	1.035907336	0.7777777778	1.159793814
810	Chr2	4984572	4987589	0.1282051282	89.96124031	81.34772727	1.09760479	1.222424242	0.9006756757	86.79741379	90.59452055	0.1428571429	85.47216495	93.15169492	90.98219178	90.03737374	0.1315789474	82.93571429	0.1237623762	0.1336898396	92.75813953	90.78588235	0.3948148148	92.65737705	1.120168067	85.39178082	0.3731343284	0	87.96034483	90.40957447	0.2361702128	0	0.3658536585	0.793452381	0.3705555556	0.4067073171	0.2752136752	0.3937007874	91.77076923	53.92624113	1.368571429	82.47948718	0.2328671329	0.2941176471	0.1602564103	0.4966887417	0.7291666667	1.19047619	1.050420168
811	Chr2	4987639	4993232	0.148	89.6226601	75.23714286	0.4787356322	0.3634146341	0.4339534884	79.65584416	88.37707006	0	87.5425	82.01893939	87.12901786	84.12958801	1.822661871	85.69433962	0.5581395349	1.035634744	89.22328767	91.3770073	1.838235294	87.39932432	1.063432836	82.41929825	1.064189189	1.347234043	80.86209677	82.55666667	0	0	0.2958579882	0.4992509363	0.4910714286	0.6166666667	1.094328358	0	87.76878981	54.76190476	0	78.76712329	1.728877005	1.026720648	0.6942708333	0	0.7568181818	2.858391608	0.7653061224
812	Chr2	5006276	5006322	0	62.5	87.5	0	0	0	62.0875	96.425	0	83.325	83.35	0	90.2125	0	89.28571429	0	0	91.675	100	0	100	0	46.42857143	0	0	95.83333333	80.56666667	0	0	4.757142857	0	0	0	0	0	73.125	21.8	0	41.65	0	NA	0	0	0	0	0
814	Chr2	5037275	5049054	5.333333333	72.23333333	83.51522491	2	11.67	9.375	84.34779412	71.875	1.322290389	76.72192982	86.96371308	76.11333333	75	1.390961538	79.90692042	1.074753452	1.837042683	86.31852941	89.35223214	0	84.47777778	2.03752809	87.85520833	1.155145631	0.8828162291	85.88527607	78.79090909	0	8	12.5	5.415	4.446666667	1.864009112	1.80498615	2.444444444	81.51204301	63.16339286	1.232469775	83.32830882	0	0	4.545454545	0.7347727273	1.097321429	11.53846154	0.7441595442
816	Chr2	5056354	5058285	0	90.51896552	86.2625	0	0	0	83.67349398	89.26949153	0.3205128205	83.87258065	90.00222222	76.66336634	61.89178082	0	75.52631579	0	1.497752809	85.6675	76.17692308	0.74	89.88028169	0.2747252747	86.96031746	0.6617647059	0	76.56190476	73.16545455	0	0.5842105263	0	0.7042253521	0.8522727273	2.564102564	1.413186813	1.353763441	83.71044776	81.50147059	0	86.47058824	0	0	1.388333333	0	0	5.055844156	0
817	Chr2	5070453	5070487	0	0	79.175	0	0	0	82.14285714	90.625	0	60.425	75	12.5	40.24285714	0	50	0	0	63.75	72.21666667	0	80.8375	0	88.75	0	0	78.5375	0	0	0	0	0	0	0	0	0	73.9625	NA	0	69.45	0	0	0	0	0	0	0
818	Chr2	5100095	5102694	0.1243781095	90.28265306	90.61621622	0	0.5974683544	1.125945946	84.89774011	91.21132075	0.5959349593	80.90655738	88.38181818	90.97090909	94.4755814	0.9782608696	80.62093023	1.302083333	0.07455357143	91.2424	93.22937063	1.017557252	86.41076923	1.352173913	85.62527473	0	0.6756756757	90.23	65.332	0.7896551724	0	0	0	0.4233606557	0.4928994083	0.3789256198	1.155491329	84.09148936	55.3626087	0.3575107296	87.61621622	0.4381578947	0.1937984496	0	0	0.8019607843	2.155288462	0.8333333333
819	Chr2	5102695	5104189	0.5376344086	93.59076923	90.82173913	0.1886792453	0.2775	1.339285714	97.47575758	85.31333333	1.326136364	85.32424242	69.41176471	86.47735849	86.47704918	1.048623853	94.26346154	0.931884058	0.4504504505	91.25166667	89.77916667	1.19047619	86.45	0.6725806452	87.91494253	0.3201923077	0	89.35846154	76.23214286	0	1.117525773	0.3246753247	0.3505263158	0.8466101695	0.2747252747	0.572519084	0	87.582	72.39156627	0	87.02745098	0	0.1290697674	0.7352941176	1.898734177	0	2.137179487	0.5617977528
820	Chr2	5104190	5112471	1.026033058	87.68504673	87.76183206	2.225	0.9294871795	0.625	85.17215686	92.24176245	0.1006036217	86.01675127	79.93552632	85.20763636	88.39236111	0.4838475499	85.48571429	0.8811816193	1.048509934	89.67926136	90.18877551	2.320253165	82.95197133	3.094382022	84.62672956	1.437362637	1.358695652	81.53939394	83.93471503	0.4754666667	0.757486631	0.7851485149	1.184558824	2.27	0.3055928412	0.8426626324	0.7984095427	80.66987952	52.6678125	1.214143095	85.36860465	2.499473684	2.30233463	1.905957447	0.1795148248	0.6475345168	2.716262976	0
821	Chr2	5190945	5211928	0.641025641	87.6462766	82.32402235	0.9613636364	0.5595092025	0.7254117647	86.67490119	87.17819026	0	77.06020408	86.40778443	87.76215953	83.5705104	0.7871049305	86.95895349	0.6390988372	0.8938983051	89.50781759	87.49200415	0.5973333333	83.53947368	1.009463722	82.16558346	0.05930434783	0.5668593449	82.08413598	86.45899772	0.3609929078	0.4517133956	1.542287234	0.4810457516	0.5139673105	1.105325444	0.7151197605	1.003308824	82.77586207	63.29800443	0.7787551867	83.26596306	0.9259117083	0.4556179775	0.7268128162	0	1.138330976	1.466144814	0
823	Chr2	5294157	5313580	0.7260545906	86.92206704	85.0652968	0.8315789474	0.9004484305	0.1355813953	89.36187845	85.53291457	1.218577075	80.72056452	80.01636364	90.59182879	84.64856397	0.30984375	88.47728155	0.8421052632	0.2023988006	89.03151899	87.86173121	0.2879049676	79.98387097	1.149290061	87.10232558	0.3745736434	0.2799086758	84.14179688	81.34876325	1.79079602	0.936329588	0.2373056995	1.059413203	0.3691714836	0.8400560224	1.112741935	1.025279642	77.32713415	52.27867868	0.5491316932	79.44926829	0.7587458746	0.8942350333	0.282767624	1.432488479	0.4367241379	0.782	1.507235142
824	Chr2	5392681	5393334	0	93.13823529	69.7	0	0	0	92	73.72307692	0	93.62941176	81.86969697	92.36842105	11.80277778	0	82.5	0	0	84.02916667	89	0	92.69230769	0	90.74074074	0	0	85.18888889	72.55294118	0	0	0	0	0.334	0	0.8155555556	0	71.42857143	66.27619048	0	NA	0	0	0	0	0	0	0
825	Chr2	5468400	5473989	1.470588235	89.11587302	91.20044248	0	0	1.320754717	86.91960784	87.50277778	0.3721649485	87.24634146	84.89180328	87.46644068	86.8804878	0.6283018868	87.6641791	0	0.118125	90.45116279	89.45484848	0.6283018868	84.09473684	1.222222222	90.30816327	0	0	86.26331361	78.27222222	0	0	0.8823529412	1.085869565	1.35	0.1259445844	0	0	80.73404255	59.05869565	0.5239819005	82.034375	1.923076923	0.7936507937	0.8474576271	0	0.4154613466	0.4902843602	0.7154506438
828	Chr2	5542172	5542611	0	78.27407407	82.15	0	0	0	76.60384615	75	0	79.9	37.5	66.44666667	79.3	0	61.11666667	0	0	78.92	82.02105263	0	84.03846154	0	88.05833333	0	0	74.35384615	83.33076923	0	0	0	0	0	0	0	1.111111111	77.5	76.66666667	0	80	0	0	0	0	0	0	0
829	Chr2	5556764	5568525	1.070031546	85.81145833	86.82328767	0.5096418733	0.674	0.863022508	86.93653846	86.71415929	0.5441037736	83.91641791	82.89044118	89.20989691	87.73569482	0.6827433628	86.16882591	0.5958963283	0.7113924051	90.03363636	89.58712329	0.4760204082	83.39569231	1.048065173	80.30087977	0.4316348195	0.2557544757	89.45781818	83.42196078	0	0.6290566038	0.7814946619	0.4672897196	0.4175644028	0.787605042	1.133130081	0.6735064935	82.22486911	55.87744807	0.8055555556	78.47154472	0.4888268156	0.5672774869	0.1666666667	0.5856041131	0.8225933202	0.2242152466	0.8663265306
830	Chr2	5573808	5576859	3.021153846	82.952	81.74761905	0	2.748979592	0	81.2525	NA	2.43902439	89.065625	84.2	85.56133333	84.56176471	1.515909091	81.16086957	1.351351351	1.913114754	89.32048193	89.40677966	0	87.5	0	71.8775	1.1	1.296296296	81.92173913	50	0	0.4175	1.315789474	1.19047619	0.5123076923	2.285714286	0	0	65	58.72857143	2.052173913	70.83333333	0	0	0	0.6097560976	1.040625	2.09375	0
831	Chr2	5578636	5580882	0	87	100	0.8573529412	0	0	87.5	82.5	0	80.34358974	91.30434783	92.33831776	91.5794702	0	88.61166667	0	0.3939189189	92.07096774	80.26704545	0	87.02	0.1125984252	83.97435897	0	0	83.33333333	87.39210526	0	0	0	3.408441558	0	0.8196721311	0	1.470588235	81.11	48.72307692	0	NA	0	0	0.5882352941	0.6329113924	1.408450704	0.3355704698	0
835	Chr2	5679417	5679739	0	0	0	0	0	0	95.61851852	0	1.041666667	4.757142857	24.44666667	0	0	0	1.086956522	0	0	0	0	0	66.66666667	0	27.17391304	0	0	65.15454545	74.16818182	0	0	0	0	0	0	0	0	0	0	0	0	0	0	0	0	0	0	0
837	Chr2	5815923	5823005	0	86.72748815	80.10887097	0.7954545455	0.1243781095	0	83.61712963	83.44228571	0	69.84339623	86.2840708	81.55899582	80.0825	0	87.52967033	0	0.5366101695	91.10982143	89.50409091	0	NA	0.2262443439	80.54734043	0	0	87.99246862	80.36886228	0	0	0.1322751323	0.7772020725	0.6294605809	0	0.2757352941	1.431073446	83.93	57.20918367	0.3712871287	83.4721519	0.4871345029	0.1201923077	0.2488151659	0	1.273148148	2.462598425	0
842	Chr2	6044077	6045200	1	91.81935484	94.22	1.315789474	0	7.692307692	90.56111111	96.42857143	0	84.09090909	83.33333333	83.06363636	NA	4.72	77.27272727	8.880769231	11.11111111	92.3625	90.736	18.75	87.17692308	3.333333333	85.53181818	2.5	0	84.864	89.004	0	0	4.166666667	0	7.142857143	0	1.513636364	0	85.86956522	89.74615385	12.94117647	75	0	4	7.352941176	0	0	6.476	2.083333333
845	Chr2	6188115	6188195	0	59.975	20.96315789	0	0	0	39.71052632	30.68888889	0	16.66666667	3.333333333	19.58235294	34.02105263	0	25.92222222	0	0	66.67272727	55.26315789	0	49.4	0	15.2	0	0	48.24736842	51.70526316	0	0	0	0	0	0	0	0	21.52	10.22	0	10.7	0	0	0	0	0	0	0
846	Chr2	6228698	6229389	0	96.4	95.83125	1.666666667	0	0	88.82181818	88.81428571	0	82.05384615	85	95.668	86.70377358	0	95.3	0.74	0	88.46153846	93.08181818	0	92.31153846	0	90.83666667	0	0	90.17	91.66666667	0	0	0	0	0	0	0	1.8	96.72380952	76.09512195	0	81.35238095	0	0.5434782609	0	0	0	2.763414634	0
847	Chr2	6232518	6234400	0	89.81320755	86.54230769	0.6701149425	0	0	93.29066667	85.80833333	0	87.61612903	90.24634146	91.48636364	87.76463415	0	89.22527473	0.3264705882	0.3141509434	91.24878049	90.365	0	92.64428571	1.149425287	86.24347826	0.390625	0.9403225806	90.22040816	90.85319149	0	0	0	0	0	0	0.263559322	0.3921568627	85.35862069	72.94361702	0.198019802	87.34444444	0.5208333333	0.1960784314	0	1.25	0	1.762068966	0
848	Chr2	6234401	6234991	4.204545455	90.57105263	80.05517241	2.829166667	4.513888889	3.425	92.26222222	86.73714286	0	84.06	92.14285714	91.9	88.57222222	0	92.54473684	4.8325	3.1	95.18518519	86.4625	5.641463415	73.07692308	1.355	87.91	3.371428571	0.8763157895	89.225	90.04146341	0	0	0	3.869444444	6.2925	1.958823529	2.490909091	6.009090909	95.71935484	85.36829268	3.851111111	91.42222222	3.867857143	12.34074074	2.408333333	0	3.289473684	4.845454545	0
849	Chr2	6234992	6236565	0	91.46630435	83.20909091	0	0	0	90.9027027	92.32763158	0	88.33555556	83.63823529	91.61758242	88.93372093	0	88.99705882	0	0	90.83432836	89.09558824	0	83.91754386	0.3164556962	87.385	0	0	94.9	87.17325581	0	0	0	0	0	0	0	0	89.71797753	79.57037037	0.2564102564	85.74642857	0	0	0	0	0	0.1643678161	0
850	Chr2	6329483	6345179	3.176190476	78.73157895	85.20100756	1.316905444	3.409090909	0	79.95397727	86.1397878	3.191489362	84.31470588	87.91380282	87.44907407	89.53610108	1.312673879	85.75852535	0.6632286996	0.0645994832	90.61669627	89.93535156	1.442457421	87.26342711	1.599090909	87.08786127	1.046681416	1.274584323	87.13775216	87.85947522	0	4.545454545	4.760714286	0	2	1.362162162	1.456386293	1.322021661	81.64416058	76.14691011	0.25	81.44764795	1.023293173	0.9569115816	0.8990616622	4.560526316	1.770166667	3.436206897	0.9498054475
852	Chr2	6391187	6391976	0	0	0	0	0	0	86.40227273	0	0	76.61944444	2.490909091	10.14754098	0	0	62.5	0	0	84.478125	72.84117647	0	0	0	80.55555556	NA	NA	NA	19.79166667	0	0	0	0	0	0	0	0	0	0	0	0	0	0	0	0	0	0	0
854	Chr2	6405677	6406024	0	60.425	57.14285714	3.846153846	1.176470588	0	71.47692308	63.34	0	68.59230769	87.88181818	60.9375	78.84615385	1.021428571	70.83333333	NA	0	73.325	68.116	0	90.90909091	0	56.25	0	1.25	73.44666667	62.58571429	0	0	0	0	0	0	0.8928571429	0.6896551724	72.84583333	55.35714286	0	79.63333333	0	0	2.173913043	0	0	1.3875	0
855	Chr2	6450462	6451068	0	90.275	86.90714286	0	0	0	91.67	96.53846154	0	100	81.97142857	85	94.76363636	0	71.85555556	0	0	100	87.22222222	0	95.625	0	85.71428571	0	0	90.47857143	69.85769231	0	0	0	0	0	0	2.173913043	0	83.72857143	94.45	2.915	100	0	0	3.125	0	0	0	0
857	Chr2	6506603	6506852	0	0	100	0	0	0	85.72142857	0	0	0	0	0	0	0	7.692307692	0	0	0	0	0	32.41538462	0	0	0	0	88.23529412	72.268	0	0	0	0	0	0	0	0	1.009090909	0	0	0	0	0	0	0	0	0	0
858	Chr2	6509780	6510995	0.2767857143	80.76447368	83.72179487	0	0.1439655172	0.3363636364	78.39518072	100	0	84.65217391	NA	87.8559322	76.43793103	0	91.21	0	0	91.45194805	96.15384615	0	87.5	0	90.81938776	0	0	0	91.56823529	0.6578947368	0.5952380952	0	0.2469135802	0.1391666667	0	0.1666666667	0	89.062	73.34636364	0.1167832168	81.025	0	0.4347826087	0.7446808511	0.2293577982	0	0	0.6539215686
861	Chr2	6555285	6558289	0	88.55038168	88.23125	0.3404347826	0	0	88.50339806	90.87460317	0.243902439	87	93.65	93.62447917	88.5275641	0	87.09036145	0.1226993865	0.255785124	91.05177305	91.36083333	0	88.1512605	0.7462686567	87.43636364	0	0	85.6125	89.54183673	0	0	0.1655629139	0	0	0	0.4007692308	0.3285714286	82.78255814	32.68655914	0.3623188406	86.33837209	0.1453488372	0	0.2538071066	0.2617801047	0	0.354	0
868	Chr2	6742974	6743432	0	89.18	69.73684211	0	0	0	86.4625	91.02692308	0	82.8	76.8173913	89.46216216	89.51612903	0	85.60909091	0	0.7352941176	87.5	88.18181818	0	86.359375	0	91.47727273	0	0	89.13043478	85.81463415	0.6097560976	0	0	0	0	0	0	0	89.1675	66.67222222	0	93.335	0	0	0	0	0	0	1.282051282
870	Chr2	6778950	6787114	0.1543209877	89.09256198	86.66787879	0.3623188406	0.6737745098	0.6578947368	86	53.89	0	71.77419355	75.2173913	70.74486301	64.12857143	0	84.72923977	0	0.7830827068	88.52352941	91.71893688	0	70.93913043	1.61884058	73.6	0	0	78.94473684	48.40571429	0.1399159664	0.2164502165	0.6675958188	1.169376694	0.4450881612	0.9683098592	0.6634615385	1.076277372	84.95681818	49.62390438	0	84.20522388	0	0	0	0	0.2793296089	2.139747634	0
874	Chr2	6852408	6853417	0	92.03265306	84.404	0	0	0	90.459375	90.44666667	0	84.0787234	88.025	85.51764706	90.24375	0	87.97297297	6.25	0.7744186047	91.671875	88.11538462	0	0	0	NA	0.8333333333	0	86.01836735	82.73428571	0	0	0	0	2.5	0	0	0	87.96511628	78.33333333	0.1566037736	86.40714286	0	2.564102564	0	0	0	0.5102040816	0
875	Chr2	6853418	6854144	0	87.95333333	64.78	2.220833333	0	0	85.98235294	89.325	0.8620689655	85.89655172	82.9125	84.03913043	83.21818182	0.4347826087	87.50714286	1.538461538	1.3875	84.69444444	87.34814815	0	75.62666667	0	63.5375	0	0.7142857143	81.18421053	85.66666667	0	0	0	0	2.22	0.8928571429	0.6740740741	1	85.24137931	82.45555556	0.152	92.38947368	3.409090909	0	1.848275862	0	1.5625	4.543478261	0
879	Chr2	6915938	6916154	0	2.378571429	0	0	0	0	76.85555556	0	0	85.18888889	0	0	0	0	62.24285714	0	0	96.66666667	93.34	0	0	0	0	0	0	91.47857143	54.28181818	0	0	0	0	0	0	0	0	0	0	0	0	0	0	2.272727273	0	0	0	0
880	Chr2	6922468	6925012	0.574137931	86.32	91.67	1.19047619	0.6816326531	0.5882352941	81.71388889	79.76481481	0	80.30909091	89.48857143	91.29574468	92.66666667	0	83.10465116	NA	0	88.34375	86.7	3.048780488	50	0	94.84285714	0	0	86.80238095	90.63333333	0	0	0	0	4.365454545	0	0	0.7352941176	88.06486486	68.59736842	0.6283018868	84.87307692	3.62173913	0.6944444444	0	0	1.513636364	5.714285714	0
881	Chr2	6948243	6948961	0	83.85714286	85.8037037	0	0	0	62.61333333	84.58571429	0	79.37241379	82.69230769	87.5	65.76	0	83.03571429	0	0	89.8375	90.51538462	0	71.13214286	0	94.65454545	0	0	84.09090909	73	0.2522727273	0	0	0	0	0	0	1.25	86.353125	36.36363636	0	69.64285714	0	0	0	0	0	6.67	0
882	Chr2	6990183	6992010	1.665	92.30769231	100	0	0	0	88.0952381	88.33333333	0	100	87.2	NA	78.15789474	0	90.09189189	3.33	0.69375	84.52285714	92.94117647	1.665	77.27272727	0.6529411765	90.35666667	5	0	NA	88.89166667	0	0	0	NA	5.555555556	0	0	0	88.88888889	0	0	NA	0	0	0	NA	0	NA	0
883	Chr2	6993496	6994989	0.5555555556	87.76470588	80.17586207	1.031746032	0.1373626374	0.2256756757	90.74545455	94.25797101	0	87.37288136	90.30405405	39.73846154	76.29102564	0.1436781609	84.71025641	0	0	87.7125	88.64942529	0	84.73859649	0	87.99107143	0.2816901408	0	87.38255814	86.26851852	0	0	0	0	0.2777777778	0	0	0.2113924051	83.68169014	70.25135135	0	88.17258065	0.3521126761	0	0	0	0	NA	0
884	Chr2	7007101	7019918	1.01954023	84.08463357	79.11080508	0.6188712522	1.387692308	0.9532110092	84.72089136	86.21787879	0.4175438596	84.99041534	85.38078176	83.05543478	86.95411559	2.320512821	83.86695402	3.409090909	0.2983383686	85.78042636	86.42826855	0.7759803922	73.4	1.12019802	81.3195122	0.5733944954	1.086956522	68.09216867	84.124	0.8663888889	0.4794871795	1.008684211	1.216703297	1.205077263	0.8764957265	3.496531792	1.200900901	82.33007519	60.60197368	0.2266288952	67.54126984	0.5884279476	0.8405217391	0.7245733788	0.719035533	1.379166667	3.772297297	1.230201342
885	Chr2	7034972	7035388	0	0	63.4375	0	0	0	81.61034483	64.16785714	0	72.225	87.41935484	66.02307692	70.31794872	0	83.77666667	0	0	85.55714286	87.99259259	0	76.15384615	0.6756756757	86.53055556	0	0	69.6875	0	0	0	0	0	0	0	0	0	4.794594595	0	0	5.007894737	0	0	NA	0	0	0	0
886	Chr2	7037975	7038275	0	0	0.8333333333	0	0	0	4.534615385	22.775	0	0.4085714286	11.11111111	0	0.5952380952	0	5.727272727	0	0	40	16.84210526	0	0.9823529412	0	1.612903226	0	0	6.66	52.4826087	0	0	0	0	0	0	0	0	14.11764706	14.44444444	0	61.11111111	0	0	0	0	0	0	0
887	Chr2	7066676	7067876	6.617647059	84.70645161	77.6	0	6.875	1.470588235	76.3627907	80.668	0	84.82142857	75.34583333	85.21612903	79.44	3.268627451	75.80967742	0.7575757576	0	75.33333333	81.63396226	NA	69.50588235	3.333333333	86.232	3.087037037	0	75.85714286	NA	0	0	4.901960784	0	5.184444444	0	0.50625	0	64.04210526	60.25882353	1.41509434	68.75	0	0	0	0	0	4.882	0
888	Chr2	7067877	7071075	0.1561497326	85.06959459	83.21642857	0	0.5835	0.08789473684	84.11455696	83.44214286	0.4370786517	82.94779412	86.652	84.87682119	88.85229885	0.656	85.62121212	0	0	90.4362069	88.94756757	0	89.02365591	0.8333333333	84.43629032	0.3414634146	0.447761194	87.15914634	65.39230769	0	0.15625	0	0.5125560538	0.4512690355	0.487012987	0.7855072464	0.1895734597	83.78413462	75.62546584	0.03256880734	86.07202797	0	0	0	0.331840796	0.2695454545	1.745026178	0.5847953216
889	Chr2	7084947	7085441	0	88.54166667	80.43913043	0	0	0	89.49565217	72.74782609	0	69.7875	77.45294118	0	90.18518519	0	87.72105263	0	0	81.81818182	86.15	0	95.76428571	0	90.56	0	0	88.868	63.43333333	0	0	0	0	0	0	0	0	75.96551724	52.2	0	80.668	0	0	0	0	0	0	0
890	Chr2	7110799	7120110	0.2925373134	87.64494382	83.49507042	0.3411585366	0.2087774295	0.3393665158	86.99766667	100	0.1623376623	86.47948718	88.43183857	86.25884477	86.26797753	0.206712963	83.11231527	0.06493506494	0.4165789474	89.35020747	89.07247706	0.5602898551	85.1428	0.2570694087	83.57317073	0.1319648094	0.3333333333	85.56861702	83.74931034	0	0	0.1541666667	0.4006389776	0.3311111111	0.3702222222	0.4449438202	0.8855855856	82.32435233	62.50348837	0.3372469636	82.0414966	0.2427184466	1.062464183	0.6636627907	0.6058181818	0.4973880597	1.863888889	0.7317073171
893	Chr2	7203074	7203127	0	66.675	86.91428571	0	0	0	100	87.9125	0	93.75	97.14285714	100	83.3375	0	100	0	0	97.61666667	75	0	85.425	0	97.14285714	0	0	79.175	87.5	0	0	0	0	5	0	0	0	100	70	0	44.43333333	0	0	0	0	0	2.0875	0
894	Chr2	7224085	7229262	0.2631578947	2.32614841	90.39090909	0.3139013453	0	0.2536231884	87.27348837	87.60705128	0.1960784314	86.63719512	90.27962963	0	2.011363636	0	86.82662722	0.2676190476	0.2450980392	92.01883408	91.14545455	0	1.65018315	0.7641666667	88.818	NA	NA	NA	87.92875817	0	0.1050420168	0.1602564103	0.05680272109	0	0.6737373737	0.1354054054	0.4877675841	82.69765625	45.93703704	0	83.66633663	0.3914529915	0	0.5347593583	0.3664	0.5681818182	0.06993006993	0.6756756757
896	Chr2	7293545	7295750	1.387878788	85.45909091	71.76764706	0	2.8	3	89.5238806	78.82195122	2.027027027	87.50138889	90.85483871	87.32790698	80.68194444	3.5225	78.88833333	4.891304348	0.5952380952	85.19761905	89.28888889	NA	84.22826087	1.827710843	79.00769231	1.857352941	5.162264151	85.05762712	87.5	0	3.125	0	0	3.381818182	2.692307692	5.025	4.609375	81.33396226	72.18409091	0	86.96	0	0	0	0	2.42826087	6.906493506	1.194029851
898	Chr2	7392964	7393057	0	26.18571429	62.50714286	0	0	0	64.475	75.05	0	85.10625	0	1.04375	0	0	72.77777778	NA	0	42.85714286	55.95714286	0	50.825	0	12.5	0	0	86.6625	96.42857143	0	0	0	0	0	0	0	0	0	0	0	0	0	0	0	0	0	0	0
899	Chr2	7394836	7394921	0	73.57142857	17.42727273	0	2.666666667	0	64.67	67.96153846	0	0	14.27777778	0	10.91666667	0	NA	0	0	55.44666667	5.55	0	51.11666667	0	46.3	0	0	0	0	0	0	NA	0	0	0	0	0	0	0	0	0	0	0	NA	0	0	1.428571429	0
901	Chr2	7454721	7454817	0	0	0	0	3.027272727	NA	84.52857143	0	0	0	10.25384615	0	0	0	91.67142857	0	0	97.14285714	83.48181818	0	73.6	0	91.25	0	0	0	0	0	0	0	0	0	0	0	0	88.9	95.83333333	0	72.43846154	0	0	0	0	0	0	0
904	Chr2	7549133	7549316	0	92.6	77.78333333	0	0	NA	91.675	56	0	80.2125	92.85714286	0	0	0	78.57272727	0	0	82.64166667	84.375	0	66.67	0	0	0	0	90.07777778	80.55555556	0	0	NA	0	0	0	0	0	73.9625	48.08461538	NA	83.35	0	0	0	0	0	0	NA
905	Chr2	7566527	7567260	0	71.62857143	38.1	0	0.7526315789	0	63.4	69.61153846	5	62.59333333	67.85714286	82.3	72.7125	0	87.93103448	0	8.640740741	82.61034483	81.4	0	83.93636364	0	63.08333333	0	0	40	50	0	0	0	0	3.671875	0	0	0	100	50	0	NA	0	0	0	0	0	3.862162162	0
906	Chr2	7581114	7583545	5.447945205	83.44084507	79.62068966	1.981818182	2.137647059	0.2857142857	79.17818182	81.30555556	2.228571429	73.77076923	77.67121212	80.3852459	82.03432836	2.628735632	80.65416667	5.642307692	0	81.31851852	83.15714286	1.095	74.45555556	0.7841463415	77.28026316	3.513888889	1.572727273	80.73088235	85.52666667	0	0.7705882353	1.19047619	1.408450704	5.003529412	1.77375	0.2815384615	1.833333333	69.665	67.82028986	0	70.37222222	1.363076923	1.435294118	0.2977777778	0.2846153846	0.6786666667	3.094642857	0
907	Chr2	7616293	7616862	0	88.01621622	92.1875	0	0	0	84.70588235	90.23103448	0	87.5	79.06829268	83.21428571	83.82631579	0	86.18387097	0	0	85.35581395	84.28918919	0	83.84482759	0.7744186047	92.42727273	0.4911764706	0	89.33428571	85.25454545	0	0	0	0	0	0	0	0	86.70666667	86.53846154	0	78.57142857	0	0	0	0	0	0	0
909	Chr2	7775352	7775417	0	97.9125	88.9	0	0	0	100	71.42857143	0	73.34	63.88333333	0	56.875	0	50	0	0	75	72.9125	0	24	0	NA	0	0	18.75	76.2	0	0	0	0	0	0	0	0	81.25	29.9875	0	100	0	0	0	0	0	0	0
910	Chr2	7813400	7815479	0.2018181818	83.16034483	92.8625	0.3333333333	1.215254237	0	81.59090909	89.39636364	0	79.35833333	71.21515152	85.55625	86.68222222	0.3389830508	77.83265306	0.6166666667	0.5098360656	87.48235294	86.84727273	0.8474576271	82.62592593	1.696491228	90.434	1.724137931	1.574603175	87.02982456	81.03958333	0	0	0.5254901961	0	2.298275862	1.969090909	0	1.946031746	80.76333333	76.40181818	0.462962963	82.39821429	3.594117647	2.118644068	0	0	1.162790698	3.916981132	0.69375
912	Chr2	7866569	7866609	0	66.66666667	0	0	0	0	57.5	11.1	0	100	66.66666667	20	0	0	100	0	0	94.45	91.66666667	0	0	0	100	0	0	66.66666667	61.11666667	0	0	0	0	0	0	0	0	100	56.66666667	0	100	NA	0	0	0	0	0	0
915	Chr2	7908589	7908628	0	93.33333333	91.66666667	0	0	0	62.5	100	0	NA	100	0	100	0	100	0	0	83.33333333	100	0	94.43333333	0	69.43333333	0	0	100	100	0	0	0	0	0	0	0	0	0	11.11666667	0	0	0	0	0	0	0	0	0
916	Chr2	7959768	7961574	2.083333333	81.47407407	87.32708333	1.136363636	0	2.368421053	85.15862069	88.65789474	0	81.23157895	90.9375	93	90.53571429	0	86.47307692	0	0	93.18913043	85.35102041	0	91.53214286	4.026666667	92.5	0.7142857143	0.7692307692	88.17619048	80.96538462	0	2.636842105	0	0	8.330434783	0.2982142857	0.9196721311	1.496551724	84.24107143	76.32592593	2.162962963	90.92553191	0	0	4.304166667	0	2.043396226	3.786363636	0
917	Chr2	7977379	7977918	0	94.73684211	57.58181818	0	0	0	76.42857143	80.70909091	0	80.35714286	93.75	94.84285714	72.02105263	0.8888888889	86.66666667	0	0	90.68823529	92.65128205	0	82.69230769	0	66.66666667	0	0	89.89166667	91.875	0	0	0	0	0	0	0	0	100	73.21428571	0	70.8375	2.173913043	1.612903226	0	0	1.513636364	0	0
918	Chr2	8020498	8021283	0	0	93.03181818	0	0	0	1.666666667	0	0	0	0	0	0	0	7.572727273	0	0	0	0	0	0	0	0	0	0	0	11.19166667	0	0	0	0	0	0	0	0	0	2.173913043	0	1.752631579	0	0	0	0	0	0	0
920	Chr2	8075957	8078205	0	91.95714286	85.41969697	0.3472222222	0.235483871	0.3264705882	86.55545455	88.65238095	0.2272727273	91.87674419	71.19142857	NA	NA	1.010833333	90.90909091	0	1.05443038	95.19830508	88.57051282	0.3387931034	83.58316832	0	87.3	0	0	91.14845361	90.61037736	0	0.3201923077	0.9090909091	0.2344262295	0.4464285714	0	0.1222222222	0.2427184466	91.18888889	77.39625	0	84.20208333	0	0.2528301887	0	0	0	0	0
921	Chr2	8102623	8103575	0	76.91538462	0	0	0	0	74.07647059	76.78571429	0	66.675	71.42857143	87.25294118	63.7047619	1.315789474	80.35714286	0	2.378571429	67.58	70.59285714	0	75	3.172222222	78.57142857	0.8695652174	0.715	81.86470588	68.31428571	0	0	0	0	0	2.5	0	0	100	73.81428571	2.083333333	20.825	2.22	1.333333333	0	0	0	12.08125	0
924	Chr2	8210727	8210759	0	0	0	0	0	0	61.6	0	0	0	NA	0	2.5	0	34.71666667	0	0	39.275	47.08571429	0	0	0	0	0	0	0	0	0	0	0	0	0	0	0	0	0	7.78	0	25	0	0	0	0	0	0	0
926	Chr2	8247818	8248011	0	28.8625	9.417391304	0	0	0	40.74444444	18.65238095	0	39.47368421	15.35263158	0	59.52857143	0	70.41785714	0	0	84.09090909	89.49565217	0	NA	0	38.284375	NA	0	0	10	0	0	0	0	0	0	0	0	13.82121212	17.62424242	0.7575757576	22.025	0	0	0	0	0	0	1.612903226
928	Chr2	8382088	8383497	0	0	39.2483871	0	0	0	83.536	92.085	0	0	0	30.59333333	25	0	82.71	0	0	87.02333333	84.23513514	0	0	0.8538461538	0	0	0	0	0	0	0	0	0	0	0	0	0	0	0	0	0	0	0	0	0	0	1.802702703	0
930	Chr2	8435610	8435659	0	68.1	NA	0	0	0	0	93.34	0	0	0	0	0	0	68.34	0	0	80.21428571	89.66666667	0	0	0	0	0	0	79.85714286	0	0	0	0	0	0	0	0	0	0	0	0	0	0	0	0	0	0	0	0
931	Chr2	8439809	8439890	0	0	0	0	0	0	100	97.61666667	0	66.66666667	83.33333333	0	100	0	65.85	0	0	100	93.75	0	75	0	96.66	0	0	92.85	95.83333333	0	0	0	0	0	0	0	0	0	0	0	0	0	0	0	0	0	0	0
932	Chr2	8507693	8507762	0	77.075	83.33333333	0	0	0	62.7125	61.11666667	0	92.66	55.56666667	63.81428571	70.825	0	75	0	0	66.66666667	65.625	0	70.8375	0	75	0	0	75	63.5375	0	0	0	0	0	0	0	0	88.34	42.85714286	0	83.35	0	0	0	0	0	0	0
936	Chr2	8625707	8627156	0.8763157895	37.96666667	84.75555556	0	0	0	NA	51.05641026	0	30.74385965	90.35263158	NA	87.31290323	0	88.13414634	0.8196721311	0.4970149254	90.00327869	85.38615385	0	90.3238806	0	82.915	0	0	80.55833333	70.88363636	0	0	0	0	0	0	0	0	72.9125	58.88666667	0	71.29444444	0	0	0	0	0	NA	0
937	Chr2	8643573	8644121	0	90	78.4375	0	0	0	95.63809524	93.75	0	98.21428571	83.82352941	71.90714286	93.58148148	0	81.05	0	0	85.65172414	82.41111111	0	90.90909091	0	89.58333333	0	0	92.5	74.87333333	0	0	0	0	0	0	0	0.9615384615	83.40555556	92.85714286	1.515151515	89.48461538	0	0	0	0	0	0	0
938	Chr2	8728435	8728480	0	100	85.4125	0	0	0	59.52857143	91.66666667	0	0	61.91428571	0	60.41666667	0	10.625	0	0	0	0	0	0	0	100	0	0	100	89.5875	0	0	0	0	0	0	0	0	0	0	0	0	0	0	0	0	0	0	0
939	Chr2	8843667	8843708	0	0	NA	0	0	0	88.9	25	0	100	80	0	0	0	70.825	0	0	100	83.33333333	0	0	0	0	0	NA	0	16.66666667	0	0	0	0	0	0	0	0	50	NA	0	95.83333333	0	0	0	0	0	0	0
941	Chr2	8960037	8960137	NA	75	52.38571429	0	0	0	93.18181818	0	0	0	66.66666667	33.32857143	48.14444444	0	92.85714286	0	0	80.55	100	0	NA	0	0	0	NA	83.33333333	25	0	0	0	0	0	0	0	0	67.1875	48.34	0	100	0	0	0	0	0	0	0
942	Chr2	8993603	8998269	0.5681818182	89.11359223	87.95163934	2.878181818	1.478651685	0.9868421053	2.757553957	83.03928571	3.181818182	83.63111111	0.4757142857	0.7042253521	2.459016393	0.9541666667	84.83488372	1.634313725	0.4899159664	86.36184211	90.73617021	1.442307692	82.23921569	0	0	0.7835294118	0.7936507937	86.18153846	83.621875	0.6329113924	5.345283019	0.8771929825	1.928235294	0.7978723404	0.5882352941	3.036296296	3.367708333	84.73448276	64.87272727	0	79.23230769	0.4205607477	0.2707317073	2.637974684	2.610447761	0.5597014925	0	0.3917647059
943	Chr2	9104288	9104330	0	50.24285714	0	0	0	0	100	81.25	0	50	0	10.4125	0	0	87.7125	0	0	93.75	55.55	0	0	0	61.4625	0	0	44.43333333	58.33333333	0	NA	0	0	0	0	0	0	0	0	0	0	0	0	0	0	0	0	0
944	Chr2	9136464	9136537	0	94.05	90	0	0	0	89.87857143	0	0	0	0	0	0	0	85	0	0	63.1	85.60909091	0	0	0	0	0	0	51.38333333	0	0	0	0	0	0	0	0	0	0	0	0	0	0	0	0	0	0	0	0
945	Chr2	9186021	9186110	0	0	0	0	0	0	0	0	0	0	NA	0	0	0	0	0	0	0	0	0	0	0	0	0	0	0	89.07777778	0	0	0	0	1.67	0	0	0	91.83	60.31	0	70	0	0	0	0	0	0	0
946	Chr2	9192606	9195573	0	74.07777778	83.66534653	10	0	0	0	0	1.173239437	75.59642857	0	30.95357143	67.95	0	85.34383562	0	0.7828767123	85.76346154	85.61643836	0	82.29375	0	0	0	0	0	33.33333333	0	0	1.332	0	0	0	0	0	64.10769231	31.25	0	0	0	0	0	0	1.964957265	0	1.298701299
947	Chr2	9268143	9268188	0	0	0	0	0	0	77.09166667	34.09090909	0	3.333333333	0	0	0	0	0	0	0	15	39.5875	0	0	0	2.775	0	0	0	69.7	0	0	0	0	0	0	0	0	12.575	16.65714286	0	0	0	0	0	0	NA	0	0
950	Chr2	9445258	9445909	0	86.41666667	60.1030303	0	0	0	75.8375	75.65789474	0	63.44193548	66.28461538	64.72333333	60.9804878	0	72.46956522	0	0	86.77777778	81.60652174	0	58.325	0	87.8	0	0	81.995	62.70833333	0	0	0	0	0	0	0	0	79.79714286	45.7962963	0	75.68163265	0	0	0	0	0	0	0
952	Chr2	9457441	9457653	0	0	0	0	0	0	0	0	0	0	0	0	80.3	0	0	0	0	0	0	0	0	0	0	0	0	0	NA	0	0	0	0	0	0	0	0	0	0	0	0	1.192857143	0	0	0	0	0	0
953	Chr2	9528767	9530230	0.78125	90.85641026	86.72962963	0	1.148275862	0.6403846154	92.91126761	94.0125	1.25	97.91875	88.97719298	91.65679012	93.01772152	0	89.5875	1.525352113	2.08125	92.59444444	94.7537037	6.355813953	85.63448276	0.3571428571	88.335	0	0.6578947368	88.38285714	70	0	2.031707317	0.6166666667	0.8064516129	0	1.037096774	2.084375	0.4970149254	90.92321429	84.04693878	0	95.3893617	0	0	1.19047619	0.7744186047	0.7692307692	4.354255319	1.136363636
954	Chr2	9546991	9547046	0	100	50	0	0	0	95.8375	80	0	100	25	0	91.3	0	50.66	0	0	50	27.77777778	0	90.625	0	87.5	0	0	58.57	66	0	0	0	0	0	0	0	0	78.57142857	0	0	NA	0	0	0	0	0	0	0
957	Chr2	9591608	9592469	0	86.32083333	83.05142857	0	0	0	78.55111111	84.93773585	0	82.51627907	24.07777778	0	78.82727273	0	83.87419355	0	0	89.13043478	88.33469388	0	81.36666667	0	85.79772727	0	0	77.31363636	79.62835821	0	0	0	0.22	0	0	0	0.6795918367	77.86	42.27560976	0	77.0875	0	0	0	0	0	0	0
959	Chr2	9623905	9623968	0	18.88888889	1.538461538	0	0	0	0	47.9125	0	50	0	0	34.76428571	0	61.3875	0	0	80	78.2375	0	0	0	29.16875	0	0	40.10625	35.76923077	0	0	0	0	0	0	0	0	0	0	0	0	0	0	0	0	0	0	0
960	Chr2	9629424	9629471	0	85.0125	0	0	0	0	72.5125	0	4.1625	6.25	0	91.66666667	0	0	0	0	0	0	0	0	0	0	77.0875	0	0	0	83.3375	0	NA	0	0	0	0	0	0	53.92	60	0	90	0	0	0	0	0	0	0
961	Chr2	9651693	9656949	0.4985915493	73.7862069	78.585	0.7518796992	0.0880952381	0.2561538462	77.92298851	75.15675676	0	79.02992701	75.46624204	36.94698795	80.6618705	0.8013215859	78.51694915	0.5504854369	1.134857143	83.58540541	84.03311688	0.7836633663	59.31623037	0.1168224299	77.48191489	0.4303191489	0	78.3372549	65.909375	0	0	0	0.572519084	0	0	0.208125	0.3816793893	69.93962264	66.38190476	0.9862244898	69.26202532	0.9493670886	0.676875	0	0	0.4465277778	1.940718563	0.5305732484
962	Chr2	9663650	9663695	0	0	0	0	0	0	57.14285714	37.5	0	88.34	0	0	0	0	50	0	0	72.34	78.1	0	0	0	92.85714286	0	0	NA	70	0	0	0	0	0	0	0	0	8	0	0	0	0	0	0	0	0	0	0
963	Chr2	9691261	9691301	0	0	66.66666667	0	0	0	87.5	70	0	94.45	0	0	44.05	0	NA	0	0	100	86.95	0	0	0	77.8	0	0	33.3	60.52	0	0	NA	0	0	0	0	0	0	0	0	0	0	0	0	0	0	0	0
966	Chr2	9803418	9803867	0	88.27272727	75	0	0	0	0	89.41923077	0	0	78.24444444	0	0	0	5.20625	0	0	0	0	0	83.33333333	0	82.14285714	1.111111111	0	85.64615385	69.5	0	0	0	0	0	0	0	0	0	0	0	0	0	0	0	0	0	0	0
967	Chr2	9827931	9828019	0	84.375	83.33333333	0	0	0	25	50	0	100	87.5	47.5	90	0	59.52857143	0	0	20	11.9	0	93.75	0	86.11666667	0	0	0	57.8	0	0	0	0	0	0	0	0	100	83.34	0	100	0	0	0	0	0	6.25	0
968	Chr2	9830883	9831282	0	86.26666667	90.83333333	0	0	0	NA	93.40869565	0	89.536	92.468	90.332	88.24074074	3.396296296	92.85714286	0	1.233333333	94.3	93.736	0	84.408	0	80	0	0	89.26071429	79.164	0	0	0	0	0	0	0	2.380952381	93.41176471	76.97272727	0	87.7	0	0	0	0	0	0	0
970	Chr2	9916582	9916970	0	93.76956522	77.78148148	0	0	0	85.43953488	88.90571429	0	78.390625	90.89512195	0.7085106383	77.64528302	0	0	0.4081632653	0	0	0	0	83.74666667	0	87.99019608	0	0	90.37037037	88.16315789	0	0	0	0	0	0	0	0	0	0	0	0	0.8474576271	0	0	0	0	0	0
971	Chr2	9922523	9923704	0	93.41794872	85.71428571	0	0	1.923076923	95.3	79.48461538	0	92.85714286	86.98125	87.5	95.51346154	0	96.15384615	NA	6.448387097	96.21136364	93.81142857	0	NA	0	90.51724138	0	0	90.37111111	90.02833333	0	0	0	1.0421875	0	1.612903226	0	0	79.25744681	58.84107143	0	100	0	0	0	0	0.8893333333	0	0
974	Chr2	10001749	10003565	0.3046153846	89.7375	87.12264151	0	0	0	91.2255814	90.64144144	0	88.16363636	87.5	89.075	86.93222222	0	85.8509434	0.2234899329	0.5882352941	95.39454545	94.70307692	0.4048543689	91.75585586	0	86.85	0.8	0	57.58181818	93.35517241	0	0.32578125	0	0.2296551724	0.07459016393	0	0	0	79.38846154	67.08888889	0	66.33	0.950877193	0.1656716418	0.1261363636	0	0	2.083333333	0
975	Chr2	10003815	10009629	0.06591639871	89.60900621	90.44651163	0.04201680672	0.1190184049	0.1565079365	91.24228571	88.76	0.143359375	85.33590909	77.31111111	86.65648855	89.9608	0.0184501845	81.49814815	0.1237918216	0.0936329588	93.64371585	89.5378882	0.4979253112	87.40684932	1.219512195	84.60695187	0.2879310345	0	91.48333333	86.98418079	0.2078231293	0.1890070922	0.02126984127	0.1647249191	0.1351973684	0.2729508197	1.348623853	0.4811111111	80.85531915	75.952	0	71.25192308	0.0777173913	0.310212766	0.36	0	0.07225433526	2.076865672	0.2597402597
978	Chr2	10089461	10091707	0	90	93.75	0	0	0	85.24583333	83.65384615	0	100	100	64.18333333	80.75454545	0	90.47857143	NA	0	87.602	90.3852459	0	74.07777778	0	78.125	1.666666667	0	79.585	96.86470588	0	0	0	0	0	0	0	0	82.6	42.61904762	0	92.85714286	0	0	0	0	0	2.223333333	0
979	Chr2	10144784	10145488	0	92.63076923	89.02051282	0	0	0	82.14285714	88.14117647	4.557894737	83.33333333	82.14285714	79.02413793	84.32884615	0	89.17	0	0	91.78285714	88.04565217	0	90.86129032	0	89.97	0	0	84.375	87.06052632	0	0	0	0	0	0	0	0	81.18709677	60.90465116	0	90.44117647	0	0	0	0	0	0	0.7085106383
980	Chr2	10151640	10152320	0	83.30714286	79.86111111	1.144	1.428571429	0	88.85666667	81.94444444	0	84.02916667	75.08888889	87.19310345	87.66153846	0.8620689655	84.52857143	2.617857143	0	87.725	83.19166667	0.6896551724	96.18461538	0.575862069	86.05769231	1.45	0	90.37037037	88.38571429	0	1	0	0	0.37	1.280769231	1.579310345	1.45	84.65	77.91363636	6	76.92307692	0	1.851851852	1.189285714	0	0	3.710714286	0
981	Chr2	10194299	10194669	0	83.6125	81.37647059	0	0	0	65.05789474	75.835	0	86.36363636	80.90909091	81.82307692	0	0	88.88888889	0	0	70.58823529	86.23043478	0	69.275	0	79.44666667	1.958823529	0	70.23571429	57.56923077	0	0	0	0	0	0	0	0	76.42083333	46.14090909	0	64.47368421	0	0	0	0.8333333333	0	0	0
983	Chr2	10254875	10256117	0	74.20434783	92.64705882	5	0	0	77.78	73.45925926	0	75.83333333	91.48333333	84.72777778	81.61333333	1.923076923	81.875	0	1.451612903	75.468	86.25416667	7.142857143	58.07368421	1.585714286	16.66666667	0	0.8928571429	59.51176471	76.19047619	0	0	2.977777778	0	0	0	0.8620689655	0	68.96896552	76.03076923	1.388888889	80.35714286	0	3.571428571	2.775	2.5	1.323529412	4.9	0
985	Chr2	10317773	10318727	0	100	77.77777778	5	0.7568181818	0	92.3	91.95319149	0	80.55555556	87.25882353	94.5	86.00416667	0	85.1675	1.282051282	0.9881355932	88.803125	95.55666667	2.35	83.50689655	1.513636364	87.82307692	0	4.069767442	92.79038462	89.64915254	0.8538461538	0	6.742857143	0	1.785714286	0	1.174358974	3.061764706	88.77666667	70.90416667	2.019230769	89.14883721	1.9828125	3.349206349	1.785714286	0	1.626829268	4.051111111	0
988	Chr2	10547618	10549464	0	0	86.80416667	0	0.5813953488	0	93.94090909	0.7352941176	0	71.90571429	92.41875	3.157894737	8.458823529	0	22.68055556	0	0.7142857143	18.36296296	11.34146341	0	90.18108108	0	0	0	0	80.55555556	88.37083333	0	0	0	0	0	1.5625	0	1.37254902	85.55666667	60.79333333	1.005172414	88.88666667	0	0.7928571429	0	0	0	0	0
990	Chr2	10599265	10603067	0	89.47368421	84.88571429	0.7288372093	0	0	89.86794872	87.49	0.1180851064	84.6375	85.04248705	80.34310345	86.67419355	0.3008196721	87.4486631	0.6906504065	0.2331606218	90.95042735	93.19012346	0	93.33197279	0.4592592593	86.00300752	0.46900369	0.2676229508	86.01747573	85.48873239	0	0	0.9803921569	0	0	1.145364238	0.5242857143	0.3004098361	83.12642857	73.42900433	1.139208633	74.96808511	0	0.1555555556	0.5024875622	0.02508833922	1.032	1.2525	0.1234567901
992	Chr2	10604985	10606575	0	87.5	87.56931818	0	NA	0	84.85454545	94.04897959	0	86.7625	88.87941176	85.34642857	87.56166667	0.9955223881	84.91730769	2.344615385	0.7936507937	93.91090909	93.13653846	0.9615384615	83.58813559	0.9333333333	84.49880952	0.1776699029	0.3917647059	85.08191489	88.57704918	NA	0	0	NA	0	0.7	0.1682352941	1.666666667	85.69027778	75.17101449	0.788172043	81.13829787	1.598630137	0.1923076923	0	0	0.6465346535	0	1.923076923
993	Chr2	10686155	10686244	0	50.83	50	0	0	0	81.04	82.65	1.588888889	50	24.13	17.5	60.25	0	2.5	0	0	0	2.86	0	71.8875	0	92.85714286	0	0	0	70.67	0	3.33	0	0	0	0	0	0	60.4125	40	0	77.17	0	0	0	0	0	0	0
994	Chr2	10687005	10687772	0.5964285714	80.7952381	85.71428571	0	0	0	41.66666667	87.5	2.777777778	70	91.30869565	64.17142857	31.665	0	73.21428571	0	0.6666666667	95.63809524	81.8	0	63.33	4.166666667	47.22	0	0	75	56.4	0	0	0	0	0	0	0	0	85.37916667	38.76296296	0	65.625	0	0	0	0	0	0	1.25
996	Chr2	10796664	10797351	0	75	88.46153846	2.941176471	0	0	91.9047619	89.44666667	0	86.53846154	91.66666667	86.09230769	80.55555556	0	88.54375	1.958823529	0	78.08461538	84.38095238	1.315789474	80.18333333	0	91.25	0	0	93.18181818	78.21428571	0	NA	0	0	0	0	0	0.65	87.5	91.24090909	0	93.33333333	0	2.222222222	5.454545455	0	5	1.315789474	0
999	Chr2	10933181	10933225	NA	40.16363636	0	0	0	0	90	83.33333333	0	75	60	0	4.441666667	0	87.5	0	0	100	89.4	0	0	0	80.01	0	0	65.01	0	0	0	0	0	0	0	0	0	0	0	0	0	NA	0	0	0	0	0	0
1000	Chr2	10935228	10935431	0	63.89166667	78.33	0	0	0	83.05833333	86.67	0	83.71538462	84.44666667	83.4	57.65	0	66.66	0	0	83.42	71.00666667	0	82.05384615	0	76.0375	0	0	62.30769231	83.97692308	0	0	0	0	0	0	0	0	67.48	37.37333333	0	57.14285714	0	0	0	8.886666667	0	3.571428571	0
1001	Chr2	10970654	10970762	0	50	100	0	0	0	100	100	0	78.79090909	90.38461538	85.9	87.27272727	0	90	0	0	64.28571429	78.125	0	71.42857143	0	70.8375	0	0	85.71428571	85	0	0	0	0	0	0	0	0	90.38461538	34.84545455	0	82.05384615	0	0	0	0	0	0	NA
1004	Chr2	11058204	11058570	0	90.52631579	88.6	0	0	0	84.94074074	77.78333333	0	81.47058824	91.66666667	92.72333333	90.92857143	0	76.67	0	0	83.33333333	90.90909091	0	NA	1.107142857	97.78	0	0	81.25	76.08695652	0	0	0	0	0	0.8928571429	0	0	86.36363636	56.82272727	0	84.77333333	0	0	0	0	0	0	0
1005	Chr2	11065202	11065245	0	74.16666667	88.9	0	0	0	89.0625	68.75	0	73.2125	95	0	24.7125	0	93.75	0	0	100	95.24285714	0	62.5	0	0	0	0	85.4125	86.11666667	0	0	0	0	0	0	0	0	64.4	67.7125	0	71.42857143	0	0	0	0	0	0	0
1006	Chr2	11119138	11119749	0	82.02888889	91.99333333	0	0	0	73.68387097	87.70833333	0	83.33809524	83.69565217	79.43170732	82.72444444	0	70.83571429	0	0	87.332	91.8325	0	88.25909091	0	83.6725	0	0	88.16206897	91.39	0	0	0	0	0	0	0	0	89.42439024	71.78108108	0	87.22564103	0	0	0.9514285714	0.5555555556	0	0	0
1012	Chr2	11298265	11298529	0	83.93684211	85.12142857	0	0	0	66.68	91.67	0	82.16666667	91.25	94.75	73.15	0	88.62941176	0	0	82.23888889	68.84347826	0	84.31764706	0	78.89166667	0	0	64.5875	78.87894737	0	0	0	0	0	0	0	3.125	78.2125	57.43529412	0	79.23809524	0	0	0	0	0	0	0
1014	Chr2	11344499	11344547	0	5.714285714	54.75714286	0	0	0	38.75	42.68571429	0	100	75	43.65	60	0	87.5	0	0	81.6875	83.32857143	0	69.9875	0	47.21666667	0	0	55	53.34	0	0	0	0	0	0	0	0	63.82	16.675	0	68.75	0	0	0	0	0	0	0
1015	Chr2	11346330	11346694	0	22.73333333	30.88235294	0	0	0	72.73571429	75.5	0	27.27272727	93.5375	0.8333333333	78.27647059	0	84.35555556	0	0.9823529412	81.775	78.24736842	0	58.90714286	0	0.6944444444	0	0	89.03333333	27.12941176	0	0	0	0	0	0	0	0	83.92631579	58.40588235	0	80	0	0	0	0	0	0	0
1016	Chr2	11372896	11373410	0	90.94347826	82.58	0	0	0	70.83076923	89.004	0	82.5	95.55555556	85.86551724	34.61538462	0	93.668	0	0	86.45652174	89.94193548	0.625	89	0	94.26875	0	0	89.2375	81.66875	0	0	0	0	0	0	0	0	44.44666667	21.6125	0	89.0625	0	0	0	0	1.189285714	0	0
1017	Chr2	11406576	11406638	0	100	91.66666667	0	0	0	71.66666667	78.61666667	0	88.9	80.56666667	0	85	5.55	82.5	0	0	95.83333333	94.45	0	72.4	0	0	0	0	58.33333333	84.16666667	0	0	0	NA	0	0	0	0	73.61666667	58.33333333	0	50.66	0	0	0	0	0	0	0
1018	Chr2	11482908	11482969	0	100	82.9125	0	0	0	100	69.04285714	0	NA	85.71428571	0	0	0	33.33333333	0	0	98.2125	90	0	64.48571429	0	100	0	0	80	85	0	0	0	0	0	0	0	0	0	0	0	0	0	0	0	0	0	0	0
1019	Chr2	11487350	11487472	0	89.08333333	76	0	0	0	67.59444444	79.54545455	0	81.66666667	98.15	65.68823529	51.19285714	0	100	0	0	100	93.81428571	0	77.78888889	0	71.42857143	0	0	91.21111111	61.11666667	0	0	0	0	0	0	0	0	75	43.24444444	0	NA	0	0	0	0	0	0	0
1021	Chr2	11645697	11646312	0	65.10625	88.51851852	0	0	0	45.24285714	61.22666667	0	78.672	89.28571429	0	64.17142857	0	84.1	0	0	89.16666667	83.33913043	0	48.48181818	0	61.975	0	0	58.33333333	23.88787879	0	0	0	0	0	0	0	1.040625	76.94666667	62.63703704	0	75.92777778	0	0	0	0	0	0	0
1022	Chr2	11758379	11758454	0	0	0	0	0	0	7.70625	0	0	8.15	0	0	0	0	18.93636364	0	0	70.23571429	88.82777778	0	0	0	0	0	0	32.81875	0	0	0	0	0	0	1.388888889	0	0	0	0	0	0	0	0	0	0	0	0	0
1026	Chr2	11879845	11879881	0	100	93.33333333	0	0	0	79.28571429	82.85714286	0	100	79.16666667	41.67142857	77.61428571	0	75	0	0	91.66666667	71.425	0	80.95714286	0	78.57142857	0	0	96.66	83.33333333	5.714285714	0	0	0	0	0	0	0	73.34	27.76666667	0	66.66666667	NA	0	0	0	0	0	0
1027	Chr2	11891309	11891520	0	0	72.925	0	0	0	0	0	0	83.33333333	0	8.325	0	0	NA	0	0	0	0	0	0	0	0	0	0	0	0	0	0	0	0	0	0	0	0	0	0	0	0	NA	0	0	0	0	0	0
1028	Chr2	11964205	11964842	0	71.57	61.41538462	0	0	0	55.57333333	73.60833333	0	0	39.02666667	93.75	2.22	0	64.85454545	0	0	90	67.54736842	0	82.47333333	0	23.85294118	0	0	81.58421053	37.69230769	0	4.858333333	0	0	0	0	0	0	50.84615385	43.40666667	0	88.46153846	0	0	0	0	0	0	0
1029	Chr2	12002003	12002063	0	83.67142857	36.38571429	0	0	0	84.6625	0	0	0	81.4625	0	43.71428571	0	22.23333333	0	0	0	3.125	0	16.66666667	0	0	0	0	100	10.71428571	0	8.325	0	0	0	0	0	0	16.6625	16.67142857	0	8.325	0	0	0	0	0	0	0
1030	Chr2	12050790	12050857	0	0	43.52222222	0	0	0	66.85555556	73.68333333	0	78.02727273	0	0	31.66666667	0	66.67777778	0	0	75.41666667	83.66666667	0	0	0	0	0	0	49.23636364	65.69166667	0	0	0	0	4.166666667	0	0	0	24	20.14166667	0	52.17	0	0	0	0	0	0	0
1031	Chr2	12051410	12051465	0	0	32.2875	0	0	0	85.60909091	70.8375	0	53.84	77.925	0	0	0	50.6	0	0	93.94545455	79.77272727	0	0	0	0	0	0	0	0	0	0	3.125	0	0	0	0	0	0	0	0	0	0	0	0	0	0	0	0
1033	Chr2	12087416	12087458	0	100	100	0	0	0	76.66	50	11.1	66.66	75	0	0	0	66.66666667	0	0	75	55.56666667	0	58.33333333	0	33.33333333	0	0	95.83333333	88.34	0	0	0	0	0	0	0	0	52.08333333	35	0	16.66666667	0	0	0	0	0	0	0
1034	Chr2	12161742	12161803	0	NA	0	0	0	0	61.67	33.33333333	0	53.34	0	0	0	0	56.82727273	0	0	72.225	75	0	11.10833333	0	22.21666667	0	0	0	0	0	0	0	0	0	0	0	0	0	0	0	0	0	0	0	0	0	0	0
1035	Chr2	12369651	12369713	0	86.34	0	0	0	0	8.333333333	91.675	0	51.67	0	0	0	0	11.25	0	0	56.25	54.04	0	0	0	0	0	0	96.33	60	0	0	0	0	0	0	0	0	0	0	0	0	0	2.5	0	0	0	0	NA
1036	Chr2	12405962	12406021	0	84.45	54.16666667	0	0	0	75.72857143	83.325	NA	86.11666667	46.6	0	59.52857143	0	75.01666667	6.666666667	0	89.16666667	86.1	0	0	0	100	0	0	86.68	50	0	0	0	0	0	0	0	0	77.38571429	55.71428571	0	82.14285714	0	0	0	0	0	0	0
1037	Chr2	12427740	12427793	0	20	34.28	0	0	0	53.125	0	0	31.25	96.875	16.875	0	0	75.71428571	0	0	87.5	85	NA	0	0	0	0	0	66.66666667	100	0	0	0	0	0	0	0	0	0	0	0	0	0	0	0	0	0	0	18.7375
1038	Chr2	12468713	12469113	0	0	0	0	1.665	0	0	0	0	6.595833333	2.272727273	80.26923077	0	0	0	0	0	0	0	0	52.268	0	0	0	0	3.125	0.572	0	0	0	0	0	0	0	0	0	0	0	0	0	0	0	2.631578947	0	7.272727273	0
1040	Chr2	12485507	12486800	0	65.68627451	56.10704225	0	0	0	65.52631579	75.74772727	0	74.9655914	79.84375	25.4304	69.15517241	0	71.28269231	0	0	77.1036036	79.60849057	0	73.82857143	0	81.54857143	0	0	74.00434783	77.48666667	0	0	0	0	0	0	0	0	74.35212766	60.09565217	0	83.80133333	0	0.2607142857	0	0	0	0.2729508197	0
1041	Chr2	12491207	12491326	0	78.31111111	86.67692308	0	0	0	85.76923077	100	0	83.33333333	41.66666667	0	65.17857143	0	75.45454545	0	0	52.77777778	66.67142857	0	71.53333333	0	95	0	0	43.05555556	88.25714286	0	0	0	0	0	0	0	0	62.5	37.62307692	0	66.66666667	0	0	0	0	0	0	0
1042	Chr2	12611191	12611281	0	67.77777778	61.11111111	0	0	0	94.17	100	0	100	88.88888889	50	25	0	75.92222222	0	0	100	79.175	0	100	0	25	0	0	86.83333333	100	0	0	0	0	0	0	0	0	90	63.32857143	0	90.74444444	0	0	0	0	0	0	0
1045	Chr2	12786782	12786851	2.5	3.33	64.17	0	0	0	0	0	0	96.66	0	0	86	0	86.5	0	0	100	88	0	61.12222222	0	65.15	0	0	0	0	0	0	0	0	0	0	0	0	0	0	0	0	0	0	0	0	3.33	0	0
1046	Chr2	12801257	12803110	0	74.07777778	82.90862069	5.253846154	0	0	81.31538462	82.24482759	1.136363636	78.77567568	81.17941176	88.82241379	88.51818182	0	79.16511628	NA	5.375	82.46304348	87.97254902	1.844642857	NA	0	100	NA	NA	NA	87.5779661	0	0	0	0	8.33	0.7525423729	0	NA	50	73.61666667	0.9259259259	100	6.877777778	0	0	2.152083333	1.373214286	6.449122807	0.6166666667
1048	Chr2	13031573	13032670	0	78.81351351	87.20526316	0	0	0.2564102564	75.43809524	90.83846154	0	87.5893617	49.40535714	0	37.72151899	0	78.31060606	0	0	81.75625	79.86060606	0	82.57727273	0	86.30606061	0	0.3846153846	87.93731343	40.46229508	0	0	0.1986111111	0	0	0	0	0.7549295775	74.59493671	62.51451613	0	87.01846154	0	0.5102040816	0	0	0.1441558442	0	0.3225806452
1049	Chr2	13050791	13050845	0	100	100	0	0	0	90.2125	100	0	100	87.5	82.9125	83.125	0	83.32857143	0	0	92.85714286	91.66666667	0	72.23333333	0	76.2	0	0	80.56666667	100	NA	NA	0	0	0	0	0	0	100	25	0	87.5	0	0	0	0	0	0	0
1053	Chr2	13272404	13274722	0	0	12.94769231	0	0	0.25	27.60350877	0	2.4	84.03529412	83.54615385	5.208333333	0	0	5.07173913	0	0	4.012345679	1.444444444	0	0	2.15	0	0	0	3.561643836	0	0	0	0	0	0	0	1.543678161	2.23880597	77.68947368	47.45769231	0	72.10652174	0	0	0	1.119402985	0	0	1.280769231
1054	Chr2	13299700	13300613	0	16.36363636	0	0	2.941176471	0	0	0	0	0	28.57142857	0	0	0	88.88888889	0	2.5	92.77777778	81.35172414	0	0	3.571428571	0	0	0	0	0	0	0	0	0	12.5	0	0	0	0	0	0	0	0	0	0	0	0	0	0
1055	Chr2	13374447	13375402	0	87.5	NA	0	0	0.7744186047	62.5	77.64186047	0	88.175	85.18611111	100	89.602	0	83.33333333	0.3630434783	0	88.44193548	89.38571429	0	84.32765957	1.266666667	90.78297872	0.5946428571	1.233333333	89.44583333	91.11333333	0	0	0	0	0	NA	0	0	82.99833333	67.7952381	0	88.79090909	0	0	0	0	0	0	0
1056	Chr2	13415094	13415139	0	0	NA	0	0	0	83.33333333	88.9	0	0	79.16666667	0	87.17	0	0	0	0	0	0	0	83.33333333	0	59.01	0	0	0	0	NA	0	0	NA	0	0	0	0	73.34	41.65	NA	NA	0	0	0	NA	0	0	0
1058	Chr2	13641245	13641340	0	44.73703704	0	0	0	0	28.95555556	0	0	31.83809524	14.704	0	0	0	0	0.9615384615	0	1.538461538	0	0	10.8	0	0	0	0	55.41666667	11.58695652	0	0	0	0	1.538461538	0	0	0	6.666666667	3.929166667	0	14.28571429	0	0	0	0	0	0	0
1059	Chr2	13699581	13699658	0	86	100	0	0	0	64.5875	98	0	94.44444444	55.71	35.42	91.5	0	100	0	0	90.84	96.42857143	0	83.33333333	0	71.68	0	0	96.66666667	97.95714286	0	0	0	0	0	0	2	0	100	83.35	0	100	0	0	0	0	0	0	0
1060	Chr2	13761006	13761063	0	66.25	85	0	0	0	56.66666667	92.5	0	85.425	50	34.17	77.14	0	95.8375	0	0	72.22222222	70	0	0	0	88.13	0	0	0	93.83	0	0	0	0	0	0	0	0	70	41.3	0	68.34	0	0	0	0	0	0	0
1062	Chr2	13886020	13886513	3.238888889	92.85625	83.35	20.83	2.68	0	96.08666667	100	0	93.63636364	97.91875	93.05	96.07	6.075	98.07692308	11.45833333	4.627777778	85	92.19473684	4.1625	66.66666667	1.785714286	100	10.78235294	3.7	95.55555556	100	0	0	4.92	0.9823529412	22.60625	10.4125	13.4	10.63	86.53846154	90.78823529	10.83	93.67	10.4125	0	14.53636364	0	0	27.76666667	0
1063	Chr2	14062712	14063628	0	96.03333333	74.88604651	NA	0	0	88.06216216	92.59333333	0	91.67142857	93.75	53.17619048	94.18059701	0	86.55806452	0	0	94.44791667	90.27777778	0	85.036	0	88.89	0	0	93.89	81.63023256	0	0	0	0	0	0	0	0	85.35757576	69.97017544	0	84.13333333	0	0	NA	0	0	0	0
1064	Chr2	14070215	14070298	0	80.8375	44.375	0	0	0	0	0	0	66.66666667	0	0	53.11333333	0	71.42857143	0	0	63.6875	73.75	0	32.4	0	0	0	0	48.54375	54.82	0	0	0	0	0	0	0	0	48.5	31.325	0	66.25	0	0	0	0	0	0	0
1065	Chr2	14120943	14121021	0	65.47857143	14.44666667	0	0	0	50	67.72727273	0	59.17	42.42727273	0	48.01428571	0	3.917647059	0	0	0	0	0	0	0	1.19047619	0	0	0	60	0	0	0	0	0	0	0	0	20.8375	0	0	58.34	0	0	0	0	0	0	0
1066	Chr2	14186896	14186999	0	83.33333333	88.9	0	0	0	73.07692308	71.42857143	0	100	84.85454545	56.25	77.27272727	0	67.85714286	0	0	77.77777778	71.42857143	0	87.5	0	85.71428571	0	0	92.22222222	91.66666667	0	0	0	0	0	0	0	0	75	64.28571429	0	60	NA	0	0	0	0	0	0
1067	Chr2	14333700	14335613	0	70.80769231	70.39807692	0.9574468085	1.513157895	0.8620689655	74.98461538	73.98888889	0	71.12916667	79.59807692	74.27111111	67.15	0.5796296296	68.94814815	1.652830189	1.197916667	73.94339623	77.47916667	2.719148936	67.6	0.3884615385	72.85882353	0.1654545455	0.2314814815	74.77115385	65.77567568	1.923076923	0	1.11	0	4.32	0.9563636364	0.2254545455	0.5327272727	67.70181818	62.88888889	0.9111111111	73.12777778	1.269047619	1.755813953	0.7309090909	0	1.092727273	1.62	0
1068	Chr2	14353683	14353717	0	89.0625	100	0	0	0	76.65	81.25	0	93.75	100	0	80.95	0	22.5	0	0	0	0	0	79.175	0	100	0	0	72.5	0	0	0	0	0	0	0	0	0	80.56666667	0	0	79.8	0	0	0	0	0	0	0
1069	Chr2	14407892	14413619	0.3877906977	90.01534392	66.56711409	0	0.856424581	0.08445945946	81.94896552	80.43900709	0.2336448598	86.7	72.57372263	69.98142857	77.64153846	1.666666667	55.89130435	0.7713615023	0.4678571429	71.15168539	68.71578947	0	76.85714286	0.1075268817	81.22042254	0.4229268293	0.3144654088	82.95294118	78.09662162	0	0	0	0.6578947368	0.4225352113	0.653030303	1.079039301	0.0776744186	67.19936306	60.02890173	0.1541666667	65.95035971	0	0.2798319328	0.3783783784	0	0.8460465116	6.211764706	4.761904762
1070	Chr2	14416924	14418923	0	68.61333333	73.28653846	0	0	2.5	75.03921569	71.78541667	0	75.26	77.29387755	82.33055556	74.12173913	0	77.1547619	0	0	76.54901961	73.73095238	2.565384615	75.38163265	0	79.62653061	0	0	76.64893617	61.11111111	0	3	1.189285714	0	2.631578947	0.9803921569	0.1035087719	0	68.79411765	71.28863636	0	75.80444444	3.333333333	0	0	0.4651162791	0	0.8111111111	0
1076	Chr2	14716345	14716555	0	73.95625	88.875	0	0	0	87.91666667	91.66666667	0	92.13333333	88.94736842	0	68.60833333	0	91.336	0	0	98.41333333	86.18709677	0	91.21538462	0	92.42666667	0	0	82.45517241	85.06206897	0	0	0	0	0	0	0	0	94.64642857	50.008	0.446875	87.52580645	0	0	0	0	0	0	0
1078	Chr2	14885575	14885749	0	0	0	0	0	0	82.83076923	0	0	0	0	0	0	0	0	0	0	0	0.6916666667	0	0	0	0	0	0	0	0	0	0	0	0	0	0	0	0	76.20909091	65.89411765	0	82.35882353	0	0	0	0	0	0	0
1079	Chr2	14916450	14916686	0	43.87272727	57.1	0	0	0	83.90689655	86.86153846	0	70.51153846	77.17391304	0.5555555556	38.97575758	0	37.5	0	0	95	72.12307692	0	84.4862069	0	80.88823529	0	0	72.10588235	63.33333333	0	0	0	0	0	0	0	0	62.34814815	27.46666667	0	60.69583333	0	0	2	0	0	0	0
1083	Chr2	15140372	15141404	0	91.69811321	80	2.313888889	0	1.162790698	87.60909091	86.22653061	0	88.335	87.166	91.41515152	94.148	5.706666667	94.55	5.555555556	2.927027027	96.3972973	88.76046512	3.812121212	85.61052632	0	90.37037037	1.323611111	1.712328767	43.33333333	86.94328358	0	0	0	0	0.1785714286	0	0.2941176471	0.2609375	82.51764706	83.55526316	1.501639344	76.62222222	5.030188679	1.477419355	5.555555556	0	3.275	4.545454545	0
1084	Chr2	15314813	15315052	0	21.67368421	50.54375	0	0	0	50	51.34	0	38.86666667	12.33157895	16.66	0	0	37.5	0	0	55.38	67.64117647	0	33.79444444	0	12.5	0	0	8.333333333	23.62857143	NA	0	0	0	0	0	0	0	30.62	8.085	0	30.34285714	0	0	NA	0	0	NA	0
1088	Chr2	15850976	15851315	0	95.55833333	11.11111111	0	0	0	86.90952381	79.82631579	0	92.85714286	NA	0	90	0	46.02857143	0	0	97.62142857	89.16923077	NA	86.54705882	0	100	0	0	29.585	NA	0	0	0	0	0	0	1.19047619	0	87.5	66.66666667	0	58.35	0	0	0	0	0	0	0
1089	Chr2	15884474	15885151	0	81.12608696	87.51372549	0	0	0	78.70444444	86.368	0.8620689655	89.68333333	85.9	98.52941176	92.59444444	0	88.49047619	0	0	90.045	85.74666667	0.8325	89.1673913	0	88.08363636	0	NA	90	84.90810811	0	0	0	0	0	0	0.9615384615	0	70.03617021	79.78863636	0.3448275862	85.05	0	0	0	0	0	0	0
1090	Chr2	16148446	16148503	0	79.175	83.3375	0	0	0	79.175	78.79090909	0	75	100	84.67	85.13333333	0	71.44285714	0	0	87.0875	75.55555556	0	100	0	100	0	NA	100	86.11666667	0	0	0	0	0	0	0	0	100	33.05833333	0	100	NA	0	0	0	0	0	0
1091	Chr2	16300606	16300816	0	0	0	0	0	0	0	54.175	0	22	0	89.44666667	0	0	0	0	0	0	1.5625	0	33.33333333	0	13.44705882	0	0	7.05	33.33333333	0	0	2	0	0	0	1.189285714	0	71.90952381	92.06666667	0	25	0	0	0	0	0	0	0
1092	Chr2	16355848	16355944	0	33.34	62.5	0	0	0	81.65	19.38	0	0	0	57.92	72.67	0	43.88888889	0	0	36	32.67	0	83.33333333	0	83.35	0	0	21.42857143	100	0	0	0	0	0	0	0	0	74.67	26.38333333	0	82.5	0	0	0	NA	0	0	0
1094	Chr2	16482999	16483049	0	94.58333333	60	0	0	0	89.51666667	43.05	0	77.8	48.33333333	35.71666667	63.88333333	0	18.05	0	0	0	0	0	33.33333333	0	90.28333333	0	0	95	23.81666667	0	0	0	0	0	0	0	0	72	24.16666667	0	90.28333333	0	0	0	0	0	0	0
1098	Chr2	16876148	16877152	0.7239130435	85.005	80.68852459	8.925	0	0	85.45142857	84.9673913	0	79.57966102	NA	89.82435897	85.96491228	4.995714286	87.63333333	5.894871795	12.62181818	98.27586207	94.836	10.56	84.11948052	0	86.86346154	4.198387097	7.105882353	89.60754717	88.045	0	0	1.547619048	7.692307692	6.448387097	1.990540541	4.718390805	4.412162162	84.5382716	78.15795455	6.878666667	87.3	13.915625	7.370588235	6.594047619	0.5285714286	7.3775	4.95862069	0
1099	Chr2	16920691	16920930	0	0	31.81818182	0	0	0	63.75	75	0	95	9.727272727	64.77142857	0	0	85.41666667	0	0	90.83333333	87.28181818	0	95.24285714	0	82.21666667	0	6.25	78.33	33.86	0	0	0	0	0	0	0	0	86.69166667	67.425	0	86.5	0	0	0	0	0	0	0
1103	Chr2	17168660	17168789	0	85.96315789	0	0	0	0	39.91	0	0	23.61666667	70	0	37.82307692	0	0	0	0	0	0	0	0	1.25	0	0	0	82.06153846	85.65	0	0	0	0	0	0	0	0	0	0	0	0	0	0	0	0	1.752631579	0	0
1108	Chr2	17362658	17363792	0	13.72340426	61.91470588	0	0	0	76.94666667	52.603125	0	57.93809524	74.3547619	NA	65.61428571	0	58.55128205	0.7936507937	0	68.42105263	71.48444444	0	66.70208333	0	92.85714286	0	0	89.09512195	0	0	0	0	0	0	0	0	0	27.46346154	15.47758621	0	29.55306122	0	0	0	0	0	0	0
1109	Chr2	17417992	17419514	1.46779661	90.22333333	83.668	6.370588235	0.7530120482	1.516326531	91.168	97.22222222	0.8474576271	89.14242424	85.96842105	87.71428571	86.5516129	2.525806452	84.87105263	3.594117647	1.513636364	94.30465116	92.93965517	3.8325	89.91803279	0	83.07692308	0.7462686567	0	83.63214286	79.16666667	0	1.428571429	0	0.9295081967	3.158208955	2.705405405	1.710526316	2.884615385	86.67142857	77.42040816	1.458333333	88.67297297	4.596551724	1.148275862	3.977272727	0	2.509876543	10.03555556	0
1110	Chr2	17499418	17499801	0	21.81176471	82.14285714	0	0	0	91.1125	41.35918367	0.69375	91.11333333	20.664	0	8.713636364	0	50.98235294	0	0	71.42	81.71388889	0	91.11333333	0	91.37931034	0.4545454545	0	89.07931034	84.49166667	1.219512195	0	0	0	0	0	0	0	68.004	59.77333333	0	89.47368421	0	0	0.3108695652	0	0	0	0
1111	Chr2	17530691	17531121	0	78.97142857	57.21333333	0	0	0	83.33333333	15.20416667	0	0	0	85.71428571	66.37391304	0	51.2	0	0	57.84444444	68.05	0	66.66	0	33.3	0	0	84.87777778	0	0	0	0	0	0	0	0	0	25.23809524	0	0	20.57586207	0	0	0	0	0	0	0
1114	Chr2	17635163	17635437	0	90.35416667	86.92307692	0	0	0	83.40909091	95.45454545	0	91.66875	89.5875	NA	87.27391304	0	89.29285714	0	0	94.516	96.20384615	0	82.41176471	0	74.08888889	0	0	94.50952381	71.53333333	0	0	0	0	0	0	0	0	85.90909091	71.5	0	90.90909091	0	0	0	0	0	NA	0
1115	Chr2	17664236	17664403	0	51.85	0	0	0	0	78.93636364	53.17	0	NA	0	0	0	0	45.84	0	0	70.55	81.17	0	61.4625	0	56.66666667	0	0	49.52857143	7.025	0	0	0	0	0	0	0	0	0	5.416666667	0	0	0	0	0	0	0	0	0
1118	Chr2	18031564	18031637	0	28.75	0	0	0	0	0	62.72727273	0	NA	72.23333333	0	64.45	0	90.74444444	0	0	100	97.5	0	0	0	37.91666667	0	0	100	37.225	0	0	0	0	0	0	0	0	29.85833333	15.275	0	33.33333333	0	0	0	0	0	0	0
1120	Chr2	18320078	18320136	0	75	66.66666667	0	0	NA	60	47.23333333	0	100	100	0	94.21666667	0	46.66666667	0	0	NA	22.23333333	0	100	0	87.5	0	0	100	44.45	0	0	0	0	0	0	0	NA	100	62.7	0	100	0	0	0	0	5	NA	0
1121	Chr2	18498307	18498683	0	83.33333333	92.30769231	3.068421053	0	0	80.00416667	92.59259259	0	NA	83.33181818	93.52222222	0	0.5296296296	90.12222222	0	4	82.87222222	88.17	0	87.668	1.25	81.81818182	2.777777778	0	62.96666667	93.59230769	0	0	0	0	5	0	1.685714286	3.332	85.43939394	83.11333333	0	77.05384615	0	0	0	0	0	5.253846154	0
1123	Chr2	18750358	18750454	0	75.75454545	45.45454545	0	0	0	95.24285714	41.31666667	0	68.75	63.33333333	0	0	0	NA	0	0	76.58333333	75	0	0	0	0	0	0	59.04285714	47.22222222	0	0	0	0	0	0	0	0	0	0	0	0	0	0	0	0	0	0	0
1124	Chr2	18794530	18794595	0	74.17	92.58888889	0	0	0	90.83	75.92222222	0	58.35	78.75	60	61.51818182	0	62.96666667	0	0	73.7	76.67	0	88.9	0	66.66666667	0	0	59.52222222	70.8375	NA	0	0	0	0	0	0	0	100	54.95	0	100	0	0	0	0	0	0	0
1125	Chr2	18971713	18972090	0	90.85666667	98.24736842	0	0	0	88.75	98.33333333	0	84.29615385	75	97.5	87.9	0	92.85714286	0	0	92.7952381	88.125	0	100	0	90.4	0	0	84.664	88.06774194	0	0	0	0	0	0	0	0	86.21363636	71.26896552	1.315789474	77.53913043	0	0	0	0	0	0	0
1126	Chr2	19208787	19208839	0	0	26.9	0	0	0	61.95	64.38333333	0	60.83333333	0	0	0	0	55.59166667	0	2	58.33333333	76.30833333	0	0	0	0	0	0	34.07777778	61.10833333	0	0	0	0	0	0	0	0	53.475	33.725	0	41.66666667	0	0	0	0	0	0	0
1127	Chr2	19236698	19236917	0	80.9	79.44666667	0	0	0	87.22222222	88.24444444	0	67.78	78.07857143	NA	81.39444444	0	75	0	0	82.15	90.4	0	73.98333333	0	85.14705882	0	0	76.62	50.97647059	0	0	0	0	0	0	0	0	69.26111111	37.18333333	0	72.98235294	0	0	0	0	0.9823529412	NA	0
1130	Chr2	19456107	19456187	0	80.94285714	100	0	0	0	90.83333333	94.09090909	0	93.60833333	87.67	68.15	80	0	83.33636364	0	0	61.11111111	72.22222222	0	70	0	75	0	0	100	100	0	0	0	0	0	0	0	0	100	40.9	0	92.85714286	0	0	0	0	1.666666667	0	0
1131	Chr3	237	1525	0	93.85652174	91.38103448	0	0	0	93.82777778	89.73023256	0	87.26415094	90.86129032	88.97903226	82.33015873	0	93.28064516	0	0	90.14565217	78.84615385	0	86.05263158	0	90.11860465	NA	NA	NA	90.78947368	0	0	0	0	0	0	0	0	86.65645161	76.2875	0.3787878788	77.5	0	0	0	0	0	0	0
1132	Chr3	17521	17571	0	88	46.68	0	0	0	50	71.18	0	55.55555556	64.28571429	28.15555556	53.03	0	25	0	0	18.75	0	0	40	0	30	0	NA	0	21.875	0	0	0	0	0	0	0	0	0	0	0	0	0	0	0	0	0	0	0
1134	Chr3	396463	396544	0	22.72727273	77.77777778	0	0	0	81.05454545	83.33333333	0	49.32	0	0	50.41666667	0	90	0	0	87.64166667	93.5	0	57.1	0	50	0	0	59.58333333	71.225	0	0	0	0	0	0	0	0	71.94166667	28.33	0	50	0	0	0	0	0	0	NA
1135	Chr3	425239	425294	0	41.875	85.56666667	0	0	0	0	73.1375	0	100	50	0	63.6125	0	0	0	0	0	0	0	25	0	18.34	0	0	88.68571429	61.4625	0	0	NA	0	0	0	0	0	0	0	0	0	0	0	0	0	0	0	0
1136	Chr3	451642	452186	0	68.52222222	79.16666667	0	0	0	50	51.67	0	0	0	74.24545455	87.668	NA	82.45789474	0	1.315789474	100	54.44444444	0	NA	0	89.43170732	0	0	85.18888889	52.2	0	0	0	0	0	0	0	0	72.715625	31.40769231	0	96.01304348	0	0	0	0	0	NA	0
1137	Chr3	525084	526068	0	98.14814815	95.12195122	0	0	0	94.94	91.30434783	0	92.85714286	82.35294118	50	0.5203125	NA	94.05652174	NA	0	92.42424242	96	0	NA	0	100	0	0	95.52926829	0	0	0	0	0	0	0.4166666667	0	0	91.93548387	42.94242424	0	100	0	0	0	0	0	NA	0
1138	Chr3	550238	550318	0	58.75	0	0	0	0	78.58571429	89.17	0	67.7125	47.14285714	0	63.63636364	0	68.57857143	0	0	85.71428571	91.66666667	0	0	0	67.35833333	0	0	NA	0	0	0	0	0	0	0	0	0	0	0	0	0	3.571428571	0	8.333333333	NA	0	0	0
1139	Chr3	557492	558002	0	91.66666667	50	NA	0	0	3.027272727	0	0	0	NA	0	11.66666667	0	75	0	0	70	75.4	0	0	0	85	0	0	0	0	0	0	0	0	0	0	0	0	92.5	66.66666667	0	100	0	0	NA	0	0	0	NA
1140	Chr3	609517	609557	0	79.34	0	0	0	0	80.83333333	73.61666667	15.86666667	93.75	0	0	51.76666667	0	43.32	0	0	91.11666667	95.28	0	0	0	94.83333333	0	0	0	35	0	0	0	0	8.333333333	0	0	0	0	0	0	0	0	0	0	0	0	0	0
1142	Chr3	715722	715774	0	81.25	0	0	0	0	92.7125	75	0	0	95.7125	0	0	0	29.45	0	0	50	53.57142857	0	0	0	83.33333333	0	0	0	70	0	0	0	0	0	0	0	0	0	0	0	0	0	0	0	0	0	0	0
1143	Chr3	760319	760636	0	41.97222222	60.672	1.956521739	0	0	59.35769231	50	0	53.87142857	53.08518519	100	77.63157895	0.7407407407	40.04761905	1.752631579	2.205882353	37.5	38.335	0	49.67	0.6896551724	NA	0	5.835	18.18181818	40.53181818	0	0.7407407407	0	1.676923077	0	0.6185185185	3.310526316	2.5	67.825	70.88823529	2.941176471	73.34	5.094444444	0	0	0	3.571428571	0	NA
1146	Chr3	937273	937372	0	88.9	66.66666667	0	0	0	77.77777778	96.66666667	0	75	77.78333333	0	88.88888889	0	66.66666667	0	0	93.34	68.75	0	75	0	33.33333333	0	0	NA	66.675	0	0	0	0	0	0	0	0	100	43.32	0	100	0	0	0	0	0	0	0
1147	Chr3	1133212	1133578	0	0	0	2.777777778	0	0	0	69.16428571	0	65.16363636	34.84545455	89.64	64.28823529	0	3.846153846	0	0	0	0	0	0	0	45.3	0	0	0	26.875	0	0	0	0	0	0	0	3.333333333	13.45882353	8.573333333	0	23.04	0	0	0	0	0	0	0
1149	Chr3	1236865	1237615	0	89.50731707	69.95	0	0	0	83.46808511	89	0	92.77666667	86.8106383	24.86393443	85.65862069	0.5045454545	75	0	0	85.52631579	93.42105263	0	80.05	5.1328125	71.96176471	0	0	83.05	83.43137255	0	0	0	0	0	0	0.4807692308	0	73.70638298	28.79722222	0	76.17234043	0	0	0	0	0	0	0
1150	Chr3	1253704	1253760	0	83.33333333	NA	0	0	0	91.675	91.675	0	75	93.75	58.35	91.6625	0	75	0	0	93.75	100	0	85.825	0	91.675	0	0	92.85	100	0	0	0	0	0	0	0	0	92.85714286	71.42857143	0	83.33333333	NA	0	0	0	0	0	0
1151	Chr3	1270319	1270517	0	71.255	87.5	0	0	0	77.78	86.1862069	0	80	87.5	25.27241379	70.81923077	0	50	0	0	86.95652174	72.46923077	0	70.23571429	0	71.96818182	0	2.272727273	83.3375	79.41176471	0	0	0	0	0	0	0	0	84.85454545	43.42631579	0	71.3826087	0	0	0	0	0	0	0.9259259259
1153	Chr3	1431960	1432162	0	62.35	4.347826087	0	0	0	73.80769231	61.4625	0	70	100	0	67.41	0	46.66	0	0	74.80588235	55.56	0	73.07692308	0	95.3125	0	0	0	85.28	0	0	0	0	0	0	0	0	73.33125	34.00526316	0	78.89333333	0	0	0	0	0	0	0
1154	Chr3	1501189	1501239	0	55	50	0	0	0	70.46666667	37.5	0	0	100	2.5	95	0	50	0	0	53.34	60	0	0	0	0	0	0	100	0	0	0	0	0	0	0	0	0	0	0	0	0	0	0	0	NA	0	0	0
1155	Chr3	1513235	1513283	0	0	69.17	0	0	0	0	86.11666667	0	80	88.55	0	96.66	0	54.175	0	0	78.57142857	95	0	92.85714286	0	76.51	0	0	0	62.5	0	0	0	0	0	0	0	0	0	0	0	0	0	0	0	0	0	0	NA
1157	Chr3	1692477	1692832	0	63.5375	86.36363636	0	0	0	84.25555556	92.59444444	0	83.33636364	0	0.7260869565	82.87727273	0	87.5	0	0	80.73125	91.67	0	25.15454545	0	74.52380952	0	0	58.33333333	81.672	0	NA	0	0	0	0	1.85	0	79.41176471	45.93125	0	93.54375	0	0	0	0	1.19047619	0	0
1159	Chr3	1873491	1873561	0	63.63636364	94.44444444	0	0	0	100	94.45	0	88.33333333	100	87.69166667	58.73333333	0	100	0	0	93.75	96.3	0	100	0	97.5	0	0	70.8375	100	0	0	0	0	0	0	0	0	93.18181818	68.27142857	0	95.83333333	0	0	NA	0	0	0	0
1162	Chr3	1977755	1977838	0	14.28571429	80	0	0	0	82.56666667	71.67	0	91.66666667	87.5	60	98.33	0	76.85555556	0	0	87.03333333	92.85714286	0	97.14	0	100	0	0	96.57	95.8375	0	0	0	0	2.222222222	0	0	2.857142857	50	33.38	0	75	0	0	0	0	0	0	2.5
1163	Chr3	2079406	2079442	0	5.555555556	0	0	0	0	49.81	63.8	0	36	0	0	0	0	65	0	0	80.83333333	78.34	0	0	0	0	0	0	12.14	0	0	0	0	0	0	0	0	3.33	39.26666667	66	0	64.34	0	0	0	0	0	0	0
1164	Chr3	2138350	2139357	1.587179487	86.73913043	94.28571429	10.18333333	4.615384615	3.975	81.74347826	91.66875	0	90.12222222	71.67	88.69285714	86.19285714	9.61025641	89.05142857	2.38	2.159259259	95.45454545	80.38064516	4.7925	82.5	0.8064516129	92.36111111	2.563461538	7.3	84.06086957	84.85454545	1.829268293	0.4545454545	0	0	12.8877551	3.867857143	0	0	90	75	0.8564102564	77.31666667	10.668	10.60606061	5.551851852	0	3.7	0	0.666
1165	Chr3	2183704	2183782	0	100	91.675	0	0	0	92.9125	100	0	100	95.83333333	93.75	88.55	2.86	100	0	0	97.61428571	88.33333333	NA	100	0	100	0	0	86.4625	97.61428571	0	0	0	0	0	0	0	0	70	52.075	0	91.675	0	0	0	0	0	0	0
1166	Chr3	2199193	2199460	0	91.75	89.59	0	0	1.25	89.5875	100	0	100	92.86428571	88.89333333	100	0	94.44444444	0	0	93.59230769	91.67	0	96.15384615	0	90.74444444	0	0	82.62631579	92.7125	0	0	0	0	0	1.388888889	0	0	89.085	94.45	0	89.58125	0	0	0	0	0	0	0
1167	Chr3	2258985	2261019	0	84.655	NA	3.33	1.3875	2.561538462	100	90.975	0	76.66666667	78.20769231	25	100	5.555555556	94.44666667	0	3.75	91.60689655	93.34615385	0	94.28571429	0	NA	1.148275862	0	100	89.58125	0	0	0	4.761904762	5.554166667	0	0	5.55	86.11666667	86.78275862	0	75	0	5	0	0	0	8.333333333	0
1168	Chr3	2395794	2395843	0	58.33333333	0	0	0	0	62.675	66.675	0	85.71428571	66.65	79.175	89.375	0	37.5	0	0	100	100	0	47.5	0	83.33333333	0	0	93.75	62.8375	0	0	0	0	0	0	0	0	89.5875	46.65	0	66.66666667	0	0	0	0	0	0	0
1169	Chr3	2414531	2414867	0	87.35454545	78.92857143	0	0	0	83.14230769	83.33571429	0	68.75	84.45	63.125	71.80588235	0	89	0	0	86.76470588	84.19047619	0	74.6047619	0	91.95882353	0	0	94.11764706	82.23125	0	0	0	0	0	0	0	0	69	45.1	0	61.95	0	0	0	0	0	0	0
1170	Chr3	2482638	2482678	0	100	86.675	0	0	0	100	77.8	0	50	83.33333333	0	92.5	0	80.56666667	0	0	61.11666667	63.88333333	0	55	0	94.45	0	0	86.66	91.11666667	0	0	0	0	0	0	0	0	63.88333333	66.66	0	66.7	0	0	0	0	0	0	0
1171	Chr3	2570331	2570589	0	73.94615385	94.78	0	0	0	86.61111111	85.19375	0	68.79444444	83.95185185	89.12962963	78.64642857	0	89.80454545	0	0	85.975	88.06	0	84.8037037	0	88.88888889	0	0	79.56153846	86.94347826	0	0	0	0	0	0	0	0	89.36785714	58.86785714	0	81.03333333	0	0	0.6423076923	0	0	0	0
1172	Chr3	2680052	2680110	0	90	79.175	0	0	0	93.75	95	0	82.3	95.24285714	0	27.5	0	48.95	0	0	37.5	50	0	88.75	0	100	0	0	89.575	97.9125	0	0	0	NA	0	0	0	0	89.5875	63.3375	0	100	0	0	0	0	0	0	0
1173	Chr3	2709112	2709151	0	93.75	25	NA	0	0	100	83.3375	0	83.33333333	95.24285714	0	0	0	73.81428571	0	1.7875	100	92.85714286	NA	100	0	87.5	0	0	91.675	100	0	0	0	NA	0	0	0	0	100	100	0	77.78333333	0	0	NA	0	0	0	0
1174	Chr3	2772608	2773752	0	81.28076923	38.9	0	1.724137931	1.513636364	93.5375	79.6875	0	84.17	83.75	72.50555556	85.18888889	0	84.21052632	0	1.39	89.13043478	89.66666667	0	85.22727273	0	81.47777778	0	0	77.63157895	61.96428571	0	0	0	0	0	0	0.7260869565	0	72.5	61.99642857	0.3795454545	78.79090909	0	0	0	0	0	2.22	0
1175	Chr3	2845628	2845895	0	0	0	0	0	0	0	0	0	0	90.2	0	82.05	0	0	0	0	0	0	0	0.65	0	0	0	0	0	40.745	0	0	0	2.5	0	0	0	0	0	0	0	0	0	0	0	0	0	0	0
1176	Chr3	2877789	2877830	0	75	NA	0	0	0	27.78333333	60	0	40	25	55	62.5	NA	NA	2.86	0	66.66666667	50	0	75	0	70.85	0	0	33.3	77.91	0	0	0	0	0	0	0	0	0	0	0	0	0	0	0	0	0	0	0
1177	Chr3	3063317	3063583	0	0	0	0	0	0	0	0	0	80.2	60.1	63.92857143	0	1.176470588	0	0	0	0	0	0	85.18888889	0	0	0	0	11.11111111	0	0	0	0	0	0	NA	0	0	0	5.123076923	0	9.025	0	0	0	0	0	0	0
1179	Chr3	3120014	3122476	0.4347826087	55.66818182	43.3858156	0	0	0.6407692308	32.10794702	33.07474747	0	17.42916667	18.70330579	NA	29.77982456	0.458	10.30238095	0.3928571429	0.1438848921	5.654464286	5	0.1504504505	90.42086957	0.08561643836	100	0	0	45.66619718	91.37767857	0	0	1.19047619	0.5208333333	0.4594827586	0.1689189189	0.2090909091	0	24.1490566	19.99354839	0	22.58661972	0.3619565217	0.1462184874	0	0	0.1053571429	0	0
1180	Chr3	3196337	3196403	0	55.19090909	0	0	0	0	74.725	66.66666667	0	83.33333333	30	0	25.83	0	64.2	0	0	88.51666667	93.18181818	0	20	0	2.083333333	0	0	0	68.05	0	0	0	0	0	0	0	0	0	0	0	0	0	0	0	0	0	0	0
1181	Chr3	3204696	3205510	0	82.40793651	81.80833333	0	1.170175439	0	74.06428571	77.1	0.8620689655	71.09714286	83.75	81.85111111	67.215	0.5208333333	81.45384615	0	2.127659574	65.56	71.7779661	1	76.82926829	0	84.41864407	0	0.4545454545	79.94107143	72.8	1.893181818	0	1.074193548	0.2803921569	0.4385964912	0	2.250877193	1.209677419	81.92033898	64.28627451	0.5842105263	82.36842105	0	1.182258065	0.286	0	0	2.173913043	0.7239130435
1182	Chr3	3207581	3207653	0	0	0	0	0	0	0	100	0	21.11666667	0	0	0	0	0	0	0	0	0	0	0	0	0	0	0	0	0	0	0	0	0	0	0	0	0	2.083333333	0	0	0	0	0	0	0	0	0	0
1183	Chr3	3265241	3265369	0	94.13076923	50	0	0	0	75	88.61666667	0	96.15384615	75	10.31904762	80.82307692	0	58.88666667	0	0	84.92380952	77.75238095	0	56.66666667	0	80.39411765	0	0	85.3	69.16315789	0	0	0	0	0	0	0	0	78.12941176	68.44666667	0	83.33	0	0	0	0	0	0	0
1184	Chr3	3416877	3416956	0	7.142857143	6.67	0	0	0	69.57	84.17	0	0	94.17	0	77.0875	0	100	0	0	58.9	37.5	0	60	0	0	0	0	0	76.05	0	0	0	0	0	0	0	0	0	0	0	0	0	0	0	0	5	0	0
1186	Chr3	3457445	3457498	0	80	32.5	0	0	0	59.52857143	52.78333333	0	0	61.11111111	0	22.9125	0	66.7	0	0	90	86.4625	0	0	0	62.5	0	0	77.38571429	65.625	0	0	0	0	0	0	0	0	66.66666667	83.325	0	75	0	0	0	0	0	0	0
1189	Chr3	3609859	3609917	0	NA	56.25	0	0	0	72.1625	72.5	0	75	50	80	75	0	90	0	0	100	88.9	0	75	0	100	0	0	72.5	94.83333333	0	0	0	0	0	0	0	0	86.0125	78.58571429	0	83.33333333	0	0	0	0	0	0	0
1191	Chr3	3721674	3721771	0	91.66666667	0	0	0	0	79.16666667	0	0	24.23076923	0	0	0	0	80.55	0	0	78.125	85.9	0	100	0	46.525	0	0	62.5	1.43	0	0	0	0	0	0	0	3.571428571	21.97272727	100	0	20.71428571	0	0	0	0	0	0	NA
1192	Chr3	3736082	3736161	0	91.66666667	36.67	0	0	0	94.44444444	91.66666667	0	77.77777778	NA	31.37647059	82.33333333	0	NA	0	0	66.66666667	71.22	0	NA	0	93.18181818	0	0	85	100	0	NA	0	0	0	0	0	0	50	36.36363636	0	46.42857143	0	0	0	0	0	0	0
1194	Chr3	3806989	3807846	0	0	0	NA	0	0	0	0	0	68.18181818	0	0	42.59444444	0	82.15	0.625	1.148275862	97.22333333	90.90909091	0	87.24782609	0	0	0	0	0	0	0	0	NA	0	0	0	0	0	0	0	0	12.5	0	0	0	0	0	0	NA
1195	Chr3	3837000	3838993	0	89.78709677	84.86530612	0	0.7239130435	0	81.675	73.45853659	0	90.77666667	89.1109589	84.1509434	86.77411765	0	82.82307692	0	0.1886792453	88.91034483	90.35211268	0	71.53265306	0	85.225	0.4901960784	0	84.81136364	76.47058824	0	0	0	0	0	0	0	0	75.28965517	75.35263158	0	77.77777778	0	0	0	0	0.1869158879	0	0
1196	Chr3	3897247	3897301	0	0	0	0	0	0	22.91666667	79.16666667	0	0	70.23333333	0	35.18888889	0	51.39166667	0	0	60	60.52727273	0	0	0	38.69090909	0	0	28.79090909	80	0	0	0	0	0	0	0	0	0	0	0	0	0	0	0	0	NA	0	0
1197	Chr3	3907944	3907979	0	100	100	0	0	0	96	84.71666667	0	100	100	66.66666667	100	0	100	0	0	91.675	91.675	0	95.83333333	0	91.675	0	NA	88.9	50	0	0	0	0	0	0	0	0	93.75	58.33333333	0	100	0	0	0	0	0	0	0
1198	Chr3	3921158	3921206	0	0	0	NA	0	0	82.2875	91.67142857	0	87.5	67.85	0	85	0	12.5	0	0	75.24285714	54.175	0	54.75714286	0	87.0875	0	0	0	91.675	0	NA	0	0	0	0	0	0	45	50.5875	0	87.5	0	0	0	0	0	0	0
1199	Chr3	4052205	4052247	0	97.5	0	0	0	0	65.625	87.14	0	41.67142857	60.71428571	0	30.95	0	52.76666667	0	0	100	58.35	0	0	0	54.175	0	0	66.66666667	31.66	0	0	0	0	0	0	0	NA	12.67	5	0	21.43333333	0	0	0	0	0	0	0
1200	Chr3	4057213	4057275	0	93.5	62.5	0	0	0	72.23333333	80	0	93.34	81.875	50	70.67	0	75	0	0	66.66666667	65.625	0	91.66666667	0	95	0	NA	75	63.34	0	0	0	0	0	0	0	0	87.5	0	0	91.675	0	0	0	NA	2.5	0	0
1201	Chr3	4158220	4158301	0	78.88666667	12.5	0	0	0	96.36363636	85.18888889	0	64.44666667	58.33333333	37.325	87.29375	0	66.66363636	0	0	97.5	96.42857143	0	34.6875	0	41.66875	0	0	94.23076923	81.875	NA	0	0	0	0	0	0	0	66.66666667	24.07777778	0	82.14285714	0	0	0	0	0	0	0
1202	Chr3	4263003	4263352	0	NA	22.22222222	0	0	NA	31.28	34.5	0	20.45454545	41.11333333	43.33333333	12	1.923076923	25	2.246153846	0	29.175	28.02727273	0	84.81111111	0	0	0.8538461538	0	32.37857143	0	0	0	0	8.333333333	0	0	0	0	0	NA	0	12.5	0	0	0	0	0	0	0
1203	Chr3	4368135	4368205	0	81.10833333	80.55333333	0	0	0	83.33333333	83.33846154	0	87.26428571	68.45	0	69.13333333	0	80.55	0	0	85.55333333	85.11333333	0	64.60666667	0	61.78	0	0	90.47857143	63.125	0	0	0	0	0	0	0	0	11.90714286	9.375	0	32.22666667	0	0	0	0	0	0	0
1205	Chr3	4584708	4585413	0	69.17	79.16666667	0	4.545454545	0	91.645	69.16666667	2.272727273	74.31176471	73.62941176	83.91304348	84.31176471	0	80.55833333	0	0	92.10526316	85.9375	0.8695652174	80.15454545	3.971428571	90.58823529	0	0	52.78333333	85.32608696	0	0	0	0	0	0	3.061904762	2.631578947	85.22272727	82.01363636	2.631578947	86.39090909	4.335	7.363157895	0	1.585714286	0	4.573684211	0
1206	Chr3	4721850	4722130	0	90.16774194	81.02222222	0	0	0	83.62580645	89.83870968	0	86.05483871	92.18076923	0	91.33870968	0	88.71935484	0	0	86.34827586	91.31904762	0	92.13333333	0	81.155	0	0	83.52222222	68.64761905	0	0	0	0	0	0	0	0.8064516129	88.19354839	64.2	0	75	0	0	0	0	0	0	0
1213	Chr3	5137336	5138084	0.2737704918	79.29361702	89.95	0	0.5842105263	0	71.24821429	82.71694915	0	69.884375	81.36333333	78.434	66.41454545	0	73.68421053	0	0.5208333333	80.48823529	79.40892857	0	88.028	0.3225806452	86.48222222	0	0	77.53478261	73.45777778	0	0	0	0	0	0	0	0.6097560976	85.27179487	83.87674419	0.8186440678	88.57142857	0	0	0	0	1.388095238	0.6283018868	0
1214	Chr3	5164419	5165182	1.755263158	89.13333333	87.5	1.973684211	1.162790698	0	84.74545455	83.05151515	1.009090909	97.24137931	88.82173913	91.28	85.05	2.232142857	91.02258065	3.03030303	0	97.79411765	94.23913043	3.225806452	89.29393939	0	89.99444444	0	0	NA	55.75172414	0	0	0	0	0.925	1.515151515	1.755263158	1.162790698	81.41707317	50.09444444	4.411764706	85.336	2.34375	3.846153846	0	1.905714286	1.515151515	1.388888889	0
1215	Chr3	5170500	5170639	0	65.38461538	70	0	0	0	86.06363636	82.225	0	80.76923077	72.53157895	0	80.20625	0	76.75263158	0	0	80	62.8125	0	77.78	0	81.9	0	0	73.61111111	96.42857143	0	0	0	0	0	0	0	1.5625	52.67	46.5	0	64.28571429	0	0	0	0	0	0	0
1216	Chr3	5277959	5279297	0.6144736842	83.87894737	85.21875	0.9259259259	0.9302631579	0.8893333333	81.59666667	83.48135593	0.1444444444	85.37205882	90.32857143	89.13513514	82.69090909	1.428571429	79.51346154	1.736111111	0.3521126761	86.71884058	83.17727273	0	82.30597015	1.315789474	84.75194805	0.7579710145	0.4736111111	85.85733333	89.83793103	0.6849315068	0.8776315789	1.435526316	0.5571428571	1.146052632	1.232394366	0.5986842105	1.025333333	83.48684211	61.16447368	0.148	85.51549296	0	0	0.197826087	0.8450704225	1.206578947	0.6849315068	0
1217	Chr3	5281252	5284241	0.281147541	85.7432	82.21904762	0.7352941176	0.4603305785	0	84.2559322	82.8125	0.2271186441	79.28241758	85.25833333	85.86721311	84.3515873	0	80.71836735	0.8128	0.6855855856	87.59021739	89.38214286	0	88.64152542	0.3297029703	82.6016	0.1153225806	0.2404580153	81.91259843	79.1	0	0	0.2931623932	0.05447154472	0.1553719008	0	0.1669230769	0.153968254	82.00737705	68.5872	0.07265625	78.66280992	0.574137931	0	0.6172839506	0.2330508475	0.13046875	0	1.428571429
1218	Chr3	5284469	5286746	0.2423423423	84.13153153	80.97349398	0	0.06283185841	0.1888888889	81.42090909	88.38333333	0	83.49719626	89.00853659	90.88272727	82.77699115	0.3463636364	83.3631068	0.2990909091	0.7	88.67126437	85.14	0.1666666667	87.94545455	0.8264705882	83.49115044	0.2809090909	0.3490909091	85.15229358	81.3893617	0.1027777778	0.4045454545	0.225	0.0990990991	0.07232142857	0.1518181818	0.1918918919	0.2891891892	80.34	60.57927928	0.2598214286	82.99727273	0.1625	0.55625	0	0.1087378641	0	0.3198113208	0
1221	Chr3	5501432	5501484	0	69.45	100	0	0	0	77.8	83.67142857	0	100	75	NA	97.5	0	83.33333333	0	0	100	92.7	0	81.54285714	0	73.81428571	8.325	0	93.75	97.5	0	0	0	0	0	0	0	0	25	22.5	0	50	0	0	0	0	0	NA	NA
1222	Chr3	5521694	5521743	0	59.71666667	100	0	0	0	100	91.66666667	0	100	100	72.03333333	92.06666667	0	91.66666667	NA	0	80.56666667	96.66	6.666666667	45.55	0	100	0	0	94.45	100	0	0	0	0	0	0	0	0	91.66666667	63.88333333	0	100	0	0	0	0	0	0	0
1224	Chr3	5714078	5714119	0	100	95.8375	0	0	0	91.675	90.48	0	83.35	100	26.25	93.75	0	95.8375	0	0	100	89.5875	0	66.66666667	0	100	0	0	100	93.34	0	0	0	0	0	0	0	0	91.675	75	0	100	0	0	0	0	0	0	0
1226	Chr3	5785134	5785358	0	95	80	0	0	0	91.66666667	88.4375	0	98.48636364	95.45454545	63.63636364	84.009375	0	92.70625	0	0	100	98.4375	0	100	0	100	0	0	93.23125	84.44666667	0	0	0	0	0	0	0	0	86.665	68.86551724	0	85.46111111	0	0	0	0	0	0	0
1227	Chr3	5792492	5793521	1.402631579	84.16666667	92.9175	0.6488888889	0.388372093	0.7085106383	87.92	80.12222222	0	85.71428571	91.49210526	82.02647059	84.62941176	0	77.2972973	0	0.5263157895	80.64117647	87.09393939	0.6944444444	79.68571429	0	87.59259259	0.6097560976	0	83.79722222	85.52592593	0	0	0.7352941176	2.720754717	2	0.9794117647	0	0.3177777778	81.11538462	62.7	1.19047619	79.80243902	2.524242424	1.19	1.327272727	0	0	2.148387097	0
1228	Chr3	5827870	5827937	0	3.125	37.5	0	0	0	71.42857143	66.675	0	80.2125	36.9	0	75	0	12.85714286	0	0	0	3.9125	0	0	0	0	0	0	0	84.28571429	0	0	0	0	0	0	0	0	85.71428571	27.0875	0	71.0375	0	0	0	0	0	0	0
1230	Chr3	5874173	5874206	0	100	75	0	0	0	90.28333333	91.66666667	0	81.25	83	55	60.05	0	86.66666667	0	NA	80	66.66666667	0	63.33333333	0	90.28333333	0	0	70.85	78.825	0	0	0	0	0	0	0	0	41.66666667	8.333333333	0	18.75	0	0	0	0	0	0	0
1232	Chr3	6026943	6027686	0	0.1155172414	3.704444444	0	0	0	95.65217391	20.43571429	0	7.959375	0	93.81960784	6.496721311	0.5842105263	10.97090909	1.282051282	0	20.35	13.82954545	0.286	2.008196721	0	2.135897436	0	0	0	0	0	0	0	0	0	0	0	0	2.556896552	8.933333333	0	3.191489362	0	5.357142857	0	0	0	0	0
1233	Chr3	6046820	6046879	0	85.95	1.67	0	0	0	76.48888889	41.67	0	91.66666667	97.5	0	71.9	0	34.33	0	0	56.72	54.67	0	0	0	50	0	0	88.33333333	0	0	3.33	0	0	0	0	0	0	0	0	0	0	0	0	0	0	0	0	0
1236	Chr3	6177811	6177926	0	97.62142857	91.11333333	0	0	0	83.21	100	0	96.49473684	NA	30.82631579	71.67272727	0	100	0	0	100	90.58823529	0	95	0	72.77777778	0	0	96.42857143	100	0	0	0	0	0	1.04375	0	0	96.42857143	68.14117647	0	97.29166667	0	0	0	0	0	0	0
1237	Chr3	6246914	6247100	0	1.176470588	0	0	0	0	67.8125	0	0	0	62.64166667	0	0	0	35.18888889	0	0	63.67692308	58.16875	0	0	0	0	0	NA	83.33333333	65.975	0	0	0	0	0	0	0	0	0	0	0	0	0	0	0	0	0	0	0
1238	Chr3	6284625	6284684	0	89.09090909	63.15454545	0	0	3.027272727	93.34	97.22222222	0	91.66666667	75	1.818181818	87.96666667	0	74.07777778	0	0	75.71428571	76.66666667	0	0	0	85.83333333	0	0	80.95714286	90.47142857	0	0	0	0	0	0	0	0	71.36363636	26.66	0	70.825	0	0	0	0	0	0	0
1240	Chr3	6344471	6344995	0	67.04666667	0	0	0.8333333333	0	0	0	0	0	40.13428571	NA	0	0	20	0	0	39.52380952	31.932	0	36.42222222	0	0	0	0	48.84615385	28.72352941	0	0	0	0	0	0	0	0	35.71428571	17.64705882	0	0	0	0.5566666667	0	0	0	NA	0
1242	Chr3	6580940	6581180	0	80.62142857	39.29615385	0	0	0	84.7826087	82.44285714	0	69.52857143	84.1	0.8333333333	76.52068966	0	57.1962963	0	0	73.26923077	73.475	0	70.65217391	0	100	0	0	65.35517241	66.172	0	0	0	0	0	0	0	0	51.9037037	31.37931034	0	59.21764706	0	0	0	0	0	0	0
1243	Chr3	6666310	6666377	0	0	0	0	0	0	47.7125	0	0	0	83.33333333	0	0	0	100	0	0	87.5	90.5	0	56.25	0	0	0	0	NA	0	0	0	0	0	0	0	0	0	0	0	0	NA	0	NA	0	0	0	0	0
1244	Chr3	6752149	6752238	0	56.18571429	58.33333333	0	0	0	51.1	63.3375	0	40	0	45.85	0	0	68.3375	0	0	58.15	60.8375	0	71.66	0	0	0	0	83.3375	58	0	0	0	0	0	0	0	0	0	NA	0	0	0	0	0	0	0	0	0
1246	Chr3	6929975	6930055	0	0	0	0	0	0	50	0	0	50	0	0	53.75	0	0	0	0	0	0	0	58.33	0	2.272727273	0	0	73.34	45.83333333	0	0	0	0	0	0	0	0	87.35833333	70.975	0	76.66	0	0	0	0	0	0	0
1248	Chr3	6969979	6970053	0	28.03636364	85	0	0	0	93.75	48.49090909	0	81.67	50	57.77777778	67.00909091	0	NA	0	0	55.55	49.7	0	83.33333333	0	77.77777778	0	0	71.42857143	16.66666667	0	0	0	0	0	0	0	0	83.03636364	58	0	79.26666667	0	0	0	0	0	0	NA
1249	Chr3	6999083	6999140	0	100	75	0	0	0	71.42857143	90	0	93.925	33.33333333	43.75	93.57142857	0	100	0	0	100	86.11666667	NA	73.4375	0	47.9125	0	0	65	50	0	0	0	0	0	0	0	0	100	72.23333333	0	88.34	0	0	0	0	0	0	0
1250	Chr3	7032867	7032921	0	85.71428571	21.42857143	0	0	0	45.91428571	57.14285714	0	41.66666667	83.33333333	0	80.95714286	0	59.73333333	0	0	82.14285714	76.78571429	0	25.71428571	0	16.66666667	0	0	63.1	0	0	0	0	0	0	0	0	0	83.33333333	40	0	60	0	0	0	0	0	0	0
1251	Chr3	7242442	7242510	0	100	58.33333333	0	0	0	86	94.45	0	100	93.34	0	100	0	100	0	0	100	83.75	0	63.33333333	0	100	0	0	95.23333333	100	0	0	0	0	0	0	0	0	100	38.86666667	0	100	0	0	0	0	0	0	0
1252	Chr3	7249025	7249121	0	76.39166667	100	0	0	0	97.21666667	78.49090909	0	94.17	85.71428571	76.10833333	89.84545455	0	84.84545455	0	0	75	85.60909091	0	100	0	77.78333333	0	0	100	76.10833333	0	10	0	4.166666667	0	0	0	0	95.75	77.0875	0	91.66666667	0	0	0	0	0	0	0
1253	Chr3	7398088	7398554	0	93.06956522	83.07307692	0	0	0	83.15	72.78333333	0	92.46190476	88.86785714	89.42413793	85.67037037	0	82.84074074	0.5964285714	0	98.2625	88.55517241	0	80.73125	0	84.31818182	0	0	80.63	87.21034483	0	0	0	0	0	0	0	0	90.64137931	32.17692308	0	91.33333333	0	0	0	0	0	0	0
1255	Chr3	7408864	7408994	0	0	NA	0	0	0	0	76.4	0	73.5	39.48461538	4.384210526	39.44444444	0	73.33571429	0	0	78.66666667	72.81052632	0	45.83333333	0	28.51052632	0	0	7.692307692	28.57142857	0	0	0	0	0	0	NA	0	0	0	0	0	0	0	NA	0	0	0	0
1256	Chr3	7486497	7486613	0	83.33333333	89.4	0	0	0	66.18571429	95.45454545	0	100	90.90909091	94.45	96.94166667	0	86.11666667	0	0	95.1375	87.76666667	0	83.33333333	0	90	0	0	79.16666667	83.33333333	0	0	0	0	0	0	1.391666667	0	79.17	55.95714286	0	80.31818182	0	0	0	0	0	0	0
1257	Chr3	7532313	7532378	0	0	19.04285714	0	2.0875	0	58.33333333	100	0	63.75	96.42857143	73.33333333	82.525	0	12.5	0	0	0	0	0	0	0	0	0	0	40	100	0	0	0	0	0	0	0	0	0	0	0	0	0	0	0	0	0	0	0
1259	Chr3	7600212	7600929	0	90.71428571	0	0	0	0	90.35263158	72.0483871	0	0	0	0	90.79210526	0	67.71	0	0	89.85652174	85.04090909	0	100	0	68.1173913	0	0	92.30769231	61.27647059	0	0	0	0	0	0	0	0	0	0	0	0	0	0	0	0	0	0	1.009090909
1262	Chr3	7920835	7922546	0.8333333333	87.1625	83.13275862	0	0	1.136363636	72.81190476	89.85263158	0	92.22	75	82.5	82.14	0	85.96511628	0	0	93.97096774	89.07272727	0	84.09090909	0	90.10625	0	0	82.24482759	79.85172414	0	0	0	0	0	0	0	1.763492063	86.71166667	75.77966102	0	88.19795918	0	0	0	0	1.209677419	3.846153846	0
1264	Chr3	7969250	7969295	0	0	0	0	0	0	58.325	85.71428571	0	0	0	0	0	0	0	0	0	0	0	0	0	0	0	0	0	0	53.34	0	NA	0	0	0	0	0	0	55.8375	18.75	0	58.325	0	0	2.0875	0	0	0	0
1265	Chr3	7981207	7982157	0	87.4675	71.61111111	2.166666667	0	0	89.44358974	95.62972973	0	94.95789474	86.76470588	86.27272727	89.97619048	0	90.07391304	0	0	92.78275862	89.94137931	0	92.47037037	0	89.84375	0	0	85.6	91.26551724	0	0.5714285714	0	3.375675676	0	0	0	0	91.4125	84.4744186	0	86.61428571	3.429411765	0	0	0	0	0	0
1270	Chr3	8165982	8166028	0	80	66.66666667	0	0	0	96.66666667	100	0	0	50	3.333333333	97.61666667	0	91.66666667	0	0	90.28333333	91.06666667	0	93.33333333	0	100	0	0	60	63.88333333	0	0	0	0	0	0	0	0	0	0	0	12.5	0	0	0	0	0	0	0
1273	Chr3	8353386	8353437	0	68.33	0	0	0	0	52.83	70	0	56.66	2.222222222	0	0	0	38.34	5.555555556	0	39	55.08	0	75	0	35.71428571	0	0	31.66666667	67.5	NA	0	0	0	0	0	0	0	0	0	0	0	0	0	0	0	1.25	0	0
1275	Chr3	8408520	8409620	0	90.85353535	90.35263158	0	0	0.3571428571	89.94494382	90.29863014	0.6116666667	88.09387755	96.42857143	70	91.95875	0	83.31358025	0	0	74.20208333	86.94328358	0	86.63965517	0	78.875	0	0	95.5	0	0	0	0.5747126437	0	0	0	0.9615384615	0	84.714	53.55319149	0	43.59230769	0	NA	NA	0	0.3731343284	0	0
1278	Chr3	8452532	8452556	NA	100	83.35	0	0	0	100	100	NA	NA	100	83.75	100	0	NA	0	0	100	100	0	66.7	0	50	0	0	91.675	68.75	0	NA	0	0	0	NA	0	0	87.76666667	59.525	0	83.33333333	0	0	0	0	0	0	0
1279	Chr3	8512747	8512870	0	91.36363636	100	0	0	0	88.88888889	95	0	75	94.7	94.16363636	94.15454545	0	87.65555556	0	0	100	90.5	0	90.1	0	94.67	0	0	93.55454545	96.88181818	0	0	0	0	0	0	0	0	98.18181818	57.21818182	0	86.68	0	0	0	0	0	0	0
1281	Chr3	8682271	8682328	0	86.78333333	NA	0	0	0	57.5	100	0	100	88.9	0	61.95	0	58.325	0	0	88.75	88.9	0	60.83333333	0	80	0	0	85.9	70	0	0	0	0	0	0	0	0	85	64.78333333	0	81.06666667	NA	0	0	0	NA	0	0
1282	Chr3	8699076	8699238	0	76.18571429	80	0	0	0	83.14	78.57142857	0	77.78333333	89.40714286	72.225	74.6	0	81.81818182	0	0	88.88666667	77.77777778	0	69.78	0	51.19285714	0	0	89	86.36363636	0	0	0	0	0	0	0	0	76.66	50.41875	0	63.89444444	0	0	0	0	0	0	0
1284	Chr3	8846006	8851337	0	59.68333333	78.36086957	1.4875	0	0	85.32567568	81.19615385	0.5203125	83.28727273	79.46190476	87.61538462	86.73522727	0.8771929825	82.695	0	0	91.71656805	85.335	1.136363636	77.89230769	0.800990099	85.71428571	1.339285714	1.360550459	79.82083333	83.11315789	0	0	0	1.19047619	0.3846153846	0.4891304348	0.2783505155	1.39296875	81.01455224	73.33545455	0	81.03255814	1.017073171	0.3571428571	0	0.1470588235	0.7379746835	1.721505376	1.063829787
1285	Chr3	8851338	8853486	0	NA	81.25	0	0	NA	93.2	89.73846154	5.882352941	93.33076923	83.33333333	87.39333333	86.63421053	0	89.66857143	0	0.1391666667	94.33809524	91.81935484	0	86.90714286	0.3472222222	NA	0	0	75	77.5	NA	0	0	NA	0	0	0.32	1.079545455	83.99285714	78.93333333	0	86.79803922	0	0	0	7.142857143	5.882352941	0	0
1287	Chr3	8868920	8868995	0	94.6	60.38461538	0	0	0	75	87.11818182	0	87.5	55.76923077	0	90.98888889	0	81.55	0	0	97.37857143	99.14615385	0	81.91428571	0	83.33333333	0	0	46.15384615	80.65714286	0	0	0	0	0	0	0	0	93.81428571	84.52142857	0	84.09090909	0	0	0	0	0	0	0
1288	Chr3	8874395	8875773	0	0	75	1.5625	0	0	73.21818182	89.84705882	0	86.01212121	52.38571429	83.24074074	87.78333333	1.513636364	82.61304348	1.752631579	1.148275862	83.01714286	79.68064516	1.961764706	84.61538462	0	95.83333333	0	0	93	80.32941176	0	0	0	0	0	1.447826087	1.742105263	0	86.17941176	78.45526316	1.070588235	75.00645161	1.233333333	1.410526316	0.6756756757	0	2.916666667	5.554166667	0
1291	Chr3	8956208	8957741	0	47.34745763	0	0	0	0	54.55135135	NA	0	90	70.97	NA	82.93818182	0	56.00545455	0	0	90.45454545	86.75333333	0	81.66666667	0	91.05283019	0	0	0	65.53181818	0	0	0	0	0.20875	0	0	0	82.07555556	50.8515625	0	76.77446809	0	0	0	0	0	NA	0
1294	Chr3	9126072	9126115	0	NA	75	0	0	0	63.32857143	96.66666667	0	91.675	93.34	0	0	0	85.425	0	0	83.33333333	85.71428571	0	0	0	0	0	0	93.33333333	91.66666667	0	0	NA	0	0	0	0	0	95.83333333	86.65714286	0	NA	0	0	0	0	0	0	0
1295	Chr3	9148958	9149125	0	0	0	0	0	0	37.50833333	0	0	68.75	32.14285714	77.45789474	0	0	75	0	0	82.5	74.97647059	0	75.34	0	0	0	0	74.68947368	36	0	0	0	0	0	0	0	0	64.21764706	43.75	0	69.90555556	0	0	0	0	0	0	0
1296	Chr3	9181309	9181525	0	63.88333333	78.07692308	0	0	0	77.08333333	87.04166667	0	71.07692308	55.95	1.489285714	63.36363636	0	54.82105263	0	0	61.9047619	62.4	0	76.85555556	0	25	0	0	61.04090909	29.3125	0	0	0	0	0	0	0	0	25.835	27.84583333	0	32.85625	NA	0	0	0	0	0	0
1299	Chr3	9275747	9275851	0	19.61176471	50.8625	0	0	0	49.73157895	85.71428571	0	45.22857143	48.17	16.45263158	49.38421053	0	7.666666667	0	0	0	0	0	34.21052632	0	49.48125	0	0	34.35	44.83	0	0	0	0	0	0	0.8789473684	0	96.76111111	41.66666667	0	77.38571429	0	0	0	0	0	0	0
1301	Chr3	9352023	9352070	0	70.85	68.04285714	0	0	0	83.325	93.75	0	85.425	50	0	0	2.0875	72.23333333	0	0	52.66	57.14285714	0	0	0	0	0	0	50	92.7125	0	0	0	0	0	0	NA	0	90	71.25	0	85.71428571	0	0	0	0	0	4.757142857	0
1302	Chr3	9379085	9381499	0	64.52142857	84.896875	0	0.8763157895	0	88.9078125	95.45454545	0	1.958823529	98.6125	25.40540541	89.75555556	0	77.41578947	0	0.5102040816	90.45416667	84.52328767	0	0	0	83.24871795	0	0	15.9175	84.05277778	0.9090909091	0	0	0	0	0.6283018868	2.3	3.203846154	2.083333333	2.045454545	0	11.11111111	0	0	0	0	1.970967742	0	0
1303	Chr3	9387793	9388640	0	85.10625	80.51538462	0	0	0	90.37169811	81.17727273	0	89.05454545	91.34117647	0	84.96440678	0.7744186047	84.72972973	0	1.25	79.92272727	92.79189189	0.5644067797	85.836	0.4166666667	86.85714286	0	0	69.84137931	87.37868852	0	0.8763157895	0	0	0	0	0	1.191071429	79.18139535	56.10434783	1.8	86.18421053	0	0	2.594444444	0	0	0	0
1304	Chr3	9455925	9456596	0	84.88636364	62.12727273	0	0	0	85.31904762	74.84285714	0	90.54230769	85.62	67.04615385	69.40454545	0	80.76923077	0	0	73.68421053	72.72727273	0	70	0	71.21818182	0	0	81.23157895	88.28636364	0	0	0	0	0	0	0	0	81.93888889	40.7	0	100	0	0	0	0	0	0	0
1306	Chr3	9520531	9520572	0	29.52857143	33.32857143	0	0	0	63.63636364	0	0	74.39090909	23.34	0	0	0	25	0	0	16.66666667	22.22222222	0	0	0	25	0	0	73.48181818	65.17	0	0	0	0	0	0	0	0	14.58333333	5.555555556	0	14.5875	0	0	0	0	0	0	0
1310	Chr3	9643534	9643933	0	83.42413793	81.98333333	0	0	0	NA	65.68823529	0	70.8375	84.42173913	NA	61.11666667	0	80.55555556	0	1.086956522	79.2	78.90344828	0	78.20769231	6.088461538	58.33333333	0	0	86.67	71.12916667	0	0	0	0	0	0	0	0	64.74615385	65.96363636	0	82.5	0	0	0	0	0	NA	0
1311	Chr3	9644090	9644196	0	89.17	89.81111111	0	0	0	91.6625	68.33	0	86.67	NA	0	84.5	0	80.95714286	0	0	92.58888889	76.51818182	0	94.45	0	12.5	0	0	83.33	2.5	0	0	0	0	0	0	0	0	65.83	37.34	0	96.67	0	0	0	0	0	0	0
1313	Chr3	9705247	9705358	0	44.86923077	30.55555556	0	0	0	56.5	66.66666667	0	67.43636364	57.585	0	58.24	0.625	27.76666667	0	0	64.35	58.3375	0	100	0	0	0	0	12.5	37.10526316	0	0	0	0	0.5	0	0	0	60	58.58421053	0	75	0	0	0	0	0	0	0
1314	Chr3	9766238	9768101	2.894117647	88.22631579	81.32777778	2.673333333	2.028571429	2.536956522	75.926	85.54528302	0	87.74705882	85.23965517	86.91875	84.40724638	2.61372549	77.84545455	0	2.173913043	89.43913043	91.18548387	2.88	81.39428571	0	85.56326531	0	1.07962963	86.87258065	85.51904762	0	1.538461538	0	1.851666667	3.834	0.4166666667	0.325	4.0625	84.04489796	78.94489796	1.724137931	83.23333333	1	3.27	0.4233333333	0	0	0	0
1316	Chr3	9783862	9788371	0.8969230769	89.20776699	83.44789916	0.3968253968	1.322068966	0.9054347826	84.9875	93.15058824	0.4807692308	86.11111111	84.984375	89.49151515	87.83178295	2.273958333	85.83472222	0.9889830508	0	90.18319328	88.03109244	0	85.76195652	2.725531915	84.09363636	0.9729927007	0	86.45121951	5.936601307	0	0	1.739130435	2.378632479	1.963565891	2.880246914	0.5055555556	1.067948718	88.03532934	63.89207317	1.655405405	82.53953488	0	0	0	0.4273504274	1.789814815	1.012149533	0
1318	Chr3	9815395	9816218	0	94.22631579	98.0952381	0	0	0	93.868	86.49285714	0	89.67857143	46.66666667	85.78285714	64.02222222	0	89.68571429	0	0	96.17407407	93.23529412	0	90.43703704	0	85.92962963	0	0	94.80285714	84.04827586	0	0	0	0	0	0	0	1.851851852	93.13684211	81.80588235	0	84.85454545	0	0	0	0.4911764706	0	0	0
1319	Chr3	9852914	9853360	0	81.17647059	4.666666667	0	0	0	59.84444444	89.23076923	0	0	15.38461538	51.04375	51.75	0	43.94545455	0	0	57.34	63.45	0	63.46923077	0	0	0	0	0	0	0	0	0	0	0	0	0	0.7352941176	1.470588235	0	0	2.561538462	0	0	0	0	0	0	0
1320	Chr3	9860461	9860807	0	84.25925926	40	0	0	0	86.53846154	90.35263158	0	92.5	84.58125	78.65833333	80.96578947	0	68.47916667	0	0	44.44166667	72.58387097	0	78.62941176	0	97.89473684	0	0	91.36785714	67.61333333	0	0	0	0	0.8620689655	0	0	0	85.84	40.352	0	84.42173913	0	0	0	0	0	0	0
1321	Chr3	9869879	9869984	0	71.42857143	74.07777778	0	0	0	70.24285714	71.875	0	92.1875	0	0	62.56153846	0	33.32857143	0	0	0	16.67	0	60	0	NA	0	1.25	87.5	50	0	0	0	0	0	0	0	0	84.17	37.22	0	75	0	0	0	0	0	0	0
1322	Chr3	10025076	10025130	0	89.575	68.75	0	0	0	77.78333333	62.8	0	83.35	88.75	0	77.9625	0	78.325	0	0	93.75	93.75	0	0	0	66.675	0	0	62.5	65.72857143	0	NA	0	0	0	0	0	0	45.825	53.75	0	47.9125	0	NA	0	0	0	0	0
1323	Chr3	10044639	10045010	0	80.68636364	84.6875	0	0	0	88.2	0	0	NA	93.3375	91.4173913	78.33333333	0	81.25	NA	0	91.66923077	95.12631579	0	66.66666667	0	NA	NA	NA	NA	54.55454545	0	0	0	0	0	0	0	0	94.26111111	81.085	0	85.78947368	NA	0	0	0	0	0	0
1324	Chr3	10102123	10102180	0	60.2125	0	0	0	0	67.31111111	76.66	0	77.0875	52.46	0	35.67	0	35.4125	0	0	53.98	53.57142857	0	0	0	0	0	0	65.74444444	64.28571429	0	0	0	0	0	0	0	0	82.41111111	78.17	0	100	0	0	0	0	0	0	0
1328	Chr3	10218957	10218990	0	0	0	0	0	0	52.7125	0	0	0	14.04285714	0	0	0	35	0	6.66	100	59.7875	0	0	0	0	0	0	0	27.5	0	0	0	0	0	0	0	0	0	2.042857143	0	0	0	0	0	0	0	2.0875	0
1329	Chr3	10252780	10252901	0	80	100	0	0	0	86.77058824	72.72727273	0	NA	80	0	88.23529412	0	92.42727273	0	0	90.10625	100	0	87.16923077	0	57.05384615	0	0	85.56	82.35294118	0	0	NA	NA	0	0	0	0	62.95555556	76.66	0	81.48888889	0	0	0	0	0	0	0
1331	Chr3	10266888	10267160	0	0	0	0	0	0	0	0	0	0	0	0	88.56956522	0	0	0	0	0	0	0	0	0	0	0	0	0	0	0	0	0	0	0	0	0	0	0	0	0	0	0	0	0	0	0	0	0
1332	Chr3	10320548	10321165	0	86.47826087	85.62777778	0	1.269565217	0	79.59130435	83.80526316	0	88.39090909	89.35	95.07272727	90.84347826	0	87.98421053	0	0	89.67272727	93.42941176	0	90.74090909	1.665	91.44666667	1.447826087	0.2913043478	88.6	80.74285714	0	0	0	0	2.156521739	0	0	0	90.12608696	83.65	3.77826087	83	1.491304348	0.7952380952	1.786363636	0.5434782609	0	4.627272727	0.8695652174
1333	Chr3	10332855	10332917	0	80.55833333	100	0	0	0	96.03333333	84.24545455	0	92.85714286	98.33333333	0	88.33333333	0	78.79090909	0	0	96.875	100	0	87.5	0	74.28571429	0	0	80.2125	91.51666667	0	0	0	0	0	0	0	0	85.71428571	88.88333333	0	100	0	0	0	0	0	0	0
1334	Chr3	10385902	10386015	NA	0	0	0	4.545454545	0	75.7	0	0	16.66666667	NA	2.383333333	30	0	78.78181818	0	0	79.85454545	81.00833333	0	52.78333333	0	0	0	NA	0	0	NA	0	NA	NA	NA	0	0	0	0	0	0	0	0	0	0	0	0	0	0
1336	Chr3	10462502	10462758	1.052631579	81.53846154	77.8	0	0	0	70.24285714	92.7125	0	71.42857143	68.20769231	96.97272727	82.69230769	3.536363636	78.34	3.335	0	95	80.55714286	0	80.52631579	3.571428571	95.24285714	1.710526316	0.7952380952	82.35652174	85.16190476	0	0	0	0	1.086956522	5.555555556	4.286363636	0	83.34	74.73684211	0	73.83	0	0.6217391304	0	0.8695652174	9.521428571	3.027272727	2.5
1337	Chr3	10462759	10465112	0.6436241611	86.82573529	89.2	0.2026143791	0.7162962963	0.8969230769	83.90127389	79.37909091	0.617037037	79.76074766	78.44022989	84.89259259	86.62608696	0.3431372549	85.73854167	0	0	89.37307692	91.01081081	0.5619834711	82.24444444	0.2367741935	87.93142857	0.7112781955	0.4872	82.92702703	79.61403509	0	0.3099173554	0.2444444444	0.3699300699	0.55	0.8620689655	0.4802547771	1.356637168	81.82598425	75.00070423	0.2622377622	82.92892562	0.5208333333	0.1398601399	0.3126760563	0.1428571429	1.121495327	0.444	0.5905511811
1338	Chr3	10530716	10532388	0	91.12181818	83.05555556	1.212727273	0	0	82.40833333	80.21489362	0	81.48148148	79.66857143	88.7875	86.28550725	0	64.1275	0.6318181818	0	92.18333333	85.07083333	1.224489796	82.61132075	0	86.5	1.147540984	0	78.64444444	88.77755102	0	0	0.5842105263	0.4166666667	0	0	1.498412698	0	80.08732394	49.76031746	0	76.42439024	0	0	0.8474576271	0	0	0	0
1342	Chr3	10662977	10664045	0	47.58387097	66.66666667	0	0	0	81.53428571	67.24482759	0	32.65102041	87.5	2.221333333	76.82926829	0	0.9259259259	0	0	0.3205128205	0	0	84.23913043	0.7352941176	86.25964912	0	0	85.24	25.61578947	0	0	0	0	0	0	0	0	72.62142857	21.48157895	0	77.53030303	0	0	0	0	0	0	0
1343	Chr3	10668948	10669001	0	60.72857143	75	0	0	0	90.9	87.5	0	91.25	93.75	0	96	0	91.675	0	0	100	92.85714286	0	100	0	84.71666667	0	0	100	88.9	0	0	0	0	0	0	0	0	100	53.5375	0	100	0	0	NA	0	0	NA	0
1344	Chr3	10669112	10669164	0	63.63636364	53.81666667	0	0	0	11.31111111	90.3	0	87.36666667	82.58181818	0	68.05833333	0	66.66666667	0	0	87.78333333	94.45	0	57.14285714	0	89.58333333	3.027272727	0	85.60909091	85.03333333	0	0	0	0	0	0	0	0	80	59.21818182	0	54.75714286	0	0	0	0	0	0	0
1345	Chr3	10672063	10672115	0	82.48571429	50	0	0	0	97.61428571	94.0375	0	0	71.875	0	100	0	52.5	0	0	82.85714286	84.71666667	0	93.75	0	87.5	0	0	78.57142857	84.375	0	0	0	0	0	0	0	0	84.5875	75.2125	0	70.28333333	0	0	0	0	0	0	0
1346	Chr3	10678505	10679108	0	82.27272727	84.38596491	0	0.3289473684	0	78.97142857	70.83421053	0	75.48823529	90.58941176	61.71969697	78.43114754	0	0	0	0	86.46865672	91.95882353	0	84.07857143	0	62.5	0.2666666667	0	88.69047619	82.35294118	0	0	0	0	1.36557377	0	0	0	81.42857143	80.2125	0	80.76923077	0	1.482222222	0	0	0	0	1.724137931
1347	Chr3	10683776	10684214	0	76.18285714	79.865	0	0	0	78.75	77.08333333	1.237037037	72.80454545	86.80869565	87.62142857	72.4	0	87.505	0	0	93.79090909	77.19444444	0	86.78888889	0	82.35	0	0	79.43125	82.87586207	0	0	0	0	0	0	0	0	72.3625	68.88275862	0	81.16923077	0	0	0	0	0	0	0
1350	Chr3	10761417	10761489	0	90	93.75	0	0	0	66.66666667	93.75	0	77.21666667	100	75	88.5375	0	75	0	0	75	80	0	100	3.571428571	91.6625	0	0	100	95	0	0	0	0	0	0	0	0	90	95.24285714	0	NA	0	0	0	0	0	0	0
1354	Chr3	10793112	10793238	0	97.91875	80.55555556	0	0	0	87.91875	84.52857143	0	96.57058824	100	60	93.27647059	0	91.67	0	0	96.66666667	66.68	0	100	0	80	0	0	100	93.15	0	0	0	0	0	0	0	0	90.78823529	28.32727273	0	100	0	0	0	0	1.111111111	NA	NA
1357	Chr3	10850305	10850546	0	95.66818182	74.31176471	0	0	0	90.15454545	86.67	0	73.34	96.42857143	73.61904762	92.97391304	0	94.17	0	0	89.01818182	87.05357143	0	89.39090909	0	91.775	0	NA	82.06153846	NA	0	0	0	0	0	0	0	NA	79.16666667	59.375	0	81.81818182	0	0	0	0	0	0	0
1361	Chr3	10942440	10942963	0	97.86578947	87.80357143	0	0	0	83.69117647	92.52727273	0	92.3625	90.50769231	92.26428571	93.1173913	0	80.26315789	0	0	71.94166667	78.7037037	0	94.53928571	0	94.56521739	0	0	92.44285714	82	0	0	0	0	0	0	0	0	84.61538462	89.74615385	0	85.835	0	0	0	0	0	0	0
1365	Chr3	10984392	10984641	0	0	0	1.136363636	0	0	3.986956522	9.090909091	0	23.68421053	0	0	4.8625	0	68.75	0	0	81.11333333	91.336	3.64375	45.8375	0	91.17647059	0	0	0	87.78	0	0	0	0	0	0	0	0	19.336	13.64230769	0	35.69166667	0	1.191666667	1.25	0	0	0	0
1366	Chr3	10998954	10999006	0	93.05833333	93.18181818	0	0	0	94.16666667	96.66666667	0	89.5875	96.525	94.64166667	92.78333333	0	86.11666667	0	0	99.075	89.07272727	0	100	0	91.25	0	0	90.90909091	88.1	0	0	0	0	0	0	0	0	93.99090909	90.90909091	0	94.45	0	0	1.666666667	0	0	0	0
1368	Chr3	11016019	11020988	0.5166666667	87.19796748	89.00977444	0	0.7133333333	0.7531073446	86.67456897	0	1.067948718	1.865671642	NA	0	88.16976744	0.8441176471	84.93882979	0.5326164875	0.5249097473	90.7258216	89.5923913	0	83.56981132	0	0	0	0	0	0	1.111111111	0.2977678571	0.6892857143	1.173542601	0.8716981132	0.5386706949	0	0	0	0	0	0	NA	0	0	0	0.7612359551	NA	1.075
1369	Chr3	11046527	11046642	0	20.95	36.67	0	0	0	47.78	77.29375	0	45.30909091	66.66666667	1.666666667	27.77333333	0	NA	0	0	88.1	80.44666667	1.04375	8.333333333	0	49.07777778	0	0	72.775	87.18461538	0	0	0	0	0	0	0	0	0	2	0	28.57142857	0	0	0	0	0	0	0
1373	Chr3	11107311	11110294	0	4.361728395	5.180672269	1.2	0	0	5.339823009	11.36495726	0	7.860833333	84.22678571	82.55504587	83.41584158	0	1.582905983	0	0	0	2.676923077	1.130379747	2.813907285	1.420155039	13.74786325	0.1865671642	0	2.8	76.68780488	0	0	0.2066115702	0	0	0	0	0	4.778431373	3.620714286	1.883478261	4.666423358	0.4651162791	0.641025641	1.412711864	0	0	1.25	0
1374	Chr3	11121800	11122163	0	0	0	0	0	0	0	0	0	0	75.34736842	0	0	0	0	0	0	0	0	0	83.33333333	0	100	0	0	86.27647059	0	0	0	0	0	0	0	0	0	0	0	0	0	0	0	0	0	0	0	0
1375	Chr3	11147033	11148070	0	91.41071429	83.1	0	0	1.162790698	86.45217391	72.61904762	0	91.36785714	93.6675	88.525	90.69148936	0	80	0	0	90.07234043	87.52424242	0	84.29615385	0	91.25208333	0	0	91.66666667	86.07692308	0.9514285714	0	0	0.3408163265	0	0	3.410666667	0	82.17073171	83.70943396	0.4032258065	78.275	0	0	0	0	0	0.3795454545	0
1376	Chr3	11160137	11160362	0	100	91.66666667	0	0	0	75	75	0	NA	100	88.88888889	97.22222222	0	100	0	0	94.17	100	0	100	0	80	0	0	90	97.77777778	0	0	0	0	0	0	0	0	75	58.33333333	0	50	0	0	0	0	0	0	NA
1377	Chr3	11160542	11161076	0	81.27894737	89.075	0	0	0	79.01111111	82.83703704	0	50	80.77692308	56.96666667	76.81304348	0	87.5	0	0	83.41363636	93.4875	0	94.22333333	0	82.32173913	0	0	88.8	74.1675	0	0	0	0	0	0	0	0	57.0375	36.1575	0	8.3375	0	0	0	0	0	0	0
1378	Chr3	11207161	11207740	0	90.79473684	29.70588235	0	0	0	71.42857143	86.36818182	0	74.2	53.70555556	58.94666667	0	0	27.64545455	0	0	48.95666667	31.31860465	0	50	0	89.59	0	0	93.33666667	56.08846154	0	0	0	0	0	0	0	0	61.615625	34.93333333	0	63.335	0	0	0	0	0	0	0
1383	Chr3	11299819	11300304	0	74.7	87.5	0	0	0	80.41	72.5	0	83.97692308	85.31904762	86.16666667	81.15769231	0	79.16875	0	0	85.625	83.62068966	0	82.17142857	0	76.525	0	0	82.29375	71.65714286	0	0	0	0	0	0	0	0	65.47857143	51.67333333	1.148275862	50	0	0	0	0	0	0	0
1386	Chr3	11405400	11407961	0	88.11942446	82.21333333	0	0	0	87.80555556	85.11946903	0	87.74210526	79.82065217	87.59454545	91.84247312	0.3703703704	80.78433735	0	0.6711409396	90.167	93.26043956	1.111111111	87.9728972	0	90.68676471	0.2805263158	0	92.51111111	87.02121212	0	0.2155172414	0	0.2265306122	0.524691358	0	0.6571428571	0.7885135135	82.48316832	66.54556213	0	90.50169492	0.3619565217	0	0	0.58	0	1.107453416	0.7936507937
1387	Chr3	11409530	11416353	0	85.35247525	78.93619048	0.7460674157	0.4048582996	0.6666666667	83.07692308	89.30601852	0.762195122	84.08916256	86.60850202	63.20389972	86.86115108	0.3647416413	89.12101911	0.9555984556	0.4084468665	92.14844961	87.4618677	0.9520599251	80.06785714	0.4704081633	85.37290076	0.29296875	0.2806930693	84.02433628	81.29668246	0	0.5409090909	1	0.487804878	0.6849315068	0.1968503937	0.6711111111	0.3291793313	83.54516129	64.34676923	0.4076595745	80.39859813	0.9421940928	0.3752252252	1.350458716	0.1805054152	0.3353896104	1.058898305	0.4081632653
1389	Chr3	11417285	11420187	0	87.2925	95.83125	0	0	0	83.42	86.4575	0.5681818182	84.63111111	87.50277778	88.40434783	84.54042553	0	85.67164179	0.2688172043	0.2032520325	91.87848101	87.31455696	0	75.93875	1.136363636	84.44666667	0	0	78.94736842	64.44666667	0	0	0	2.068965517	0	0	0.2192982456	0.2136752137	92.70851064	71.58604651	0	86.4097561	0	0	0	0	0	0	0
1390	Chr3	11511475	11512397	0	79.54545455	64.28571429	1.373626374	0	0	87.61967213	NA	0	65.51724138	77.77777778	67.24883721	41.66666667	0	71.03333333	0	0	77.81621622	47.53703704	0.6493506494	79.27910448	0.3424657534	69.0125	0	0	55.90416667	88.17096774	NA	0	0	0	0	0	0.4854368932	0	70.76557377	48.47878788	0	59.28333333	0	0	1.19047619	0	0	0	0
1391	Chr3	11525545	11526147	0	83.33333333	97.78	0	0	NA	72.63333333	75	0	97.62142857	83.33333333	87.96666667	97.36842105	0	90	0	0	91.62162162	93.49285714	0	91.11333333	0	81.48333333	0	0	76.40526316	75	0	0	0	0	0	0	0	0	72.89333333	82.22592593	0	77.65909091	0	0	NA	0	3.125	0	0
1392	Chr3	11541289	11542660	0.4333333333	84.34047619	82.14285714	0	0.2127659574	0	82.34655172	81.48333333	0	78.125	76.92692308	78.67291667	87.91842105	0	81.45483871	0	0	90.835	80.48780488	0.2737704918	87.85625	0.487804878	73.11612903	0.6403846154	1.086956522	78.92542373	78.56181818	1.325	0.9259259259	0.4638888889	0	0.4347826087	0	0.7685714286	0.5055555556	80.50454545	64.55396825	0	79.55135135	0	0	0	0	0	0.3076923077	0
1393	Chr3	11542661	11548913	0	84.95392157	88.04745763	0.05511551155	0.1581896552	0	80.42764228	82.30652174	0	84.75319149	88.32435897	88.33818182	83.67986348	0.178	86.1825	0.05859649123	0	90.06325581	91.35	0	85.03428571	1.130327869	77.83548387	0.9201044386	0.7476666667	82.42197802	84.59587156	0.09329608939	0.5050505051	0.574	0.2891752577	0.2287553648	0.2958579882	0.6912921348	1.232467532	77.62328244	73.79148936	0	80.6075	0	0.25	0.06313131313	0	0.6188118812	1.849621212	0.6362068966
1394	Chr3	11556271	11557264	0	90.30930233	88.22068966	0	0	0	82.93	90.68965517	NA	NA	81.31875	95.73170732	91.69736842	1.349206349	84.61	0	0	91.3754386	84.39090909	0	82.62888889	0.6329113924	95.3125	0	0	95.834	86.27941176	0.6944444444	0	0	0	0	0	1.609859155	0	84.768	73.42727273	0	91.82333333	0	0	0	NA	0	0	0
1395	Chr3	11563001	11565320	0.4758928571	89.40540541	80.17578947	0	0.222	0.1311926606	88.68981481	87.47983871	0.1754385965	87.775	86.93442623	88.3442623	91.01016949	0.3472222222	75.98039216	0.3097345133	0.2664	95.58089888	97.00625	0.37	89.50480769	1.383561644	85.80878378	0	0	90.06142857	92.34576271	0	0	0	0.3703703704	0.1028776978	0.3759398496	0	0	83.4	75.64235294	0	82.48058252	0.4716981132	0.3233009709	0.4707070707	0.406097561	0	0.3305343511	0
1396	Chr3	11568775	11570629	1.333333333	80.99102564	87.42095238	1.44587156	0	1.111666667	90.02871287	84.54895833	0	81.1173913	83.15322581	88.02291667	81.78090909	0.5617977528	77.17261905	0.5434782609	0.6365853659	81.27529412	82.11326531	1.209677419	80.67349398	1.145038168	80.15666667	0.25	0	85.49487179	87.4440367	1.265822785	0	0	2.242105263	1.935353535	0.7258064516	0.8913669065	1.638655462	79.22905983	63.11904762	1.108823529	77.79480519	1.453488372	0.9274193548	1.188793103	0	1.73875969	2.520168067	0.2352941176
1397	Chr3	11587344	11588317	0	90.08	90.94347826	0	4.048571429	1.428571429	85.72666667	83.45833333	NA	NA	89.77	90.5025641	88.596	0	93.82592593	3.846153846	5.951948052	93.57285714	85.06603774	3.740816327	92.85714286	0	90.26935484	0	0.8771929825	91.95517241	87.08125	0.6756756757	0	1.573584906	0	4.323684211	0	3.876388889	1.419753086	87.34634146	75.33478261	0	85.92413793	1.351351351	1.388888889	0	NA	0	3.273214286	3.571428571
1398	Chr3	11591427	11591621	NA	22.22222222	10	0	0	0	63.76363636	62.6	0	71.34	22.22222222	1.85	0.5555555556	0	50	0	0	86.11666667	89.82222222	0	9.090909091	0	60.45454545	0	0	31.66666667	97.225	0	0	0	0	0	0	0	0	0	0	0	0	0	0	0	0	0	NA	0
1399	Chr3	11602503	11603508	0	87.86885246	81.6675	3.384615385	0.6666666667	1.136363636	89.79868421	83.78378378	0	89.70588235	75.74642857	90.11746032	83.4547619	4.381176471	90.59677419	1.025641026	4.598305085	89.568	94.22878788	4.796969697	85.8826087	1.898795181	80.3761194	0	2.295081967	87.24482759	83.52	0	0	0	0.6349206349	6.152307692	0	1.823595506	4.358108108	83.02285714	84.44561404	NA	86.24186047	1.690140845	4.601492537	0	0	0.7575757576	3.239344262	NA
1400	Chr3	11603509	11603896	0	89.08275862	94.668	0	0	0	92.5025	90.18214286	0	90	87.60243902	95.27857143	94.29607843	0.8620689655	86.11111111	2.382142857	0	92.7075	88.97058824	0	90.83333333	0	94.41621622	0	0	95.4875	95.24285714	0	0	0	0	0	0	0	0	89.16666667	74.91568627	0	87.84074074	0	0.812195122	0	0	0	0	NA
1404	Chr3	11725889	11727667	2.916129032	88.13052632	68.45357143	2.631578947	2.206493506	0.3246753247	75.87631579	79.86333333	0	75	68.33636364	88.33846154	82.9125	0	87.35444444	1.923076923	2.783529412	91.24148936	88.89130435	0	81.48148148	3.936263736	0	3.225806452	2.978723404	71.76111111	67.59444444	1.041071429	0.5842105263	2.027027027	3.659782609	12.49714286	3.47826087	6.94893617	2.515068493	80.38461538	75.19393939	0	73.98536585	0	0.8064516129	0	0	2.643678161	4.904615385	6.11
1405	Chr3	11793487	11794703	0.6024096386	83.44444444	87.13846154	0	0.1063829787	0	86.64086022	84.32794118	0	79.59487179	81.36052632	93.26206897	84.88351648	0	91.97045455	0	0	91.98	95.95285714	0	85.07875	0.8426966292	82.76885246	0	0	87.0509434	82.41585366	0	0	0	0.1057142857	0.3767676768	0	0.1057142857	0.3619565217	84.3377551	54.31666667	0.3042553191	83.28095238	0	0	0	0.1521276596	0	0	0.4215189873
1406	Chr3	11796951	11798540	0.2777777778	85.24931507	85.07068966	0	0.6329113924	0.3703703704	86.05441176	85.334	0	83.8578125	84.41290323	77.3	84.81666667	0	80.93389831	1.157407407	1.071428571	88.74285714	87.20727273	0.7462686567	88.85614035	0	82.15072464	0	0	88.81621622	87.88412698	1.15	0.4385964912	0	0.1881578947	0	0.1838235294	0	0.7671052632	82.79714286	65.16785714	0.3278688525	75.67916667	0	0.253164557	0.69375	0	1.666666667	0	0.2287671233
1407	Chr3	11808970	11809581	0	86.785	85.56	0	1.428571429	0	81.31428571	92.084375	0	90.86129032	71.208	91.86969697	82.87826087	0	85.84	0	0	92.08333333	89.68787879	3.125	93.490625	0	81.29722222	0	0	95.51153846	89.159375	0	0	0	0	0	0	0	0	85.41904762	78.47916667	0	92.668	0	0	0	0	0	0	0
1410	Chr3	11871625	11878192	0.4249291785	88.6368254	81.06627907	0.5123076923	0.9828205128	0.76375	79.22985075	84.56860987	2.459016393	82.90512821	88.42689655	87.87804154	81.54178082	0.3958057395	84.63111111	0.8353689567	0.3581447964	87.86164773	88.08315789	0	88.44184615	0.5773672055	83.44830918	0.8653846154	0.5804878049	86.95681818	81.00735294	0.2494382022	1.262770563	0.1923076923	0.3674121406	0.4139393939	0.4901960784	1.099492386	1.517241379	75.09279279	56.55575758	0	77.50900901	0	0	0.7142857143	0.5955357143	0.5374193548	0.5602898551	0.6766497462
1411	Chr3	11878295	11880278	0.5114035088	89.30909091	75.93333333	0	2.116666667	1.19047619	94.79375	86.64691358	NA	75	81.94444444	85.24226804	89.58333333	1.462280702	89.17936508	2.153968254	0.4347826087	87.27821782	93.07820513	0	83.9452381	3.091791045	80	1.461403509	2.678571429	81.94583333	73.21428571	0.5617977528	0.5952380952	1.923076923	1.389215686	0.732967033	0	0.2816901408	1.945	76.8775	60.96315789	1.612903226	63.63636364	0	0	7.692307692	0	1.280769231	2.756	2.695588235
1412	Chr3	11880281	11885666	0	89.31954545	72.43888889	4.761904762	0.5454545455	0	76.69814815	84.97006369	0.9054347826	86.47294118	91.45583756	89.96666667	80.72839506	0.2479166667	82.67740113	0.302640264	0.08532423208	92.05043478	89.92472325	3.191489362	87.85862069	0.458041958	85.9027027	0	NA	75	77.98507463	0.4189944134	0	0.3694581281	0.1162790698	0	2.884615385	1.532846715	1.755913978	80.27943925	61.35060241	1.739285714	69.94464286	2.564102564	2.089830508	0	0.6493506494	0.3472222222	1.684831461	0
1414	Chr3	11963507	11966584	0	80.3	93.81774194	0.1739130435	0	0	70.3875	50	0	100	66.67142857	87.08	76.875	0	87.89753086	0	0	92.79279279	89.27830189	0	92.27555556	0	84.53580247	0	0	100	86.2625	0	0	0	0	0	0	0	0.8196721311	84.752	68.26865672	0	92.90851064	0.3731343284	0	0	0	0	0	0
1417	Chr3	11975572	11976383	0	90.74444444	96.76111111	0	0	0	88.4952381	85	0	87.5	100	0	86.50952381	0	83.09714286	0	0	87.09487179	90.41296296	0	81.25	0	90.90909091	0	0	83.33333333	95	NA	0	0	0	0	0	0	0	100	41.17647059	0	NA	0	0	0	0	0	0	6.666666667
1418	Chr3	11980043	11981415	0	92.23617021	88.61428571	0	0	0	87.83661972	88.87205882	0	91.11	81.48888889	92.30769231	94.47073171	0	84.915	3.381538462	0	93.99534884	91.09622642	0	89.34225352	0	61.4	0.4761904762	0	71.35925926	79.78032787	0	0	0	1.009090909	0	0	0	0	82.70447761	78.75972222	2.325581395	88.36470588	0	0	0.444	0	0	2.466666667	0
1419	Chr3	12003124	12005597	0.2314814815	88.72105263	85.08607595	1.04125	0	0	86.98723404	90.29375	0	81.5109375	85.51268657	89.61007752	90.02881356	0.2642857143	76.76730769	0.7380530973	0.8695652174	93.02474227	89.9088	0	87.11170213	1.188235294	82.55416667	0	0	87.35433071	88.46567164	0.5154639175	0	0.2604166667	0.6194690265	4.380769231	0.3784090909	0.265942029	0.6944444444	85.09189189	72.42992126	0.6858823529	88.18181818	0	0.1953125	0.8768421053	0.5555555556	0.7307017544	3.803076923	0
1420	Chr3	12005828	12008743	0	83.3706422	82.02666667	0.3636363636	0.4209150327	0	87.5796875	88.13607595	0	90.252	85.50869565	87.69805195	87.74081633	0.08614457831	84.78837209	0	0	90.28731343	88.93333333	0	91.4	0.5007518797	87.06736111	0	0	91.98125	76.78928571	0.3580645161	0	0	0.1427350427	0	0.2212389381	0	0	84.1248062	62.70610687	0.7680851064	91.55466667	1.554237288	0	0.8763157895	0.3875968992	0.3311258278	0.6125	1.086956522
1421	Chr3	12033921	12039174	0.6092436975	88.143	86.63533333	0	0.5258064516	0	75	85.62781955	0.3694581281	82.9352	89.02	86.88977778	84.53003413	0.8334615385	89.57631579	1.476851852	0.5291764706	89.72676056	91.2608	0	89.85748031	0.2344827586	87.97627119	0.9230769231	0.5295950156	89.02894737	100	0.2232142857	1.495512821	0.5970149254	0.3752252252	0.3015873016	1.028695652	0.7932	0.8769736842	84.41818182	69.08789474	0.08503401361	87.00752688	NA	0	NA	0.6776422764	0.3448028674	1.090186916	1.379425837
1423	Chr3	12046107	12047803	0	87.87	91.4893617	0	1.120168067	1.307692308	91.86935484	NA	1.030927835	90.90909091	89.03037975	13.52773723	92.75664336	0.2234899329	88.23015873	0.7371681416	0.5185430464	84.91578947	91.95964912	0	91.6029703	0.8022222222	91.66785714	0.1329787234	0	84.92666667	93.7026087	0.4901960784	2.188983051	4.209278351	0.9725	2.07739726	0	0	0	87.73039216	75.71261261	0.8737588652	86.60952381	0.1587301587	0.546875	0.4424778761	0.5605042017	0.1084415584	0.4310344828	NA
1424	Chr3	12098204	12098848	2.335714286	87.88627451	85.52727273	0.2879310345	0.2272727273	0.7547169811	78.74909091	89.36176471	1.235185185	87.28518519	90.29298246	NA	79.74285714	0	83.72352941	0.4385964912	2.43902439	90.74074074	85.27272727	0.9090909091	91.12142857	0.5946428571	73.94074074	2.224528302	0	85.14888889	89.05384615	0	1.078181818	0.9125	1.0125	0.3036363636	1.309433962	0.3160714286	0.8767857143	79.47017544	71.87321429	0.1596491228	81.52	0.7142857143	0.1482142857	0.4545454545	0.7145454545	0.9303571429	NA	1.626829268
1428	Chr3	12461271	12463072	0.5084745763	90.61016949	88.11333333	2	0.8628099174	1.176470588	83.89318182	87.25588235	0	84.23913043	90.21025641	89.95514019	91.95393258	1.312037037	83.79736842	1.341818182	0.4381578947	91.52833333	91.12315789	0.4347826087	88.36901408	1.512605042	80.72615385	1.101652893	0.4988372093	82.62948718	86.61730769	0	0	0.2747252747	1.324770642	0.7729508197	0	1.674107143	1.481481481	84.47261905	71.4775	1.785714286	87.09571429	0	0.5617977528	0	1.7	0.7692307692	4.375	1.739130435
1429	Chr3	12471457	12472252	0	80.36538462	NA	0	0	0	86.72333333	81.37826087	0	84.7826087	78.20769231	91.70204082	87.48043478	0.8538461538	91.17647059	4.624489796	0	95.45454545	85	0	94.36470588	0	93.65238095	0	0	90.78947368	86.11111111	0.555	0	0	0	0	NA	0	0	77.94411765	77.78372093	0	88.23529412	0	0	0	0	0	5.465625	0
1430	Chr3	12618882	12620276	4.545454545	93.94090909	91.42826087	0	5.83	3	85.00625	91.26458333	0	96.66666667	100	95.57391304	94.60967742	2.033898305	94.17	1.191071429	2.85942029	93.21621622	88.67692308	4.757142857	97.98965517	0	100	1.148275862	0	75	83.34	0	4.166666667	4.545454545	4.545454545	0	2.864102564	1.902857143	4.545454545	93.75	79.24166667	5.945454545	NA	0	0	0.6958333333	0	0.75	0	0
1434	Chr3	12837392	12839605	0	83.48181818	82.14285714	0.7911242604	0	0	91.51069182	84.6047619	0.625	100	NA	79.44318182	100	NA	89.73921569	0	0	94.57405063	92.6912	0	96.875	0	87.3122449	0	0	89.68571429	89.05154639	1.074193548	0	0	0.8064516129	0.3233009709	0	0	0	83.46910569	63.31217391	0	87.51212121	0	0.2522727273	0.9803921569	0	0	0	0.1527472527
1438	Chr3	12949063	12955153	0.1450892857	88.31898148	87.5	0.564	0.04310344828	0.3985645933	88.92362205	89	0	NA	91.11333333	85.58648649	94.79375	0	84.3254717	0	0.1256024096	90.22246377	91.06308725	0.6665517241	100	0.3846153846	84.32469136	0	0	85.41875	86.9562249	0.1262626263	0.1543209877	0.1624390244	0.2814935065	0.1219607843	0	0.9446555819	0.52	86.35107034	66.94265928	0	85.47987805	1.209677419	0.7293929712	1.254019293	0	0.9514285714	2	0.2222506394
1443	Chr3	13201897	13202995	0	94.17	90.80689655	1.45875	1.627906977	0	92.83333333	95.7	0.9354166667	88.26764706	84.57428571	100	89.23055556	1.923076923	91.84680851	0	0.8443037975	95.74468085	94.06666667	0.5617977528	85.9375	0	76.75866667	0	0	97.22222222	88.86415094	0	0	0	0	6.011764706	4.166666667	1.316	0.625	83.96181818	76.54821429	0	79.86271186	0	0.4917647059	0.3571428571	3.530952381	0.78125	0	4.9
1444	Chr3	13207881	13208045	4.055555556	94.6	93.75	0.5888888889	1.388888889	3.355555556	80.37777778	96.425	0	82.93333333	95	95.55555556	92.38888889	NA	87.5	NA	0	100	100	0.6555555556	NA	0	89.64444444	0	0.7888888889	91.53333333	89.9	1.8	0	0.9222222222	0	4.366666667	0	0	3.7	90.74444444	72.62857143	0	95.92222222	0.8875	1.833333333	3.866666667	0	0	0	0
1445	Chr3	13208867	13211073	0.09381443299	91.44137931	90.75813953	0	0	0	87.78839286	83.72096774	0	81.47419355	89.81527778	87.21979167	85.88090909	NA	87.37575758	NA	0.8064516129	88.24594595	83.88421053	0.2155172414	NA	0.1554347826	82.525	0.07171717172	0	87.45049505	85.17864078	0	0	0.9938271605	0	0.2577319588	0	0.9654205607	0.2777777778	79.22058824	76.23181818	0.1606741573	85.88333333	0.4288288288	0	0.3727272727	0	0	0	0
1447	Chr3	13247291	13249610	0	93.42105263	84.84848485	0.645625	0	0	88.16352941	83.12840909	5	94.11764706	87.971875	78.88666667	88.01489362	0	86.90612245	0	0	90.28012422	94.35371901	0.3415384615	83.33333333	0	90.38090909	0.6054545455	3.154054054	NA	72.99759036	0	NA	0	1.612903226	0	0	0.1059322034	0	82.25244755	46.9310559	0	76.79354839	0	0	0.1824817518	0	0	0	0
1449	Chr3	13349689	13352459	0.2247191011	88.52207792	81.48888889	1.660869565	1.062385321	0.9686046512	85.34883721	95.8375	2.976190476	85.41875	92.56071429	89.97142857	89.3969697	0.9925531915	81.06212121	0	0	91.71979167	91.7588785	0.6730769231	82.76481481	0	78.51777778	0.6756756757	1.209677419	84.01632653	87.94117647	0	1.666666667	0.444	0.1643678161	1.080555556	1.209677419	0.8695652174	0.812195122	79.08375	75.11830986	0	89.58333333	0	0.6024096386	0	0.8325	0	1.557377049	0
1451	Chr3	13444166	13448125	0	72.10217391	82.69423077	2.082954545	1	0.8024096386	78.85714286	89.70810811	0.7653061224	90.835	83.33365385	83.0798913	86.665625	0.8643835616	84.85	1.56227758	0.2073604061	89.04785714	88.61757576	1.295555556	82.22191781	1.650236967	77.55454545	0.6362275449	0.6470948012	86.01944444	82.30363636	0	1.3875	0.8771929825	0.2192982456	0.3846153846	0.4289215686	1.096892655	1.133727811	78.5502924	59.61054852	1.323831776	71.64567901	1.111111111	1.347058824	1.913513514	1.075268817	1.119555556	1.148648649	1.746058091
1455	Chr3	13987466	13989180	0.8474576271	94.168	85.99196429	1.285	0.5166666667	0.5813953488	89.38217054	85.05212766	0.4290076336	84.99312977	87.3	86.4225	82.95327103	NA	90.12592593	NA	1.77	89.16764706	84.80941176	0.79609375	NA	0.1984126984	82.64166667	0.327480916	0.4409090909	88.13106061	87.69262295	0	0	0.3731343284	0	1.536923077	0.7189655172	1.020155039	0.9422413793	81.8264	83.35390625	0.5229007634	83.91404959	0.235483871	1.17704918	1.137878788	0.1681818182	0.6991935484	0.2631578947	1.666666667
1456	Chr3	14022685	14031048	0	83.5255814	85.48320611	0	1.09020979	0.4901960784	84.425	94.58333333	0	75.89642857	100	91.66956522	78.33773585	0.1721649485	83.21047619	0.1415254237	0.2547169811	91.6972973	91.11011561	0.5688	88.803125	0	71.87926829	0	0	93.1173913	80.05	0.3363636364	0	0	0.9420689655	0.8338028169	0.1757894737	0.8853146853	0.5748387097	88.46821705	55.60935673	0.5494505495	75.91758242	0.3125	0.7591836735	0	0	0.6696428571	0.3951156812	0.7548780488
1458	Chr3	14101794	14104901	0	81.56965517	85.77213115	0	0	0	87.79910714	83.3962963	0.3988023952	88.03152174	86.51304348	90.26084337	86.77833333	0.4042424242	85.03913043	0	0	89.42844037	91.88099174	0.5605769231	81.68888889	0	85.05797101	0.6965517241	0.2192982456	85.3559633	76.05769231	0	0	0	0.3246753247	0.1515151515	0	0.7228915663	0	85.48080808	64.30220588	0	84.61473684	0	0	0	0	0.3205128205	0	0
1459	Chr3	14109685	14114460	0	82.33453237	83.72962963	0	0.403255814	0.6993006993	83.82267442	88.17142857	0	80.78888889	85.46541353	88.19148936	88.33811881	0	84.98865248	0	0	93.39034091	87.77564103	0.2673796791	80.54646465	0.1149425287	80.03307692	0	0	84.37058824	83.18695652	0.08389261745	0.5842105263	0.8865248227	0.7923076923	0.6862745098	0.3144654088	0.9914110429	0.6211180124	77.32413793	52.85092025	0.5206730769	75.86415094	0	0.1552795031	0	0.1913875598	0.245398773	0	0.3086419753
1460	Chr3	14119166	14126368	0.1954407295	90.50981132	84.56313131	0.36125	0.5687664042	0.7836990596	88.9463035	87.54878049	0.2953900709	85.23179487	84.90180723	90.5478458	85.10935484	NA	85.13043478	NA	0.2523474178	89.17106109	85.77142857	1.022169811	NA	1.139655172	84.87911111	1.095604396	0.9900990099	86.40331126	88.40191083	0.3424657534	0.6599009901	0.8361204013	0.7382271468	0.6117021277	0.1393305439	0.7261494253	0.8503401361	79.82912621	56.33052209	0.2860294118	85.33892617	0.9366863905	1.358333333	0.5681818182	0.2024291498	0.536013986	0.2263586957	0
1461	Chr3	14204077	14204492	0.1388888889	15.45416667	71.42923077	0.2386666667	0.1743902439	0	3.352083333	66.74754098	0.2628205128	70.58888889	7.676811594	4.382926829	55.14886364	0.1344086022	66.67358491	0	0.5	70.89764706	59.03913043	0.3339622642	18.34054054	0.1851851852	8.574683544	0.3015873016	0.5092592593	43.48367347	11.04647887	0.6185185185	0.5085365854	0.7142857143	1.244155844	0.7146666667	0.5686746988	0.2046875	0.6058823529	12.31170213	25.19468085	0.8385964912	18.10531915	0.3777777778	0.6675675676	0	0.423943662	0.3444444444	0.3708860759	0.6416666667
1462	Chr3	14233467	14235804	0	90.06335878	86.42533333	0.5208333333	0	0.2775	82.81777778	91.39344262	0	80.71428571	92.68611111	91.11449275	95.09926471	0	93.79873418	0.9259259259	0.3993150685	93.18712871	90.66736842	0.7653061224	88.20649351	0	91.87173913	0	0	89.49428571	85.95681818	0	3.07007874	0	0.3676470588	0	0.2	0.45	0	85.6159292	76.21627907	0	85.37027027	0	0.380952381	0.4672897196	0.2684563758	0.1769911504	0.5263157895	0
1463	Chr3	14235805	14236186	0	90.76756757	80.95714286	3.977272727	1.040625	0	82.51428571	91.66785714	1.323529412	86.66666667	79.86666667	94.89	94.27083333	0.74	90.38181818	0	1.852777778	91.11333333	95.62285714	2.0825	91.17647059	0.3404761905	94.7	2.264583333	2.413157895	85.29411765	90.8875	0.4073170732	0.8538461538	0	0	0	0	1.723404255	1.340625	83.00512821	80.835	1.45	83.859375	2.332	5.555555556	0	1.482222222	2.5	4.545454545	NA
1464	Chr3	14236903	14238734	0	92.63548387	93.75208333	0.2941176471	0.5214285714	0	92.77391304	85.67	0.7494382022	93.89	89.74310345	92.792	93.38709677	0.6603960396	87.79821429	0.8385321101	0.4032258065	90.32962963	89.39534884	0	84.3	2.110126582	83.21754386	1.117525773	1.843529412	91.66666667	84.03023256	0	1.041666667	1.009090909	0	0	0.2717391304	0.9495145631	1.041666667	79.46944444	68.04302326	0.4761904762	80.39411765	0.8928571429	0.4587155963	0	0.8620689655	0.7847058824	0	1.428571429
1465	Chr3	14241019	14243417	0.2424242424	83.41496599	91.22553191	0.2192982456	0.5435582822	0	82.87272727	89.55822785	1.041666667	88.12363636	88.85743243	90.43865031	86.7410596	1.630434783	88.19545455	1.539490446	0.5235602094	91.14324324	90.81304348	0.2293577982	92.10134228	0.635359116	91.73	0.4968944099	0.3676470588	86.04395604	88.99558824	0	0.5376344086	0.52109375	0.6802721088	0	0.1149425287	0.6802721088	0.5050505051	83.59561404	68.32136752	0	84.84285714	0.3297029703	0	0.3827586207	0.2028368794	0.2205298013	0.6465517241	0.4504504505
1466	Chr3	14246158	14250659	0.2186868687	84.76855895	87.30756757	0.5569007264	0.3172588832	0.2565384615	84.1025	83.72171717	0.4982421875	81.15376344	85.63081081	86.75251989	85.68237885	0.3089201878	86.14035088	0.933744856	0	93.03532338	93.65	0.7143198091	85.8974359	0.421686747	89.64528302	0.1	0.4714652956	83.58325581	83.54708029	0.4327922078	0.6294964029	0	0.270074813	0.8196808511	0.5142857143	0.8416342412	0.9838554217	81.07836066	56.13022599	0.3191489362	80.96423358	0.4010126582	0.3647465438	0.5297687861	0.4271367521	0.2984340045	0.1151012891	0.5597014925
1467	Chr3	14250945	14254163	0.3297029703	83.97564103	81.05789474	1.121794872	0.8706467662	1.363636364	78.40537634	86.12061069	0.6797979798	88.67295082	82.63157895	84.64428571	85.39555556	0.25	90.42970297	0.3051282051	0	90.49906542	88.94269663	0.5180672269	84.33850932	0.9287356322	87.62377622	0.944765343	0.625	88.41258278	83.16964286	0.5252252252	0.6329113924	0.3580645161	0.2762430939	0	0	0.5828897338	1.560454545	81.09207317	54.51115538	0.4972868217	81.167	0.4871345029	0.4230769231	0.7299270073	1.165540541	0.6	0.595	0
1468	Chr3	14254562	14256433	0.7	84.236	84.8	4.6625	0	0.4545454545	85.4175	76.98333333	0.6578947368	83.60886076	81.78529412	87.57669903	82.8921875	2.597530864	80.536	2.9336	0.1021428571	84.293	80.64705882	4.901960784	75.25	0.9523809524	83.6893617	0	0	93.30185185	90.668	0	2.408333333	0.8064516129	1.333333333	1.951219512	0.843373494	1.184090909	2.075471698	83.84242424	66.3245283	0.7777777778	82.26129032	1.19	0.564516129	5.263157895	0.4826086957	1.577027027	2.026126126	0.2036585366
1469	Chr3	14287735	14287893	0	0	92.87272727	0	0	0	88.88888889	85.71428571	0	0	90.625	0	0	0	77.97142857	0	0	86.42857143	NA	0	68.9	0	0	0	0	0	85	0	0	0	0	0	0	0	0	6.66	0	0	NA	0	0	0	0	0	0	0
1472	Chr3	14690360	14691561	1.428571429	92.63478261	85.92068966	2.115873016	1	2.083333333	84.802	80.84533333	2.285714286	80.2030303	88.27407407	92.78493151	83.62083333	2.753623188	92.44186047	1.076923077	0	92.81044776	91.76666667	0.7352941176	73.21219512	0	NA	3.214285714	1.513636364	88.36603774	82.42857143	0.7936507937	1.573239437	3.571428571	2.857142857	3.33375	0	1.008536585	0	90.01904762	61.07424242	0.4826086957	89.03684211	1.351351351	0	0.9585365854	3.571428571	1.5625	0	NA
1473	Chr3	14695759	14698369	0.3131578947	88.24029851	82.8840708	0	0.617721519	0.1391666667	87.87173913	85.69396552	0.225	87.7	84.33474576	91.76031746	90.5704698	0.9336206897	86.83425926	0	0	87.40438596	89.1875	0	90.44646465	0.2879194631	NA	1.075949367	0.8450704225	79.84347826	83.4588785	0	0.2775	0	0.3658682635	0.8893258427	0.1333333333	1.798863636	1.076923077	78.61698113	77.06716418	0.8776315789	75.96153846	0	0	0	1.548672566	1.388888889	0.2252252252	NA
1474	Chr3	14718106	14719212	0	94.16507937	84.52571429	0	1.612903226	0.6578947368	92.85636364	92.334	0.846031746	73.88717949	87.92653061	88.05135135	92.10740741	0	88.51190476	1.666666667	0	95.12439024	94.19393939	0	86.21923077	1.726388889	78.07105263	1.388888889	0	92.748	87.86666667	0	0	0.5102040816	0	1.110666667	2.419354839	2.240540541	3.085185185	80.83972603	70.63428571	0.2492537313	93.90487805	0	0	0.2783333333	1.736111111	2.205882353	1.960294118	0
1475	Chr3	14727406	14727495	0	100	100	0	0	0	94.07777778	74.24545455	0	81.48888889	94.7	35.22727273	67.42727273	0	100	0	0	88.33	96.875	1.818181818	59.67	0	100	0	0	74.17	94.4	0	0	0	0	0	0	0	0	83.33333333	48.41818182	0	90	0	0	0	0	0	0	0
1476	Chr3	14749466	14750232	0	0	0	0	0	0	0	80	0	75	0	0	1.470588235	0	75	0	0	100	93.68444444	0	0	0	0	0	0	97.336	0.4464285714	0	0	0	1.785714286	0	0	0	0	0	0	0	0	0	0	0	0	0	0	0
1479	Chr3	15032786	15037452	0.05602240896	86.85568862	86.1602649	0.3905092593	0.09057971014	0.2941818182	83.86486486	90.62808989	0.450997151	84.8628821	82.86821705	82.91639344	88.45799373	0.2339578454	90.11028037	0.3524725275	0.1717525773	93.51314741	90.325	0.3310891089	83.89433962	0.7339449541	83.51270492	0.1312335958	0.3471153846	85.88497653	89.57070064	0	0.2659574468	0.1305882353	0.2575675676	0.1710900474	0	0	0	75.26781609	57.20595238	0.04093137255	76.62954545	0.1555555556	0.5228813559	0.1252609603	0.09881305638	0	0.9255555556	0.6591772152
1480	Chr3	15037554	15039324	0	95.83333333	87.5	0.4545454545	0	0	87.5	86.66666667	0	NA	84.44	79.77142857	90.58253968	1.428571429	93.29268293	0.555	0	88.16521739	95.39148936	0.1449275362	82.9875	0	59.09090909	1.428571429	NA	88.54375	86.90265487	0	NA	NA	0	0	0	0	0	87.96111111	62.10909091	0	61.66	0	0	0	0	0	5	0
1481	Chr3	15040636	15044066	0.9514285714	100	91.27142857	0.3355311355	2	0	85.18181818	89.18510638	0	89.32051282	89.9975	85.68875	86.17428571	0.7142857143	88.18791209	0.3571428571	0	92.69640288	86.0119403	0.1588744589	78.59439252	0	80.18548387	0.5227642276	0.4483870968	82.04736842	86.89679144	0	0	0	0	0.6529411765	1.148275862	0	0	93.33333333	46.94333333	0	80.76923077	0.3047393365	0.1676056338	0.155	0	0	0	0
1484	Chr3	15045677	15048800	0.1752631579	82.66695652	78.09275362	0.425	0	0	90.11705426	85.99099099	0	82.50116279	83.95733333	74.41956522	89.43666667	0	79.95555556	0.1712328767	0	90.01843318	88.69545455	0	82.8057377	0.2272030651	78.82352941	0.0806763285	0	80.49058824	85.3496732	0	0	0	0.1075268817	0	0	0.1401960784	0	72.11515152	50.13658537	0	50.52068966	0	0.06600790514	0	0.3378378378	0.1893939394	1.020408163	0.397761194
1485	Chr3	15137258	15142718	3.711340206	84.41818182	83.79415205	0.9689795918	5.045794393	5.9875	83.51888889	85.75397727	0	NA	84.71393939	87.52727273	85.02894737	0.8626760563	83.06181818	1.165865385	0.8974358974	87.38926829	86.79361702	0.5415162455	84.2591623	0.834375	33.3	1.356589147	0.2427184466	80.06422018	81.40792952	5.978823529	2.678571429	4.420408163	2.272727273	1.173863636	2.116532258	0.9109271523	0.7732057416	85.66353591	61.41572581	1.715234375	81.84018692	1.867219917	1.421582734	0.5434782609	0	1.596168582	3.124264706	0
1486	Chr3	15165791	15169950	0.6976744186	84.52035928	87.31483516	1.020408163	0.4491017964	0.3067484663	93.63921569	89.765625	0.5868544601	89.81290323	90.43760684	92.33411765	88.37817259	0.3137254902	89.49005848	1.166538462	0.8273049645	88.11319444	87.82098765	0.4144278607	85.24015152	0.7431654676	85.8112782	0.3711038961	0.1428571429	87.93450704	83.43846154	0	0	0	0.1399159664	0.3331428571	0.4366812227	0.1908396947	0.8474576271	85.77586207	72.03206522	0.5794701987	82.09130435	0.1041666667	0.5837920489	0.5217391304	0.3311258278	0.8425170068	0.7064516129	0
1487	Chr3	15195319	15195352	0	87.5	NA	0	0	0	82.14285714	100	0	100	93.34	38.88333333	62.5	0	83.33333333	0	0	72.21666667	100	0	100	0	66.7	0	0	68.75	81.2625	NA	0	0	0	0	0	0	NA	89.57142857	82.5	0	81.25	0	0	NA	0	0	NA	0
1488	Chr3	15197403	15197512	0	0	87.2	0	0	0	90.24285714	95.24285714	0	87.5	86.11111111	0	85.14166667	0	40	0	0	46.15384615	34.725	0	93.45714286	0	86.11666667	0	0	81.81818182	96.42857143	0	0	0	0	0	0	0	0	0	0	0	0	0	0	0	0	0	0	0
1489	Chr3	15209553	15209595	0	46.42222222	NA	0	0	0	61.31	100	0	NA	0	0	89.34	0	95.8375	0	0	92.85714286	85	0	80	0	27.78333333	0	0	83.33333333	94.45	0	0	0	0	NA	0	0	0	50	40	0	57	0	0	0	0	0	0	0
1490	Chr3	15223170	15223433	0	3.786363636	0	0	0	0	41.668	0	NA	0	0.7692307692	0	0	0	0	0	0	0	0	0	10.25769231	0	71.94166667	0	0	86.95217391	92.8826087	0	0	0	0	0	0	0.7407407407	0	0	0	0	0	0	0	0.7692307692	0	0	0	0
1491	Chr3	15229596	15233610	0.1298701299	88.246	83.09117647	0.8196721311	0.5162303665	0	89.18211921	85.60813008	0.6612121212	90.53466667	84.80588235	64.96352201	88.20136986	0.1329787234	84.96226415	0.9615384615	0	86.54166667	84.52773109	0	91.1258427	0	81.69570552	0	0	84.23913043	74.95645161	0	0	0	0.1543209877	0	0.9009009009	0.2167630058	0.1623376623	79.69327731	68.05436893	0.1913793103	73.10909091	0.2395683453	0	0.6457364341	0.333125	0	0	0.2642857143
1492	Chr3	15245560	15252434	1.335606061	88.06239316	77.37333333	0.7941828255	1.410136452	1.440697674	83.08916256	90.21487603	0.7121794872	79.87150838	88.07795276	91.3630363	90.5	0.5968152866	82.05128205	0.4547808765	0.5701754386	91.99361702	89.68931298	1.504735376	85.47404844	1.280677966	86.66842105	0.5353413655	0	73.95833333	86.50306122	0.5906060606	3.264109589	1.593398533	1.668292683	0.9734567901	0.7653061224	0.4659292035	0.1470588235	80.82417582	46.27986577	0.8986486486	77.41395349	1.484365782	0.2240310078	1.645384615	0.6475543478	1.27188755	0.5893410853	0.8836982968
1493	Chr3	15259410	15268540	0.3579175705	79.05840979	45.88352941	0.9095238095	1.327078891	1.508011869	64.19189189	92.11478599	0.372706422	64.06105611	85.15112782	74.02997481	51.32564103	0.1428571429	84.45082873	0	0.8558766859	92.05205047	89.70082873	0.5805013928	80.121875	1.651526032	52.50461538	0.1041666667	0.2525252525	75.44	63.07596154	0.2501210654	0.7194244604	0.3472222222	0.9537190083	0.571460177	0.5076142132	0.3875968992	0.371875	59.56201923	47.24886364	1.023773585	66.6009901	0.8362007168	0.6726457399	0.6827868852	0.8254716981	0.5035242291	0.7838709677	0.7638888889
1496	Chr3	15318358	15325323	1.099459459	78.73049645	80.75874126	1.507619048	0.5415	0.9256944444	85.87972973	77.41282051	0.7243478261	77.6119403	84.99279279	87.39491525	82.53076923	0.7989966555	84.04719101	0.9992063492	0.441576087	88.41673004	90.99449838	1.897237569	83.44255319	0.7609137056	81.64409449	1.822839506	0	78.8254902	88.41509434	0.3470238095	0	0.9109289617	0.7227513228	0.9635135135	0.7902325581	2.138970588	1.849238579	75.97061856	68.13855422	0.3678983834	79.73245614	1.082467532	0.87625	0.7567567568	0	2.013574661	2.959055118	0.7936507937
1497	Chr3	15325324	15328333	2.6	87.40754717	89.62394366	1.14109589	0.2840909091	2.5	86.35581395	94.84285714	0	87.93103448	89.7557377	90.96666667	84.57241379	0.8752	82.81343284	0.8280701754	0	88.58137255	88.14042553	1.136363636	88.18636364	0.987654321	81.32533333	1.165048544	1.645783133	81.85294118	76.95689655	0	0.1338235294	0.5555555556	1.702150538	3.429113924	0.9708737864	1.592982456	1.125	86.06	74.90649351	0	80.33837209	0	1.149425287	0	0.350877193	1.966292135	2.179661017	0
1502	Chr3	15515907	15515949	0	100	53.33333333	0	0	0	87.21666667	60	NA	90	94.45	0	87.5	0	100	0	0	NA	91.66666667	0	100	0	70	0	0	69.45	90	0	0	0	0	0	0	0	0	91.11666667	59.58333333	0	100	0	0	0	0	0	0	0
1504	Chr3	15577407	15587264	0.2951699463	89.96147059	85.10833333	0.5653846154	0.6680173661	0.2107925801	84.59245283	89.93563941	1.458134921	85.34867257	85	82.79734513	88.7746988	1.004017217	86.32084507	1.014234875	0	90.11317495	89.58686275	0.7028806584	86.61791045	7.511267606	81.58842975	0.4366812227	1.162368421	89.06948052	91.27583893	0.311588785	0.524494382	0.4675350701	0.7200315457	0.9538677918	0	0.1054676259	0.1547388781	80.06520548	51.95617716	0.4207070707	83.18654971	0.4050980392	0.2392079208	1.100628931	0.7399577167	0.1692063492	0.6849315068	0.5344467641
1514	Chr3	15996272	16000481	0	100	81.24850746	0	0	0	78.57969543	87.95761589	0.7841176471	82.61521739	89.34047619	87.5	73.99086538	0.7	76.40168067	0.3030172414	0.08771929825	79.3	77.41980198	0.3233009709	76.17007299	0.3139013453	84.84009009	0.3270916335	0.2688172043	87.60176471	79.76783626	0	0	0	0	0	0.3968253968	0.1923076923	0.4219409283	83.16956522	59.93738739	0	82.16074074	0	0	0.2572972973	0.2134615385	0.4608294931	0	0.3512048193
1515	Chr3	16005077	16006367	0.3378378378	74.62289157	86.92923077	0	0.25	0	72.63174603	83.66619718	0	82.01842105	66.87142857	75.47619048	NA	2.482978723	79.75737705	1.229508197	0	89.94310345	87.10508475	0	90.44666667	0.7042253521	NA	0	0	79.97333333	67.12816901	0.4215189873	0	0	0	0	0	0	0	86.34444444	67.7640625	0	74.07428571	0.226984127	0	0	0.574137931	0	0	66.66666667
1517	Chr3	16142638	16144525	0	62.5	89.34366197	0	0	0	78.94736842	65	0	69.45	87.63181818	80	83.11333333	0	73.36363636	0	0	85.73466667	90.60759494	0	0	0.2256756757	66.66923077	0.7393939394	0	79.2245614	NA	0	0	0	0	0	0.2597402597	0	1.665	40	66.14375	1.494871795	60	0	0	0	0	0.6666666667	2	0
1522	Chr3	16288290	16288416	0	98.4375	82.56666667	0	0	0.9277777778	90	100	0	94.44444444	86.50625	74.70588235	85.83333333	0	91.6625	0	0	87.5	78.57142857	0	67.02857143	0	86.46875	0	0	85.78823529	100	0	0	0	0	0	0	0	0	89.10714286	33.33333333	0	74.86666667	0	0	1.923076923	0	0	0	0
1523	Chr3	16338838	16341915	4	75	100	0	1.086956522	1.176470588	24.4625	100	0	10	NA	47.75263158	83.33333333	0.625	78.76571429	1.280769231	2.103125	89.11529412	92.33584906	0	41.665	0	8.333333333	0	0	12.22	NA	0	0	0	0	0	NA	0	0	25	40.61875	0	12.5	NA	3.571428571	0	0	0	0	NA
1525	Chr3	16390539	16390679	0	29.82631579	0	0.8695652174	0	0	60.41	67.36666667	0	51.675	36.11111111	0	0	0	56.40769231	0	0	60.84	51.835	0	52.30769231	0	52.72727273	0	0	24.24545455	82.5	0	0	0	0	0	0	0	0	42.06190476	53.09230769	0	NA	0	0	0	0	0	0	0
1527	Chr3	16497792	16501163	0	28.46293706	33.0728972	1.028395062	0.1982142857	0	93.43535354	34.73551402	0	14.31195652	33.20793651	36.14379085	18.66692308	0.1077419355	68.71711712	0.9230769231	0.4624277457	92.13361345	90.00434783	0.2702702703	25.07264957	0	37.95944056	2.698561151	3.662637363	84.90566038	37.32530864	0	0	0	0	0	0	0	0	9.42	15.57054264	1.239880952	0	0.3597122302	0.3623188406	1.242236025	0	0.3496503497	0	3.827472527
1528	Chr3	16501164	16501427	0	50	90	0	0	0	80.2	77.75	0	66.42857143	69.375	82.15384615	79.99677419	0	NA	1.11	0	88.19583333	81.48333333	2.041935484	80.48214286	0	59.49677419	0	0	72.3173913	74.79655172	0	0	NA	0	0	2.22	0	1.538461538	56.40769231	40.625	0	60	1.290322581	2.82	0	0	0	3	0
1529	Chr3	16510719	16512935	3.703174603	81.4921875	87.11195652	3.117647059	2.108860759	1.388888889	84.90704225	75.50722892	0.9954545455	73.71964286	82.53561644	85.50543478	83.46	3.473333333	82.66375	1.244303797	0.3964285714	89.22676056	80.74268293	1.227631579	82.51704545	1.723595506	79.97301587	2.683050847	2.959701493	83.9890411	82.09081633	0	0	0	0	2.864197531	2.522972973	2.330107527	1.340816327	84.64021739	77.55555556	0	85.6	2.777777778	1.436082474	1.375	1.448913043	3.849484536	11.2245614	0.5
1530	Chr3	16535230	16535806	0	89.14411765	81.81818182	0	0	0	91.72962963	89.86086957	0	65	27.93809524	NA	89.28823529	0	100	0	0	89.62727273	97.6826087	0.9090909091	83.33571429	0	91.43142857	0	0	81.37647059	85.96315789	0	0	0	0	0	0	0	0	80.77692308	49.936	0	54.16428571	0	0	0	0	0	NA	0
1531	Chr3	16542488	16542618	0	83.89166667	80.7125	0	0	0	77.60625	96	0	88.33333333	40.90909091	77.42307692	82.60625	0	90.48571429	0	0	92.78	76.83	0	82.8125	0	77.56153846	0	0	80	81.81818182	0	0	0	0	0	0	0	0	71.20909091	33.85625	0	62.5	0	0	0	0	0	0	0
1532	Chr3	16550982	16552264	0	57.5425	65.103125	1.71025641	0	0	78.42162162	77.11866667	0	79.72786885	65	64.01923077	73.56170213	0	56.79074074	0.5387096774	0	69.23230769	65.54777778	0	91.66785714	0	80.19565217	0	0	47.55	62.73333333	0	0	0	0	0	0	0	0	69.44166667	66.965	1.009090909	68.15	0	0	0	0	0	2.702702703	0
1534	Chr3	16555829	16556600	1.666666667	97.72727273	88.17	0	1.923076923	0	62.5	76.47058824	0	76.76470588	73.93684211	NA	70.72608696	0	61.23157895	0	0	78.44333333	79.25333333	0	88.335	0	50	0	0	81.48333333	54.415	0	0	0	1.752631579	0	0	0	0	58.92352941	70.58333333	0	77.60625	0	0	0	0	0	NA	0
1536	Chr3	16588918	16593277	0.2205298013	89.70384615	87.24087591	0.9328	0.5088888889	2.696850394	85.46541353	NA	0.4988023952	84.69065421	83.96666667	89.27833333	87.85915493	2.415217391	83.15086207	0.9615384615	0	87.884	90.07640449	1.381081081	83.75096154	1.875	88.19310345	NA	NA	100	86.61304348	0.1428571429	0.8097222222	1.030927835	2.466447368	1.948251748	0.7452631579	1.155844156	1.244827586	86.59693252	66.27978142	1.808527132	80.28181818	0.6172839506	1.43203125	0.2873563218	0.644198895	0.8329411765	1.020408163	0.6036231884
1537	Chr3	16600716	16601315	0	85.2125	75.75909091	2.631578947	1.470588235	0	90.77	78.59705882	0	85.41875	100	10.32222222	85.68823529	0.5405405405	80.33333333	1.25	0	81.08846154	80.03666667	0	83.165	0	71.336	0	0	82.69615385	79.49230769	0	0	0	0	0	0	0.4651162791	0	90	45.66341463	0	86	0	0	6.666666667	0	0	0	NA
1538	Chr3	16603540	16604442	0	87.28723404	0.3773584906	0	0.2918367347	0	91.85681818	87.55882353	0	81.17647059	86.35135135	0	90.69607843	0	84.31818182	0	0	90.96111111	78.47142857	0.3711111111	82.71956522	0	88.04117647	0	0	88.98695652	91.19142857	0	0	0	0	0	0	0	0.7928571429	76.97179487	53.03255814	0	89.80697674	0	0	0	0	0	0	NA
1539	Chr3	16635574	16637007	0	79.4010989	58.325	0.5203125	0.5729166667	0.1887640449	93.26071429	91.41515152	NA	NA	92.709375	93.93846154	88.50657895	0	87.36451613	0	0	86.7	81.38095238	0	81.4	0	92.17272727	0	0	85.47536232	77.335	0	0	0.1011111111	0	0.5555555556	0	0.4494382022	0.3483146067	89.15479452	65.83595506	0	92.65	0	0	0.3125	NA	0	0	0
1540	Chr3	16637294	16641743	0.2986547085	85.38516746	91.17941176	0.1838235294	0.1256281407	0.207253886	86.08375	78.81875	NA	72.21666667	82.3	90.41885246	89.02624113	0	84.45340909	0	0.2102803738	89.93174603	90.33043478	0	91.8627907	0	81.16086957	0.185	0.07396449704	88.30254237	87.67179487	0.5376344086	0	0.5034090909	0.3211009174	0.3892523364	1.514545455	0.7617142857	0.4545454545	85.63043478	56.44969325	0.09615384615	81.54307692	0	0	0.5244755245	0	1.189285714	0	1.14109589
1541	Chr3	16641961	16647511	0.3200704225	86.87621145	85.8490566	0.3347280335	0.4892857143	0.3953191489	85.0225	98.71794872	0	72.22222222	84.934	88.246875	88.06565657	0.625	86.05460526	0.8247524752	0.29296875	89.39527897	85.22740385	0.4566210046	87.73194444	1.585365854	90.86129032	0.7150214592	1.361581921	91.44438202	87.5021978	0.08167938931	0.5319148936	0.6207446809	0.6198347107	0.3916981132	1.098901099	0.6679324895	0.637704918	83.50765027	59.80955056	1.142666667	86.22992701	0.6036231884	0.6519553073	1.057360406	14.28571429	0.6756756757	0.6224299065	1.807228916
1551	Chr3	16809029	16814357	0	64.91052632	81.26778523	0	0	0	85.46235294	87.13935484	0.6787330317	87.13164557	34.725	86.59631336	83.86108787	1.041517857	80.61415094	1.020574163	0.5656108597	86.60591716	91.2811828	0	82.44068966	0	37.5	0.3092827004	0.2392344498	82.81094527	30	0	0	0	0	1.470588235	0.9756097561	1.327433628	2.278915663	78.62984293	60.65485075	1.07625	77.32137931	0	0	0	0.7389162562	1.666666667	0.2617801047	0.5586826347
1555	Chr3	16934156	16935687	0	77.76734694	86.43387097	0	0	0	84.332	91.25479452	0	91.20967742	92.1875	89.62424242	83.3056338	1.8225	85.86363636	0	0	90	86.37142857	0	89.85909091	0	89.92898551	0	0	87.038	86.30410959	0	0	0	0	0	0	1.012658228	1.797368421	83.09672131	78.09879518	0	84.34852941	0.5	0	0	0.444	0	0	0
1557	Chr3	16943293	16944033	0	93.646875	90.18518519	0	0	0	86.15238095	85.21612903	0	62.25882353	67.70833333	NA	85.26428571	0	82.41111111	0	0.78125	82.63076923	85.92413793	0	89.68571429	0	83.41290323	0	0	68.3	80.72105263	0	0	0	0	0	0	0	0	81.96	64.64545455	0	85.95357143	0	0	0	0	3.05	NA	0
1564	Chr3	17105928	17108595	1.14673913	85.89719101	91.53650794	0.843373494	0.9693467337	0.272327044	80.17283951	82.47154472	0.5554545455	76.87011494	79.236	87.08684211	85.22121212	2.060869565	78.98699187	0.8706896552	0.8403361345	82.11574074	87.08409091	0.8962264151	81.81962617	0.95	82.85802469	0	0	75.27096774	86.4625	0.3888888889	0.5452830189	0.849068323	0.6720430108	4.088235294	1.194949495	1.17107438	0.826446281	76.99545455	57.82330097	0.9110091743	78.53157895	0.2631578947	0.7390804598	1.208695652	0.3827586207	1.605504587	0.343	0
1571	Chr3	17298641	17300253	1.170175439	78.61395349	68.15862069	0	0	0	78.46875	81.99215686	0	82.28518519	75.69298246	78.31428571	80.50793651	0	80.86	0	0.9644736842	85.415625	85.0525	0	82.87222222	0	85.18611111	0	0	75.09130435	83.33636364	0	0	0	0	0.3125	7.857142857	0	0	83.05121951	72.71395349	0.350877193	90.79473684	0	0	1.85	0	0	0.7954545455	0
1572	Chr3	17335001	17335170	0	90.61578947	94.45	0	0	0	92.85714286	88.52941176	1.315789474	87.5	96.42857143	60.83333333	100	0	91.26666667	0	0	100	89.44	0	100	0	98.57142857	0	0	93.42105263	95	0	0	0	0	0	NA	0	0	78.20769231	39.58125	0	88.88888889	0	0	0	0	0	0	0
1576	Chr3	17392178	17395391	0.2332	83.99666667	NA	1.5625	0.03446969697	0.4817142857	75.31796875	NA	0	100	94.44444444	50	86.95286344	0	82.82695652	0	0	89.50208333	89.96	0	85	0	80.87407407	0	0.2617801047	83.72325581	71.01521739	0.4366812227	0.2808988764	0.1792114695	0.09206896552	0.2264604811	0	0.2822580645	0.0531598513	75.1855814	61.89727626	0.253164557	79.30110497	0	0	0	0	1.724137931	0.9109375	0
1580	Chr3	17429722	17432255	0	84.68979592	77.1	0	0	0	86.90408163	85.97666667	0	82.64583333	81.25	88.88888889	92.18076923	0	90.77857143	0	0	93.69052632	92.04285714	0	74.24545455	0	91.97407407	0.4897058824	0	90.86129032	90.98571429	0	0	0.7462686567	0	0	0	0	0	91.84819277	69.99466667	0	81.25	0	0	0	0	0	0	0
1581	Chr3	17432271	17437972	0	82.88636364	81.48518519	0	0.1351351351	0	85.24662162	82.11810345	0	83.02903226	61.45833333	62.21346154	81.30571429	0	84.48690476	0.7568181818	0	86.7525	85.77181818	0	70.99259259	0	80.95238095	0.37	0.1851851852	84.76764706	69.07926829	0	1.294736842	0	0.1488095238	0	1.530612245	0	0.568902439	83.68960396	57.01930693	0	80.07280702	0.444	0	0	0	0	0	0
1584	Chr3	17628339	17628380	0	41.65	0	0	0	0	50	80.34	0	83.33333333	NA	0	37.5	NA	61.1	0	0	100	100	0	100	0	0	0	0	37.5	33.33333333	0	0	0	0	0	0	0	0	0	0	0	10	0	0	NA	0	0	0	0
1585	Chr3	17630787	17630827	0	87.1625	69.04285714	0	0	0	NA	NA	0	50	0	0	0	0	91.675	0	0	100	95.04285714	0	66.25	0	50	0	0	NA	71.42857143	0	0	0	0	0	0	0	0	60.825	48.3375	0	83.33333333	0	0	0	0	0	0	0
1589	Chr3	17672674	17672748	0	50	0	0	0	0	100	40	0	76.2	66.675	0	0	0	100	0	0	83.35	96.52857143	0	0	0	0	0	0	100	100	0	0	0	0	3.575	0	0	0	66.675	48.65714286	0	39.575	0	16.65	0	0	0	0	0
1590	Chr3	17676061	17676156	0	100	92.14	0	0	0	82.41111111	93.75	0	92.85714286	94.17	74.575	50.17	0	100	0	0	NA	92.67	0	97.22222222	0	93.33333333	0	0	75	95.5	0	0	0	0	0	0	0	0	21.425	29.44	0	40	0	0	0	0	0	0	0
1591	Chr3	17728607	17728930	0	100	80.51538462	0	0	0	84.36153846	100	0	90.28333333	93.75	98.68421053	90.78	2.631578947	93.64444444	0	0	90.975	88.42	0.7352941176	83.53333333	0	75	0	0	91.66842105	52.22222222	0	0	0	0	0	0	0	0	89.31	90.27777778	0	94.79375	0	0	0	0	0	0	0
1592	Chr3	17730079	17731245	0	91.84054054	89.04666667	0.641025641	0.7590909091	0.7239130435	87.23947368	87.74666667	0	82.69615385	73.82592593	85.44166667	87.61956522	5.976595745	80.68148148	0.4761904762	1.233333333	86.87631579	85.00384615	4.020689655	89.795	1.904347826	92.00285714	0	1.021428571	87.36923077	90.6030303	0	0	0	0.7045454545	5.306818182	5.4	3.134146341	0	82.54736842	92.34047619	2.177272727	67.97391304	2.927027027	4.561904762	5.357142857	0	0	3.333333333	0
1597	Chr3	17983272	17983743	1.958823529	67.70625	89.6875	3.761538462	4.545454545	1.074193548	72.42272727	89.39545455	1.470588235	78.68333333	NA	85	54.77142857	1.619444444	80.57	3.86097561	1.5625	86.84210526	89.16666667	4.166666667	94.25517241	25	71.42857143	2.382142857	0.9259259259	86.90714286	91.54634146	1.11	8.333333333	0	1.379310345	3.045714286	2	0	0	95.37222222	82.34782609	4.009375	96.67	3.176190476	2.5	1.81	0.9259259259	4.166666667	0	4.303225806
1601	Chr3	18076952	18077006	0	91.5	0	0	0	0	68.52222222	95.55555556	0	89.5875	100	30	86.42	0	80.5	0	0	78.57142857	91.33	1.43	75	0	96	0	0	100	94.67	0	0	0	NA	0	0	0	0	0	9	0	5	0	0	0	0	0	0	NA
1604	Chr3	18285822	18285883	0	91.66666667	100	0	0	0	95.83333333	100	0	100	100	58	88.33333333	0	100	0	0	100	100	0	NA	0	68.88333333	0	0	76.25	100	0	0	0	0	0	0	0	0	100	100	0	100	0	0	NA	0	0	0	0
1605	Chr3	18319900	18319949	0	88.9	100	0	0	0	NA	0	0	NA	37.5	0	45	0	100	0	0	50	100	0	100	0	50	0	0	100	75	0	0	NA	0	NA	0	0	0	87.5	56.675	0	100	0	0	0	0	0	0	0
1607	Chr3	18359569	18360740	0	17.60697674	5.631081081	0	0	0	81.33376623	2.769230769	0	74.80697674	13.88846154	81.17444444	13.60746269	0	51.49253731	0	0	74.56935484	73.2828125	0	7.640449438	0	5.551685393	0	0	0	9.496511628	0	0	0	0	0	0	0	0.6024096386	4.15	4.16627907	0	9.568518519	0	0	0.6578947368	0	0.3505263158	0	0
1610	Chr3	18581169	18581231	0	93.75	94.45	0	0	NA	95.24285714	100	0	NA	93.34	40.625	72.8125	0	89.28571429	0	0	100	88.75	0	73.34	0	0	0	0	0	90.28333333	0	0	0	0	0	0	0	0	87.5	67.25	0	93.75	0	0	NA	0	0	0	0
1611	Chr3	18584713	18585531	0	0	0	0	0	3.027272727	13.84615385	85.5	0	27.8483871	2.083333333	4.545454545	81.43658537	0	67.3625	0	0	79.80384615	80.69583333	0	0	0	NA	0	0	0	2.380952381	0	0	0	0	0	0	0	0	0.8	0	0	0	0	0	0	0	NA	0	0
1615	Chr3	18653344	18655214	0.4761904762	91.60566038	82.8125	2.272727273	0	0	89.46521739	90.87380952	0	84.22857143	87.50416667	87.64605263	90.98235294	0	89.43142857	0.462962963	0	94.07894737	93.16410256	1.785714286	96.19782609	0	86.62432432	0	0	88.63636364	70.00285714	0	0	0	0	0	0	0	0	88.60322581	82.70697674	0	95.25517241	0	0	0	0	0	0	1.111111111
1617	Chr3	18728569	18728636	0	25	20	0	0	0	77.0875	0	0	NA	0	0	81.25	0	12.5	NA	0	50	75.0125	0	0	0	0	0	0	0	8.333333333	NA	0	0	NA	0	0	0	0	25	70	NA	75	0	0	0	NA	0	3.7	0
1619	Chr3	18776952	18777118	0	77.38571429	100	0	0	0	93.81428571	96.36363636	0	96.36363636	93.75	76.04375	72.91666667	0	77.77777778	0	0	95.83333333	89.79375	0	81.20909091	0	90.04375	0	0	80.55833333	81.875	0	0	0	0	0	0	0	0	95.83571429	51.22727273	0	97.225	0	0	0	0	0	0	0
1620	Chr3	18830852	18831924	NA	83.33333333	90.90909091	0	NA	0	78.49333333	85.20833333	0	0	90	76.48928571	77.19473684	0	70	0	0	88.21794872	92.35833333	0	33.33636364	0	87.240625	0	0	25	79.16666667	0	0	NA	NA	0	0	0	0	44.44444444	29.62222222	0	NA	0	0	0	2.380952381	0	0.3033333333	0
1621	Chr3	18859994	18861181	3.333333333	86.665	87.5	1.958823529	0	0	92.5483871	92.85714286	4.166666667	72.72727273	92.08333333	NA	86.10833333	0	92.30769231	1.176470588	2.272727273	86.37058824	68.23125	3.7	82.22	0	54.16666667	NA	NA	100	73.275	0	0	0	0	0	0	2.586206897	3.125	85.51304348	54.01034483	0	76.47307692	2.257894737	1.739130435	0	0	0	NA	0
1622	Chr3	18864305	18864734	0	26.82222222	96.67	2.631578947	0	0	95.18333333	87.56153846	1.388888889	89.61176471	0	0	89.51176471	1.715	88.46153846	0	0	93.11333333	94.96153846	0	94.66	0	91.48333333	0	0	100	86.53846154	0	0	0	0	0	0	0	1.25	94.8	79.95294118	0	89.72222222	6.25	0	1.25	0	1.958823529	0	0
1623	Chr3	18885549	18887553	0.4111111111	89.82777778	NA	1	0	0	100	85.6390625	0	83.33461538	91.02769231	91.43389831	92.69454545	0	83.25365854	0	0	88.71571429	84.72758621	0	89.28571429	1.151685393	100	0.3125	0	83.59148936	87.06046512	0	0.6283018868	0	0	0.2127659574	8.325	0	0.6849315068	88.49791667	59.62643678	0	73.08909091	0	0.4032258065	0	0	0	1.207246377	0
1625	Chr3	18937350	18937394	0	NA	66.66666667	0	0	0	66.66666667	92.5	0	88.88333333	100	0	86.11666667	0	50	0	0	61.11666667	77.78333333	0	27.78333333	0	44.43333333	0	0	90.26666667	87.5	0	0	0	0	0	0	0	0	62.5	23.72	0	62.5	NA	8.333333333	0	0	0	0	0
1626	Chr3	18981453	18981496	0	86.4625	0	0	0	0	81.6	79.18333333	0	88.75	0	0	67.7	0	50	0	0	100	90.71428571	0	52.38571429	0	100	0	0	0	78.5875	0	0	0	0	0	0	0	0	0	0	0	0	0	0	0	0	0	0	0
1627	Chr3	19062502	19062542	0	67.58888889	50	0	0	0	73.5	76.33	0	73	100	40	55.34	0	97.5	0	0	88.9	91.66666667	0	88.33333333	0	88.1	0	0	40	79.47	0	0	0	0	0	0	0	0	22.5	35.17	0	25.24285714	0	0	NA	0	0	0	0
1628	Chr3	19088155	19088929	16.66666667	95.2	82.05384615	0	0	0	88.29189189	86.84210526	0	87.50625	96.31578947	86.76470588	93.65833333	0	92.03043478	0	0	90.936	93.72714286	0	92.484375	0	92.1875	0	0	90.55918367	80.55555556	0	0	0	0	0	0	0	0	90.22142857	81.53466667	0	87.54166667	0	0	0	0	0	0	0
1629	Chr3	19142929	19143180	0	100	85.94375	0	0	0	70.14166667	94.6375	0	88.6875	83.05555556	91.11333333	85.1	0	86.25	0	0	97.14285714	85.4125	0	70.45454545	0	81.57222222	0	0	88.88888889	67.34	0	0	0	0	0	0	0	0	90.74444444	69.7875	0	89.21176471	0	0	NA	0	0	0	0
1631	Chr3	19309115	19309156	0	83.325	80	0	0	0	60	26.38333333	0	66.66666667	100	0	95	0	75.025	0	0	100	86.1	0	52.76666667	0	59.16666667	0	0	85.55	33.34	0	0	0	0	0	0	0	0	97.61666667	48.15	0	87.5	0	0	0	0	0	0	0
1632	Chr3	19409634	19409680	0	0	0	0	0	0	95	72.23333333	0	66.66	17.14	0	0	0	25	0	0	30	34.38571429	0	0	0	0	0	0	0	90	0	0	0	0	0	0	0	0	65	60.66	0	64.81111111	0	0	0	0	0	0	0
1638	Chr3	19621920	19623428	0	92.35294118	95.83333333	7.435294118	1.333333333	0	76.04680851	94.75555556	0	95.98888889	96	95.83214286	77.31666667	13.19166667	85.21621622	0	0.6403846154	86.96176471	85.60163934	2.875806452	90	5.282926829	91.74210526	0.89375	1.585714286	93.94090909	86.22096774	0	0	0	0	10.87368421	1.513636364	10.78235294	2.272727273	90.28333333	78.82083333	0	93.475	4.164814815	5.748	8.38852459	0	1.666666667	16.06363636	0
1640	Chr3	19704987	19705035	0	74.51666667	0	0	0	0	100	86.4625	0	88.1	0	0	91.275	0	37.0875	0	0	35	48.75	0	96.42857143	0	86.5125	0	0	97.21666667	87.5	7.2875	0	0	0	0	0	0	0	25	13.75	0	28.75	0	0	0	0	0	0	0
1641	Chr3	19709913	19709993	0	0	0	0	0	0	95	NA	0	100	83.33333333	0	31.25	0	100	0	0	100	95.8375	0	80	0	23.2125	0	0	45.8375	0	0	0	0	0	0	0	0	0	92.5	50	0	100	0	0	0	0	0	0	0
1643	Chr3	19834801	19834870	0	93.75	100	0	0	0	67.6	63.125	0	100	100	36.67	86.91428571	0	100	0	0	91.675	97.77777778	0	75	0	90	0	0	100	80	0	0	0	0	0	0	0	0	68.57142857	33.31428571	0	100	0	0	0	0	0	0	0
1646	Chr3	20217111	20217193	0	0	86.68	0	0	0	88	0	0	0	0	0	0	0	80.95714286	0	0	78.57142857	78.2	0	0	0	0	0	0	0	93	0	0	0	0	0	0	0	0	0	0	0	0	0	0	0	0	0	0	0
1648	Chr3	20322574	20322655	0	100	88.88888889	0	0	0	94.44444444	98.57142857	0	100	100	96.39	96.67	0	88.88888889	0	0	93.34	87.5	0	80.95714286	0	78.33	0	0	93.34	94.17	0	0	0	0	0	0	0	0	100	58.88	0	48.33	0	0	0	0	0	0	0
1651	Chr3	20491924	20491999	0	83.33571429	86.66666667	0	0	0	78.57142857	75.59285714	0	15.475	42.42727273	0	36.66428571	0	21.42857143	0	0	39.02857143	38.63636364	0	71.20909091	0	39.68571429	0	0	70.83333333	96.3	0	0	0	0	0.6666666667	0	0	0	75.59285714	47.62142857	0	48	0	0	0	0	0	0	0
1652	Chr3	20600184	20600486	0	4.384210526	0	0	0	0	21.856	45.83333333	0	70.15	17.8	0	4.082142857	0	24.23636364	0	0	49.40714286	55.97142857	0	83.336	0	6.665	0	0	17.24782609	24.388	0	0	0	0	0	0	0	0	0	2.1875	0	1.665	0	0	0	0	0	0	0
1653	Chr3	20600565	20600708	0	0	15.68823529	0	0	0	75.93684211	88.46153846	0	44.44166667	0	0	19.26363636	0	45.07272727	0	0	71.3	51.10833333	0	83.17619048	2.631578947	25.835	0	0	22.72727273	63.1	0	0	0	0	0	0	0	0	0	0	0	12.5	0	0	0	0	0	0	0
1655	Chr3	20680749	20680848	0	68.18181818	15.55333333	0	0	0	71.9125	71.11333333	0	69.8	66.66666667	0	72.72727273	0	14.64166667	0	0	0	12.5	0	42.30769231	0	25	0	0	40.74444444	67.1375	0	0	0	0	0	0	0	0	80.7125	55.55833333	0	33.33333333	0	0	0	NA	0	0	0
1656	Chr3	20682563	20682615	0	81	85.55	0	0	0	75	71.20909091	0	88.9	82.5	48.8	71.5	0	56.95	0	4.166666667	70	77.27272727	0	66.67142857	0	70.7	0	0	66.21818182	52.775	0	0	0	0	0	0	0	0	61.39166667	38.19166667	0	50	0	0	0	0	0	5.83	0
1657	Chr3	20786663	20788507	0	100	100	0	0	0	75	71.53846154	0	41.66666667	63.34	78.86315789	54.16666667	0	73.46578947	0	1.735416667	77.85869565	79.27234043	7.5	41.65	0	68.22142857	7.5	2.378571429	76.44666667	82.42	0	NA	0	0	0	0	0	0	78.57142857	83.33333333	0	100	12.5	4.545454545	0	2.222222222	8.325	9.411764706	0
1658	Chr3	20875318	20876479	0.7645833333	81.22424242	91.66521739	1.820930233	0	1.332	89.0175	77.46190476	0.4807692308	76.50645161	85.58333333	91.75	91.0725	3.382352941	85.1	0.925	0.5555555556	92.92682927	86.45833333	2.272727273	77.42121212	0	78.86875	2.245652174	0.286	91.64545455	86.11315789	0	0	1.983333333	0	2.5	2.555319149	0.9782608696	2.035416667	81.16363636	75.15	1.111111111	70.36875	0	0	2.192105263	0	1.240425532	3.64375	0
1661	Chr3	20936598	20936673	0	59.09090909	0	0	0	0	0	0	0	80.55833333	0	0	54.175	0	76.39166667	0	0	80	58.3375	0	49.30833333	0	70.83333333	0	0	50.275	77.41666667	0	0	0	0	0	0	0	0	52.63333333	26	0	66.66666667	0	0	0	0	0	0	0
1663	Chr3	21081001	21081051	0	93.15	75	0	0	0	80.56666667	92.75	0	100	88.88333333	70	100	0	60	0	0	60	58.34	0	91.66666667	0	55.1	0	0	75	93.34	0	0	0	0	0	0	0	0	100	62.125	0	100	0	0	0	0	0	0	0
1664	Chr3	21181352	21181663	0	82.04615385	72.47142857	0	0	0	82.22	0	0	100	84.24545455	0	50.275	0	11.67	0	0	0	0	0	78.7	0	87.7125	0	0	81.53846154	61.8	0	0	0	0	0	0	0	0	70.55833333	39.51428571	0	68.18181818	0	0	0	0	0	0	0
1665	Chr3	21254369	21254422	0	69.4	51.58333333	0	0	0	76.875	79.86666667	0	3.027272727	80.3	0	49.95833333	0	12.03333333	0	0	6.818181818	4.858333333	0	65.475	0	25.83	0	0	75.75454545	2.775	0	0	0	0	0	0	0	0	25	45.33333333	0	45.825	0	0	0	0	0	0	0
1667	Chr3	21436372	21437323	0.575862069	41.17647059	76.24081633	NA	0	0	NA	53.33333333	0	82.95	64.95151515	60.7137931	64.28518519	0	82.34909091	0	0	66.93125	77.18333333	0	80.67962963	0	NA	0	0	NA	71.41355932	0	0	0	0	0	0	0	1.189285714	85.01315789	62.7	0	82.61904762	0	0	NA	0	0	1.351351351	0
1668	Chr3	21530219	21530271	0	0	74.18	0	0	0	77.77777778	100	0	NA	64.53	76.09	94.64	0	100	0	0	70.83	67.5	0	0	0	91.5	0	NA	0	63.32857143	0	0	0	0	0	0	0	0	93.34	70.91	0	86.11666667	0	0	0	0	0	0	4
1669	Chr3	21552081	21552729	0	92.89285714	77.45294118	1.5625	0	0	85.14782609	93.05416667	0	90.94375	80.52631579	90.25769231	84.96666667	2.010344828	85.68823529	1.943333333	1.3875	94.11764706	73.71176471	3.966666667	77.93809524	5.284848485	84.97727273	1.290322581	11.72592593	87.20357143	75.76363636	0	2.692307692	0	2.592592593	2.142857143	2.941176471	4.167857143	6.065625	91.99310345	80.55185185	1.447826087	85.004	8.331818182	12.5	4.166666667	0	2.775	6.818181818	0
1670	Chr3	21670016	21670076	0	70.28333333	44.45	0	0	0	97.21666667	62.5	0	91.66666667	88.9	0	84.75714286	0	62.5	0	0	85.71428571	88.33333333	0	0	0	32.78333333	0	0	66.66666667	33.34	0	0	0	0	0	0	0	0	0	0	0	0	0	0	0	0	0	0	0
1671	Chr3	21694188	21694963	0	95.24285714	81.34	0	0	0	72.21666667	85.71428571	0	83.33333333	83.33333333	80	75.11333333	0	86.27647059	0	0	76.66875	87.58461538	0	83.33333333	0	100	0	0	50	NA	0	NA	0	0	0	0	0	0	100	0	0	NA	0	0	0	0	0	0	0
1673	Chr3	21755469	21755521	0	0	0	0	0	0	100	NA	0	0	0	0	0	0	66.66666667	0	0	90	80.5	0	0	0	0	0	0	0	83.325	0	0	0	0	0	0	0	0	74.98333333	48.14444444	0	76.66	0	0	0	0	0	0	0
1676	Chr3	22002238	22003090	0	88.11081081	96.36545455	0.5	0.8474576271	0	89.18787879	91.8775	0	88.79333333	90.13333333	92.702	89.93773585	1.057142857	91.66825397	0	0	94.82162162	94.816	1.136363636	85.436	0.9590909091	85.94	0	0.3763157895	91.13617021	93.45714286	0	0	0	0	1	0.3278688525	1.384615385	1.436206897	92.64705882	81.72380952	0.390625	93.79090909	1.063829787	1.640909091	2.788461538	0	0.3389830508	0	1.538461538
1680	Chr3	22222171	22229621	3.375634518	61.2646789	4.588392857	0	3.636363636	2.533108108	7.541101695	16.94530612	0	9.976076555	6.125592417	1.175347222	2.204230769	0.5552845528	3.888888889	0.08652849741	0	5.665258216	4.404395604	0.2	7.034684685	0	8.31984127	0.05335820896	0	4.886792453	11.16032389	1.306535948	2.812738854	2.991812865	3.014583333	3.934444444	0.1024590164	0.1444043321	0	1.637860082	1.194166667	0	2.164502165	0.07877358491	0	0	0.1121076233	0	0.2035555556	0
1681	Chr3	22232208	22242000	0.4928994083	20.46742424	12.64509091	0.3755339806	0.4132231405	0	84.42077295	79.14072398	0.6612326044	82.71510417	NA	5.275899281	63.1943734	0.1852140078	56.03333333	0.685	0	86.80595611	85.38221024	0.106446281	80.04473684	0	66.80106007	0.202184466	0.1336898396	8.083898305	53.31102236	0	0	0	0.2395683453	0	0.2413084112	0.6377567141	0.4526923077	33.37272727	27.20108499	0.3712669683	38.66386768	0.2075134168	0.1726384365	0.3356766257	0.6163021869	0.0442700157	0	0
1683	Chr3	22290329	22290373	0	0	70	0	0	0	100	85	0	53.33333333	77.78333333	61.66666667	36.81666667	0	91.66666667	0	0	70	77.36666667	0	0	0	90	0	0	88.9	89.28333333	NA	NA	0	0	0	0	0	0	85.7	40.56666667	0	43.33333333	0	0	0	0	0	0	0
1685	Chr3	22312481	22312559	0	0	0	0	0	0	77.60625	69.375	0	87.0875	0	0	23.75	0	0	0	0	0	0	0	0	0	88.88888889	0	0	75	0	0	0	0	0	0	0	0	0	75.55333333	64.01	0	69.05	0	0	0	0	0	0	0
1686	Chr3	22364901	22366859	0.6849315068	75.43939394	80.01830065	0	0.17875	0.6403846154	71.53103448	63.33058824	0	62.98333333	73.40175439	76.601	68.76181818	0	62.93181818	0.2205298013	0	59.2	63.22352941	0	73.65133333	0	80.60103093	0.1479289941	0	82.81048387	60.20569106	0	0	0.2197802198	0	0	0	0.1234567901	0	61.77416667	33.04166667	0.225	53.40789474	0	0.1144	0	0.390625	0.3752873563	0	0
1687	Chr3	22372044	22373059	0	79.63333333	67.03043478	0	0	0	60.4125	58.33333333	0	66.65	100	87.14285714	70.8375	1.612903226	78.33333333	0.715	0	81.81818182	81.43142857	0	91.11111111	0	73.34	1.785714286	0	83.69565217	53.34	0	0	0	0	0	0	0	0	80	70	0	NA	0	0	0	0	1.315789474	7.142857143	0.7407407407
1689	Chr3	22491210	22491274	0	0	0	0	0	0	56.67142857	0	0	33.33333333	93.75	0	0	0	100	0	0	89.5875	81.2	0	NA	0	72.61428571	0	0	70.825	0	0	NA	0	0	0	0	0	0	23.81428571	12.96666667	0	0	0	0	0	0	0	0	NA
1693	Chr3	22555758	22562625	2.144827586	86.23212121	8.0760181	0.1322751323	1.087261146	1.830392157	3.294416244	NA	1.90308642	71.94503311	59.12275449	0.5028806584	62.67813953	1.095854922	10.52857143	0.2549180328	0	6.91761658	8.144933921	0	76.29090909	0.9234939759	83.65478723	0.1315789474	0.1488095238	5.634355828	5.896698113	0.9314685315	3.02992126	1.433606557	2.39691358	4.290751445	0	0	0	4.110185185	0.3013574661	2.044927536	0.9900990099	0	0.1436781609	0	1.712777778	0	0	1.285714286
1698	Chr3	22627412	22627523	0	67.62142857	78.79090909	0	0	0	86.51818182	93.18181818	0	100	88.2	58.33333333	96.18571429	0	87.88181818	0	5.357142857	87.5	93.36428571	0	100	1.538461538	75	0	0	55.55555556	77.94615385	0	0	0	0	0	1.192857143	0	0	88.1	56.43571429	0	86.66923077	0	0	0	0	0	0	0
1699	Chr3	22771666	22771842	0	87.85	60.6125	0	0	0	85.1	58.3	0	0	81.0375	0	61.875	0	35.66	0	0	0	0	0	90.5625	0	93.4375	0	0	41.35	82.4	0	0	0	0	1.25	0	0	0.8375	89.0625	77.825	0	87.475	0	0	0	0	0	0	0
1700	Chr3	22790346	22790797	0	24.24545455	25	0	0	0	20	6.25	0	53.84615385	21.42857143	11.11111111	27.27272727	0	55.83	0	0	89.11	75.97096774	0	30.55	0	83.33333333	0	0	50	39.28571429	0	0	0	0	0	0	0	0	20.36666667	18.75	0.835	0	0	0	0	0	0	0	NA
1702	Chr3	22967065	22967107	0	96.42857143	97.61428571	0	0	0	90.4125	86.4625	0	100	88.1	0	70.8375	0	24.0125	0	0	0	17.7125	0	82.14285714	0	98.2125	0	0	92.7125	88.55	0	0	NA	0	0	0	0	0	93.75	68.5375	0	100	0	0	0	9.7875	0	0	0
1703	Chr3	23108393	23119449	0.01730103806	6.287457045	74.43293173	0.2082692308	0.1193811075	0.2989919355	65.84267913	3.462608696	0.05235849057	55.2112	46.72242424	51.48894231	68.27087794	0.1498034076	69.410299	0.05262267343	0	80.04515419	76.04745763	0.02994011976	65.30447761	0.3351005484	4.440809444	0.03725782414	0.1237623762	50.43462898	74.8540678	0	0	0.05896226415	0	0.05328	0.3897703549	0.2317865429	0.1640253566	61.56588235	45.08218978	0.07225738397	64.49175258	0.1359183673	0.2197546012	0.1048218029	0.1930501931	0.2656040268	0.7397260274	0.0594530321
1705	Chr3	23192349	23192404	0	0	0	0	0	0	55	0	0	83.35	91.6625	0	48.5375	0	0	0	0	3.125	0	0	75	0	0	0	0	53.7375	97.21666667	0	0	0	0	0	0	0	0	89.1625	44.6	0	78.9375	0	0	0	0	0	0	0
1707	Chr3	23225803	23225840	0	58.88333333	85	0	0	0	90.28333333	100	0	93.34	58.325	0	0	0	100	0	0	100	96.425	0	89.34	0	66.66666667	0	0	77.8	100	0	0	0	0	0	0	0	0	0	0	0	0	0	0	0	0	0	0	0
1708	Chr3	23357727	23357765	0	0	0	0	0	0	63.9	55.56666667	NA	55.56666667	0	0	16.67142857	0	0	0	0	78.57142857	74.52857143	0	0	0	0	0	0	74.43333333	50	0	0	0	0	0	0	0	0	0	5.714285714	0	43.34	NA	0	0	0	0	0	0
1709	Chr4	1050	2249	0	91.75	89.68571429	1	0	0	35.44117647	88.43589744	0	84.04642857	83.28656716	91.32083333	87.04561404	0.9146341463	85.41875	0	0	91.06376812	92.00816327	0.5045454545	87.05957447	0.2569230769	90.20666667	0.3125	0	91.91041667	76.21142857	1.785714286	0	0	0	0.7867924528	0.5842105263	0	0	84.95238095	72.90326087	0.1263888889	91.13207547	0	0	0	0	0	1.184210526	0
1710	Chr4	50000	52525	0	90.01985294	92.678125	0	0.733	0.1982142857	91.82123894	89.30310078	0.1126126126	89.68253968	86.8317757	92.04043716	80.82680412	0.8297674419	89.46068376	0.5406666667	0.1486607143	88.13897059	87.84916667	0.3703703704	90.04715447	0.5780346821	76.40333333	0.7246376812	0.4658385093	86.94890511	93.35154639	1.182432432	0.6696428571	0	0.2688172043	0.3739316239	0.2030487805	0.2704797048	0.5983539095	84.17004608	68.71945946	0	79.93114754	0.8456521739	0.6349206349	0	0.4732954545	0.05405405405	0.2085227273	0
1713	Chr4	105513	105857	0	91.675	91.11333333	0	0	0	88.70645161	89.22571429	0	72.54285714	69.25517241	72.32926829	90.88125	0	92.03888889	0	0	84.7137931	94.2275	0.3125	83.49285714	0	95.83333333	0	0	78.13125	82.38717949	0	0	0	0	0	0	0	0	90	81.30952381	0	69.05	0	0	0	0	0	0	0
1714	Chr4	105858	106198	0	95.86206897	94.05	0	0	0	94.56315789	91.66666667	0	65.90909091	82.0125	80.26206897	95.47142857	0	93.55333333	0	0	97.35	85.08947368	0	95.97857143	0	86.96896552	0	0	97.3	86.23043478	1.315789474	0	0	0	0	0	0	0	93.775	71.37142857	0	95.24285714	0	0	0	0	0	0	0
1715	Chr4	196406	196469	0	100	87.5	0	0	0	85.48	71.67	0	93.34	100	40	97.22222222	0	88.9	0	0	83.33333333	96.07	0	85.01	0	93.5	0	0	85.425	89.5875	0	0	0	0	0	0	0	0	80.5	65.33	0	83.33333333	0	0	0	0	0	0	0
1716	Chr4	272626	273035	0	92.36666667	96.11333333	0	0	0	89.91578947	79.80588235	2.083333333	91.42857143	88.33529412	92.1	95.02352941	0	100	0	0	92.4625	93.496	0	91.80555556	0	89.62272727	0	0	92.59444444	95.1	0	0	0	0	0	0	0	0	93.13333333	79.80909091	0	97.91666667	0	0	0	1.538461538	0	0	0
1717	Chr4	292201	292240	0	0	70	0	0	NA	87.5	90.825	0	91.66666667	0	63.88333333	100	0	75	0	0	91.66666667	90.28333333	0	66.66666667	0	100	0	0	31.25	95.83333333	0	0	0	0	0	0	0	0	75	86	0	91.66666667	0	0	0	0	0	0	0
1718	Chr4	297770	298473	0	97.72727273	94.2483871	7.138095238	0	0	95.1	83.33333333	1.11	90.15454545	97.225	96.11333333	94.3	4.166666667	84.26111111	5	0	92.30967742	91.09310345	0	92.15882353	0	82.29375	1.040625	3.703703704	95.54482759	94.165	0	0	0	0	0	2.03125	0.625	0	91.22121212	91.32333333	4.946875	86.11333333	0	0	4.6875	0	2.258064516	20.58823529	0
1720	Chr4	409954	410920	0	86.19642857	85.835	0	0	0	NA	94.16666667	0	84.375	92.85714286	1.796078431	91.71730769	0	89.47368421	0	0	86.5	91.66666667	0	87.72105263	0	60.18888889	0	0	77.97857143	90.3	0	1.086956522	0	0	0	0	0.7462686567	0	88.35505618	65.01584158	0	91.27142857	0	0	1.219512195	0	0	0	0
1722	Chr4	481887	481956	0	88.2	68.52222222	0	0	0	76.11666667	0	2.083333333	0	85	2.783333333	57.4	0	1.818181818	0	0	0	0	0	NA	0	79.94444444	0	0	58.33333333	100	0	0	0	0	0	0	0	0	72.18333333	47.5	0	81.67	0	0	0	0	0	0	3.125
1726	Chr4	601918	602193	0	28.33	38.8	0	0	3.571428571	51.85555556	28.57142857	0	50	30	40	23.7	10	33.8	0	0	28.84615385	42.30769231	0	20.8375	0	0	0	0	50	61.91428571	NA	0	0	0	0	0	2.777777778	0	35.63846154	6.25	0	66.66666667	0	0	0	0	0	0	0
1730	Chr4	732577	732664	0	0	0	0	0	2.561538462	50.00769231	0	NA	0	0	0	0	0	70	0	0	73.33333333	62.5	0	0	0	0	0	0	0	0	0	0	0	0	0	0	0	0	0	0	0	0	0	0	0	0	0	0	NA
1731	Chr4	738452	738705	0	84.69090909	71.11333333	0	0	0	73.33529412	53.12	0	90	NA	57.41111111	100	0	50	0	0	81.25	70	0	69.44166667	0	75.45454545	0	0	71.435	69.45	0	0	1.665	0	0	0	0	0	88.88888889	34.99	0	NA	0	0	0	NA	0	0	0
1732	Chr4	796857	796936	0	75	79.375	0	0	0	64.05	NA	0	91.67	72.58181818	28.66666667	59.44	0	69.05	0	0	89.64285714	92.85714286	0	37.5	0	48.4375	0	0	76.92307692	77.9125	0	0	0	0	0	0	0	0	35	19.26875	0	25.93333333	0	2.378571429	0	0	0	0	0
1733	Chr4	918365	918564	0	97.9125	91.66666667	0	0	0	80.95714286	84.52857143	3.33	58.33333333	95.5	91.17647059	91.42857143	0	83.33333333	0	0	82.06153846	86.5	0	75.00909091	0	88.04117647	0	0	92.75625	62.73529412	0	0	0	0	0	0	0	0.9823529412	89.5	80.98571429	0	100	0	0	0	0	0	0	0
1736	Chr4	977841	977885	0	83.33333333	80.95714286	0	0	0	NA	75	0	66.66666667	68.3375	85.71428571	75	0	87.5	0	0	85.5125	87.5	0	93.75	0	100	0	0	79.16666667	85.71428571	0	0	0	0	0	0	0	0	68.75	33.33333333	0	100	0	0	0	0	0	0	2.5
1738	Chr4	1016034	1021742	0	74.67272727	NA	0	0.5992805755	0.1391666667	80.32080925	77.27272727	0.3232758621	83.00611111	70.44146341	84.9359375	82.31167315	0.8849785408	78.17642276	0.7341968912	0.0835	89.26256983	89.39811321	0	79.24171123	0	81.538	0	0	75.69583333	68.75	0.5555555556	0	0	0	0.1006024096	0	0	0.78125	52.61212121	44.65588235	0	54.16470588	0	0	0.1213592233	1.106074766	0	4.416	0
1741	Chr4	1079433	1079472	0	97.21666667	100	0	0	0	100	80	0	83.34	91.66666667	73.34	94.58333333	0	95	0	0	NA	77.78333333	0	80	0	90	0	0	70	100	0	0	0	0	0	0	0	0	92.96666667	41.66666667	0	94.43333333	0	0	0	0	0	0	0
1742	Chr4	1089097	1089352	0	89.11052632	85.62352941	0	0	0	75.195	52.08333333	0	75	80.36428571	86.11111111	82.74	0	77.91578947	0	0	85.28421053	78.945	0	81.61666667	0	84.82631579	0	0	90.09	81.235	0	0	0	0	0	0	0	0	77.005	48.415	0	81.35625	0	0	0	0	0	0	0
1743	Chr4	1090579	1091900	0.3864864865	95.61578947	100	11.10952381	1.351351351	2.368421053	80.95714286	84.72083333	0	81.88064516	90.06071429	NA	90.44285714	2.561538462	81.18387097	NA	1.513636364	84.75185185	96.353125	7.894736842	80.26315789	3.769047619	80	1.5625	0	88.88888889	71.875	0	0	0	0	4.978787879	0	0	0.9419354839	80.93777778	87.47291667	0.9615384615	74.76428571	3.947368421	4.464285714	7.692307692	0	0	4.545454545	0
1744	Chr4	1157732	1158103	0	81.25625	65	0	0	0	91.17647059	0	0	45.2173913	82.14285714	0	0	0	23.50714286	0	0	0	0	0	100	0	81.25357143	0	0	50	78.19166667	0	NA	0	0	0	0	0.7352941176	0	37.5	37.87272727	0	0	0	0	0	0.6451612903	0	0	0
1746	Chr4	1193227	1193306	NA	54.65263158	7.142857143	0	0	0	74.40714286	72.91875	0	0	83.33333333	12.71578947	43.22	5.2125	48.4375	0	0	79.76428571	85.88235294	0	20.8375	0	57.14285714	0	0	37.03333333	79.34736842	0	0	0	0	0	0	0	0	34.43888889	30	0	62.5	0	0	0	0	0	0	0
1748	Chr4	1230498	1232479	0	92.7472973	74	0.4282051282	0	0	85.84666667	91.61234568	0	71.8	90.62051282	66.61136364	90.08815789	0	91.43239437	0	0	94.21886792	91.96987952	1.370886076	89.968	0.3891089109	87.31923077	0	0	94.24363636	89.64155844	0	0	0	0	0.3465346535	0	0	0	89.52061856	69.59285714	0	88.40869565	0.3086419753	1.222368421	1.583950617	0	0	0.487804878	0
1750	Chr4	1233639	1234877	0	90.16527778	93.47692308	0	0.2597402597	0	89.16714286	84.29264706	0.4215189873	82.28571429	86.74545455	82.1	91.21272727	0	86.89620253	0	0	88.93396226	86.05333333	0	90	0	87.05362319	0	0	80.28	94.90925926	0	0	0	0.4324675325	0	0	0	0.121978022	92.0125	79.29016393	0	91.03962264	1.136363636	0	0	0	0	1.098148148	0
1751	Chr4	1280962	1283045	1.25	90.1295082	85.56582278	0	0	0	78.89333333	82.98888889	0.5263157895	81.17794118	78.42432432	92.56071429	92.67692308	0	84.76710526	0	1.527777778	87.17605634	85.77671233	3.218181818	74.56842105	0.2631578947	84.58	0	0	0	86.61551724	0	0	0	0	0.5646153846	0.3296296296	0.8467741935	0.9090909091	90.09298246	82.64782609	1.234883721	84.40357143	3.171428571	1.282051282	20	1.162790698	1.491860465	9.090909091	1.010606061
1752	Chr4	1286832	1286941	0	75	82.14285714	0	0	0	88.88888889	100	0	81.25	96	28.57142857	93.45	0	100	0	0	87.5	85.33333333	0	76.12	0	87.12727273	0	0	90.17	89.17	0	0	0	0	0	0	0	0	90.33333333	32.81428571	0	85	NA	0	0	0	0	0	0
1758	Chr4	1372391	1373920	0	0	87.06046512	0	0	0	69.846875	0	0	61.66521739	95.45454545	0	0	0	71.73913043	0.3636363636	0	79.36666667	89.06181818	1.470588235	87.73928571	0	0	0	0	88.46	0	0	0	NA	0	0	0	0	0	0	0	0	0	0	0	0	0	0	0	0
1760	Chr4	1418963	1419044	0	71.9	0	0	0	0	59.3875	0	0	0	0	0	0	0	41.6625	0	0	83.34285714	85.30909091	0	0	0	0	0	0	0	0	0	0	0	0	0	0	0	0	0	0	0	0	0	0	0	0	0	0	2.5
1761	Chr4	1422148	1422192	0	75	80	0	0	0	NA	69.375	0	76.11111111	75	0	70.36666667	0	66.66	0	0	87.3	82.41111111	0	NA	0	75	0	0	NA	75	NA	0	0	NA	0	NA	0	0	76.34	16.1	0	NA	0	0	0	0	0	0	0
1762	Chr4	1427111	1427158	0	64.3375	90.47142857	0	0	NA	82.5	100	0	70	83.33333333	21.875	73.2125	0	75	0	0	75	77.075	0	25	0	75	0	0	100	95	0	0	0	0	0	4.1625	0	0	92.9125	36.11666667	0	75	0	0	0	0	0	0	0
1763	Chr4	1470593	1471722	0	0	71.55333333	0	0	0	0	83.92857143	0	0	0	0	76.98571429	0	6.407692308	0	0	0	0	0	0	0	69.575	0	0	0	0	0	0	0	0	0	0	0	0	0	1	0	0	0	0	0	0	0	0	0
1764	Chr4	1471794	1472385	0	0	85	0	0	0	3.966666667	92.59444444	0	0	0	NA	83.73793103	0	16.99	1.666666667	0	0	0	0	0	0.5387096774	87.12272727	0	0	0	1.148275862	0	0	0	0	0	0	0	0	0.3033333333	4	0	0	0	0	0	0	0	NA	0
1766	Chr4	1488369	1488672	0	69.7875	NA	0	0	0	68.57142857	50	0	100	61.24285714	79.175	100	0	41.66666667	0	0	70	33.33333333	0	8.333333333	0	100	0	0	33.33333333	38.86666667	0	0	0	0	0	NA	0	0	80	76.2	0	73.8	0	0	0	0	NA	0	0
1767	Chr4	1504473	1504521	0	86.11111111	75	0	0	0	91.66	100	0	81.67	100	89.17	95	0	90	0	0	100	97.5	0	100	0	100	0	0	NA	100	0	0	0	0	0	0	0	0	95.1	35.16	0	91.66666667	0	0	0	0	0	0	0
1768	Chr4	1506858	1507278	0	72.72727273	25	0	0	0	68.88888889	58.33333333	0	58.92857143	68.33333333	73.99333333	48.89333333	0	52.38571429	0	0	63.2	79.65263158	0	62.516	0	0	0	0	66.66666667	53.1173913	0	0	0	0	0	0	0	0	69.6875	69.07777778	0	0	0	0	0	0	0	0	0
1769	Chr4	1515117	1515527	0	88.09642857	98.16206897	0	0	0	91.93783784	86.02941176	NA	NA	69.84761905	71.91090909	83.125	0	91.66666667	0	0	88.50689655	91.668	0	79.165	0	88.69047619	0	0	82.35294118	69.44705882	0	0	0	0	0	0	0	0	79.24181818	77.15238095	0	86.11111111	0	0	0	NA	0	0	0
1771	Chr4	1668875	1671842	0	86.36363636	85.59571429	0.2142857143	0	0	88.02474227	91.58640777	0	85.25769231	76.00862069	84.23875969	89.39548387	0	94.65052632	0	0.1224264706	94.44592593	91.4255814	0	NA	0	100	0.2472527473	0.4058441558	84.15671642	90.77672956	0.9523809524	0	0	NA	0	0	0.7246376812	0	83.75932203	47.91041667	0.4117283951	98.15	0	0.2115044248	0.07254901961	0.182967033	1.436633663	0.5480263158	0
1779	Chr4	1791745	1796572	NA	92.85714286	77.0487395	0.2127659574	0	0	91.14285714	89.81460674	0.7220472441	85.14539474	86.56511628	87.19577465	88.30254777	0.4692957746	82.24869565	0.6944444444	0.08473282443	87.69130435	90.62406639	0.5319148936	88.85675676	1.018727915	78.18990385	0.9615384615	3.214285714	78.07368421	90	0	NA	0	NA	NA	0	0.6049822064	0.6687272727	79.71545894	59.47482993	0.6335211268	84.69387755	0.4901960784	0	0.5829015544	0.4802884615	0.4534013605	0	0.3267973856
1780	Chr4	1837739	1839693	1.608264463	91.12525253	87.90720721	1.917948718	0.5661290323	0	91.59590164	88.82195122	0.2466666667	80.58666667	90.95925926	90.335	91.80935252	2.407006369	88.98389831	0.7578512397	0.5833333333	91.4755814	87.86741573	2.027027027	90.98706897	0.3124183007	85.20592593	1.360526316	0.4098360656	91.62112676	91.11166667	1.013513514	0.8064516129	0.5285714286	0	1.968085106	0.784516129	1.111111111	1.21827957	87.30578512	81.21688312	0.1791946309	87.50217391	0	2.221111111	0.1126126126	0.1801801802	0.0535483871	0	0
1781	Chr4	1842668	1847574	0.2475247525	86.02525253	85.39240506	0.2511210762	0.5004587156	0	88.02857143	83.59677419	0.4908695652	82.82552083	86.88281938	82.36511628	89.47971014	0.3949090909	84.05977654	0.2362204724	0	91.44178082	86.72244898	0	88.61844262	0.337593985	84.96174242	0.6004115226	0.3151260504	86.91419753	89.14293194	0	0	0.6483333333	0.3215	0.2164502165	0.5936090226	0.08810572687	0.243902439	85.82077922	76.78963415	0.3710526316	76.58962264	0	0.8379888268	0.4327433628	0.07046413502	0.5415019763	0	0.03791666667
1782	Chr4	1883815	1884500	0	81.85555556	92.30769231	0.6578947368	0.4766666667	0	84.35	100	0	81.25	91.66666667	91.26551724	91.02941176	2.775	89.46129032	0	0	89.8	78.12	0	94.668	0	84.71071429	1.926923077	0	88.87142857	83.33333333	0	1	0	0	1.091666667	0	0	0	82.77368421	89.45882353	0	84.84285714	0	0	0	0.5882352941	0	0	0
1783	Chr4	1930443	1931397	0.9514285714	86.71818182	82.5	0.3795454545	0	0	76.85185185	77.96222222	0	85.68888889	NA	90.1328125	86.56533333	1.969090909	100	0	1.169090909	86.66666667	89.59245283	0.1893939394	87.5	0	91.27454545	0.9557377049	0.2420289855	87.72244898	88.23529412	0	0	0	0	0.3424657534	0	2.083333333	1.153846154	77.77857143	80.49855072	0	86.17027027	0	0	0.3278688525	1.449275362	0	3.947368421	0
1784	Chr4	1936656	1938954	0.4475609756	69.55666667	77.68644068	0.3968253968	0	0	79.65882353	88.4475	1.009090909	88.18181818	53.16785714	0	60.65192308	0	93.24594595	0	0	88.84657534	92.93369565	0	80.63243243	0.3125	89.74423077	0	0	95.04146341	76.80694444	0	0	0	0.812195122	0	0.5952380952	0	0.2631578947	89.55333333	71.60784314	0	92.59333333	0	0	0	0	0.4012048193	0	0
1786	Chr4	1944962	1952734	0.5464216634	86.66797583	88.06946903	0.8255421687	0.3308797127	0.6475638051	85.90284238	84.22	1.831531532	81.0245614	79.54545455	88.96471774	85.28784648	0.7816363636	85.21004184	0.9447265625	0.07656967841	88.93407202	89.19949239	1.07918552	85.75136364	2.747252747	73.636	1.190510949	0.572519084	81.93823529	82.6756654	0.1003012048	0.7169117647	0.12	0.5317697228	0.6979397781	0.7390300231	0.9900355872	0.8669642857	84.3356974	65.98753994	0.3055900621	83.22937063	1.075129534	0.7853403141	0.7453416149	1.272519084	0.6464751958	0.7641196013	0.4398826979
1790	Chr4	1997507	2006508	0.5498721228	87.84318182	89.33268482	0.7921524664	1.154175153	0.6724431818	90.68173077	90.68417266	0.2734375	84.30470085	85.77904762	88.48067633	90.09641944	1.015280464	86.87225806	0.4860507246	0.1308411215	91.2275	91.02625698	0	90.05532787	3.264563107	88.31957447	0.6603960396	0	89.04235294	90.58703704	0.7258258258	0.9165384615	0.8596541787	1.197413793	1.031066461	0.1623376623	0.2725203252	0.3188139059	82.43159923	58.79362319	1.318844221	79.39196429	0.625	0	0.7892105263	0.1961764706	0.09293680297	0.6179104478	0.1519756839
1791	Chr4	2009481	2011581	0.6	81.19672131	88.47681159	0.4410596026	2.888888889	2.380952381	93.4738255	87.82307692	0.3167487685	81.70826446	93.21923077	85.76686747	81.4953125	0.2107594937	83.71630435	0.7371681416	0	92.20194175	92.146	0.9943181818	86.69863014	1.877777778	83.88551724	0.9669642857	1.030927835	84.88020833	84.75940594	0	1.334	0	1.904285714	0.9174311927	0.2430656934	1.277372263	0	82.39919355	48.05694444	0.346875	79.66309524	0.9971264368	0.3494623656	0.2032520325	0.725	0.732967033	0.7968944099	1.129032258
1792	Chr4	2012217	2016463	0.1865671642	88.82386831	90.16376812	0	0.3546099291	0.3702222222	88.21155779	88.03947368	0.419245283	85.39187817	86.26725146	89.50291262	88.9576779	0.6145098039	84.3515625	0.5936073059	0.1702875399	89.05343137	86.94166667	0.1556074766	85.25309278	0.16	83.32779923	0.7448275862	0	85.79148936	85.49378531	0	0	0.5076142132	0.2631578947	0.6803797468	0.1819672131	0.1598484848	0	77.52891566	61.75420561	0.2815972222	87.43278689	0.1086956522	0.4340336134	0.05707762557	0	0.6827309237	0.3280788177	0.8376811594
1793	Chr4	2018469	2019199	0	90.88478261	91.66875	0	0	0	88.13030303	93.33255814	0	89.01818182	78.48636364	96.45208333	91.04166667	1.086956522	87.75294118	0	0	90.05862069	92.46206897	0	84.06206897	0	83.33636364	0	0	88.23823529	92.49565217	0	0	0	0.8763157895	0.5906976744	0	0.3553191489	0	86.15531915	78.24545455	0.5555555556	95.3	0	0	0	0	0	0	0
1796	Chr4	2154193	2155346	0	83.98125	86.48918919	0	0.4627906977	0.1045977011	84.09583333	80.30454545	NA	85	100	85.30612245	93.98333333	0	79.65208333	0	0.5952380952	87.58793103	88.77733333	0	76.35925926	0	85.21842105	0	0	83.53095238	100	0.81	2.65625	1.408450704	0.615	0.8450704225	0	0.4310344828	0	76.05757576	65.509375	0.5842105263	79.16818182	0	0.7744186047	0.9433962264	0	0.3424657534	0	0.3974358974
1798	Chr4	2169081	2171701	1.688157895	91.6	89.29016393	2.272368421	0	0.3036363636	69.44444444	83.78965517	1.843548387	74.99791667	91.85	60.9752809	81.48255814	71.42857143	88.05384615	NA	3.111111111	85.77536232	80.59552239	1.581034483	NA	2.083333333	84.54130435	1.034482759	0	81.20232558	88.92741935	0.3636363636	0	1.940298507	3.156	6.049462366	1.135	0	2.352941176	82.1047619	68.10769231	4.212162162	86.30833333	4.301818182	3.927118644	4.077027027	2.444	1.7125	3.453623188	1.5625
1805	Chr4	2374731	2374806	0	0	0	0	0	0	34.52857143	0	0	NA	0	0	0	0	35	0	0	79.23076923	66.39166667	0	0	0	0	0	0	0	0	0	0	0	0	0	0	0	0	0	0	NA	0	0	0	0	0	0	0	0
1809	Chr4	2444233	2445578	0.8163265306	87.44677419	82.47241379	0	0.390625	0	85.9	90.20892857	0.1480769231	77.20882353	90.42	93.43013699	98.21428571	0.8196721311	88.71290323	0.2344262295	0.3630434783	87.04074074	86.48611111	0	90.25633803	0.3575	88.4375	1.271186441	1.1984375	86.94375	41.66666667	1.538461538	0	0	0	0	0	0	0	89.71014493	62.97142857	2.261428571	92.36031746	6.25	2.380952381	0.4901960784	0.82	1.816	0.9450704225	0.1851851852
1812	Chr4	2467388	2470067	0.7086614173	88.83606557	87.35568182	0.5948979592	0	0.7010526316	81.73673469	92.53578947	0	83.48888889	84.70275229	89.83396226	90.93174603	0	85.48913043	1.233653846	0.7415254237	90.63838384	86.3432	0.9	79.91052632	0.4449152542	84.21153846	0	0	85.91875	83.69324324	0	0	0	1.110833333	1.647761194	1.283076923	0.5208333333	1.121153846	87.44678899	78.7368932	0.6692307692	85.28888889	2.941176471	2.805	0.4689655172	0	0.533	0.6481481481	0
1814	Chr4	2496839	2497294	0	84.81724138	85.11333333	1.189285714	3.335	1	75	71.47037037	0	86.05333333	85.71428571	90.57826087	81.515625	0	100	0	1.666666667	92.61904762	79.17	0.6896551724	NA	0.8	100	0	0	80	70.38823529	0	0	0	1.85	0.575862069	0	0	0	75.66666667	50	0	NA	0	0	1.904761905	0	0	1.052631579	0
1815	Chr4	2566483	2566799	0	85.252	78.92380952	0	0	0	0	10.25384615	0	1.5625	0	0	0	0	9.311764706	0	0	0	0	0	0	0	NA	0	0	80.71428571	0	0	0	0.7692307692	0	0	0	0	0	0	0	0	0	0	0	0	0	0	NA	0
1817	Chr4	2603150	2607617	2.151612903	75.62156863	74.91111111	1.525471698	1.212727273	1.009090909	53.56220472	75.65185185	0.7142857143	65.54054054	82.46067416	60	87.93508772	1.361068702	84.82321429	0.8771929825	1.10619469	87.56865672	88.88467153	0.9	74.20566038	0.9491071429	71.7372093	0	0	81.775	78.94634146	1.282051282	0	2.631578947	0	0.8474576271	3.6	1.210169492	2.126086957	78.47068966	54.96896552	1.081578947	82.62564103	2.173913043	0.8064516129	2.869072165	0	0.7239130435	1.665	1.860194175
1821	Chr4	2681758	2681805	0	50	75	0	0	0	88	68.75	0	100	83.33333333	0	62.5	0	NA	0	0	100	91.23	0	71.83	0	0	0	0	80.55555556	80	0	0	0	0	0	0	1.43	0	24	11.67	0	33.33333333	0	0	0	NA	7.142857143	0	0
1822	Chr4	2685231	2685317	0	78.57142857	0	0	0	0	71.73333333	86.36363636	0	47.78333333	0	0	61.6	0	87.5	0	0	93.05833333	89.40714286	0	56.54285714	0	0	0	0	75	84.52857143	0	0	0	0	0	0	0.7142857143	0	81.44285714	47	0	71.42857143	0	0	0	0	0	0	0
1825	Chr4	2704519	2707668	0.7936507937	94.668	66.66666667	0	2.777777778	0	92.59444444	NA	NA	100	62.5	86.44230769	76.07179487	3.125	85.209375	0	0	92.11028037	90.76326531	0	92.24137931	3.125	75	0	3.846153846	84.61538462	NA	0	0	0	0.9615384615	1.846987952	0	0.2830508475	0	76.83170732	48.86428571	0	92.04545455	0	0	0	0	0	0.5555555556	0
1826	Chr4	2707885	2709296	0.6172839506	84.49038462	86.01071429	0	0	0	96.15384615	83.97692308	0	NA	87.5	83.3	83.32857143	0.5681818182	95.61578947	0.2061728395	0	96.60555556	94.97808219	0	80.55614035	0.8064516129	70.27536232	2.203389831	0.4561643836	82.7	75	0	0.8620689655	0	0.1602564103	0	0.2492537313	0.1722891566	0	84.21842105	56.28488372	0	85.29571429	1.020408163	0	0	0	0.3225	0.6097560976	0
1828	Chr4	2904699	2904773	0	80.0875	82.14285714	0	0	0	100	86.6625	0	71.42857143	63.67142857	68.2375	96.875	0	87.5	0	0	90.47142857	95.0875	0	87.5	0	85	0	0	67.5	72.4875	0	0	0	0	0	0	0	0	85.625	53.7625	0	86.675	0	0	0	0	0	0	0
1830	Chr4	3057837	3060796	1.55	91.77636364	81.0852459	3.846153846	2.459689922	1.883333333	84.835	81.0195122	0	81.23255814	76.4212766	88.74255319	84.57647059	4.823157895	81.3627907	7.040816327	9.301960784	88.46153846	85.05862069	6.61	83.705	3.898684211	89.07857143	1.447826087	1.148275862	92.42727273	78.29047619	2.411764706	0.4890410959	1.762162162	2.32037037	4.167836257	4.807894737	2.961363636	0	82.74166667	64.875	2.65	76.75714286	8.781578947	7.265116279	8.065625	0	3.801449275	9.938235294	1.55
1831	Chr4	3103739	3111657	1.85008881	88.57189696	80.31914894	1.580870918	1.050625	0.6651260504	86.70544413	86.6266055	0.432987013	77.46024096	86.94464945	87.28157895	87.28822394	1.518617021	85.39852941	1.3625	0.4426395939	91.1488189	90.43092486	0.6924932976	90.21375661	1.284813084	50	0.7228675136	0.626566416	83.52537879	82.17512438	0.8468181818	1.217582418	1.398731501	1.326644737	1.330685921	1.101228501	1.25731383	1.511455108	82.80616333	62.42195122	0.6978062157	85.31558824	0.6141025641	0.8758974359	2.211065574	1.146953405	0.7054166667	0	1.50433213
1832	Chr4	3132889	3139303	0.504978355	89.08685567	82.96356275	0.3140873016	0.4980072464	0.1395287958	90.47938719	85.67244898	0.3125541126	82.07443182	85.2242915	88.25014749	90.03645833	0.4602209945	83.12292359	0.4347826087	0.3488778055	86.97822878	90.85430267	0.4385964912	89.66814815	0.7505773672	0	NA	NA	NA	84.42478632	0.1930434783	0.2776923077	0.2036674817	0.4512635379	0.4337434095	0.4079254079	0.2407467532	0.5340304183	83.47915832	62.16321244	0.605	86.1	0.2320334262	0.6688963211	0.3875968992	0.2083333333	0.5617977528	0	0.6338028169
1833	Chr4	3279599	3280745	0	87.168	92.72898551	0	0	0	84.40571429	85	0.5813953488	79.16833333	77.78333333	88.01182796	87.39906542	0	93.48636364	0.7076923077	4.047142857	89.51309524	93.02325581	0	90.63148148	0	94.14594595	0	0	93.05714286	90.83235294	0	1.207246377	2.325581395	0.7653061224	0.2654545455	0	0.4884297521	0	80.56880734	56.32385321	1.5625	82.55483871	0	0.7462686567	0	0	0	0	0
1834	Chr4	3358768	3358898	0	98.7	83.55454545	0	0	1.43	80.01	89.17	0	88.5375	95.45454545	90.75454545	89.58	1.3	88.0875	0	0	91.66666667	100	0	91.36363636	0	NA	0	0	100	92.5	0	0	0	0	4.845454545	0	1.43	3.33	76.27142857	82.14285714	0	83.33	NA	4.1625	0	0	3.571428571	0	0
1835	Chr4	3397146	3402268	0.5049586777	87.79191176	89.04178082	0.6365448505	0.3881278539	0.604950495	89.36161137	85.73966245	0.676875	85.01084906	86.93024691	87.25181518	88.94042553	0.5609947644	85.29361702	0.3905236908	0.3760233918	91.02371134	92.27321429	0.7172131148	88.99786325	1.362939297	NA	0.1228782288	0.7734177215	81.45251799	83.1740113	0.7260736196	1.189316239	0.2422727273	0.5263736264	0.6203319502	0.2459016393	0.8270661157	0.9494117647	82.82746479	62.73087248	0.386097561	82.4023622	0.3948275862	0.3725239617	0.1605421687	0.4823151125	0.8923529412	1.208950617	0.2826271186
1836	Chr4	3502375	3507156	0.7105105105	88.20711744	84.65052632	0.1825443787	0.6075067024	3.497628458	82.29375	86.63574661	0.2753753754	87.95942029	85.79518072	92.5369906	87.76756757	0.9347619048	80.97363184	1.039650146	1.424715909	88.30454545	89.396139	0.1915708812	85.08395062	0.6230952381	94.51428571	0.237993921	0.2003759398	89.41512195	91.90130719	0.4115537849	0.1984126984	0.8284482759	0.2417302799	0.6131465517	0.8223756906	0.6163934426	0.9496143959	79.59939577	58.0370229	1.041666667	73.878	0.6003367003	0.9148367953	0.6322695035	0.2269754768	1.20616622	1.653787879	0.2704545455
1837	Chr4	3507157	3507944	0.9090909091	86.51636364	87.00681818	0.7558139535	0.5946428571	0	86.7862069	87.60625	0.4545454545	89.97222222	90.86129032	88.92888889	89.74615385	0.3448275862	87.5	0	0	92.02702703	90.395	0	91.50961538	1.180555556	NA	0	0	93.75	94.790625	0	0	0	0	0.1984126984	1.056338028	1.136363636	2	84.73684211	77.77777778	0.243902439	80.12692308	0	0	0.444	0	0.4237288136	0	1.388461538
1838	Chr4	3511139	3511903	0	95.53269231	84.23384615	0.2287671233	0.6666666667	5.423809524	NA	97.75576923	0	91.66610169	95.6220339	100	90.62987013	0.2777777778	92.62459016	1.332	0	98.33333333	95.23239437	0	96.35283019	0	85.71428571	0	0.6529411765	96.52631579	96.42857143	0	0	0	0	1.535365854	0	0	0	90.83809524	89.85857143	0	96.216	0	0	0	0.5952380952	0.41625	2.777777778	0.9756097561
1839	Chr4	3621581	3626674	0.2801801802	88.18897338	84.55169492	0.5409090909	0.4415584416	0.115625	83.33157895	82.93262411	0.148456057	85.45909091	81.21414141	100	89.94379845	0.5686147186	89.29548023	0.2733021077	0.5350364964	87.54827586	89.19958159	0.2790697674	86.96434109	1.387553648	81.05909091	0.8905660377	0.3168831169	90.0984127	86.88509317	1.214070352	0.9042553191	1.286764706	0.7826086957	0.9557312253	0.44	0.6748526523	0.6161375661	86.82685714	63.92328767	0.2108108108	84.28066667	0.7241545894	0.1736111111	1.086956522	0.2910224439	0.4639880952	0	1.111333333
1840	Chr4	3650150	3652415	0	91.57241379	93.02409639	0.3083333333	0	0	NA	90.20519481	0	90.26588235	87.50119048	91.00162602	91.288	0	94.44444444	0	0	91.88311688	84.7989011	0	93.20576923	0	80.6	0	0	90.2990099	86.7247191	0.3636363636	0	0	0.2427184466	0	0	0	0.4294478528	85.31348837	57.59859155	0	83.58604651	0	0	0	0	0	0.5154639175	0.1543209877
1841	Chr4	3654306	3655245	0	84.21666667	100	0	0	0	82.22	80.81886792	0	37.5	62.5	93.96760563	90.94901961	0.2197368421	76.47058824	0	0.3580645161	86.11111111	93.05555556	0	90.775	0	NA	0.5285714286	0	84.48275862	90.94102564	0	0	0	0	0	0	0	0	82.88217822	56.01641791	0.2609375	97.05882353	0	0	0	0	0	0	0
1842	Chr4	3676076	3690202	0.2428143713	87.60661269	87.48677966	0.3853832442	0.2392282958	0.3363740023	84.0493617	87.29482759	0.3479133226	82.25752841	86.53530281	86.93887776	87.1203629	0.6327714093	88.90302267	0.5687396352	0.1464612823	87.06845878	88.99845722	4.235416667	87.03215739	1.040201394	82.96305525	0.2170454545	0.4400970874	85.7530303	84.68536585	0.2345062429	0.618549346	0.6111269615	0.04642857143	0.3520464264	0.6832797428	0.1362190813	0.2562459962	82.57858753	56.30254237	0.7333333333	82.01254705	2.134	1.633333333	0.4670362903	0.4484797297	0.3232758621	0.6647331787	0.8166862515
1843	Chr4	3690317	3691150	0.3278688525	83.17777778	75	0.2409638554	0.253164557	0	75.75757576	87.5	0.5845360825	81.51785714	78.26	85.34827586	81.88942308	0.7587628866	84.31176471	1.582089552	0	84.585	95.23809524	NA	83	1.695348837	83.98163265	0	0.4098360656	100	NA	0	0	0.9333333333	0.9057971014	1.42688172	0	0.1477777778	0	75.02295082	69.02537313	0	73.92580645	NA	NA	1.442424242	0	0	2.173913043	4.903797468
1844	Chr4	3767048	3768399	0.2247191011	92.87083333	92.79830508	0.2906976744	0	0	89.4462963	90.36707317	0	91.95517241	91.30727273	89.99659091	93.7755102	0.3378378378	93.98695652	0.3623188406	0	91.25901639	93.83230769	0	89.82686567	0	100	0	0	91.04576271	87.15609756	0	0	0	0.78125	0.1401960784	0	0	0	87.29569892	83.61182796	0	88.08695652	0	0	0	0	0	0	5.743678161
1845	Chr4	3783525	3789336	0.1344086022	89.33253968	85.79119718	0.2095808383	0.3196930946	0.406271777	89.87291667	87.84880952	0.5509333333	77.3208	86.11197917	89.41867704	90.4340081	0.6277922078	84.52066116	0.4123762376	0.09173553719	90.39095745	88.33896552	0.5096069869	89.50576923	0.7029776675	80.58941176	0	0	100	89.81188119	0.324251497	0.09398496241	0.2533783784	0.06349206349	0.4171936759	0.679368932	1.043107221	0.5316666667	88.63211268	65.26836364	0.4926470588	86.39690722	0.130078125	0.4437869822	0.2857843137	0.383045977	0.1901826484	1.090186916	0.5268774704
1847	Chr4	3839780	3839977	3.947368421	89.48333333	68.63636364	0	0	0	77.94615385	66.675	0	84.81666667	91.16666667	66.675	87.0875	0	100	0	1.85	87.8125	88.44	0	79.73571429	0	75.625	NA	NA	95	81.25	0	0	1.470588235	2.631578947	0.6578947368	6.25	0	3.333333333	89.57	68.91111111	0	82.69230769	0	0	0	0	3.173333333	0	0
1848	Chr4	3841976	3842757	0	88.11621622	85.575	2.702702703	0	2.361111111	84.04375	82.64285714	0.6529411765	83.20555556	81.67058824	92.80909091	81.26617647	0.6770833333	92.23220339	0.4285714286	0	92.27619048	83.20192308	0	87.58888889	2.195652174	75.06304348	4.115217391	3.333333333	87.5	70	0.6756756757	1.19047619	0.3763157895	0	0.2282608696	1.755263158	0.7085106383	1.775409836	83.716	57.89245283	1.388888889	77.50789474	6.174074074	0.812195122	4.373469388	2.485964912	1.923076923	3.333333333	0
1849	Chr4	3842758	3842795	0.8875	91.25	95.1375	0	1.25	0	75	79.5	1.1875	92.1125	83.1	92.85	89.2875	1.425	89.5875	0	0	93.75	84.7875	0	86.0125	0.6625	94.95	0	0	91.675	62.5	0	2.0875	0	2	1.0375	2.075	0	0	81.6625	66.8	1.3875	71.8875	0	0	3.333333333	1.1375	0.8875	4.775	0
1850	Chr4	3843064	3843477	3.376923077	80.34411765	84.14230769	0.284375	1.869444444	1.371428571	78.47586207	86.72580645	1.117142857	85.54482759	85.64482759	82.92	86.87058824	1.597142857	88.33225806	1.445454545	0	88.56521739	73.9375	5.123076923	79.50588235	3.58	81.05862069	2.833333333	1.922580645	91.27647059	78.97777778	2.258333333	4.247058824	3.080645161	1.523333333	1.726470588	1.651428571	1.565714286	0.2677419355	81.11428571	58.725	1.647058824	82.81666667	0	4.889473684	1.122222222	1.864516129	1.602941176	0	2.5
1851	Chr4	3843478	3844719	2.105555556	88.65698925	83.72659574	4.657954545	1.859803922	2.215238095	81.98392857	85.28932039	1.284761905	82.3125	87.16074766	88.73617021	81.85072464	1.313157895	83.295	1.067889908	2.751724138	92.08043478	90.40816327	0.9433962264	84.35700935	2.311403509	79.60289855	1.931818182	0	81.74878049	90.91090909	2.481111111	2.021276596	1.559223301	2.413513514	2.251851852	2.0375	1.542342342	2.567	78.98316832	48.40789474	1.638596491	81.11111111	1.111111111	2.901851852	1.772340426	1.344444444	1.974782609	1.193589744	6.52173913
1852	Chr4	3847754	3847874	3.544	85.256	88.384	1	3.268	0	96.76521739	63.88333333	0.8538461538	86.244	90.232	94.11764706	91.23157895	0.948	90	1.888	1.332	90	81.81818182	4.090909091	81.12	2.6	95.8375	1.136363636	0	95.65217391	88.43333333	0	0	3.2	0.668	3.052	0	1.65	0.572	82.512	58.264	2.268	78.46666667	0	4.2	2.561538462	0	0	0	NA
1853	Chr4	3870562	3871309	0	79.39545455	82.98372093	0	0.3763157895	0	91.67	88.835	0	90.04117647	78.69285714	87.3	89.51052632	0	87.32916667	0.625	2.043396226	93.19666667	88.33488372	0	92.87222222	0	89.13793103	0	0	95	88.9	0.89375	0	1.470588235	0	1.454761905	1.996875	1.303125	0	94.55714286	64.15	0	87.085	0	2.777777778	2.272727273	0.625	0.446875	0	0
1854	Chr4	3876990	3879409	0.6849315068	87.60380952	82.5488	0.2541984733	0.3355704698	0	87.01888889	86.96923077	0.9090909091	82.32162162	91.97317073	90.94954128	85.77522124	0	77.46811594	0	0.2604166667	86.32298851	88.02988506	0	83.44666667	1.158940397	84.66666667	0.3125	0	87.78767123	82.59130435	0.3297029703	0	0	0.3703703704	0	0.325203252	0.5060465116	0.4658385093	78.76111111	62.26643836	0.4353293413	87.44555556	0	0	0.6637168142	0.2777777778	0	0	0.5281690141
1856	Chr4	3924505	3929233	0	89.75046296	92.83761468	0.1572327044	0.5028735632	0.1074193548	89.1609375	87.55354331	0.8388888889	85.4	89.80338983	90.86496599	88.17419355	0.6071428571	90.25497382	0.8858267717	0.2754820937	87.1024	89.06929825	0.5344023324	88.36367713	1.527631579	70.053125	0.2488439306	0.452715655	90.8905	83.04750958	0	0.1510574018	0.1444444444	0.2327586207	0.1319004525	0.2721068249	0.3033980583	0.9596446701	86.5875	57.54197531	0.5720547945	80.61794872	0.2242424242	0.4020172911	2.251041667	0.7481632653	0.4010309278	0.449070632	0.1992031873
1857	Chr4	3991673	3992246	2.753191489	81.31590909	90.308	0.142	3.283333333	0.3575	95.27083333	88.38974359	0.279245283	81.78684211	86.71081081	92	88.11568627	0.4859375	92.46111111	1.152830189	1.287719298	94.47317073	84.48163265	1.074193548	85.8744186	2.717460317	84.74390244	0	1.666666667	85.2	92.221875	0.78125	2.258823529	1.419565217	3.214285714	0.8529411765	2.633928571	1.397826087	0.8888888889	75.04651163	67.38181818	2.536956522	91.186	0	0	0.4854545455	1.752	1.2725	0	0
1862	Chr4	4335818	4344454	0	92.85714286	84.21509434	0	0	0	87.83293413	82.38285714	0	88.69285714	84.78	86.02222222	93.334	0.5159235669	87.69455253	0.2465517241	0.270212766	93.05020921	91.46752768	0	88.8970297	0	80.00277778	0.207277628	0	87.43066667	87.12121212	0	0	1.25	0	0	1.086956522	1.304347826	0	83.28076923	72.86103896	0.5434782609	81.02222222	0	0	0	0	0	0.3580645161	0
1863	Chr4	4344455	4345442	0	88.18461538	73.21428571	0	0	0	88.536	90.0969697	0	75.74117647	66.66363636	92.5	85.228	0	81.98571429	0	0	93.47826087	93.36666667	0	91.82857143	0	76.35	0	0.5644067797	82.41111111	86.90714286	0	0	0	0	0	0	0	0	84.17	68.28275862	0	76.54285714	0	0	0	0	0	0	0
1870	Chr4	4467319	4475572	0	86.34285714	83.125	0	0	0.7575757576	89.70177215	85.27833333	0	88.54166667	84.29615385	89.37554348	85.67195122	0	88.08346774	0.2816901408	0.3504672897	91.4168	88.58913043	0	82.92941176	1.470588235	77.77843137	0.4690831557	0.4007159905	84.84807692	93.13823529	0	0	1.838235294	0	0	0	1.369863014	0.9433962264	79.27435897	64.065625	1.42195122	84.12619048	0	0.2569230769	0.8771929825	0	1.740298507	1.230246914	0.78125
1871	Chr4	4475610	4479372	0.9803921569	87.96444444	66.66923077	0	0	0.8325	88.74285714	89.28571429	4	97.5	77.336	91.93174603	86.42222222	2.5	89.56666667	7.894736842	0.2011320755	91.68918919	88.82361809	4.167857143	89.07777778	0	90.43333333	0.3135338346	0.6916996047	92.18846154	88.88947368	0	3.482089552	0	0	1.497752809	0	0	0	70.83571429	62.44285714	0	90.00344828	0	0	0	0	1.315789474	6.25	0
1885	Chr4	5129947	5130442	2.057894737	88.71666667	88.80526316	2.518181818	2.584210526	0.6535714286	91.91578947	88.11052632	2.073684211	91.66521739	88.69666667	86.19	94.17777778	0	0	1.572222222	7.938095238	98.68421053	92.6	1.184210526	96.08947368	1.3875	86.36363636	1.43	1.748148148	90.8	91.52631579	1.305263158	1.768421053	0.7944444444	2.673684211	1.328	1.361904762	1.414285714	0	87.49473684	65.89166667	0	84.72222222	1.233333333	3.821052632	2.336842105	1.052631579	3.078947368	3.528571429	0
1886	Chr4	5130502	5133570	0	89.4	91.66428571	0.625	1.470588235	0	98.75	90.08571429	3.3325	94.79375	89.584375	84.80588235	89.50740741	5.332	88.14888889	0	0.6493506494	93.56929825	90.77234043	2.5	83.335	4.596551724	93.33157895	1.378195489	1.033	86.84210526	100	0	5.20625	2.22	0	3.361764706	0	4.165	10	68.75	76.18571429	3.635483871	93.47826087	0	1.572	2	0	0	0	1.666666667
1887	Chr4	5141967	5142859	0	92.52978723	90.47619048	0	0	0	90.43478261	85.18518519	0	93.33548387	91.16060606	93.65833333	90.27916667	0.5681818182	93.89	0	0	89.21764706	86.11111111	0	91.91176471	0	95.96774194	0	0.5102040816	84.63913043	96.54634146	0	0	1.923076923	0	0	0	0	0.5208333333	87.03191489	75.48181818	0	87.02121212	0	0	0	0	0	0	0
1888	Chr4	5198698	5198870	0	85.45454545	91.66875	1.086956522	0	0	75	82.24285714	0	92.668	91.25	NA	84.38461538	NA	92.268	NA	0	90.38461538	79.005	0	NA	0	83.65769231	0	0	86.915	50	0	0	0	0	0.668	0	0	0	90.8	50.58571429	0	96.66666667	0	0	0	0	0	NA	0
1890	Chr4	5246889	5247342	0	90.50465116	96	0	0	0	83.14772727	82.22	0	55.55555556	94.11764706	85.92068966	84.88372093	0	90.275	0	0	92.85714286	94.2	0	88.16052632	0	91.15	0	0	88.09642857	89.68571429	0	0	0	0	0	0	0.5370967742	0.468852459	88.6547619	80.10545455	0	85.18518519	0	0	2.272727273	0	0	0	0
1891	Chr4	5252209	5252631	0	77.38571429	100	0	0	0	73.95625	8.823529412	0	66.61875	61.11111111	49.01363636	19.23076923	0	61.11282051	0	0	67.59259259	74.09375	0	52.37857143	0	62.5	0	0	50	11.39354839	NA	0	NA	0	0	0	0	0	55.43333333	41.06060606	0	66.66666667	0	0	0	2.777777778	0	NA	0
1892	Chr4	5257009	5273021	0.8975471698	76.28403194	82.15121457	0.6289308176	0.3802583026	0.5063084112	83.69125413	88.89325626	0.6534090909	83.82091837	84.83927649	71.81528977	82.07228739	0.3567365269	86.23795309	0.6140115163	0.3204819277	92.54724965	87.25589459	0.2941176471	78.07968338	1.077876106	83.29186813	0.270649652	0.3386666667	88.46490166	79.20158479	0.8820588235	0.1432664756	1.247969543	0.205338809	0.8130757801	0.3805175038	0.354200542	0.62912	52.05543906	47.95915254	0.4975609756	46.94421365	0.4279467681	0.3487294469	0.512477396	1.41509434	0.7354925776	0.6846364883	0.4925349922
1894	Chr4	5300975	5301215	0	93.59230769	89.48125	2.378571429	0.9277777778	0	82.36666667	100	0	NA	92.94117647	93.34	94.44444444	3.571428571	100	3.135294118	0	87.585	95.83571429	2.378571429	94.45	0.6578947368	96.25	0	0	89.85454545	90.98235294	0	0	0	0	6.470588235	0	0	0	94.64166667	91.67	0	85.12142857	0	0	0	0	0	11.10833333	0
1898	Chr4	5381134	5381644	0	82.78	83.34	0	0	0	84.66571429	90.64722222	0	96.875	70.24285714	57.17692308	91.07941176	0	91.67083333	0	0	93.5516129	93.98275862	0	95.07727273	0	90.54848485	0	0	91.78285714	64.34285714	0	0	0	0	0	0	0	0	93.3025	83.64857143	0	90.86129032	0	0	0	0	0	0	0
1903	Chr4	5460759	5461217	0	77.03170732	77.75581395	NA	0	0	79.725	53.76451613	0	76.85555556	45.55555556	64.72222222	59.48275862	1.086956522	76.43142857	0	0	80.69268293	59.375	NA	78.98695652	0	80.209375	0	0	71.09285714	60.88666667	0	0	0	0	0	0	0	0	61.71707317	60.34137931	0	71.096875	10	0	0	0	0	0	0
1904	Chr4	5487105	5495014	0.1215805471	86.55936508	88.6345	0	0.06647058824	0.07352941176	83.40398406	88.08454106	0.1923076923	86.93318386	86.62402597	90.91805556	87.93745819	0.4875706215	85.9183432	0.6980874317	0.04385964912	87.18412017	86.90185185	0.1275862069	86.3953125	0.4101538462	84.15729927	0.2260726073	0.05607843137	89.26363636	83.80127119	0.6575645756	0	0.1879699248	0.121978022	0.1122194514	0.3955489614	0.4827027027	0.3048780488	83.16193353	72.35253623	0.1021472393	80.28592593	0.2358490566	0.3606060606	0.1344322344	0.7234726688	0.4373177843	0.3835526316	0
1906	Chr4	5525090	5525810	1.136363636	91.72439024	94.73684211	0	0	0	94.86170213	92.86190476	0	84.668	95.16129032	85.95428571	97.09302326	0.7936507937	85.60909091	0	0	93.89	91.97674419	NA	89.85	1.041666667	94.56896552	1.041666667	0.69375	89.16785714	NA	0	0	0	0.9090909091	0	0	0	0	85.44642857	53.42545455	0	83.91627907	NA	NA	0	0	1.128813559	1.315789474	0
1907	Chr4	5525886	5528371	1.420134228	88.21262136	92.46309524	1.498601399	1.086956522	0.7246376812	88.38852459	90.5968254	0	87.53103448	90.13673469	93.82166667	89.2017094	1.389333333	88.00721649	3.083464567	2.804477612	88.46541353	90.61885246	NA	91.49513889	1.678082192	90.14339623	0.2395683453	1.5625	91.53181818	NA	0	0.8928571429	0.6310606061	1.161971831	1.485365854	2.684057971	0.6918238994	1.680128205	86.27898089	65.93432836	1.577027027	84.02235294	NA	NA	0.7575757576	0.3846153846	1.513157895	2.365591398	2.584745763
1908	Chr4	5533310	5536290	1.110909091	90.2728	89.4544	0.1156069364	0.3590517241	0	90.21287129	94.61648352	0	87.85664336	90.69140625	92.87837838	90.69693252	0.4621848739	92.49586207	0.4878378378	1.361276596	94.80846154	92.49157303	NA	90.8536	0.5270114943	85.4984252	0.137037037	0.1329787234	92.13278689	NA	0.347752809	0.1098901099	0	0.2463054187	1.193700787	0.4896907216	0.559437751	0.3576687117	86.42571429	68.66078431	0.2272727273	94.59098361	NA	NA	0.6751351351	0.3116959064	0.1790322581	1.765562914	0
1909	Chr4	5537077	5537478	NA	63.5375	82.3	0	0	0	82.05882353	68.26190476	0	97	95.83125	93.18181818	89.95454545	0	77.45294118	0	0	79.16666667	97.5	0	77.77777778	4.347826087	91.89545455	0	0	83.33333333	90.2	0	0	0	0	4.545454545	1.315789474	0	1	79.40833333	75.19333333	0	73.57142857	2.173913043	3.846153846	0	0	3.470833333	1.315789474	0
1911	Chr4	5571784	5573624	0	83.68035714	84.28857143	0	0	0.2344262295	85.04210526	86.58958333	0	80.74888889	85.65666667	88.21346154	86.84272727	0.4201834862	78.61881188	0	0	92.87741935	89.24805195	0.2895652174	82.06451613	0.2972727273	83.82533333	0.97	0.1491071429	87.01743119	88.46666667	0	0	0	0.2739726027	0	0.3763157895	0.2380952381	0.2955752212	86.29090909	76.66306306	0.06454545455	86.75806452	0	0.4868421053	0	0.54	0.2767857143	1.8375	0.1686868687
1912	Chr4	5573625	5576189	0	82.52923077	81.23647059	0.0858490566	0.2776699029	0.8649350649	86.6375	79.58111111	0.2361702128	88.40740741	90.17864078	86.6296875	88.14315789	0.4166666667	87.74	0	0	87.59444444	78.20615385	0.1315789474	83.03571429	0.2192982456	87.32941176	0.5962962963	0.7773333333	90.40851064	78.78651685	0.1524390244	0.8771929825	0	0.4611764706	0.2852941176	0.2272727273	0.3093220339	0.2775	82.196875	66.25350877	0.5850877193	84.13181818	0.14	0.1835164835	0.08771929825	0.6477777778	0.3009009009	0.8928571429	0
1913	Chr4	5583213	5585825	0	78.57475728	89.93803681	0	1.275510204	3.333333333	77.5862069	91.66666667	0.4904411765	73.35454545	NA	83.335	81.96333333	0.8474576271	85.81136364	0	0.1827906977	91.78676471	88.13067485	0	83.48727273	0	88.70967742	0.1438848921	1.606024096	80.375	73.45116279	0	0	0.5617977528	2.095495495	0.595	0.1658227848	0	2.941176471	86.36363636	75	0	NA	0	0	4	0.6282608696	0.5170040486	0	0.1282051282
1914	Chr4	5618891	5628801	0.3016460905	87.25141844	85.41736842	0.8024590164	0	0.3921568627	74.33978202	84.62122642	0.1870786517	77.77455621	84.825	84.02913907	87.50720222	0.48828125	86.54475309	0.5213740458	0.2763888889	89.67253333	89.00154321	0.5027586207	81.27935223	0.6581881533	84.00502092	0.4155902004	0.5479452055	73.50692771	79.36136364	0.1417021277	0	0.1672240803	0.264084507	0.3351758794	0.5314533623	0.3519553073	0.6557377049	75.95742297	64.06180556	0.2789795918	68.8943299	0.9225296443	0.7518796992	0.3269230769	0.3968660969	0.643699187	0.8414285714	0.3128686327
1915	Chr4	5644383	5645441	0	NA	75.628125	0	0	0	91.65	86.66666667	0	78.24117647	90	94.48717949	86	0	78.125	0	0	90.835	84.07555556	0	60.72142857	0	83.33333333	0	0	77.1	66.65	0	0	0	0	0	0	0	0	NA	30	0	33.3	NA	0	0	0	0	0.81875	0
1917	Chr4	5684175	5695864	2.564102564	86.94179104	86.25277778	0.7078431373	1.136363636	1.059322034	83.61231884	84.20380435	1.290638298	86.35238095	86.47117647	89.2451049	85.61323529	0.6547528517	82.94357542	0.5120481928	0.04325259516	92.14766082	89.13282828	0.9853820598	86.81697248	1.319881306	82.43529412	0.6559055118	1.553156146	84.76359649	84.46438356	0.2717391304	0.5813953488	0.4441666667	0.641025641	0.6256410256	1.904285714	0.5656108597	0.8292134831	79.99101124	62.56849315	0	85.10892857	0.8519083969	1.282012195	0.7947976879	0.6134969325	1.912295082	2.338129496	0
1927	Chr4	5949849	5951212	0	87.59333333	75.3	0	1.351351351	0	89.4	82.14285714	0	81.54285714	84.78	89.67777778	83.97826087	0	85	0	0	89.17	94.72222222	0	81.59230769	0	91.09310345	0	0	89.2862069	90.13783784	0	0	0	0	0	0	0.6097560976	0	83.44848485	40.75833333	0	87.868	1.282051282	0	0	0	0	0	0
1930	Chr4	5991498	5992736	0	76.52727273	87.92083333	0	0	0	92.15454545	78.52692308	0	83.34545455	75.95	89.28857143	85.18888889	0.69375	86.78928571	1.960784314	0	89.51935484	94.76285714	0	92.97843137	0	84.12857143	0	0	72.72727273	86.46511628	0	0	0	0	0	0	0	0	78.20263158	78.69565217	0	88.46153846	0	0	0	0	0.3553191489	1.017073171	0
1932	Chr4	6032118	6032572	0	77.21666667	92.86190476	0	0	0	80.425	87.56	0	71.42857143	89.21764706	0	85.44210526	0	96.26551724	0	0	91.675	90.74444444	0	85.71428571	0	89.93333333	0	0	89.41176471	93.70967742	0	0	0	0	0	0	0	0	0	0	0	0	0	0	0	0	0	0	0
1934	Chr4	6172339	6173540	0	79.532	81.74761905	0	0	0	71.83529412	72.4375	0	87.503125	79.86521739	75	84.02916667	0	84.65555556	0	0.3575	87.89333333	91.86470588	1.5625	76.42857143	0	76.3483871	0	0.4911764706	71.72857143	77.55333333	0	0	0	0	0.4333333333	0	0	0.8620689655	81.61333333	82.09230769	0	67.02424242	0	0	0	0	0	NA	0
1935	Chr4	6197207	6199999	0	92.01818182	93.75	0	0	0	NA	90.18217822	0	100	58.35	84.80508475	100	0	89.12210526	0	0.09615384615	86.796	86.77	0.1785714286	76.98571429	0	100	0	0	54.175	86.68333333	0	0	0	0.3264705882	1.402027027	0	0.5798701299	0.2503759398	85.73597122	87.66206897	25	86.60566038	0	0	0	0	0	1.104950495	0
1938	Chr4	6278967	6280506	0	78.88571429	91.67777778	0	0	0	91.06136364	75.61219512	0.8064516129	80.56666667	82.66724138	76.92307692	77.1375	1.470588235	81.73376623	0	1.427142857	91.4260274	90.22741935	0.5285714286	84.26829268	0.1276923077	63.87368421	0	0	82.3625	83.32181818	0	0	0	0	0.6140350877	0.4032258065	0	0	80.148	80.11333333	NA	77.34871795	0.2631578947	1.419672131	0	0.22	0.9666666667	NA	0
1943	Chr4	6399608	6399652	0	97.61666667	100	0	0	0	94.45	79.43333333	0	95.83333333	83.73333333	72.21666667	100	0	80	0	0	84.73333333	95.83333333	0	95.83333333	0	50	0	0	33.35	95.83333333	0	0	0	0	0	0	0	0	92.5	100	0	86.11666667	0	0	0	0	0	0	0
1944	Chr4	6500852	6500891	0	3.125	63.5375	0	0	0	58.325	83.33333333	0	73.61666667	0	0	25	0	44.175	0	0	45.825	63.33333333	0	0	0	57.14285714	0	0	58.3375	25	NA	0	0	0	0	0	0	0	34.28571429	0	0	33.34	0	0	0	0	0	0	0
1947	Chr4	6559903	6561474	0	0	0	0	0	0	0	NA	0	0	0	83.35	0.9259259259	0	82.69615385	0	0	72.61785714	83.24166667	12.5	12.5	0	NA	0	0	NA	0	0	0	0	0	0	0	0	0	41.675	10	0	20.825	0	0	NA	0	0	0	NA
1948	Chr4	6619568	6619656	0	27.10666667	0	0	0	0	66.675	39.58333333	0	0	0	0	23.41428571	0	34.91428571	0	0	72.10869565	65.90909091	0	0	0	0	0	0	60.6625	23.63636364	0	0	0	0	0	0	0	0	15.9952381	3.027272727	0	0	0	0	0	0	0	0	0
1949	Chr4	6628921	6628955	0	0	39.28571429	0	0	0	46.68	83.94	0	NA	70	0	26.98888889	0	56.25	0	0	84.34	90.92222222	0	76	0	57.14285714	0	0	72.22222222	100	0	0	0	0	0	0	0	0	39.54	23	0	25	0	0	0	3.33	0	0	0
1951	Chr4	6650416	6656216	25	0	86.00725806	0.7807291667	0	16.66666667	NA	88.70142857	1.518897638	90.46081081	90.12827586	75	NA	NA	88.09612903	0	0.1811594203	91.96256684	87.88461538	0.9604761905	91.66666667	0.8029520295	90.50794393	0.9174496644	0.2709342561	84.20585366	85.9538961	0	0	0	0	0	1.380888889	0.8301038062	1.5496	85.94137931	64.68027523	0	81.94262295	1.255479452	0.0956937799	0.3164556962	0	0.3863636364	NA	NA
1953	Chr4	6693505	6693561	0	70.825	NA	0	0	0	88.08571429	96.66666667	0	87.5	56.18571429	0	83.325	0	7.5	0	0	0	0	NA	38.34	0	100	0	0	0	100	0	NA	16.66666667	0	0	0	0	0	88.88333333	100	0	100	NA	0	0	0	0	0	0
1958	Chr4	6766635	6768455	0.6024096386	87.50246914	69.68275862	0.253030303	0.85	1.156944444	66.6755102	88.55853659	0	78.646875	85.445	71.02040816	81.11428571	0.2985074627	77.83829787	0.4651162791	0	81.45142857	82.01058824	0.5964285714	79.1675	0	75.71428571	0	0	73.10454545	66.30163934	0.6054545455	0	0	0	0.7211538462	0	0	0	76.49166667	81.56	0.9701492537	87.40833333	0.8325	0	0	0	0	0.5555555556	0.6578947368
1959	Chr4	6774666	6774723	0	75	96.425	0	0	0	88.5375	95	0	91.66666667	50	0	75	0	100	0	0	70.8375	80	0	93.75	0	89.575	0	0	NA	88.9	0	0	0	0	2.5	0	0	0	46.42857143	35.4125	0	38.1	0	0	0	0	0	0	0
1961	Chr4	6822069	6822527	0	85.72608696	88.37391304	0	0	0	86.71875	84.31818182	0	90.835	89.03548387	91.99090909	80.50625	0	77.56923077	0	0	85.65	87.56333333	0	90.25769231	0	77.78	0	0.6666666667	83.33846154	80.83181818	0	0	0	0	0	0	0	0	86.91764706	77.068	0	75.804	0	0	0	0	0	0	4.446666667
1964	Chr4	7033634	7035119	0.9090909091	82.78148148	88.67555556	0.6666666667	0	0	100	75.55714286	1.351351351	84.5025	89.74615385	88	82.05	0	81.05526316	0	0.2553571429	74.63181818	86.25576923	0	85.3969697	1.923076923	81.48333333	0	3.125	75.31111111	89.81481481	0	0	0	1.1	2.352941176	0.9803921569	1.103333333	0.5438596491	83.235	77.37358491	1.481481481	84.76285714	0	2.08125	0	0	1.485454545	0	1.315789474
1968	Chr4	7213851	7214387	0	50	93.16296296	0	0	8.333333333	87.22666667	60.64444444	0	100	94.23076923	90.90909091	96.38	0	64.6	0	0	71.05789474	78.84827586	0	33.33333333	0	41.51818182	0	0	80.13076923	45.78947368	0	0	3.510526316	7.142857143	2.173913043	0	0	0	87.39375	51.12903226	0	74.415	0	0	0	0	0	0	0
1969	Chr4	7235104	7237136	0	90.76911765	83.69393939	1.25	1.014492754	0	85.25769231	71.61296296	0	76.98125	82.5	76.30833333	78.08461538	0	80.83666667	0	1.451612903	91.38732394	88.37866667	4.760714286	85.1	2.631578947	82.14603175	0.2985074627	0	83.68035714	78.96666667	0	0	1.059322034	0.2569230769	0	0.4381578947	0.5681818182	0	83.28461538	86.83170732	0	78.57142857	0	0.8333333333	2.380952381	0	0.2352941176	0	0
1976	Chr4	7487022	7487141	0	58.77368421	0	0	0	0	NA	69.43333333	0	37.10666667	58.89	0	47.37142857	NA	0	0	0	4.3	0	0	77.77777778	0	53.70555556	0	0	62.22222222	1.315789474	0	NA	0	0	0	0	0	0	66.525	27.915	0	83.33333333	0	0	0	0	5.555555556	0	0
1978	Chr4	7538113	7538305	0	44.84285714	0	0	0	0	62.5	46.66666667	0	59.28571429	51.11333333	0	2.561538462	0	59.54285714	0	0	82.14761905	83.33333333	0	34.90588235	0	37.5	0	0	35.07727273	85.29411765	0	0	0	0	0	0	0	0	27.77777778	14.74615385	0	13.55333333	0	0	0	0	0	0	0
1984	Chr4	8033602	8033676	0	0	0	0	0	0	18.45	45.56	0	9.090909091	0	0	0.8928571429	0	7.142857143	0	0	0	0	0	25	0	0	0	0	10.89333333	72.34	0	0	0	0	0	0	0	0	0	0	0	0	0	NA	0	NA	0	0	0
1987	Chr4	8326561	8329800	1.374226804	81.03018868	88.79124088	0	0.65	1.666666667	85.76373626	88.968	0	0	NA	1.020408163	0	0.1879699248	85.6462963	0.2822033898	1.171875	90.6	91.25308642	0	90.7754386	0	100	0.2846153846	0.7909090909	90.82247191	0	0.9009009009	0.37	0	1.077586207	1.048823529	0.4746153846	0	0	89.48461538	76.47647059	0	83.34285714	0	0	0	NA	0.1773049645	0	0
1988	Chr4	8438487	8438839	0	84.90571429	91.67	0	0	0	85.35172414	76.66666667	0	84.61538462	86.99310345	88.38214286	81.20344828	3.147222222	79.55	0	0	93.65238095	90.04	0	90	0	88.2	0	0.7352941176	88.46153846	86.953125	0	0	0	0.925	0.5405405405	0	0	0.6756756757	84.0125	79.39722222	1.666666667	89.16785714	0	0	0	0	0	0	0
1990	Chr4	8513062	8513128	0	0	62.5	0	0	NA	87.5	80.55	0	50	0	71.97272727	45.9	0	76.67	0	0	86.11111111	NA	0	72.22222222	0	35.71428571	0	0	66.03076923	61.53846154	0	0	0	0	0	0	0	0	65	44.44444444	0	33.33333333	0	0	0	0	0	0	0
1991	Chr4	8518217	8518299	0	100	0	0	0	0	84.36153846	78.87142857	0	68.75	85.71428571	0	72.02142857	0	38.33	0	0	48.33	48.33333333	0	64.40714286	0	68.19166667	0	0	84.73333333	0	3.027272727	0	0	0	0	0	0	0	60.83571429	36.90714286	0	66.675	0	0	NA	0	0	0	0
1993	Chr4	8583208	8583263	0	79.62222222	0	0	0	0	40	50	0	53.71111111	NA	0	NA	0	23.34	0	0	47.61428571	35.71428571	0	75.02222222	0	100	0	0	56.25	86.66	0	NA	0	0	0	0	0	0	36.87777778	32.2875	0	40.47142857	0	0	0	0	0	0	0
1994	Chr4	8631790	8631833	0	0	50	NA	0	0	87.85	100	0	NA	100	0	83.35	0	100	0	0	77.76666667	93.75	0	87.5	0	0	0	0	100	87.5	0	0	0	0	0	0	0	0	0	0	0	0	0	0	0	0	0	0	0
1995	Chr4	8670171	8670806	0	68.08518519	58.33333333	0	0	0	61.24285714	16.66666667	0	0	73.23333333	NA	2.205882353	0	79.8625	0	0	73.76296296	79.0875	0	57.93333333	0	68.16052632	0	0	66.66666667	29.85652174	0	0	0	0	0	0	0	0	67.85714286	36.55517241	0	76.68947368	0	0	0	0	0	0	NA
1997	Chr4	8684331	8684377	0	100	50	0	0	0	70.47142857	75	0	93.33333333	55.56666667	80	95.825	0	66.67142857	0	0	77.78333333	66.66666667	0	79.75714286	0	0	0	0	75	68.75	0	0	0	0	0	NA	0	0	80	75	0	66.675	0	0	0	0	0	0	0
1998	Chr4	8685865	8685942	0	0	0	0	0	0	79.175	100	0	79.63333333	56.48888889	0	87.49	0	68	0	0	46.66	85.71428571	0	0	0	0	0	0	0	94.07777778	0	0	0	0	0	0	0	0	73.34	53.09	0	90	0	0	0	0	0	0	0
1999	Chr4	8705770	8707744	0	92.16341463	40.36136364	0	0	0	86.66811594	94.10731707	0	95.55666667	95.04047619	NA	95.3875	0	77.69589041	0	0	91.60555556	94.91525424	0	23.984	0	87.21714286	0	0	93.09873418	81.35970149	0	0.3141509434	0	0	0	0	0	0	25.12295082	22.275	0	17.77108434	0	0	0	0	0	NA	0
2002	Chr4	8772216	8772434	0	0	0	0	0	0	67.94705882	86.84736842	0	16.65714286	2.5	0	0.625	0	NA	0	0	100	79.62777778	0	73.81428571	0	0	0	NA	27.88421053	0	NA	0	0	0	0	0	0	0	0	0	0	0	0	NA	0	0	0	0	0
2003	Chr4	8861539	8861589	0	0	0	0	0	0	87.5	81	0	100	87.5	84.625	80.4375	3.125	72.21666667	0	0	95	83.35	NA	85.425	0	55.2125	0	0	63.34	0	0	0	0	0	0	0	0	0	81.775	59.5875	0	93.75	0	NA	0	0	0	0	0
2008	Chr4	9109992	9110084	0	0	0	0	0	0	83.89333333	0	0	0	0	0	0	0	0	0	0	0	0	0	0	0	84.62307692	0	0	78.43529412	92.22222222	0	0	1.85	0	0	0	0	0	85.91578947	40.64444444	0	84.72222222	0	0	0	0	0	0	0
2009	Chr4	9122371	9122435	0	0	96.875	0	0	0	96.875	75	0	100	66.675	75.4	82.8125	0	62.5	0	0	100	97.5	0	0	0	90.48571429	1.5625	0	91.25	91.875	0	0	0	0	0	0	0	0	97.9125	52.4	0	68.34	0	0	0	0	0	0	0
2010	Chr4	9173135	9173597	0	84.64285714	0	0	0	0	4.674418605	1.993478261	0	79.375	92.95	92.06046512	29.29555556	0	65.2375	0	0	65.3	85.41578947	0.69375	0.3763157895	0	66.97272727	0	0.7142857143	71.08235294	0	0	0	0	0	0	0	0	0.5	0.348	0.4	0.9346938776	0.4771428571	0	0	0	0	0	0	0
2012	Chr4	9179046	9180209	0	87.71929825	94.93043478	0	0	0	NA	88.54375	0.4757142857	79.54545455	97.225	5.409589041	86.49655172	0	86.4625	0	0	100	97.84074074	2.251351351	93.65238095	0.3278688525	NA	NA	NA	NA	97.62142857	0	0	0	0	0	0	0.3683544304	1.047297297	84.55662651	70.43289474	0	87.00909091	0.5128205128	0	1.428571429	0	0	0.2319444444	0
2016	Chr4	9377441	9377484	0	61.67	50	0	0	0	56.36363636	75.45454545	0	70	87.5	59.85454545	60.3	0	57.14285714	0	0	100	100	0	NA	0	58.325	0	0	81.075	75	0	0	0	0	0	0	0	0	48.65454545	41.66363636	0	100	0	0	0	0	0	0	0
2024	Chr4	9927923	9928173	3.333333333	90	97.78	0	0	0	94.66153846	98.21428571	0	83.325	92.30769231	100	83.33333333	0	78.9	4.166666667	0	92.22666667	100	3.571428571	78.49090909	0	94.86923077	0	0	NA	85.9	0	0	0	0	0	0	0	0	98.66666667	81.4625	1.25	97.225	2.775	0	0	0	0	3.125	0
2025	Chr4	9954179	9957972	0	90.18451613	85.40941176	0.167	0.1103092784	0.03567839196	85.09513889	82.21632653	0	83.98596491	81.34489796	83.80140845	86.61778846	0.2678571429	87.47461538	0	0	86.04035088	86.46302521	0.1639344262	87.09662921	0	81.06081081	0.05811518325	0.05904255319	87.18661417	87.19693252	0.08146341463	0	0	0.05401069519	0.171563981	0	0.5811827957	0.1798561151	80.43857143	62.84418605	0.06383928571	72.85652174	0	0	0	0	0.09541984733	0	0.1307189542
2026	Chr4	9976530	9976874	0	0	44.44444444	0	0	0	0	0	0	41.66666667	52.08333333	47.29166667	22.23333333	0	0	0	0	0	0	0	33.34	0	NA	0	0	2.777777778	0	4.166666667	0	0	0	0	6.25	0	0	0	0	0	0	0	0	0	0	0	0	0
2030	Chr4	10212047	10212436	0	0	0	0	0	0	9.090909091	0	0	0	0	0	92.05	0	2.466666667	0	0	5.653571429	4	0	4.411764706	0	0	0	0	0	0	0	0	0	0	0.3333333333	0	0	0	0	0	0	0	1.513636364	0	0	0	0	0	0
2031	Chr4	10238622	10238676	0	92.85714286	100	0	0	0	50	72	0	92.3625	58.325	0	0	0	66.66666667	0	0	70	66.675	0	58.325	0	0	0	0	90.625	68.75	0	0	0	0	0	0	0	0	60.4875	52.78333333	0	100	0	0	0	0	0	0	0
2032	Chr4	10303023	10303104	0	82.78	56.41538462	0	0	0	66.3	80.84	0	93.14117647	55	0	0	0	70.51538462	0	0	57.78	61.01111111	0	93.05555556	0	68.66666667	0	2.22	60	85.71428571	0	0	0	0	0	0	0	0	63.70555556	24.99166667	0	50.00625	0	0	0	0	0	0	0
2033	Chr4	10313340	10313377	0	51.6625	61.13333333	0	0	0	89.1625	NA	6.25	100	72.23333333	0	78.675	0	85.425	0	0	79.77142857	80.3375	0	87.5	0	39.34	0	0	87.05	82.23333333	0	0	0	0	0	0	0	0	86.675	63.97142857	0	70.825	0	0	0	0	0	0	0
2034	Chr4	10327896	10328103	0	0	0	0	0	0	0	0	0	0	0	0	78.41333333	0	0	0	0	0	0	0	0	0	0	0	0	0	0	0	0	0	0	1.333333333	0	0	0	0	0	0	0	0	0	0	0	0	0	0
2037	Chr4	10442508	10442568	0	17.58888889	0	NA	0	0	66.66666667	94.45	0	72.99	84.09090909	0	76.05454545	0	39.66	0	0	70	42.5	0	60	0	0	0	0	0	83.33333333	4.444444444	0	0	0	0	0	0	0	40	51.95454545	0	93.75	0	0	0	0	0	0	0
2038	Chr4	10442899	10442979	0	52.08333333	0	0	0	0	50	0	0	0	51.875	0	58.35625	NA	38.88888889	0	0	67.41333333	69.78888889	0	0	0	NA	0	0	26.66	73.9625	0	0	0	0	0	0	0	0	0	0	0	NA	0	0	0	0	0	0	0
2040	Chr4	10456468	10456526	0	82.96666667	60	0	5.555555556	0	83.33333333	34.07777778	0	100	56.25	NA	75	0	68.05	0	0	87.5	79.63333333	0	100	0	44.45	0	0	82.01111111	88.88888889	0	0	0	0	0	0	0	0	64.81111111	39.63333333	0	66.66666667	0	0	0	0	0	0	0
2047	Chr4	10708450	10708501	0	90.60833333	22.78333333	0	0	0	43.75	84.725	0	53.19090909	22.62857143	0	30.7	0	33.125	0	0	70.3	50.45454545	3.7	75.55555556	0	61.25	0	0	54.75833333	70	0	0	0	0	0	0	0	0	70.03333333	33.69166667	0	86.11666667	0	0	0	0	0	0	0
2048	Chr4	10716412	10717032	0	7.692307692	85.71428571	0	0	NA	22.91875	84.17	0	NA	42.85714286	NA	71.42857143	0	81.39	0	0	88.47931034	90	0	91.38888889	0	66.67142857	0	0	100	16.30434783	0	0	0	0	0	0	0	0	88.19512195	89.06829268	0	88.55666667	0	0	0	0	0	NA	0
2050	Chr4	10839581	10839827	0	86.93636364	8.333333333	0	0	0	81.20909091	90.01	0	68.06666667	84	0	0	0	66.72222222	0	0	91.66666667	86.58181818	0	61.13333333	0	0	0	0	0	0	0	0	0	0	0	0	0	0	54.42	23.52	0	65.74444444	0	0	0	0	0	0	0
2052	Chr4	10892001	10892085	0	55.55	0	0	0	0	74.1	73.5	0	43.3375	0	0	0	0	14.28571429	0	0	80	87.84166667	0	0	0	94.44444444	0	0	26.78333333	78.33333333	0	0	0	0	0	0	0	0	13.19166667	28.56666667	0	14.87777778	0	0	0	0	0	0	0
2056	Chr4	10952425	10952468	0	49.63333333	0	0	0	0	36.11111111	93.75	0	62.5	0	0	37.45	0	69.73333333	0	0	93.30909091	80.56666667	0	63.34	0	50	0	0	19.04444444	61.66363636	0	0	0	0	0	0	0	0	0	0	0	0	0	0	0	0	0	0	0
2057	Chr4	10991908	10999253	7.03046875	73.75384615	71.56391753	8.777464789	4.124166667	1.497752809	69.09680851	70.74456522	3.381132075	58.38055556	63.76296296	25	58.33333333	1.5625	63.35882353	1.35375	1.76	68.02807018	67.38538462	6.944444444	65.14225352	4.373958333	71.68151261	4.166071429	2.009278351	67.40754717	61.34578313	5.555555556	4.487179487	4.234693878	4.401886792	6.53557047	3.205128205	0.1006024096	0.1360544218	4.972375691	1.354375	4.008661417	1.801801802	3.896103896	3.390697674	1.644736842	2.13364486	4.867	0	3.409090909
2058	Chr4	10999761	11000886	2.104761905	83.93617021	86.61714286	1.958823529	1.876595745	1.436956522	85.75833333	80.19354839	0	53.07368421	78.38108108	86.01428571	86.80857143	0	74.46451613	0	2.296551724	79.76388889	80.2375	2.658974359	NA	3.377419355	86	0	0.7808510638	76.84222222	74.88709677	0	0	0	0	9.680851064	2.372727273	9.255555556	0	79.63333333	77.77777778	4.196875	100	1.351351351	0	1.303125	0	1.741935484	5.20625	0
2068	Chr4	11111785	11114133	0	1.093939394	3.422522523	0	0	0.5747126437	23.17053571	2.957142857	0	16.30136986	0.641025641	42.91928571	15.55584416	0	70.42804878	1.204819277	0.9174311927	81.92075472	88.65123967	0	0	0.2808988764	86.76764706	0.3055045872	0.6	18.60412371	NA	0	0	0	0	0	0	0.4586826347	0.4594936709	19.46153846	13.66358025	0.1908396947	24.08253968	0	0	0	0	0.3333333333	0.4166666667	0.1346774194
2069	Chr4	11184529	11184614	0	0	0	0	0	0	0	0	0	11.11111111	0	0	33.34285714	0	35.60909091	0	0	66.66666667	60.67	0	78.92857143	0	0	0	0	0	39.39090909	0	0	0	0	0	0	0	0	0	0	0	0	0	0	0	0	0	0	0
2072	Chr4	11216529	11216806	0	100	88.1	0	0	0	NA	92.85714286	0	72.23333333	79.16428571	95.36666667	87.74615385	0	92.85714286	0	0	50.01666667	97.43846154	0	97.5	0	68.99	0	0	17.32857143	63.06153846	0	0	0	0	0	0	0	0	68.92857143	NA	0	80	0	0	0	0	0	0	2.777777778
2073	Chr4	11240923	11241251	0	0	0	0	0	0	62.74117647	28.51111111	0	77.77777778	57.77916667	0	73.1	0	51.34	0	0	80.17	55.75652174	0	64.13846154	0	46.67142857	0	0	62.78461538	0	0	0	0	0	0	0	0	0	0	0	0	0	0	0	0	0	0	0	0
2076	Chr4	11412773	11412886	0	88.13333333	0	0	0	0	79.51176471	78.07692308	0	78.20769231	89.62777778	0	85.24375	1.85	80.2125	0	0	89.91538462	88.98333333	0	90.65	0	14.27857143	0	0	85.87222222	88.97222222	0	0	0	0	0	0	0	0	93.66111111	75.17777778	0	88.52941176	0	0	0	0	0	0	0
2085	Chr4	11781508	11781773	0	85.71428571	86.36363636	0	0	0	75.21875	54.18333333	0	100	100	59.49333333	80	0	87.225	3.7	0	87.11333333	87.94	NA	0	0	93.75	0	0	100	50	NA	0	0	0	0	0	0	0	33.33333333	20.36666667	0	0	0	0	0	0	0	0	0
2086	Chr4	11891069	11891787	4.096	83.33684211	0	2.538095238	4.545454545	0	0	0	0	0	86.67	0	44.06764706	0	0	0	0	0	0	3.203846154	0	1.730769231	1.785714286	0	0	0	51.60769231	0	0	0	0	0	0	0	3.333333333	84.136	70.9625	0	83.48181818	0	0	7.894736842	0	0	0.5555555556	0
2087	Chr4	11938144	11938196	0	66.66666667	73.32	NA	0	NA	95	100	0	83.33333333	88.9	0	0	0	77.76666667	0	0	58.33333333	60	0	87.5	0	91.66666667	0	0	91.66666667	82.78333333	0	0	0	0	0	0	0	0	61.11666667	60	0	50	0	0	0	NA	0	0	NA
2088	Chr4	11943268	11943329	0	28.57142857	65.2125	0	0	0	100	55	0	0	0	0	0	0	61.11666667	0	0	82.15	77.4	16.66666667	0	0	18.3375	0	0	12.5	3.125	0	0	0	0	0	0	0	0	0	0	0	0	0	0	0	0	0	0	0
2091	Chr4	12112760	12112927	0	0	0	0	0	0	0	63.88333333	0	0	0	93	0	0	61.11666667	0	0	79.63333333	78.57142857	0	0	0	0	0	0	77.72727273	0	0	0	0	0	0	0	0	0	0	0	0	0	0	0	0	0	0	0	NA
2093	Chr4	12161040	12161081	0	45.24285714	33.33333333	0	0	0	79.175	44.46666667	NA	0	0	NA	0	0	91.675	NA	0	100	92.7125	0	0	0	66.66	0	0	75	78.57142857	0	0	0	0	0	0	0	0	0	0	0	0	0	0	0	0	0	NA	0
2094	Chr4	12230045	12230091	0	0	80	0	0	0	100	73.88333333	0	0	58.35	67.78333333	62.5	0	80.55	0	0	88.9	94.45	0	83.61666667	0	95	0	0	100	100	0	0	0	0	0	0	0	0	0	0	0	0	0	0	0	0	0	0	0
2096	Chr4	12397474	12397540	0	20	0	0	0	0	63.33846154	75.71428571	0	40.275	0	0	40	0	0	0	0	78.57142857	76.88125	0	80.5	0	56.24375	1.333333333	0	92.86428571	72.23333333	0	0	0	0	0	0	0	0	34.78125	20	0	25	0	0	0	0	0	0	0
2097	Chr4	12424025	12424081	0	95	95.24285714	0	0	0	89.34	88.14	3.33	100	97.22222222	53.33333333	68.78	0	86.85555556	0	0	100	96.875	0	92.58888889	0	85.71428571	0	0	90.37777778	96.42857143	0	0	0	0	0	0	0	0	85.67	46.41428571	0	96	0	0	0	0	0	0	0
2098	Chr4	12440722	12441000	0	87.58846154	44.44444444	0	0	0	90.86129032	81.3826087	0	90	92.98421053	51.196875	76.22173913	0	86	0	0	93.732	94.55	0	87.5	0	76.66666667	0	0	72.2	93.58148148	0	0	0	0	0	0	0	0	95.12068966	67.996	0	81.55714286	0	0	0	0	0	0	1.665
2100	Chr4	12713111	12714185	0	92.90714286	83.80851064	0	1.332	0	47.22222222	86.10784314	0	69.99333333	71.42857143	83.03333333	87.33695652	0	87.72727273	0	0	87.71851852	88.94166667	0	53.125	0	38.46153846	3.886666667	0	72.36842105	88.57142857	0	0	0	0	0	0	0	0	64.82181818	49.11964286	0	60.26363636	0	0	0	0	0	0	0
2101	Chr4	13089698	13089798	0	85.9	NA	NA	0	0	68.75	0	0	80.55555556	72.22222222	0	57.94615385	0	75	0	0	98.21428571	95.24285714	0	96.78571429	0	67.7125	0	0	50	64.17	0	0	0	0	0	0	0	0	76.77857143	40.24285714	0	83.92857143	0	0	0	0	0	0	NA
2103	Chr4	13171881	13171930	0	85.84	83.3375	0	0	0	87.5	74.8	0	0	50	0	69.77	0	15	0	0	0	0	0	55.56666667	0	51.11111111	0	0	75.475	90.49	0	0	0	0	0	0	0	0	51.53	44.5	0	30.55	0	0	0	0	0	0	0
2104	Chr4	13209722	13210013	0	33	87.5	0	4	0	52.78333333	50	0	44.43333333	92.53333333	90.625	80.36666667	0	14.28571429	0	0	73.7	61.25	0	0	0	86.68	0	0	68.67	0	0	0	0	0	0	0	0	0	50	22.21666667	0	NA	0	0	0	0	0	0	0
2105	Chr4	13418300	13419400	4.039393939	89.06129032	86.8125	9.593548387	3.821333333	4.195918367	80.07727273	76.42439024	0	80.37037037	84.89130435	77.23404255	81.62564103	4.884931507	81.70625	4.975	2.623404255	85.79	74.16764706	7.954545455	80.33404255	1.443333333	86.81521739	2.868852459	2.777777778	70	82.12058824	5.226388889	0	5.091666667	2.676785714	12.72588235	1.041666667	16.66666667	0	37.5	66.7	4.588311688	NA	6.477777778	9.828205128	4.101538462	0.8928571429	0	5.554545455	0
2106	Chr4	13479465	13479505	0	100	86	0	0	0	78.34	41.675	0	0	0	0	0	0	100	0	5	100	100	0	37.5	0	0	0	0	0	0	NA	0	0	0	0	0	0	0	86.56	0	0	83.33333333	0	0	0	0	0	0	0
2108	Chr4	13902924	13903065	0	88.33333333	70.37777778	0	2.777777778	0	50	100	0	100	78.57142857	90	92.8125	0	75	0	0	79.63333333	100	0	70	0	NA	0	0	100	90.71428571	0	0	0	0	0	1.7875	0	0	100	89.45	0	100	0	0	0	0	0	3.7	NA
2109	Chr4	14035634	14035679	0	100	62.5	0	0	0	96.66666667	0	0	0	66.68	61.9	100	0	100	0	0	97.21666667	88.56666667	0	66.66666667	0	60	0	0	66.66666667	0	0	0	0	0	0	0	0	0	66.66666667	16.66666667	0	64.58333333	0	0	0	0	0	0	0
2110	Chr4	14132057	14132123	0	45.8375	66.66666667	0	0	0	69.63333333	77.77777778	0	88.88888889	66.66666667	0	54.66	0	100	0	0	83.33333333	86.11666667	0	77.62857143	0	55	0	0	85.71428571	0	0	0	0	0	0	0	0	0	0	0	0	0	0	0	0	0	0	0	NA
2112	Chr4	14258790	14264375	0	9.305063291	0.8403361345	3.851546392	0	0.2985074627	76.91067961	0	3.380188679	62.41216216	0	20	77.18307692	0	0.5952380952	0	0.1028776978	0	0	2.418292683	NA	0	56.81981982	0	0	0	71.98139535	0	2.777083333	3.493548387	1.504166667	1.551485149	0	0.15625	0	0	0	4.915789474	0	3.333035714	3.791304348	4.612643678	4.03814433	0.4537414966	0	0
2113	Chr4	14279964	14280894	0	0	89.25	0	0	0	36.11111111	12.03333333	0	0	33.33333333	0	0	0	79.668	0	0	88.125	91.88181818	0	9.528571429	0	0	0	0	0	65.87619048	NA	0	0	0	0	0	0	0	7.142857143	0	0	10.4125	0	NA	0	0	0	0	0
2114	Chr4	14281935	14283990	0	85.471875	84.36666667	0	0	0	100	91.52608696	0	94.05	85.65333333	95.58823529	87.51851852	0	91.20555556	0	0	90.21111111	88.97666667	0	81.81818182	0	92.159375	0	0	81.83333333	74.37017544	0	0	0	0	0.1543478261	0	0	0	80.81	55.88666667	0	81.18064516	0	0	0	0	0	0	0
2115	Chr4	14284210	14286411	0	88.61785714	88.6109589	0	0	0	100	86.2	0	74.44	86.33913043	84.725	90.64814815	0	88.81142857	0	0	92.5	93.28888889	0	83.66666667	0.2	83.78205128	0	0.3389830508	81.88387097	91.33953488	0	0	0	0	0	0	0	0	81.43023256	62.44545455	0.6529411765	90	0	0	0	0	0.25	0	0
2117	Chr4	14388415	14388473	0	0	0	0	0	0	0	90.28333333	0	0	0	0	19.725	2.0875	33.57142857	0	0	78.57142857	51.42857143	0	0	0	0	0	0	78.57142857	77.0875	0	0	0	0	0	0	0	0	0	0	0	0	0	0	0	0	0	0	0
2118	Chr4	14397940	14399570	0	83.96896552	75.97209302	0	0	0	88.21463415	0	0	92.93333333	100	89.004	80.64230769	0.78125	86.11296296	0	0	88.33333333	93.33333333	0	85.04594595	0	85.17179487	0	0	77.78	87.87878788	0	0	0	0	0	0	0	0	88.39454545	63.6972973	0	87.97857143	0	0	0	0	0	0	0
2120	Chr4	14582169	14582579	0	76.85555556	91.66666667	0	0	0	60.02	71.875	0	84.09090909	90.47142857	9.319047619	80	0	83.33636364	0	0	91.6625	83.33	0	73.81428571	0	100	0	0	88.52222222	78.57142857	0	0	0	0	0.6958333333	0	0	0	79.175	72.72105263	0	66.65	0	0	0	0	0	0	0
2121	Chr4	14682413	14683426	0	17.65894737	13.84237288	0	0	0	66.36	85.22075472	0	41.20555556	0	0.5319148936	2.105263158	0.1225490196	63.64583333	0	0	63.62307692	64.48823529	0	64.05522388	0	21.26326531	0.1851851852	0	20.49058824	89.85625	0	0	0	0	0.2336448598	0	0	0	8.637068966	6.087234043	0.6034782609	6.71641791	0	0	0	0	0	0	0
2122	Chr4	14868158	14868379	0	68.24736842	0	0	0	0	46.49473684	35.23571429	0	0	0	0	0	0	18.05	1.391666667	0	71.66666667	57.74285714	0	0	0	0	0	0	8.823529412	17.24210526	0	0	0	0	0	0	0	0	0	0	0	0	0	0	3.7	0	0	0	0
2125	Chr4	14988603	14989978	0	89.38571429	100	4.166666667	0	0	75.81333333	94.44666667	0	77.27272727	100	55.04642857	75	0	95.42	0	1.515151515	76.92307692	91.26415094	NA	91.6625	0	27.63684211	0	3.350980392	84.70930233	87.5	0	0	0	0	0	0	0	0	32.98333333	17.77777778	0	50.25384615	0	0	5.130769231	0	0	0	0
2129	Chr4	15431055	15431159	0	82.62	83.3375	0	0	0	75.71428571	90.2125	0	66.67142857	76.38333333	96.37142857	95.8375	0	73.61666667	0	0	100	91.675	NA	68.75	0	79.1625	0	0	75.83333333	77.14285714	0	0	0	0	NA	0	0	0	97.5	61.875	0	91.675	0	0	NA	0	0	0	0
2130	Chr4	15441649	15442063	11.54761905	90.07391304	91.27916667	6.076470588	1.739130435	2.777777778	85.16521739	96.73913043	0	79.995	86.84210526	90.625	87.575	4.538095238	89.47368421	15.275	8.886666667	86.92222222	80.948	6.76875	86.46923077	5.86	89.22380952	3.756	0	89.52380952	86.36363636	2.777777778	4.761904762	5.882352941	2.692307692	7.547058824	5.95	4.680769231	15.35384615	80.73913043	82.31153846	10.17692308	77.59444444	20.43684211	7.405555556	2.941176471	0	2.55	12.452	0
2131	Chr4	15511795	15511931	0	0	NA	0	0	0	75	50	5.555555556	0	0	0	0	0	0	0	0	0	0	0	0	0	6.363636364	0	0.835	0	71.33333333	0	0	0	0	0	0	0	0	0	0	0	0	0	0	0	0	0	0	NA
2132	Chr4	15513137	15513197	0	0	0	0	0	0	85.91428571	75.15	0	0	0	0	0	0	0	0	0	0	0	0	0	0	0	0	0	0	24.23333333	0	0	0	NA	0	0	0	0	0	0	0	0	0	0	0	0	0	0	0
2133	Chr4	15513319	15513733	0.6097560976	0	0	0	0	0	93.29512195	94.82758621	0.3479166667	0	0	0.4166666667	0	0	0	0	0	0	0	0	0.812195122	0	0	0	0	0.8763157895	89.77391304	0	0	0	0	0	0	0	0.197826087	0	0	0	0	0	0	0	0	0	0	0
2134	Chr4	15553405	15554545	0	6.024770642	1.902173913	0.7021052632	0.1201438849	0	91.42352941	0.2358490566	0	0.3064220183	6.775268817	0.9133802817	4.573188406	0	0	0	0.5952380952	0.2808988764	0.497761194	0	88.40869565	0	0.6896551724	0	0	4.205952381	43.04050633	0.6858823529	0	0.2155172414	0	0	0	0	0	0.3027272727	0	0	0.8333333333	0	0	0	0	0	0.2336448598	0
2135	Chr4	15563227	15565961	0	26.56358025	26.88571429	0	0	0	84.157277	42.74322581	1.549746193	22.50414201	7.313294798	69.22980769	72.24153005	0	9.681280788	0	0	0.2183406114	0	0	71.69833333	0.0548245614	28.42540984	0.09090909091	0.04703389831	9.781355932	68.78201439	0.2512562814	0	0.15	0	0.08547008547	0.1513636364	0.03204633205	0.1908396947	8.074409449	4.75245283	0	8.800757576	0.2604166667	0.1976284585	0	0.1677852349	0	0.4808943089	0
2136	Chr4	15595869	15596742	6.111111111	99.29148936	93.48727273	20.83333333	16.87692308	4.841509434	88.27407407	92.85714286	0.2018181818	93.2547619	75.664	89.90857143	86.11388889	16.28	90	10.95142857	7.572727273	97.82608696	93.2	9.523809524	83.33333333	5.191304348	88.04347826	6.786538462	4.465957447	90.625	83.528	0	0	8.041304348	2.857142857	13.46938776	4.3	5.494642857	9.398214286	89.25102041	82.64814815	2.173913043	92.4	0	0	2.083333333	0	11.43255814	19.29473684	2.727272727
2137	Chr4	15725215	15725378	0	75.835	80	0	0	0	96.35882353	95.8375	0	88.89166667	96.67	66.905	84.42	0	80.55	0	0	90.96842105	94.05	0	72.96470588	0	68.51052632	0	0	96.17647059	100	0	0	0	0	0	1.25	0	0	84.975	58.19	0	64.575	0	0	0	0	0	0	0.6944444444
2138	Chr4	15750922	15751026	0	0	0	0	0	0	0	0	0	100	0	0	0	0	0	0	0	0	0	0	0	0	0	0	0	0	0	0	0	0	0	0	0	0	0	0	0	0	0	0	0	0	0	1.785714286	0	0
2139	Chr4	15860062	15860330	1.25	81.12352941	100	0	0	0	80.99473684	91.73913043	0	89.74210526	92.68888889	97.85714286	85.92777778	0	88.34	0	0	89.585	94.42173913	0	0	0	0	0	0	0	82.66666667	0	0	0	0	0	0	0	0	63.64736842	73.19130435	0.9090909091	87.88181818	0	0	0	0	0	0	0
2142	Chr4	16007426	16007492	0	93.8375	57.3	0	0	0	72.175	91.52857143	0	100	66.875	0	94.45	0	52.78333333	0	0	72.5	68.75	0	40.5	0	38.88333333	0	0	97.5	84.375	0	0	0	0	0	0	0	0	84.975	60.7125	0	83.33333333	0	0	0	0	0	0	10.33333333
2143	Chr4	16166578	16166627	6.66	14	0	0	0	0	5.566666667	87.5	0	46.66	0	0	10.71666667	0	0	0	0	0	0	0	0	0	0	0	0	0	64.16666667	0	0	0	0	0	0	0	0	0	0	0	0	0	0	0	0	0	0	0
2145	Chr4	16636922	16637834	0	0	0	0	0	0	0	0	0	0	81.42857143	0	78.45853659	0	0	0	0	0	0	0	0	0	0	0	0	0	0	0	0	0	0	0	0	0	0	0	0	0	0	0	0	0	0	0.2648148148	0	0
2146	Chr4	16638080	16638768	0	0	0	0	0	0	9.433962264	5.490196078	0	3.846153846	81.15384615	0	73.81142857	0	1.219512195	0	0	6.770833333	5.660377358	0	22.44897959	1.074193548	44.0244898	0	0	3.9	52.96744186	0	2.631578947	0	0.2803921569	0	0	0	0	1.264285714	1.744186047	0	0.4282051282	0	0	0	0	0	0	0
2147	Chr4	16645375	16645894	0	0	0.7590909091	0	0	0	0	0	0	69.68571429	0	0	0	0	0	0	0	0	0	0	68.14117647	0	0	0.5296296296	0	72.32083333	0	0	0	0	1.481481481	0	0	0	0	63.7137931	60.25	0	66.52173913	0	0	0	0	0	0	0
2149	Chr4	16729204	16730138	6.75915493	85.34791667	82.78194444	20	6.139393939	7.245652174	91.17647059	88.68723404	0	72.668	86.81621622	85.93541667	81.83846154	7.114754098	86.74883721	7.317391304	9.865306122	87.90697674	86.33793103	6.707317073	82.91607143	6.355357143	82.96666667	1.153623188	3.569047619	84.97377049	77.77619048	0	0	4.848484848	1.470588235	12.79811321	2.332075472	6.206896552	6.52972973	77.90769231	68.9625	0.86875	85.63448276	5.985185185	2.687096774	2.5	1.923076923	5.982051282	12.20322581	0
2150	Chr4	16820662	16820719	0	0	0	0	0	0	38.9	81.39166667	0	0	0	4.5	0	0	0	0	0	0	0	0	0	0	0	0	0	0	78.19166667	0	0	0	0	0	0	0	0	15.35833333	6.666666667	0	11.11666667	0	0	0	0	0	0	0
2152	Chr4	17029283	17029388	0	82.14285714	0	0	0	0	83.33333333	88.64	5	39.74615385	92.97857143	0	0	0	56.84285714	0	0	63.63636364	68.36428571	0	54.92857143	0	92.95384615	0	0	93.75	67.26428571	0	0	0	0	0	0	0	0	0	0	0	0	0	0	0	0	0	0	0
2153	Chr4	17078604	17078771	0	35	67.5	0	0	0	79.54	82.59230769	0	85.4875	50	0	68.65238095	0	59.025	0	0	70.24285714	70.52631579	0	51.19285714	0	43.62941176	0	0	86.67	67.70625	0	3.571428571	0	0	0	0	0	0	70.06521739	53.90384615	0	58.22352941	0	0	0	0	0	0	0
2155	Chr4	17120836	17120871	0	100	90.28333333	0	0	0	NA	69.7	0	77.27272727	85.18888889	0	94.45	0	87.88181818	0	0	100	86.11666667	0	95.83333333	0	94.45	0	0	93.75	91.80833333	0	0	0	0	0	0	0	0	93.52857143	88.89166667	0	51.38333333	0	0	0	0	0	0	0
2156	Chr4	17337251	17337349	0	79.54545455	79.175	0	0	0	66.20909091	34.81111111	0	83.33333333	0	0	71.15384615	0	16.65	0	0	0	0	0	0	0	0	0	0	0	83.34285714	0	0	NA	0	0	0	0	0	0	0	0	NA	0	0	0	0	0	0	NA
2159	Chr4	17637250	17637636	0	82.42121212	60.60909091	0	0	0	23.76129032	2.027027027	0	94.23076923	74.19677419	3.9	0	0	89.4	0	0	83.81219512	77.81	0.7692307692	80.71428571	0	87.915	0	0	92.80731707	51.27352941	0	0	0	0	0	0	1.961764706	0.9259259259	75.4027027	58.36785714	2.173913043	83.34	0	0	0	0	1.009090909	0	0
2160	Chr4	17638046	17638413	0	53.56470588	61.22631579	5.882352941	0	0	73.80952381	60.60909091	0	75	72.22666667	77.27272727	45.23103448	4.585	48.26086957	2.083333333	0	66.66666667	62.52903226	0	50	0	24.23636364	0.3363636364	0.6666666667	52.44333333	37.27272727	0	0	0	0	0	0	0	0	36.27647059	60.68333333	0	59.61538462	3.7	0	0	0	0	0	0
2162	Chr4	17663656	17664197	0	72.702	71.96969697	0	0	0	73.15	92.36111111	0	38.1	51.2195122	11.71875	72.5	0	79.43617021	0	0	79.13965517	85.91090909	0	74.58181818	0.7928571429	68.55483871	0	0	66.67142857	89.16818182	0	0	0	0	0	0	0	0	71.40689655	42.89137931	0	64.95588235	0.2783333333	0	0	0	0	0	0
2163	Chr4	17684476	17684539	0	95	64.5875	0	0	0	80	100	0	50	82	92.5	28.57142857	0	75	0	0	75	66.675	0	40	0	95.24285714	0	0	88.9	86.66	0	0	0	0	0	0	0	0	89.275	50.8	0	83.35	0	0	0	0	0	NA	0
2164	Chr4	17790927	17790990	0	79.17	75	0	3.027272727	0	53.57142857	86.10833333	0	94.16666667	47.73636364	0	0	0	28.95	0	0	0	0	0	62.91666667	0	100	0	0	69.31818182	70	0	0	0	0	0	0	0	0	36.07	25.05	0	43.75	0	0	0	0	0	0	0
2165	Chr4	17829485	17829541	0	68.33	70.6625	0	0	0	88.34	100	0	85	85	0	0	0	84.17	0	0	90.67	86.24444444	0	0	0	69.44444444	0	0	95	83.33333333	0	0	0	2.5	0	0	0	0	0	0	0	0	0	0	0	0	0	0	3.33
2169	Chr4	18261519	18261702	0	57.14285714	89.68571429	0	7.142857143	NA	56.07647059	59.55238095	0	90	100	0	88.42105263	0	81.75	1.25	0	86.84210526	71.56470588	0	88.89444444	0	75.83	0	0	100	87.17692308	0	0	NA	0	0	0	0	0	15.73888889	23.8	0	42.85714286	0	0	0	0	0	0	0
2170	Chr4	18544662	18544777	0	80.28	93.21428571	0	0	0	63.46923077	81.44666667	0	83.33333333	75.64615385	71.6	77.22666667	0	86.11111111	0	0	86.92307692	87.14285714	0	86.11111111	4.484615385	72.22222222	0	0	86.66666667	85.71333333	0	0	0	0	0	0	0	0	82.88666667	74.61538462	0	70.83333333	0	0	0	0	0	0	0
2174	Chr5	393570	394735	5.737647059	75.60909091	80.612	6.176470588	1.719277108	3.820731707	70.52631579	85.71428571	0	30	69.21388889	78.33333333	81.18387097	4.970967742	74.71463415	7.339130435	6.818461538	91.82692308	80.23809524	6.666666667	83.33428571	5.654545455	81.81818182	4.55	6.111111111	69.16	72.9125	2.0825	1.802702703	3.671621622	1.251111111	12.92714286	0	6.774285714	3.671212121	78.53220339	71.23404255	0	91.665	0	5	8.070588235	0	1.893181818	25.48235294	1.148275862
2176	Chr5	507583	507852	0	66.66666667	0	0	0	0	84.81111111	69.14	0	79.175	20.6	0	93.75	0	33.33	0	0	75.75454545	69.04285714	0	14.66666667	0	0	0	0	68.46153846	0	0	0	0	0	0	0	0	0	0	0	0	0	0	0	0	0	0	0	0
2179	Chr5	596700	597026	0	87.41851852	87.668	0	0	0	75.8	87.08125	0	0	82.336	88.97307692	53.48148148	0	75.252	0	3.703703704	88.42222222	94.26521739	0.8928571429	69.08214286	1.233333333	91.57083333	0	0	92.24782609	65.06538462	0	0.7407407407	0	0	0	1.481481481	2.277777778	2.314814815	83.94814815	51.63	0	73.13478261	0	1.315789474	0	0	2.631578947	2.132	0
2180	Chr5	610230	611962	0.37	0	81.28867925	0	0	0	89.265625	84.69848485	0	0	0	0	0.5747126437	0.7766990291	89.97222222	0.3086419753	2.397260274	84.27631579	83.19333333	0.4213483146	86.47924528	0.1436781609	87.5375	0.1554347826	0	0.3784090909	77.71090909	0.6054545455	0	0	0	0	0	0.901980198	1.190909091	79.403125	56.22142857	0	81.0375	0.6054545455	1.217948718	0	0	0.3542553191	0	0
2181	Chr5	616054	616176	0	0	0	0	0	0	90.97647059	0	0	84.32142857	0	0	0	0	0	0	0	0	0	1.086956522	83.42941176	0	49.84761905	0	0	25.35714286	77.78666667	0	0	0	0	0	0	0	0	0	0	0	0	0	0	0	0.7260869565	0	1.752631579	0
2182	Chr5	723668	724576	0	91.25090909	90.72264151	0	0	0	84.55555556	85.31891892	0	90.08333333	89.57096774	87.74423077	83.40465116	0	83.25714286	0	0	83.13953488	85.73333333	0	90.51176471	0	91.7525	0	1.25	94.84848485	84.47906977	0	0	0	0	0	0	0	0.4901960784	87.25714286	75.876	0.2698113208	82.36097561	0	0	0	0	0	1.052631579	0
2183	Chr5	724577	726444	0	90.50377358	74.13703704	0	0	0	84.78550725	89.14615385	0	83.09333333	90.07173913	97.11730769	88.76451613	0	88.49047619	0	0	95.16129032	91.64307692	0	91.30816327	0	93.33666667	0	0	92.06857143	91.37142857	0	0	0.3274509804	0	0	0	0	0	90.27945205	63.84938272	0	87.34814815	0	0.6756756757	0	0	0	0	0
2185	Chr5	1000402	1000453	0	33.33333333	43.04166667	0	0	NA	12.5	3.7	0	18.88333333	83.33333333	0	0	0	100	0	0	80.275	75	0	25	0	59.03333333	0	0	58.33333333	65.23333333	0	0	0	0	0	0	0	0	27.76666667	6.25	0	12.5	0	NA	0	0	0	0	0
2187	Chr5	1322559	1323352	0	90.66060606	93.05833333	0	0	0	100	84.4	0	84.61538462	71.42857143	0	93.51944444	0	92.59444444	0	0	93.52222222	93.332	0	88.89166667	0	97.47575758	0	0	95.83333333	87.02790698	0	0	0	0	0	0	0	0	89.21568627	51.31904762	0	90.69310345	0	0	0	0	0	0	0
2188	Chr5	1357266	1357356	0	81.25	NA	0	0	0	41.42857143	59.025	0	70.24285714	90.15454545	32.68571429	78.74285714	0	76.93076923	0	0	66.67142857	62.56153846	0	65.48181818	0	78.46153846	0	0	75	91.79230769	0	0	0	0	0	0	0	0	67.73571429	16.47777778	0	54.72307692	0	0	0	0	0	0	0
2189	Chr5	1617119	1617161	0	0	0	0	0	0	0	53.32	NA	0	0	0	93.34	0	0	0	0	0	0	0	100	0	0	0	0	0	0	0	0	0	0	0	0	0	0	0	0	0	0	0	0	0	0	0	0	0
2191	Chr5	1757515	1757579	0	95	100	0	0	0	76.05	37.04444444	0	100	0	3.33	100	0	29.175	0	0	50	37.5	0	0	0	74.18	0	0	87.04444444	71.68	NA	0	0	0	0	0	0	0	0	0	0	0	7.142857143	0	0	0	0	0	0
2192	Chr5	1777997	1778081	0	100	81.67	0	0	0	75	94.44166667	0	81.67	63.33333333	0	56.67	0	75	0	0	77.08333333	66.66666667	0	86.36363636	0	83.33333333	0	0	79.28571429	92.5	0	0	0	0	0	0	0	0	78.13076923	58.33846154	0	81.40769231	0	0	0	0	0	0	0
2193	Chr5	1810487	1810641	0	0	0	0	0	0	0	0	10	58.33333333	75	66.675	75	0	0	0	0	0	0	0	NA	0	50	0	0	0	0	0	0	0	0	0	0	0	0	75.92222222	33.33333333	0	63.34	0	0	0	NA	0	0	0
2194	Chr5	1816835	1817991	0	11.96428571	20.83333333	0	0	0	0.4381578947	0.4690140845	0	0	0	0	0.2222222222	0	79.54545455	0	0.4826086957	95.89069767	76.74137931	0	0	0	0	0.625	0.3205128205	80.99473684	0	0	0	0	0	0	0	0.7	0	71.13214286	58.70444444	0	66.22894737	0	0	0.7042253521	0	0	0	0
2196	Chr5	2111861	2111911	0	58.33333333	0	0	0	0	66.66666667	58.33333333	0	66.66666667	75	0	0	0	100	0	0	91.78	93.34	8.333333333	63.88333333	0	0	0	0	92.5	0	0	0	0	0	0	0	0	0	27.78333333	0	2.383333333	11.1	0	0	0	0	0	0	0
2197	Chr5	2186803	2188923	1.5	91.29622642	85.62682927	0	0.8325	2.205882353	69.59354839	80.19782609	0	81.00384615	93.73448276	94.38461538	88.14242424	1.85	85.83548387	0	2.252777778	92.95733333	90.17051282	1.470588235	89.79166667	2.840909091	84.91666667	0	2.777777778	83.97692308	70.6	0.6756756757	0	1.648717949	0	1.6	0	0	0	89.17	69.12058824	0	75.44210526	1.040625	2.928571429	0	0.2344262295	1.074193548	8.762222222	0
2198	Chr5	2250245	2250577	0	0	0	0	0	0	64.76666667	0	0	84.725	0	0	0	0	57.50952381	0	0	89.9	92.15882353	0	80.62380952	0	60.72173913	0	0	54.44	0	0	0	0	0	0	0	0	0	64.5875	71.55333333	0	79.16666667	0	0	0	0	0	0	0
2199	Chr5	2375093	2377459	3.627848101	91.95517241	84.15319149	2.336448598	1.071428571	1.19047619	90.33898305	87.11014493	1.275510204	87.77894737	97.62	88.98974359	93.10606061	2.009219858	77.27272727	2.608695652	0.6568181818	87.46376812	83.22698413	0	84.07205882	1.374226804	NA	0.3233009709	1.428571429	80.95396825	87.38181818	1.960784314	0.5946428571	1.571698113	0.8823529412	1.147311828	0.4561643836	0.8914728682	1.598989899	83.43090909	54.07272727	0.53	93.24324324	0	2.3808	2.47706422	0	2.490526316	2.174390244	0
2200	Chr5	2391811	2396038	0	74.8702381	86.86328125	0.5162790698	0.7165	0.4294478528	69.19444444	87.76306306	0.7371681416	80.65925926	96.29574468	73.54144737	83.37	1.222335025	73.29561404	1.672891566	1.240993789	75.02255639	82.975	0.282010582	86.31304348	0.2793296089	87.32359551	1.021105528	0.4022988506	86.50530973	79.80408163	0	0.1506024096	0.1243781095	1	0.6904040404	0.5590604027	1.193069307	0.6112426036	78.16448598	59.21049383	1.042331288	79.73396226	0.2707317073	0.57	2.003797468	0.1908396947	1.31835443	0.9541984733	0.5625
2201	Chr5	2458847	2459002	0	78.42941176	60	0	0	0	0	0	0	77.19473684	77.77777778	0	91.14375	0	83.33333333	0	0	81.25	93.65238095	0	75.42857143	0	75	0	0	76.66666667	NA	0	0	NA	0	0	0	1.113333333	0	33.33684211	36.11666667	0	28.57142857	0	0	0	0	0	0	0
2202	Chr5	2485999	2486068	0	72.22222222	83.33333333	0	0	0	81.25	100	0	89.5875	100	28.57142857	79.67	0	95	0	0	100	86.66	0	84.375	0	64.28571429	0	0	93.34	95	0	0	0	0	0	0	0	0	62.96666667	16.875	0	42.85555556	NA	0	0	0	0	0	0
2203	Chr5	2509164	2509243	0	7.692307692	15.38461538	0	0	0	67.97857143	84.26666667	0	85.71428571	17.83	0	0	0	58.33333333	0	0	87.17692308	59.39090909	0	52.76666667	0	1.428571429	0	0	0	0	0	0	0	0	0	0	0	0	1.923076923	0	0	0	0	0	0	0	4.545454545	0	0
2204	Chr5	2567537	2567771	0	74.8	79.65	NA	0	0	83.7875	84.125	0	81.26923077	80.11333333	0	69.87333333	0	61.11111111	0	0	76.28461538	67.425	0	73.33571429	0	72.72727273	0	0	87.29375	NA	2.08125	0	0	0	0	0	0	0	74.11333333	54.25	0	83.95625	0	0	NA	0	0	0	NA
2205	Chr5	2872469	2872510	0	100	100	0	0	0	100	88.75	0	NA	93.75	95.42	100	0	100	0	0	93.75	100	0	NA	0	55	0	0	100	100	0	0	0	0	0	0	0	0	100	80	0	75	0	0	0	NA	0	0	0
2206	Chr5	2940320	2940488	0	0	53.02727273	1.943333333	0	0	13.8	1.074193548	4.542424242	57.81875	33.34210526	2.372727273	1.465517241	0	35.17777778	2.083333333	0	9.85	17.68333333	0	49.72333333	0	81.95	0	0	2.413793103	1.3875	0	0	0	0	0	0	2.413793103	0	18.75	20.51212121	NA	17.70625	0	5	0	0	1.009090909	0	0
2207	Chr5	2973522	2973567	0	6.428571429	0	0	0	0	94.1	87.5	0	93.33333333	100	0	100	0	60.6375	0	0	92.1875	91.25	0	47.14	0	67.7125	0	0	87.5	0	0	0	0	0	0	0	0	0	0	0	0	0	0	0	0	0	0	0	0
2208	Chr5	2997605	2997688	0	82.975	41.91538462	0	0	0	72.0875	83.88888889	0	91.675	0	0	70.82307692	0	74.67	0	0	74.36153846	75.82307692	0	NA	0	90.90909091	0	0	75	62.5	0	0	0	0	0	0	0	0	90	33.33333333	0	NA	0	0	0	0	0	0	0
2211	Chr5	3328870	3328924	0	53.75	0	0	0	NA	0	0	0	0	3.571428571	66.66666667	82.3625	0	50.025	0	0	72.5	80	0	0	0	82.85714286	0	0	71.42857143	68.75	0	0	0	3.571428571	0	0	0	0	54.16666667	27.5	0	28.57142857	0	0	0	0	0	0	0
2214	Chr5	3388963	3389016	0	32.84166667	0	0	0	0	77.78333333	76.10833333	0	72.06666667	33.60833333	2.083333333	78.475	0	44.65	1.191666667	0	66.66666667	83.33333333	0	0	0	70	0	0	66.66666667	71.21818182	0	2.083333333	0	0	0	0	0	0	20	7.533333333	0	29.16666667	0	0	0	0	0	0	0
2215	Chr5	3414581	3414691	0	96.15384615	81.48888889	0	0	0	87.5	81.66666667	0	100	83.33333333	63.98571429	78.13076923	0	93.75	0	0	100	96.67	0	23.97692308	0	100	0	0	89.875	66.40769231	0	0	0	0	0	0	0	0	94.32857143	29.85	0	100	0	0	0	0	0	0	0
2216	Chr5	3541676	3541757	0	0	0	0	0	0	0	0	0	0	65	0	84.17	0	0	0	0	0	0	0	0	0	0	0	0	71.4125	0	0	0	0	0	1.388888889	0	0	0	0	2.5	0	0	0	0	0	0	0	0	0
2218	Chr5	3659379	3659822	0.4651162791	91.6974359	91.35625	0	0	0	79.546	100	0	96.17297297	83.06190476	84.23636364	92.42272727	0	91.1804878	0	0	95.9525	95.12888889	0	88.84761905	0	90.54893617	0	0	95.42820513	94.44666667	1.041666667	0	0	0	0	0	0	0	83.24705882	60.12894737	0	95.23809524	0	0	0	0	0	0	0
2219	Chr5	3870565	3870617	0	97.22222222	87.5	0	0	0	91	95.43333333	0	88.66	95.55555556	51.85555556	96.82222222	0	100	0	0	88.88888889	85.18888889	0	83.33333333	0	92.22222222	0	0	94.44444444	91.67142857	0	0	0	0	0	0	0	0	80	51.44285714	0	86.11111111	0	0	0	0	0	0	0
2220	Chr5	3898795	3898910	0	65.4625	0	0.9533333333	0	0	93.75	77.78333333	0	NA	75	0	69.0125	0	40	0	0	65.69166667	68.65	0	100	0	77.74285714	0	0	73.08461538	85	0	0	0	0	0	0	0	0	68.34	34	0	65.88666667	0	0	0	0	0	0	0
2221	Chr5	4043937	4044022	0	1.785714286	0	0	0	0	63.94285714	93.34	0	0	35	0	62.23333333	0	68.22857143	0	0	92.85714286	81.67	0	100	0	35.9	NA	0	98.07692308	67.86	0	0	0	0	0	0	0	0	46.15384615	30.4	0	12.5	0	0	0	0	0	0	0
2222	Chr5	4226436	4226488	0	100	29.16666667	0	0	0	100	56.66	0	0	66.66666667	0	91.66666667	0	76.66666667	0	0	94.45	90	0	0	0	83.33333333	0	0	100	0	0	0	0	NA	0	0	0	0	0	0	0	0	0	0	0	0	0	0	0
2223	Chr5	4266522	4266847	0	0	60.33928571	0	0	0	0	0	0	0	0	0	0	0	33.82058824	0	0	0	0	0	85.83333333	0	0	1.351351351	0	83.33333333	83.09375	0	0	0	0.9514285714	0	0	0	0	41.66666667	31.81818182	0	45.45454545	0	0	0	0	0	0	0
2224	Chr5	4296416	4296470	0	0	86.525	0	0	0	83.475	93.05833333	0	66.525	56.67	65.975	74.85833333	0	77.78333333	0	0	98.33333333	91.66666667	0	86.67	0	78.60833333	0	0	92.42727273	55.55833333	0	0	0	0	0	0	0	0	80	33.31818182	0	47.925	0	0	0	0	0	0	0
2225	Chr5	4372096	4372207	0	0	36.36363636	0	0	0	37.5	57.22666667	0	12.5	36.36363636	0	49.51176471	0	50	0	0	79.86666667	87.5	0	66.67058824	0	0	NA	0	40	27.77777778	0	0	0	0	0	0	0	0	56	31.94166667	0	70	0	0	1.470588235	0	0	0	0
2227	Chr5	4635982	4636548	0	0	0	0	0	0	0	0	0	0	0	0	92.43913043	0	0	0	0	0	0	0	0.6578947368	0	0	0	0	0	2.031707317	0	1.666666667	0	0.9514285714	0	0.9	0	0	0	0	0	0	0	0	0	0	0	0	1.315789474
2228	Chr5	4796747	4797395	0	97.43846154	17.34324324	0	0.6060606061	0	63.80625	0	0.3846153846	33.60416667	31.93333333	83.33333333	93.23125	0	11.28888889	0	0	0	0	0	0	0.3211538462	NA	0	0.5060606061	7.819230769	4.166666667	0	16.66666667	0	0	0	0	0.2	0.2604166667	42.78958333	14.71956522	3.846153846	17.13488372	0	0	0	0.9574468085	0	0	NA
2229	Chr5	4797822	4799689	0	0	8.535882353	0.4288888889	0	0	0	0.1891752577	0.1207407407	54.6095057	47.90989011	0	0	0	2.734615385	0.1219512195	0.1624390244	0	0	0.3461254613	0.2320175439	0.2389705882	0	0	0	4.277333333	62.49330709	0	0	0	0	0	0	0.07106382979	0.3535353535	5.428350515	2.205882353	0	1.473988439	0.1263157895	0.1905511811	0.2706563707	0.1565055762	0	0	0
2232	Chr5	5001431	5001552	0	67.04615385	81.25	0	0	0	88.1	84.61538462	0	100	85	45.78461538	82.03846154	0	64.10769231	0	0	75.38461538	61.92307692	0	72.56153846	0	77.0875	0	0	75.55555556	52.30769231	0	0	0	0	0	0	0	0	69.7	27.53076923	0	70	0	0	0	0	0	0	0
2234	Chr5	5041539	5041628	0	50.5875	20	0	0	0	34.5875	83.33333333	0	63.025	61.90714286	0	0	0	17.60625	2.083333333	0	0	0	0	38.425	0	71.15384615	0	0	0	0	0	0	0	0	0	0	0	0	0	0	0	0	0	0	0	0	0	0	0
2235	Chr5	5111232	5112827	0	84.82835821	88.3	0	0.3846153846	0	90.55106383	81.068	0	81.25	90.92592593	NA	89.82763158	0.2631578947	91.26097561	0	1.406024096	90.11860465	96	0	91.14142857	0	79.72083333	0	0	84.87111111	81.01923077	1.219512195	0	0	0	2.688709677	0.574137931	0	0.5285714286	88.73174603	51.91481481	0	95.18611111	0	0.6060606061	0	0	0.641025641	0	0
2236	Chr5	5113293	5114791	0	85.53913043	89.32758621	0	0	0	86.44736842	88.62	0	88.46153846	97	100	85.83880597	0	93.10277778	0.3846153846	0	91.12391304	87.8	0	84.21851852	0	89.35686275	0	0	93.03571429	83.99310345	0	0	1.724137931	0	4.722222222	0.574137931	0.5045454545	0	88.26140351	51.66666667	0	83.61875	0	0	0	0	0	0	0
2237	Chr5	5128486	5129859	4.845454545	81.26	73.975	0	3.076923077	0	85.016	73.63571429	0	51.66	84.61538462	87.22222222	81.48461538	0.4766666667	77.86774194	0	0.8365853659	87.41111111	68.25454545	4.757142857	81.36428571	5.909090909	80.99259259	0	0.8333333333	81.80666667	83.33333333	0	0	0	0	4.909090909	2.0825	0	2.591666667	77.93529412	67.50882353	2.182142857	75.78846154	11.66666667	3.33	0	0	4.305405405	8.325	0
2240	Chr5	5171388	5171475	0	84.61538462	58.1	0	0	0	75	77.5	0	88.63636364	56.06363636	66.68333333	74.1	0	72.02857143	0	0	NA	79.63333333	NA	74.24545455	0	4.166666667	0	0	41.66666667	48.15555556	0	0	0	0	0	0	0	0	69.45	15.91	0	66.66666667	NA	0	0	0	0	0	0
2242	Chr5	5267670	5267720	0	32.78	0	0	0	0	80.2125	79.63333333	0	75	32	0	0	0	39.09	0	0	88.1	90	0	57.51	0	0	0	0	94.28571429	87.85	0	0	NA	0	0	0	0	0	0	0	0	0	0	0	1.588888889	0	0	0	0
2243	Chr5	5275324	5275394	0	90	100	0	0	0	88.01	0	0	33.33333333	100	0	0	0	100	0	0	93.34	82.96666667	0	73.34	0	100	0	0	91.675	5	NA	0	0	0	0	0	0	0	33.34	66.675	0	100	0	0	0	0	0	0	0
2244	Chr5	5317096	5317159	0	0	100	0	0	0	83.33333333	50.95714286	0	87.5	87.5	0	92.85714286	0	87.5	0	0	73.66	75	0	4.1625	0	74.5875	0	0	75	56	0	0	0	0	0	0	0	0	75.025	23.8	0	NA	0	0	0	0	0	0	0
2245	Chr5	5406594	5406675	0	0	75.76363636	0	0	0	69.45	83.33333333	0	70	54.16666667	0	6.67	0	83.33333333	0	0	88.88888889	85	0	75.67	0	60	0	0	47.91666667	0	0	0	0	0	0	0	0	0	75	50	0	83.33333333	0	0	0	0	0	0	0
2246	Chr5	5427971	5430073	0.2325581395	77.986	81.1326087	2.347727273	0	0	75.998	74.49230769	0.2094339623	83.11428571	80.67317073	86.80638298	82.31333333	1.647826087	80.60888889	0	1.603773585	81.9962963	77.46078431	0.6980769231	71.19787234	2.346938776	79.44814815	1.25	0	76.8627907	75.86521739	0	0	0	1.219512195	3.926666667	1.107142857	2.969090909	2.5	72.39210526	78.91842105	1.597297297	72.31190476	4.007142857	0	3.681395349	0	1.377777778	1.984444444	0
2247	Chr5	5447009	5447090	0	73.1	91.675	0	0	0	86.11666667	78.57142857	0	25	93.0625	0	100	0	100	0	0	97.78	100	0	0	0	0	0	0	88.34	63.4875	0	0	0	0	0	0	0	0	81.95	64.52857143	0	86.11666667	0	0	0	0	0	0	0
2250	Chr5	5555454	5555519	0	0	0	0	0	0	0	0	0	0	44.45	0	0	0	0	0	0	0	0	0	0	0	0	0	0	64.81111111	0	0	0	0	0	0	0	0	0	45.66	36.20833333	0	81.66666667	0	0	0	0	0	0	0
2251	Chr5	5624642	5625682	4.394871795	87.296	83.80555556	16.66428571	7.468965517	6.067857143	82.5	82.54285714	2.5	89.065625	93.33333333	80.12142857	91.34166667	1.359183673	49.61538462	0	0.74	51.875	50.23076923	2.775	48.79722222	8.333333333	83.66666667	0	0	48.82051282	79.93076923	0.3964285714	3.6625	0	3.886486486	5.795652174	0	3.791489362	10.45135135	26.09130435	51.72413793	2.02826087	36.02941176	1.875	13.49047619	6.666666667	3.333333333	10.95238095	13.80857143	0
2253	Chr5	5643911	5646861	0	83.85625	80.55555556	0	0	0	84.10357143	96.15384615	0	0	91.25	14.36447368	91.296	0	81.60188679	0	0.2729508197	80.60655738	88.19137931	0	100	0	26.07741935	0	0	76.66875	79.41176471	0	0	0	0	0	2.5	1.851851852	0	30.44411765	42.78666667	0	75	0	18.18181818	0	0.9794117647	0	0	0
2254	Chr5	5669599	5669633	0	75	100	NA	0	0	83.33333333	70	0	100	83.35	37.5	69.43333333	0	100	NA	0	91.66666667	91.66666667	0	100	NA	0	0	0	100	100	NA	0	0	0	0	0	0	0	83.35	NA	0	100	0	0	0	0	0	0	0
2255	Chr5	5706861	5707225	0	0	0	0	0	0	40.11333333	16.66666667	0	0	0	75.24285714	0	0	6.665	0	0	68.43529412	46.08695652	0	8.886666667	0	0	0	0	0	0	0	0	0	0	0	0	0	0	0	0	0	0	0	0	0	0	0	0	0
2258	Chr5	5780725	5780822	0	66.66666667	76.66	0	0	0	90	75	0	93.34	76.67	0	78.33	0	76	0	0	75	75	0	68.57142857	0	72.66	0	0	74.67	81.57777778	0	2.383333333	0	0	0	0	0	0	50	80	0	75	0	0	0	0	0	2.5	0
2259	Chr5	5792078	5792755	0	13.01891892	92.97878788	0	1.136363636	0	84.55769231	82.5030303	0	89.39545455	92.5962963	19.05454545	90.01428571	0.4347826087	93.33333333	0	0	95.83214286	86.81470588	0	91.26341463	0	89.70588235	0.3795454545	0	90.47857143	77.54634146	0	0	1.785714286	0	0	0	0	0	86.87916667	59.88484848	0	79.91111111	0	0	0	0	0	0	0
2260	Chr5	6008164	6008207	0	85.95	100	0	0	0	NA	90	0	NA	100	0	87.78333333	0	91.66666667	0	0	100	95	0	100	0	100	0	0	93.33333333	80	0	0	0	0	0	0	0	0	92	49.45	0	100	0	0	0	0	0	0	0
2261	Chr5	6025459	6025558	0	94.84285714	75	0	0	0	83.9625	73.61666667	0	76.67	77.76666667	64.28333333	78.66666667	0	50	1.25	0	75	60	0	78.475	0	75.67272727	0	0	68.34	74.85454545	NA	0	0	0	0	NA	0	0	62.5	69.9875	0	53.33333333	0	0	0	0	0	NA	0
2262	Chr5	6027507	6027900	0	87.85714286	89.5875	0	0	0	86.37647059	69.38571429	1.752631579	70.825	78.075	95.8375	85.37058824	0	83.81428571	0	0	80.00666667	90.11333333	0	64.82222222	0	72.15882353	0	0	92.31538462	83.32857143	0	0	0	0	0	0	0	0	81.81818182	57.89545455	0	87.69230769	0	0	0	0	0	NA	0
2263	Chr5	6081409	6081501	0	0	0	0	0	0	55.2125	89.33	0	90	57.5	0	0	1.67	53.47	0	0	66.67777778	93.3375	0	41.67	0	8.3375	0	0	59.375	75.5	0	0	0	0	0	0	0	0	0	0	0	0	0	0	0	0	0	0	0
2264	Chr5	6107698	6107738	0	72.01666667	0	0	0	0	60	80.55	0	NA	73.61666667	0	83.33333333	0	80.56666667	0	0	50	44.45	0	66.66666667	0	62.5	0	0	66.66666667	75	0	0	0	0	0	0	0	0	66.66666667	29.16666667	0	66.66666667	NA	0	0	0	0	0	0
2265	Chr5	6140330	6140374	0	96.225	93.75	0	0	0	91.26666667	91.67	0	94.45	100	91.66666667	95.83333333	0	78.57142857	0	0	90.47142857	63.34	0	100	0	86.4625	0	0	80	94.45	0	0	0	0	0	2.083333333	0	0	77.225	50.74545455	0	77.78333333	0	0	0	0	0	0	0
2266	Chr5	6262874	6262949	0	90.01	83.33333333	0	0	0	91.66666667	86.66666667	5	0	100	24.07777778	88.1	3.7	88.34	0	0	92.38571429	94.17	0	50	0	30.84	0	0	94.44444444	75	0	0	0	0	0	0	0	0	0	0	0	0	0	0	0	0	0	0	0
2267	Chr5	6272176	6272228	0	46.42857143	62.5	0	0	0	41.675	29.16666667	0	0	54.76666667	0	0	0	35	0	0	44	51.5625	0	19.04285714	0	0	0	0	52.38571429	20	0	0	0	0	0	0	0	0	60	20.83333333	0	66.66666667	0	0	0	0	0	0	0
2268	Chr5	6341135	6342025	0	87.95806452	76.66666667	0	0	1.11	73.61666667	92.94285714	0	92.73589744	89.6275	9.118867925	88.1	0	85.95357143	0	0.5555555556	91.17647059	93.41162791	0	78.57142857	0	94.85957447	0.9716666667	0	90.45416667	93.96904762	0	0	0	0	0	1.290322581	0	0	83.97352941	47.89473684	0	91.0425	0	0.7575757576	0	0	0	0	0
2269	Chr5	6348946	6350093	1.211818182	91.09310345	82.60869565	0	1.281730769	0.7224719101	83.33333333	89.2375	0	85.18888889	73.86818182	85.71428571	90.1675	2.637362637	76.26666667	1.612903226	1.096052632	86.36545455	84.585	0	86.84210526	0.4215189873	62.5	1.326851852	0.9803921569	89.26231884	81.14035088	0.5681818182	1.388888889	0	1.515151515	1.162790698	0	0.7021052632	0	92.6372093	76.77972973	0.6024096386	82.73928571	0	0.4324675325	0	0.6666666667	2.139189189	5.636144578	0
2270	Chr5	6350945	6351763	0	91.38275862	90	0	0	0	NA	NA	0	79.63333333	NA	93.82962963	95.63571429	0	92.85714286	0	0	93.40652174	93.46756757	0	100	0	NA	0	0	83.33157895	58.33333333	0	0	0	0	0.4561643836	0	0	0	86.02258065	78.07368421	0	79.71304348	0	0	0	0	7.894736842	23.52941176	0
2273	Chr5	6476955	6478127	0.666	84.35208333	61.29354839	0	0	0	78.70666667	69.89354839	0	42.78	76.81403509	NA	83.75	0.9090909091	47.52162162	0	0	27.77666667	41.755	0	82.69230769	0	75.71578947	0	0	79.835	25.96	0	0	1.162790698	0	0	0	0	0	75.09444444	61.80888889	0	82.5	0	0	0	0	0	NA	0
2274	Chr5	6564160	6564227	0	0	NA	0	0	0	91.675	92.85714286	0	85.71428571	97.61428571	96.875	71.425	0	0	0	0	42.85714286	39.28571429	0	100	0	0	0	0	89.28571429	0	NA	NA	0	0	0	NA	0	0	85	48.6	0	100	0	0	0	0	0	0	0
2275	Chr5	6618525	6618603	0	52.97857143	32.5	0	0	0	20.97857143	0	0	75	86.53846154	0	0	0	65.47142857	0	0	90.48571429	85.71428571	0	68.45714286	0	85.4125	0	0	97.225	80.95714286	0	0	NA	0	0	0	0	0	59.64285714	26.16	0	66.03076923	0	0	0	0	0	0	0
2276	Chr5	6619443	6619485	0	55.38333333	36.67	0	0	0	100	80.56666667	0	85.71428571	82.78333333	53.60833333	50.45454545	0	69.85833333	0	0	75	76.575	0	59.725	0	66.66666667	0	0	12.5	75.2	0	0	0	0	0	0	0	0	46.66	26.10833333	0	61.11666667	0	0	0	0	0	0	0
2278	Chr5	6820268	6820328	0	96.875	73.05	0	0	0	100	NA	NA	85	100	62.5	85.69166667	0	87.04444444	0	0	87.5	96.66666667	0	100	0	80	0	0	96.66666667	100	0	NA	NA	0	0	0	0	0	NA	55.91666667	0	75	0	0	0	0	0	0	3.333333333
2282	Chr5	6932288	6932346	0	86	90	0	0	0	92.25	100	0	61.11666667	87.5	66.66666667	96.66666667	0	92.5	0	0	100	100	0	95	0	88.9	0	0	83.73333333	93.75	0	0	0	0	0	0	0	0	86.1	39.28333333	0	100	0	0	0	0	0	0	0
2283	Chr5	6935527	6935559	0	NA	100	0	0	0	94.45	88.9	0	100	NA	80	100	0	86	0	0	100	100	0	87.5	0	91.675	0	0	91.66666667	83.75	0	NA	0	0	0	0	0	0	NA	NA	0	100	0	0	0	0	0	0	0
2284	Chr5	6951228	6951266	0	100	0	0	0	0	60	87.5	0	83.33333333	83.33333333	0	76.66666667	3.333333333	80	0	0	NA	79.18333333	0	0	0	100	0	0	83.35	100	0	0	0	0	0	0	0	0	66.66666667	50.28333333	0	83.325	0	0	0	0	0	0	0
2285	Chr5	6951435	6951480	0	NA	NA	0	0	0	69.375	89.5875	0	87.5	73.5375	0	84.5875	10.4125	54.75714286	0	0	79.175	100	0	100	0	93.75	0	0	58.9625	55.56666667	0	NA	0	0	0	0	0	0	50	47.23333333	0	100	0	0	0	0	0	NA	0
2293	Chr5	7276533	7276913	0	74.07777778	43.75	0	0	0	0	NA	0	16.66666667	0	41.03076923	0	0	36.36363636	0	0	29.33	19.48461538	0	36.11666667	0	0	0	0	0	0	0	0	0	0	0	0	0	0	30.76923077	2.272727273	NA	35.625	0	0	0	1.666666667	0	0	0
2294	Chr5	7399029	7399109	0	92.225	57.58181818	0	0	0	66.66666667	83.34166667	0	NA	84.24545455	80.96666667	94.85833333	0	85	0	0	81.25	81.25	0	71.33	1.818181818	79.90833333	0	0	55.55555556	80	0	0	0	0	0	0	0	0	96.575	93.75	0	100	0	0	0	4.1625	0	0	0
2296	Chr5	7509022	7509555	0	88.29565217	85.32941176	0.6958333333	0	0	NA	78.51666667	0	54.70588235	85.68823529	83.18181818	78.71363636	0	70	0	0	85.61666667	93.93636364	0	81.40769231	0	74.30833333	0	0	53.36666667	74.44166667	0	0	0	0	0	0	0	0	84.13913043	82.52608696	0	83.24444444	0	0	0	0	0	25	0
2298	Chr5	7550218	7550263	0	0	0	0	0	0	76.67	0	0	0	0	0	0	0	73.34	0	0	50	43.7	0	0	0	0	0	0	0	63.1	0	0	0	0	0	0	0	0	17.5	4.1625	0	4.757142857	0	0	0	0	0	0	0
2299	Chr5	7610146	7610180	0	93.05	100	0	0	0	100	90	0	0	50	0	94.45	0	85	0	0	100	94.21666667	0	95.83333333	0	63.33333333	0	NA	0	93.33333333	0	0	0	0	0	0	0	0	93.33333333	68.75	0	77.14	0	0	0	0	0	0	0
2300	Chr5	7663389	7663425	0	34.075	0	0	0	0	0	85.71428571	NA	0	81.5	20	47.68888889	0	0	0	0	0	0	0	0	0	0	NA	NA	0	0	NA	0	0	0	0	NA	0	0	0	0	0	0	NA	NA	0	0	0	0	0
2301	Chr5	7732043	7732112	0	100	25	NA	0	0	0	83.3375	0	25	91.42857143	40	73.325	0	41.66666667	0	0	44.45	45.8375	0	10	0	58.75	0	0	95.8375	80	0	0	0	0	0	0	0	0	61.6625	44.675	0	75	0	0	0	0	0	0	0
2307	Chr5	7934754	7935203	0	73.68947368	84.378125	0	0	0	71.97272727	83.06451613	0	80.30909091	81.83448276	77.14761905	68.62941176	0	82.21875	0	0	70.58823529	83.76451613	0	67.85714286	0	92.59166667	0	0	87.96666667	76.15555556	0	0	0	0	0	0	0	0	79.65517241	75.64615385	0	82.865625	0	0	0	0	0.2857142857	0	0
2308	Chr5	7945223	7945261	0	90.48571429	100	0	0	0	18.75	92.85714286	0	70.85	92.85714286	0	98.4375	0	93.75	0	0	100	87.9125	0	45.8375	0	0	0	0	100	100	0	0	0	0	0	0	0	0	91.425	70.025	0	91.67142857	0	0	0	0	0	0	0
2309	Chr5	8037163	8037630	0	58.5375	75	0	0	0	NA	NA	0	30	50	NA	83.97692308	0	68.05833333	0	0	69.15	64.36153846	0	64.63333333	0	65.525	0	0	16.65	50.35333333	0	0	0	0	0	0	0	0	56.06470588	60.63846154	0	75	0	0	0	0	NA	NA	0
2310	Chr5	8083725	8084345	0	NA	69.3375	3.470833333	0	NA	57.41111111	96.875	0	89.4	85.835	82.75	80.60869565	2.5	72.61538462	2.25	0	82.08125	72.51176471	0	85	2.4	87.32173913	2.083333333	3.125	81.9173913	75.612	NA	0	NA	0	0	0	2.95	0.9523809524	75.80454545	68.99615385	0	63.34705882	2.777777778	6.023076923	2.045454545	0	0	1.19047619	0
2311	Chr5	8090998	8091278	0	91.66666667	72.85714286	0	0	0	78.95625	0	0	0	12.5	0	79.80588235	0	2.08125	0	0	0	0	0	0	0	3.636363636	0	0	0	0	0	0	0	0	0	0	0	3.7	0	0	0	0	0	0	0	0	0	0	0
2315	Chr5	8262867	8263134	0	0	96.3	0	0	0	70.36666667	81.25	0	0	0	0	0	0	59.25555556	0	0	65.92222222	72.41818182	0	24	0	0	0	0	100	24.83	0	0	0	0	0	0	0	0	18.33333333	0	0	0	0	0	0	0	3.125	0	0
2316	Chr5	8292918	8293323	1.315789474	84.16875	93.4	2.941176471	0	0	92.36666667	82.73333333	0	81.48888889	81.82727273	80.76923077	96.15384615	0	78.03636364	4.44	0	73.34	89.58	0	81.34	1	93.34	0	6.66	88.63636364	85.23636364	0	0	0	0	0	0	0	0	83.495	74.56315789	0	81.41538462	0	0	0	0	0	0	0
2317	Chr5	8319997	8320500	0	91.66875	88.88666667	0	0	0	60	100	1.447826087	NA	94.44444444	85.05483871	83.33043478	0	76.3483871	0	0	85.71428571	81.86470588	0	84.7826087	0	88.88888889	0	0	92.85714286	80	0	0	NA	0	0	0	0	0	89.8025	75.53870968	0	86.11111111	NA	0	0	0	0	0	NA
2318	Chr5	8321958	8322926	0	80.4	75.87368421	0	0.2803921569	0	64.39545455	84.69302326	0	50	78.34	82.9	70.39473684	0	74.84375	0.7744186047	0	78.42181818	76.69705882	0	87.65128205	0	58.33	0	0	74.40740741	55.88235294	0	0	0	0	0	0	0	0.5102040816	71.30652174	59.13617021	0	60.835	0	0	0	0	0	0	0
2320	Chr5	8360448	8360725	0	0	0	0	0	0	0	0	0	0	89.44666667	0	90.55555556	0	0	0	0	0	0	0	0	0	0	0	0	0	0	0	0	0	0	0	0	0	0	73.51666667	52.37647059	0	87	0	0	0	0	0	0	0
2322	Chr5	8370906	8370964	0	0	0	0	0	0	82.01111111	85.81428571	7.142857143	33.33333333	95.8375	0	88.89	0	20	0	0	92.85714286	87.04444444	0	33.57	0	66.11428571	0	0	52.15	72	0	0	0	0	0	0	0	0	61.5	34.33	0	80	0	0	0	0	0	0	0
2325	Chr5	8436419	8436490	0	1.428571429	0	0	0	0	50.47857143	69.03333333	0	0	49.59285714	1.785714286	0	0	5.141666667	0	0	0	2.678571429	0	0	0	17.30769231	0	1.818181818	0	0	0	0	0	0	0	0	0	0	72.02857143	63.12142857	0	81.48888889	0	0	0	0	0	0	0
2327	Chr5	8485615	8485700	0	100	30	0	0	0	100	100	0	77.71428571	91.65	57.14285714	100	0	100	0	0	NA	93.75	0	100	0	90.625	0	0	97.5	100	0	0	0	0	0	0	0	0	95	96.425	0	97.5	0	0	0	0	0	0	0
2330	Chr5	8538519	8539428	0	74.36666667	83.6	0	0	0	88.532	75.804	0	71.58636364	94.275	91.66470588	90.05789474	0	92.18076923	1.451612903	0	81.05	79.14545455	0	75.25	0	86.98275862	0	0	83.25	76.31515152	0	0	0	0	0	1.923076923	0	0	78.91621622	71.47317073	0	79.70869565	0	0	0	0	0	0	0
2332	Chr5	8639372	8639408	0	33.34	51.25	0	0	0	71.425	79.77142857	0	83.75	87	30	64.575	0	66.66666667	0	0	31.25	43.75	0	76.25	0	68.775	0	0	87.5	89.5875	0	0	0	0	0	0	0	0	59	25	0	50	NA	0	0	0	0	0	0
2334	Chr5	8657060	8657309	0	0	78.86666667	0	0	0	67.72	71.29230769	0	70	86.27647059	0	68.59333333	0	74.14117647	0	0	64.15882353	66.17647059	0	0	0	60.26153846	0	0	0	63.92857143	0	0	0	0	0	0	0	0	72.65294118	58.25882353	0	86.67	0	0	0	16.03846154	0	0	0
2337	Chr5	8744616	8746391	0	79.175	83.325	0	0	0	83.33571429	100	0	79.67	76.66	94.04285714	84.415	0	88.65555556	0	1.19047619	87.53541667	84.37906977	0.9615384615	100	0	79.175	0	0	93.75	83.3375	0	0	0	0	0	0	0.572	0.4255319149	79.12	81.92156863	0	81.95142857	5.555555556	0	0	0	0	7.692307692	NA
2339	Chr5	8810734	8811046	0	93.668	86.57777778	2.586206897	0	0	84.37241379	90.74444444	2.668	82.69230769	95.44210526	89.31304348	92.27272727	3.260869565	82.64166667	2.272727273	0	91.1952381	90.57058824	2.380952381	79.05238095	3.333333333	91.66842105	0	0	83.33333333	83.128125	0	0	0	2.777777778	4.826315789	0	0	0	83.332	74.3	0	85.41875	0	0	0	0	0	3.333333333	4.347826087
2340	Chr5	8860409	8861060	0	56.35454545	0	0	0	0	52.94117647	55.235	0	90	46.76111111	42.85833333	60.98888889	0	68.18181818	0	4.757142857	88.88666667	84.65263158	0	35.71428571	0	100	0	0	16.66666667	46.1952381	0	0	0	0	0	0	0.9173913043	1.280769231	64.24347826	53.87222222	0	33.92857143	0	0	2.085	0	0	2.272727273	NA
2341	Chr5	8862913	8863021	0	91.66363636	86.44666667	0	0	0	94.44666667	95.67272727	0	94.64285714	87.30769231	92.85714286	95.83333333	2.857142857	100	0	0	93.80714286	94.22666667	0	85.74285714	0	92.69230769	0	0	96.19285714	83.40666667	0	0	13.88333333	0	0	0	0	0	85.35333333	47.72727273	0	100	0	0	0	0	0	0	0
2342	Chr5	8883828	8883873	0	87.375	53.34	0	0	0	67.5	87.5	0	87.5	66.66666667	0	30.425	0	16.66	0	0	81.975	83.9625	0	78.125	0	43.75	0	0	72.925	41.675	0	0	0	0	0	0	0	0	62.5	24.75	0	58.325	0	0	0	0	0	0	0
2343	Chr5	8889658	8889859	0	87.336	79.5875	0	0	0	90.2	91.66875	0	96.875	85.50869565	0	90.68823529	0	82.41111111	0	0	91.48333333	84.44666667	0	88.0952381	0	86.95652174	0	0	71.67	93.94090909	0	0	0	0	0	0	0	0	87.50384615	71.42857143	0	50	0	0	0	0	0	0	0
2345	Chr5	8918906	8919417	0	50	54.54545455	0	0	0	63.92666667	73.61666667	0	53.175	54.44444444	63.66666667	58.33333333	0	63.88888889	0	0	55.55555556	59.375	0	0	0	0	0	0	0	13.63636364	0	0	0	0	0	0	0	0	0	1.333333333	0	0	0	0	0	0	0	0	0
2346	Chr5	8927816	8934516	5.769230769	61.10952381	78.14639175	1.235185185	2.2	0	83.85482625	86.9725	0.7168458781	80.21666667	78.67931034	89.65871886	85.98370607	1.265822785	83.69285714	1.666666667	0.2977678571	91.82190476	85.93658537	0	64.57407407	0.9026785714	85.21005025	4.054054054	0	60	45	0	0	0	6.52173913	7.142857143	0.4545454545	1.087028302	0.6610619469	79.03762136	72.29492063	1.059475219	78.38306452	1.515151515	0.5	0	0.2996732026	0.6860927152	1.547826087	0.137037037
2347	Chr5	8964322	8964976	0	100	88.88888889	0	0	0	97.07297297	NA	0	71.875	88.89166667	83.65384615	93.6625	0	87.6826087	0	0	91.50645161	94.346875	0	92.15882353	0	90.625	0	NA	100	61.9	0	0	1.513636364	NA	0	0	0	0	79.41176471	78.94736842	0	NA	0	0	0	0	0	0	0
2349	Chr5	8993992	8994523	0	49.296	46.875	0	0.6423076923	0	27.38571429	25	0	30.76923077	33.11333333	25.19411765	23.15789474	0	46.42857143	0	0	18	50.7625	0	31.67	0	25	0	0	42.03043478	42	0	0	0	0.55	0	0	0	0	78.51923077	83.00434783	0	91.875	0	0	0	0	0.8333333333	0	0
2350	Chr5	8995993	8996105	0	0	0	0	0	NA	81.67142857	75	0	88.9	88.88333333	0	86.68	0	55.56666667	0	0	95	100	0	83.34	0	0	0	0	50	100	0	0	0	0	0	0	0	0	93.33333333	66.66666667	0	100	0	0	0	0	0	0	11.1
2351	Chr5	9020329	9023194	0.09027027027	82.02831325	NA	NA	0	0	81.66869565	79.67876106	0.5882352941	73.78076923	88.39285714	78.24	84.39837838	0.518134715	81.13764706	1.239634146	0	83.7525641	82.11944444	NA	80.98235294	0	78.77232143	0	0	71.36	83.33076923	0	0	0	0	0.689017341	NA	0.8615023474	0	87.62780749	83.72751323	0	82.57943262	0	NA	NA	0	0	0	0
2352	Chr5	9047951	9048099	0	73.61666667	83.81428571	0	0	0	81.42	87.53913043	0	89.10769231	89.86111111	81	83.76818182	0	80.54347826	0	0	84.87916667	85.92777778	0	81.50952381	0	81.39545455	0	0	80.03636364	80.8	0	0	0	0	0	0	0	0	80.36521739	22.73913043	0	82.22666667	0	0	1.752631579	0	0	0	0
2353	Chr5	9052699	9052790	0	0	14	0	0	0	80.37222222	89.28571429	0	38.63636364	28.33	0	7.894736842	0	22.22222222	0	0	46.97272727	37.84736842	0	83.3375	0	19.23076923	0	0	81.48947368	71.11333333	0	0	0	0	0	0	0	0	69.835	33.14444444	0	70.59	0	0	0	0	0	0	0
2355	Chr5	9137857	9137889	0	20	0	0	0	0	66.67777778	83.33333333	0	0	0	0	0	0	0	NA	0	0	0	0	46.68	0	NA	0	0	51.66	NA	0	0	0	0	0	0	0	0	0	0	0	0	0	0	0	0	0	0	0
2356	Chr5	9181552	9189283	3.125	87.240625	87.78	0	3.843589744	2.631578947	78.42295082	59.09090909	1.391034483	86.758	88.72647059	78.3962963	75	1.446564885	80.44188034	2.748739496	2.407586207	88.04901961	86.79644444	0	84.11783784	3.333333333	0	2.07751938	2.668478261	80.98858696	37.5	0	8.325	12.22	NA	0	0	1.315408805	1.1828	79.53648208	69.70915751	3.142168675	70.35064935	5.555555556	0	0	2.735326087	0	2.671698113	0
2357	Chr5	9194275	9194332	0	0	0	0	0	0	40.98333333	100	0	0	0	0	55.55555556	0	69.77142857	0	0	64.58333333	69.44166667	0	82.51	0	95	0	0	0	90.55	0	0	0	0	0	0	0	0	0	0	1.666666667	0	0	NA	NA	0	0	0	NA
2360	Chr5	9225141	9225426	0	1.603846154	50	0	0	0	0	0	0	0	0	0	12.932	0	89.28571429	0	0	84.325	70	0	22.54285714	0	0	0	0	0	93.34	0	0	1.513636364	0	0	0	0	0	0.5434782609	0	1.332	0	0	0	0	0	0	0	0
2361	Chr5	9248777	9250056	0.2272727273	86.12735849	86.69885057	0	0	0	88.004	86.31940299	0.2352941176	85.40877193	NA	93.71071429	88.10769231	0	94.34150943	0	0	83.99777778	81.78611111	0	89.28928571	0	91.29090909	0	0.4215189873	85.31904762	85.31847826	0	0.1444444444	0.110619469	0	0	0	0.5922222222	0	85.38333333	66.14565217	0.1739583333	94.86923077	0	0	0	0	0	0	0.2777777778
2362	Chr5	9252810	9254135	0	91.07346939	83.57142857	0	0	0	68.88888889	86.53571429	0	86.875	100	86.73913043	90.51372549	0	86.66976744	0	0	88.96551724	87.36590909	1.040625	89.85294118	0	91.66666667	0	0	92.61714286	85.55675676	0	0	0	0	0.1509803922	0	0.5060606061	0.3787878788	90.03404255	77.55	0	81.34166667	0	0	0	0	0.5102040816	0	0.142
2364	Chr5	9298527	9298930	0.9823529412	76.6	90.90909091	0	0	1.388888889	82.10555556	84.12777778	0	79.16875	86.25	77.78095238	82.73333333	0	85.41666667	0	0	87.75	83.33333333	0	82.45263158	0.6529411765	90.63333333	0	0	79.23636364	77.61818182	0	0	0	1.388888889	3.49047619	0	0.715	1.19047619	84.03636364	81.04375	0	79.88571429	0	4.059090909	0	0	1.19047619	0	0
2366	Chr5	9336862	9336985	0	83.33333333	55.13076923	0	0	0	62.82307692	91.07142857	0	92	93.45714286	74.93333333	80.50769231	0.74	82.26428571	0	0	91.11333333	84.36666667	0	85.375	0	64.6875	0	0	82.69333333	73.57142857	0	NA	NA	NA	0	0	0	0	83.48666667	71.16153846	0	75.9	0	0	0	0	0	0	NA
2367	Chr5	9354270	9354887	3.835483871	95.55151515	86.5	0	4.032258065	1.612903226	86.71875	88.59473684	3.409090909	93.61111111	94.585	93.44666667	100	2.915	86.72962963	2.373076923	0.5964285714	91.88709677	90.38846154	0	96.82380952	2.61	92.08333333	0	0	97.1	94.99230769	2.5	2.383333333	2.3	3.333333333	9.722222222	0	3.96969697	4.943333333	89.85	88.22307692	1.8625	94.35	1.111111111	0	0	3.571428571	3.05	5.862962963	3.571428571
[truncated: 236 more rows]
[truncated: 27 more columns]
