# Supplementary material for: Canalization of genome-wide transcriptional activity in Arabidopsis thaliana accessions by MET1-dependent CG methylation
Source: Genome Biol. 2022 Dec 20;23:263. doi: 10.1186/s13059-022-02833-5 (PMC9768921; doi:10.1186/s13059-022-02833-5)
Supplement: Supplementary file 22 — Additional file 22. Dataset S17. Mapping efficiency of RNA-seq libraries. [file 13059_2022_2833_MOESM22_ESM.tab]

	Name	Generation	Line	Genotype	Accession	total_reads	total_mapped	total_unique	total_multi
1	LerC3_P2_1	T3	L1	Mut_Homo_G1	Ler-1	6106834	4808048	3536455	1271593
2	LerC3_P2_2	T3	L1	Mut_Het	Ler-1	11649107	9737146	7628857	2108289
3	LerC3_P2_3	T3	L1	Mut_Het	Ler-1	8992531	7604432	6089485	1514947
4	LerC3_P3_1	T3	L2	Mut_Het	Ler-1	9577357	7335967	5826407	1509560
5	LerC3_P3_2	T3	L2	Mut_Het	Ler-1	8187967	7068756	5726605	1342151
6	CviC3_P2_1	T3	L1	Mut_Homo_G1	Cvi-0	6285935	5307417	4301215	1006202
7	CviC3_P2_2	T3	L1	Mut_Homo_G1	Cvi-0	8309426	6909495	5623696	1285799
8	Bl1C3_P2_1	T3	L1	Mut_Het	Bl-1	8384759	7066741	5819357	1247384
9	Bl1C3_P2_2	T3	L1	Mut_Het	Bl-1	7538995	6130990	4253486	1877504
10	NokC3_P1_1	T3	L1	Mut_Homo_G1	Nok-3	9316123	7787128	6428248	1358880
11	NokC3_P1_2	T3	L1	Mut_Homo_G1	Nok-3	11129038	8994513	7038135	1956378
12	Ler_WT_1	T3	L	WT	Ler-1	10634716	9541009	8201479	1339530
13	Ler_WT_2	T3	L	WT	Ler-1	10731483	9653565	8211233	1442332
14	Ler_WT_3	T3	L	WT	Ler-1	10236515	9071369	7598422	1472947
15	Bl-1_WT_1	T3	L	WT	Bl-1	10978686	9720681	8037101	1683580
16	Bl-1_WT_2	T3	L	WT	Bl-1	10403233	9208339	7537098	1671241
17	Bl-1_WT_3	T3	L	WT	Bl-1	12104169	10588843	8583634	2005209
18	Baa-1_P3_1	T3	L2	Mut_Homo_G1	Baa-1	9562927	5952304	1522259	4430045
19	Baa-1_P3_2	T3	L2	Mut_Homo_G1	Baa-1	9210773	6189286	2493533	3695753
20	Baa-1_P3_3	T3	L2	Mut_Homo_G1	Baa-1	11859111	8161408	3653754	4507654
21	Baa-1_P2_1	T3	L1	Mut_Homo_G1	Baa-1	10369245	6821903	2184384	4637519
22	Baa-1_P2_2	T3	L1	Mut_Homo_G1	Baa-1	10642641	6332222	1224953	5107269
23	Baa-1_P2_3	T3	L1	Mut_Homo_G1	Baa-1	9257689	5885971	2383635	3502336
24	Baa-1_WT_1	T3	L	WT	Baa-1	6911669	4890806	2760837	2129969
25	Baa-1_WT_2	T3	L	WT	Baa-1	8657453	6681720	3808718	2873002
26	Baa-1_WT_3	T3	L	WT	Baa-1	9366293	7115265	3491483	3623782
27	Tscha_P1_1	T3	L1	Mut_Homo_G1	Tscha-1	10733259	7672330	3358905	4313425
28	Ste0_P2_1	T3	L2	Mut_Homo_G1	Ste-0	8269544	6465336	4566529	1898807
29	Tscha_P1_2	T3	L1	Mut_Homo_G1	Tscha-1	10026338	7005745	2906136	4099609
30	Tscha_P1_3	T3	L1	Mut_Homo_G1	Tscha-1	8136623	6247763	3638654	2609109
31	Tscha_P2_1	T3	L2	Mut_Homo_G1	Tscha-1	11376581	7555868	3024171	4531697
32	Tscha_P2_2	T3	L2	Mut_Homo_G1	Tscha-1	8575505	6266847	3707240	2559607
33	Tscha_P2_3	T3	L2	Mut_Homo_G1	Tscha-1	7703509	5973510	3848403	2125107
34	Tscha_WT_1	T3	L	WT	Tscha-1	12331797	8995645	3863789	5131856
35	Tscha_WT_2	T3	L	WT	Tscha-1	8875639	7238193	4709716	2528477
36	Tscha_WT_3	T3	L	WT	Tscha-1	11083487	8612948	4860633	3752315
37	Ste0_P2_2	T3	L2	Mut_Homo_G1	Ste-0	7680328	6343077	5041954	1301123
38	Nok3_P1_1	T3	L1	Mut_Homo_G1	Nok-3	5994006	4334921	2399667	1935254
39	Nok3_P2_1	T3	L2	Mut_Homo_G1	Nok-3	9961985	7365218	4107901	3257317
40	Nok3_P2_2	T3	L2	Mut_Homo_G1	Nok-3	7940049	5844867	3350852	2494015
41	Nok3_P2_3	T3	L2	Mut_Homo_G1	Nok-3	7112489	5052512	2632027	2420485
42	Nok3_WT_1	T3	L	WT	Nok-3	6859643	5163493	2948563	2214930
43	Nok3_WT_2	T3	L	WT	Nok-3	5766958	4322784	2166773	2156011
44	Ste0_P2_3	T3	L2	Mut_Homo_G1	Ste-0	8310919	6798579	5253834	1544745
45	Nok3_WT_3	T3	L	WT	Nok-3	5859764	4305497	2017145	2288352
46	Cvi_P2_2	T3	L2	Mut_Homo_G1	Cvi-0	11230043	8459298	4437946	4021352
47	Cvi_WT_1	T3	L	WT	Cvi-0	10379469	7604069	3480474	4123595
48	Cvi_WT_2	T3	L	WT	Cvi-0	8132009	6061244	3258971	2802273
49	Cvi_WT_3	T3	L	WT	Cvi-0	9281093	6828559	3125230	3703329
50	Com_P1_1	T3	L1	Mut_Homo_G1	Com-1	11163416	8183279	4053909	4129370
51	Com_P1_2	T3	L1	Mut_Homo_G1	Com-1	10252193	7140253	3009841	4130412
52	Com_P1_3	T3	L1	Mut_Homo_G1	Com-1	12285618	9417967	5451373	3966594
53	Com_P2_1	T3	L2	Mut_Homo_G1	Com-1	10922647	8073166	3769319	4303847
54	Com_P2_2	T3	L2	Mut_Homo_G1	Com-1	7121335	5448964	3520557	1928407
55	Ste0_WT_1	T3	L	WT	Ste-0	9913370	8312418	6200308	2112110
56	Com_P2_3	T3	L2	Mut_Homo_G1	Com-1	9165199	6388378	2572116	3816262
57	Com_WT_1	T3	L	WT	Com-1	9666283	7442660	4199936	3242724
58	Com_WT_2	T3	L	WT	Com-1	7785686	6218551	3862731	2355820
59	Com_WT_3	T3	L	WT	Com-1	9042310	6430251	2596607	3833644
60	Est_P1_1	T3	L1	Mut_Homo_G1	Est	12044241	8027639	2863938	5163701
61	Est_P1_2	T3	L1	Mut_Homo_G1	Est	3873097	2535401	905039	1630362
62	Est_P2_1	T3	L2	Mut_Homo_G1	Est	7496649	5129961	2138940	2991021
63	Est_P2_2	T3	L2	Mut_Homo_G1	Est	9623774	6880151	3638432	3241719
64	Est_P2_3	T3	L2	Mut_Homo_G1	Est	7022626	5061458	2433563	2627895
65	Est_WT_1	T3	L	WT	Est	6244476	4965676	2890195	2075481
66	Ste0_WT_2	T3	L	WT	Ste-0	7579749	5927252	3781129	2146123
67	Est_WT_2	T3	L	WT	Est	11210741	8609261	4104340	4504921
68	Est_WT_3	T3	L	WT	Est	5093116	3892667	2013991	1878676
69	Ste0_WT_3	T3	L	WT	Ste-0	8382371	6978297	4834628	2143669
70	Aa0_P1_1	T3	L1	Mut_Homo_G1	Aa-0	5511863	3858390	2149797	1708593
71	Aa0_P1_2	T3	L1	Mut_Homo_G1	Aa-0	5946022	4269334	2294279	1975055
72	Aa0_P1_3	T3	L1	Mut_Homo_G1	Aa-0	5185717	3264038	1267756	1996282
73	Aa0_P2_1	T3	L2	Mut_Homo_G1	Aa-0	7002087	5341722	3802890	1538832
74	Tscha_T4_P1_1	T4	L1	Mut_Homo_G2	Tscha-1	4238687	3521783	2891271	630512
75	Aa0_P2_2	T3	L2	Mut_Homo_G1	Aa-0	6269980	5015572	3939214	1076358
76	Aa0_P2_3	T3	L2	Mut_Homo_G1	Aa-0	7237486	5449994	3857087	1592907
77	Aa0_WT_1	T3	L	WT	Aa-0	12139866	9690639	6050137	3640502
78	Aa0_WT_2	T3	L	WT	Aa-0	6069692	5116307	3948730	1167577
79	Aa0_WT_3	T3	L	WT	Aa-0	4042519	3329328	2455335	873993
80	Col_P1_1	T3	L1	Mut_Homo_G1	Col-0	7590099	6247224	4346143	1901081
81	Col_P1_2	T3	L1	Mut_Homo_G1	Col-0	11139775	9502641	7244373	2258268
82	Col_P1_3	T3	L1	Mut_Homo_G1	Col-0	10358960	8846115	6740123	2105992
83	Col_C1_P2_1	T3	L2	Mut_Het	Col-0	7903154	6981100	5705130	1275970
84	Col_C1_P2_2	T3	L2	Mut_Het	Col-0	10503901	8662543	6293940	2368603
85	Tscha_T4_P1_2	T4	L1	Mut_Homo_G2	Tscha-1	3261983	2714377	2158896	555481
86	Col_C1_P2_3	T3	L2	Mut_Het	Col-0	8702653	7453401	5714650	1738751
87	Col_WT_1	T3	L	WT	Col-0	6096981	4771739	3005911	1765828
88	Col_WT_2	T3	L	WT	Col-0	5117808	4323629	3239979	1083650
89	Col_WT_3	T3	L	WT	Col-0	2888063	2501226	1954397	546829
90	Pi0_P1_1	T3	L1	Mut_Homo_G1	Pi-0	10472849	8284434	5943072	2341362
91	Pi0_P1_2	T3	L1	Mut_Homo_G1	Pi-0	7770422	6414267	4766585	1647682
92	Pi0_P1_3	T3	L1	Mut_Homo_G1	Pi-0	5357453	4391422	3361254	1030168
93	Pi0_P2_1	T3	L2	Mut_Homo_G1	Pi-0	10833314	9098350	7046740	2051610
94	Pi0_P2_2	T3	L2	Mut_Homo_G1	Pi-0	6963957	5711294	4234176	1477118
95	Pi0_P2_3	T3	L2	Mut_Homo_G1	Pi-0	6956141	5534902	4106841	1428061
96	Tscha_T4_P1_3	T4	L1	Mut_Homo_G2	Tscha-1	6420694	5361563	4112200	1249363
97	Pi0_WT_1	T3	L	WT	Pi-0	9488278	7837338	5535020	2302318
98	Pi0_WT_2	T3	L	WT	Pi-0	3726033	3089548	2308331	781217
99	Pi0_WT_3	T3	L	WT	Pi-0	7394201	6306455	4728056	1578399
100	Bu0_P1_1	T3	L1	Mut_Homo_G1	Bu-0	6029513	4920122	3812424	1107698
101	Bu0_P1_2	T3	L1	Mut_Het	Bu-0	8254513	6428691	4449803	1978888
102	Bu0_P1_3	T3	L1	Mut_Het	Bu-0	8587243	7593379	6668793	924586
103	Bu0_P2_1	T3	L2	Mut_Homo_G1	Bu-0	8743699	7269974	5823788	1446186
104	Bu0_P2_2	T3	L2	Mut_Homo_G1	Bu-0	6549963	5496390	4395747	1100643
105	Bu0_P2_3	T3	L2	Mut_Het	Bu-0	6483137	5494143	4376471	1117672
106	Bu_WT_1	T3	L	WT	Bu-0	7896066	6558900	4894151	1664749
107	Tsu_T4_P2_1	T4	L2	Mut_Homo_G2	Tsu-0	5256196	4016652	2944297	1072355
108	Bu_WT_2	T3	L	WT	Bu-0	8512218	6783912	4696757	2087155
109	Bu_WT_3	T3	L	WT	Bu-0	12121524	10289514	8001662	2287852
110	Uk1_P1_1	T3	L1	Mut_Homo_G1	Uk-1	5678834	4406243	3022894	1383349
111	Uk1_P1_3	T3	L1	Mut_Homo_G1	Uk-1	10819855	8172149	4912832	3259317
112	Uk1_P2_1	T3	L2	Mut_Homo_G1	Uk-1	6669648	5392138	3728274	1663864
113	Uk1_P2_2	T3	L2	Mut_Homo_G1	Uk-1	6016572	4641234	2887406	1753828
114	Uk1_P2_3	T3	L2	Mut_Homo_G1	Uk-1	6774879	5804371	4498690	1305681
115	Uk1_WT_1	T3	L	WT	Uk-1	5781498	5059121	4135896	923225
116	Uk1_WT_2	T3	L	WT	Uk-1	7073118	6347125	5330770	1016355
117	Tsu_T4_P2_2	T4	L2	Mut_Homo_G2	Tsu-0	8103707	6126242	4325005	1801237
118	Uk1_WT_3	T3	L	WT	Uk-1	7429688	6448499	5164396	1284103
119	Ei2_P1_1	T3	L1	Mut_Homo_G1	Ei-2	9838602	8067979	6168344	1899635
120	Ei2_P1_2	T3	L1	Mut_Homo_G1	Ei-2	12130377	10045292	7835487	2209805
121	Ei2_P1_3	T3	L1	Mut_Homo_G1	Ei-2	6054793	4644534	3132771	1511763
122	Ei2_P2_1	T3	L2	Mut_Homo_G1	Ei-2	4164899	3202300	2090948	1111352
123	Ei2_P2_2	T3	L2	Mut_Homo_G1	Ei-2	6572949	5204883	3830464	1374419
124	Ei2_P2_3	T3	L2	Mut_Homo_G1	Ei-2	6979774	5800162	4663245	1136917
125	Ei2_WT_1	T3	L	WT	Ei-2	12225064	10500191	8540010	1960181
126	Ei2_WT_2	T3	L	WT	Ei-2	4320686	3764417	3108100	656317
127	Ei2_WT_3	T3	L	WT	Ei-2	8341377	7106405	5601105	1505300
128	Tsu_T4_P2_3	T4	L2	Mut_Homo_G2	Tsu-0	5622994	4466012	3176651	1289361
129	Mar_P1_1	T3	L1	Mut_Homo_G1	MAR2-3	7172031	5966690	4511557	1455133
130	Mar_P1_2	T3	L1	Mut_Homo_G1	MAR2-3	6007587	4962849	3704813	1258036
131	Mar_P1_3	T3	L1	Mut_Homo_G1	MAR2-3	5456636	4436978	3233290	1203688
132	Mar_P2_1	T3	L2	Mut_Homo_G1	MAR2-3	5258348	4131506	2817623	1313883
133	Mar_P2_2	T3	L2	Mut_Homo_G1	MAR2-3	5093069	4304239	3443153	861086
134	Mar_P2_3	T3	L2	Mut_Homo_G1	MAR2-3	8448471	7261300	5930135	1331165
135	Mar_WT_1	T3	L	WT	MAR2-3	4346015	3822169	3197611	624558
136	Mar_WT_2	T3	L	WT	MAR2-3	5875675	5053990	4030604	1023386
137	Mar_WT_3	T3	L	WT	MAR2-3	8997439	7761468	6185439	1576029
138	Ste0_P1_1	T3	L1	Mut_Homo_G1	Ste-0	4072666	3292807	2346390	946417
139	Tsu_P1_1	T3	L1	Mut_Homo_G1	Tsu-0	6996005	5087556	2648978	2438578
140	Tsu_P1_2	T3	L1	Mut_Homo_G1	Tsu-0	8210808	6071499	3386462	2685037
141	Tsu_P1_3	T3	L1	Mut_Homo_G1	Tsu-0	6999652	4815952	2070357	2745595
142	Tsu_P2_1	T3	L2	Mut_Homo_G1	Tsu-0	7532850	5241651	2503438	2738213
143	Tsu_P2_2	T3	L2	Mut_Homo_G1	Tsu-0	12059752	8416319	3271222	5145097
144	Tsu_P2_3	T3	L2	Mut_Homo_G1	Tsu-0	7170780	4769957	1752362	3017595
145	Tsu_WT_1	T3	L	WT	Tsu-0	8073297	5765324	2198587	3566737
146	Tsu_WT_2	T3	L	WT	Tsu-0	5846686	4444733	2398741	2045992
147	Ste0_P1_2	T3	L1	Mut_Homo_G1	Ste-0	4995075	4319761	3472760	847001
148	Tsu_WT_3	T3	L	WT	Tsu-0	7483551	6257378	4552756	1704622
149	Bs1_P1_1	T3	L1	Mut_Homo_G1	Bs-1	6911469	4436939	2080602	2356337
150	Bs1_P1_2	T3	L1	Mut_Homo_G1	Bs-1	6689566	4303240	1496389	2806851
151	Bs1_P1_3	T3	L1	Mut_Homo_G1	Bs-1	11150828	7402044	2710655	4691389
152	Bs1_P2_1	T3	L2	Mut_Homo_G2	Bs-1	9680987	7056044	3111796	3944248
153	Bs1_P2_2	T3	L2	Mut_Homo_G2	Bs-1	11538528	8347603	3750500	4597103
154	Bs1_P2_3	T3	L2	Mut_Homo_G2	Bs-1	12092269	8189945	2760149	5429796
155	Bs1_WT_1	T3	L	WT	Bs-1	7977032	6127370	3421718	2705652
156	Bs1_WT_2	T3	L	WT	Bs-1	4347654	3331655	1738129	1593526
157	Bs1_WT_3	T3	L	WT	Bs-1	10156365	7501438	3295718	4205720
158	Ste0_P1_3	T3	L1	Mut_Homo_G1	Ste-0	4692705	3611789	2445075	1166714
