# Supplementary material for: Canalization of genome-wide transcriptional activity in Arabidopsis thaliana accessions by MET1-dependent CG methylation
Source: Genome Biol. 2022 Dec 20;23:263. doi: 10.1186/s13059-022-02833-5 (PMC9768921; doi:10.1186/s13059-022-02833-5)
Supplement: Supplementary file 23 — Additional file 23: Dataset S18. High count genes which were filtered out before DEG calling (in mutant vs WT contrasts). [file 13059_2022_2833_MOESM23_ESM.tab]

AT1G67090
AT1G29930
AT2G39730
AT5G38410
AT2G34420
AT3G47470
AT1G29910
AT1G29920
AT4G10340
AT5G54270
AT3G54890
AT1G61520
