# Supplementary material for: Canalization of genome-wide transcriptional activity in Arabidopsis thaliana accessions by MET1-dependent CG methylation
Source: Genome Biol. 2022 Dec 20;23:263. doi: 10.1186/s13059-022-02833-5 (PMC9768921; doi:10.1186/s13059-022-02833-5)
Supplement: Supplementary file 25 — Additional file 25: Dataset S19. Sample metadata of ATAC-seq, Bisulfite-seq, RNA-seq and Amplicon-seq libraries uploaded on the ENA browser. [file 13059_2022_2833_MOESM25_ESM.zip]

Archive with 20 entries (17 files):
- Libraries_uploaded_on_ENA/
- Libraries_uploaded_on_ENA/sample_ATACseqBatch1.tsv
- __MACOSX/
- __MACOSX/Libraries_uploaded_on_ENA/
- __MACOSX/Libraries_uploaded_on_ENA/._sample_ATACseqBatch1.tsv
- Libraries_uploaded_on_ENA/sample_ATACseqBatch2.tsv
- __MACOSX/Libraries_uploaded_on_ENA/._sample_ATACseqBatch2.tsv
- Libraries_uploaded_on_ENA/sample_BSseqBatch1.tsv
- __MACOSX/Libraries_uploaded_on_ENA/._sample_BSseqBatch1.tsv
- Libraries_uploaded_on_ENA/sample_BSseqBatch2.tsv
- __MACOSX/Libraries_uploaded_on_ENA/._sample_BSseqBatch2.tsv
- Libraries_uploaded_on_ENA/sample_RNAseqBatch1.tsv
- __MACOSX/Libraries_uploaded_on_ENA/._sample_RNAseqBatch1.tsv
- Libraries_uploaded_on_ENA/sample_RNAseqBatch2.tsv
- __MACOSX/Libraries_uploaded_on_ENA/._sample_RNAseqBatch2.tsv
- Libraries_uploaded_on_ENA/sample_AmpliconseqBatch2.tsv
- __MACOSX/Libraries_uploaded_on_ENA/._sample_AmpliconseqBatch2.tsv
- Libraries_uploaded_on_ENA/sample_AmpliconseqBatch1.tsv
- __MACOSX/Libraries_uploaded_on_ENA/._sample_AmpliconseqBatch1.tsv
- __MACOSX/._Libraries_uploaded_on_ENA
