# Supplementary material for: Canalization of genome-wide transcriptional activity in Arabidopsis thaliana accessions by MET1-dependent CG methylation
Source: Genome Biol. 2022 Dec 20;23:263. doi: 10.1186/s13059-022-02833-5 (PMC9768921; doi:10.1186/s13059-022-02833-5)
Supplement: Supplementary file 25 — Additional file 25: Dataset S19. Sample metadata of ATAC-seq, Bisulfite-seq, RNA-seq and Amplicon-seq libraries uploaded on the ENA browser. [file 13059_2022_2833_MOESM25_ESM.zip › Libraries_uploaded_on_ENA/sample_RNAseqBatch2.tsv]

sample_alias	tax_id	scientific_name	common_name	sample_title	sample_description	subspecific genetic lineage name	subspecific genetic lineage rank
Bl1C3_P2_1	3702	Arabidopsis thaliana	thale cress	Bl1C3_P2_1	met1 mutant	Bl-1	Line 1
Bl1C3_P2_2	3702	Arabidopsis thaliana	thale cress	Bl1C3_P2_2	met1 mutant	Bl-1	Line 1
CviC3_P2_1	3702	Arabidopsis thaliana	thale cress	CviC3_P2_1	met1 mutant	Cvi-0	Line 1
CviC3_P2_2	3702	Arabidopsis thaliana	thale cress	CviC3_P2_2	met1 mutant	Cvi-0	Line 1
LerC3_P2_1	3702	Arabidopsis thaliana	thale cress	LerC3_P2_1	met1 mutant	Ler-1	Line 1
LerC3_P2_2	3702	Arabidopsis thaliana	thale cress	LerC3_P2_2	met1 mutant	Ler-1	Line 1
LerC3_P2_3	3702	Arabidopsis thaliana	thale cress	LerC3_P2_3	met1 mutant	Ler-1	Line 1
LerC3_P3_1	3702	Arabidopsis thaliana	thale cress	LerC3_P3_1	met1 mutant	Ler-1	Line 2
LerC3_P3_2	3702	Arabidopsis thaliana	thale cress	LerC3_P3_2	met1 mutant	Ler-1	Line 2
NokC3_P1_1	3702	Arabidopsis thaliana	thale cress	NokC3_P1_1	met1 mutant	Nok-3	Line 1
NokC3_P1_2	3702	Arabidopsis thaliana	thale cress	NokC3_P1_2	met1 mutant	Nok-3	Line 1
